# Supplementary material for: ICMT deficiency ameliorates weight loss and mortality, but not tumor formation in a mouse model of liver cancer
Source: Cell Commun Signal. 2026 Mar 11;24:232. doi: 10.1186/s12964-026-02775-6 (PMC13085728; doi:10.1186/s12964-026-02775-6)
Supplement: Supplementary file 1 — Supplementary Material 1. [file 12964_2026_2775_MOESM1_ESM.xlsx]

## Sheet: RNAseq data
				ABpIF/F vs Ctrl						ABpIF/+ vs Ctrl						ABpIF/+vs ABpIF/F
GeneID	ENSEMBL	SYMBOL	GENENAME	logFC	logCPM	F	PValue	FDR	logFDR	logFC	logCPM	F	PValue	FDR	logFDR	logFC	logCPM	F	PValue	FDR	logFDR
11287	ENSMUSG00000030359	Pzp	PZP, alpha-2-macroglobulin like	1.06458	12.4756	26.7296	3.55103e-05	0.000656108	3.18302	-0.107537	12.4756	0.384568	0.541574	0.888426	0.0513785	-1.17212	12.4756	32.5248	9.98656e-06	0.000315244	3.50135
11298	ENSMUSG00000020804	Aanat	arylalkylamine N-acetyltransferase	2.54305	-3.25124	3.48619	0.0753394	0.251894	0.598781	2.53545	-3.25124	4.38071	0.0481623	0.145235	0.837929	-0.00759551	-3.25124	2.50221e-05	0.996054	1	0
11302	ENSMUSG00000025375	Aatk	apoptosis-associated tyrosine kinase	-0.0508393	1.1092	0.0438851	0.836006	1	0	-1.17109	1.1092	32.1979	1.06861e-05	0.000134649	3.8708	-1.12025	1.1092	21.4829	0.000129581	0.00200448	2.698
11303	ENSMUSG00000015243	Abca1	ATP-binding cassette, sub-family A member 1	0.1489	7.59295	0.462758	0.50363	0.886001	0.0525656	-0.17846	7.59295	0.98471	0.332124	0.607989	0.216104	-0.32736	7.59295	2.26363	0.147057	0.383968	0.415705
11304	ENSMUSG00000028125	Abca4	ATP-binding cassette, sub-family A member 4	1.53535	-0.975325	8.95591	0.00673433	0.0415699	1.38122	1.21032	-0.975325	7.29453	0.0130921	0.0510863	1.2917	-0.325035	-0.975325	0.41881	0.524264	0.896951	0.0472313
11305	ENSMUSG00000026944	Abca2	ATP-binding cassette, sub-family A member 2	-0.761262	5.45721	14.6444	0.000974099	0.00911675	2.04016	-1.51437	5.45721	88.2756	5.41054e-09	2.57536e-07	6.58916	-0.753111	5.45721	15.8507	0.000673181	0.00691996	2.1599
11306	ENSMUSG00000031333	Abcb7	ATP-binding cassette, sub-family B member 7	-0.410938	5.61442	7.13568	0.0139874	0.0727306	1.13828	-0.481718	5.61442	15.1153	0.000798982	0.00494777	2.30559	-0.0707802	5.61442	0.219389	0.644138	1	0
11307	ENSMUSG00000024030	Abcg1	ATP binding cassette subfamily G member 1	0.875047	3.38075	11.6563	0.00286954	0.0212568	1.6725	-0.200481	3.38075	0.844703	0.369435	0.660222	0.18031	-1.07553	3.38075	17.6585	0.00047152	0.00529563	2.27608
11308	ENSMUSG00000058835	Abi1	abl interactor 1	0.109901	5.48228	0.893169	0.354941	0.702136	0.153579	0.196775	5.48228	4.25149	0.0512909	0.152654	0.816292	0.0868733	5.48228	0.550502	0.466003	0.823751	0.0842041
11350	ENSMUSG00000026842	Abl1	c-abl oncogene 1, non-receptor tyrosine kinase	0.251369	5.22823	1.99122	0.172275	0.443414	0.35319	0.268387	5.22823	3.33284	0.0815908	0.218888	0.659778	0.0170177	5.22823	0.00896904	0.925411	1	0
11352	ENSMUSG00000026596	Abl2	ABL proto-oncogene 2, non-receptor tyrosine kinase	0.306079	3.53934	2.88907	0.103357	0.314221	0.502765	0.0692951	3.53934	0.215036	0.647429	1	0	-0.236784	3.53934	1.7221	0.203024	0.47674	0.321719
11354	ENSMUSG00000066583	Scgb1b27	secretoglobin, family 1B, member 27	0	-3.83907	0	1	1	0	0	-3.83907	0	1	1	0	0	-3.83907	0	1	1	0
11363	ENSMUSG00000026003	Acadl	acyl-Coenzyme A dehydrogenase, long-chain	-0.930097	7.28489	42.2374	1.58652e-06	5.67369e-05	4.24613	-0.659219	7.28489	34.3147	6.94356e-06	9.389e-05	4.02738	0.270878	7.28489	3.80594	0.0639939	0.212783	0.672062
11364	ENSMUSG00000062908	Acadm	acyl-Coenzyme A dehydrogenase, medium chain	-0.861147	7.86818	27.8384	2.75291e-05	0.000536353	3.27055	-0.514189	7.86818	15.996	0.000609162	0.00394482	2.40397	0.346958	7.86818	4.73995	0.0405412	0.153421	0.814116
11370	ENSMUSG00000018574	Acadvl	acyl-Coenzyme A dehydrogenase, very long chain	-0.951537	8.38317	25.077	5.25036e-05	0.000898046	3.0467	-0.557339	8.38317	13.9815	0.00114524	0.00670831	2.17339	0.394198	8.38317	4.53768	0.0446489	0.164881	0.78283
11409	ENSMUSG00000029545	Acads	acyl-Coenzyme A dehydrogenase, short chain	-0.798828	6.74214	26.5393	3.71194e-05	0.000680288	3.16731	-0.635295	6.74214	26.7979	3.49514e-05	0.000366067	3.43644	0.163533	6.74214	1.17583	0.29001	0.600777	0.221287
11416	ENSMUSG00000027822	Slc33a1	solute carrier family 33 (acetyl-CoA transporter), member 1	-0.244903	6.03056	1.93809	0.177866	0.452604	0.344281	-0.422069	6.03056	8.75862	0.00726988	0.0316654	1.49942	-0.177166	6.03056	1.04562	0.317692	0.640641	0.193385
11418	ENSMUSG00000020704	Asic2	acid-sensing ion channel 2	0	-3.83907	0	1	1	0	0	-3.83907	0	1	1	0	0	-3.83907	0	1	1	0
11419	ENSMUSG00000023017	Asic1	acid-sensing ion channel 1	0.865941	1.68972	11.2571	0.00287682	0.0212934	1.67176	1.09117	1.68972	24.9789	5.37613e-05	0.000526931	3.27825	0.225229	1.68972	0.740893	0.398709	0.738245	0.1318
11421	ENSMUSG00000020681	Ace	angiotensin I converting enzyme	2.97267	1.74158	72.9672	2.34495e-08	2.23626e-06	5.65048	1.23932	1.74158	16.0062	0.000624233	0.00402324	2.39542	-1.73335	1.74158	26.3744	4.05915e-05	0.000859888	3.06556
11423	ENSMUSG00000023328	Ache	acetylcholinesterase	-0.422374	-0.851039	0.659393	0.425521	0.78627	0.104428	-0.397424	-0.851039	0.885924	0.356861	0.643477	0.191467	0.0249501	-0.851039	0.00230895	0.962111	1	0
11425	ENSMUSG00000074336	Apoc4	apolipoprotein C-IV	-0.590907	8.55179	8.04953	0.00962155	0.0547423	1.26168	-0.0440045	8.55179	0.0704584	0.793156	1	0	0.546903	8.55179	6.92342	0.0152917	0.0737164	1.13244
11426	ENSMUSG00000028649	Macf1	microtubule-actin crosslinking factor 1	0.135659	6.19756	0.749993	0.395876	0.748974	0.125533	-0.344096	6.19756	7.12662	0.0140404	0.0539829	1.26774	-0.479754	6.19756	9.58021	0.00530702	0.0333087	1.47744
11428	ENSMUSG00000028405	Aco1	aconitase 1	-1.09443	7.78808	46.9667	7.17138e-07	3.09382e-05	4.5095	-0.785777	7.78808	39.6905	2.49559e-06	4.06154e-05	4.39131	0.308652	7.78808	4.02455	0.0573611	0.196449	0.706751
11429	ENSMUSG00000022477	Aco2	aconitase 2, mitochondrial	-0.892259	7.29301	34.0319	7.34799e-06	0.00019049	3.72013	-0.320048	7.29301	7.10475	0.0141695	0.0543642	1.26469	0.572211	7.29301	14.4289	0.00099208	0.00929463	2.03177
11430	ENSMUSG00000020777	Acox1	acyl-Coenzyme A oxidase 1, palmitoyl	-1.36683	10.4412	48.8589	5.30144e-07	2.49719e-05	4.60255	-1.15909	10.4412	58.4929	1.28133e-07	3.45488e-06	5.46157	0.207743	10.4412	1.26421	0.273041	0.574334	0.240835
11431	ENSMUSG00000044573	Acp1	acid phosphatase 1, soluble	-0.315828	6.15702	5.34123	0.0306375	0.131881	0.879818	-0.0275192	6.15702	0.0624258	0.805033	1	0	0.288309	6.15702	4.46054	0.0463378	0.169413	0.771054
11432	ENSMUSG00000002103	Acp2	acid phosphatase 2, lysosomal	0.114903	5.41079	0.918672	0.348296	0.700122	0.154826	-0.515021	5.41079	27.1307	3.23634e-05	0.000342259	3.46565	-0.629924	5.41079	28.4057	2.42225e-05	0.000597456	3.22369
11433	ENSMUSG00000001348	Acp5	acid phosphatase 5, tartrate resistant	-0.132981	6.43703	0.810892	0.377662	0.724636	0.13988	-0.253349	6.43703	4.44979	0.0465788	0.14167	0.848721	-0.120368	6.43703	0.676769	0.419578	0.764733	0.11649
11434	ENSMUSG00000022622	Acr	acrosin prepropeptide	0.603516	-2.81479	0.227079	0.638423	1	0	1.27595	-2.81479	1.53516	0.228467	0.475424	0.322919	0.672434	-2.81479	0.307049	0.585116	0.96957	0.013421
11435	ENSMUSG00000027107	Chrna1	cholinergic receptor nicotinic alpha 1 subunit	0	-3.53158	0	1	1	0	3.48445	-3.53158	5.30648	0.0361014	0.115912	0.93587	3.48445	-3.53158	3.25191	0.0916236	0.274135	0.562036
11438	ENSMUSG00000027577	Chrna4	cholinergic receptor, nicotinic, alpha polypeptide 4	-1.25874	4.04563	3.15404	0.100341	0.307772	0.511771	-3.93176	4.04563	38.1009	4.19742e-05	0.000427432	3.36913	-2.67302	4.04563	15.005	0.00209879	0.0164402	1.78409
11440	ENSMUSG00000031491	Chrna6	cholinergic receptor, nicotinic, alpha polypeptide 6	0	-3.83907	0	1	1	0	0	-3.83907	0	1	1	0	0	-3.83907	0	1	1	0
11441	ENSMUSG00000030525	Chrna7	cholinergic receptor, nicotinic, alpha polypeptide 7	0	-3.83907	0	1	1	0	0	-3.83907	0	1	1	0	0	-3.83907	0	1	1	0
11443	ENSMUSG00000041189	Chrnb1	cholinergic receptor nicotinic beta 1 subunit	3.50448	1.42325	42.3585	6.20691e-06	0.000166056	3.77975	1.1391	1.42325	5.47383	0.0321698	0.10561	0.976296	-2.36538	1.42325	21.0262	0.000282865	0.00359588	2.4442
11444	ENSMUSG00000027950	Chrnb2	cholinergic receptor nicotinic beta 2 subunit	0.0250096	1.52275	0.00936897	0.923772	1	0	1.60798	1.52275	59.3023	1.14638e-07	3.12513e-06	5.50513	1.58297	1.52275	35.0409	6.01227e-06	0.000224153	3.64946
11447	ENSMUSG00000026251	Chrnd	cholinergic receptor, nicotinic, delta polypeptide	1.8074	-3.7916	1.79798	0.205033	0.485131	0.314141	0	-3.7916	0	1	1	0	-1.8074	-3.7916	1.76641	0.208789	0.47674	0.321719
11448	ENSMUSG00000014609	Chrne	cholinergic receptor, nicotinic, epsilon polypeptide	-2.52969	-1.46694	8.05751	0.00959081	0.0546017	1.26279	-2.34179	-1.46694	11.8199	0.00236176	0.0123371	1.90879	0.187901	-1.46694	0.041069	0.841278	1	0
11449	ENSMUSG00000026253	Chrng	cholinergic receptor, nicotinic, gamma polypeptide	-2.39317	-3.69905	1.85501	0.193467	0.478587	0.320039	-2.39317	-3.69905	2.90578	0.109047	0.272231	0.565062	0	-3.69905	0	1	1	0
11450	ENSMUSG00000022878	Adipoq	adiponectin, C1Q and collagen domain containing	-0.442828	-3.49811	0.116504	0.736113	1	0	-1.70436	-3.49811	2.03016	0.168314	0.373436	0.427784	-1.26153	-3.49811	0.82202	0.374468	0.705654	0.151408
11451	ENSMUSG00000032110	Acrv1	acrosomal vesicle protein 1	-1.2129	-3.70115	0.946496	0.346262	0.69789	0.156213	0.719181	-3.70115	0.378805	0.545226	0.893338	0.048984	1.93208	-3.70115	1.87704	0.185947	0.452651	0.344236
11459	ENSMUSG00000031972	Acta1	actin alpha 1, skeletal muscle	0	-3.79144	0	1	1	0	1.25895	-3.79144	1.44849	0.24757	0.497093	0.303562	1.25895	-3.79144	0.92061	0.352648	0.678744	0.168294
11461	ENSMUSG00000029580	Actb	actin, beta	0.699519	8.50759	19.0924	0.000247351	0.00305302	2.51527	-0.148521	8.50759	1.23238	0.278997	0.530394	0.275401	-0.84804	8.50759	28.2613	2.50208e-05	0.000611952	3.21328
11464	ENSMUSG00000068614	Actc1	actin, alpha, cardiac muscle 1	2.05479	-2.04568	6.4915	0.0183849	0.0894689	1.04833	0.903116	-2.04568	1.50398	0.233096	0.482911	0.316133	-1.15168	-2.04568	2.18445	0.153663	0.39711	0.40109
11465	ENSMUSG00000062825	Actg1	actin, gamma, cytoplasmic 1	0.21746	5.58452	1.22075	0.281909	0.605138	0.218146	-0.751255	5.58452	21.0996	0.000163126	0.00132465	2.8779	-0.968715	5.58452	25.1168	6.09563e-05	0.00115059	2.93908
11468	ENSMUSG00000059430	Actg2	actin, gamma 2, smooth muscle, enteric	-0.293427	-2.23855	0.0924492	0.763959	1	0	-2.50048	-2.23855	7.28259	0.0131571	0.0512832	1.29002	-2.20705	-2.23855	4.38414	0.0480822	0.173849	0.759827
11470	ENSMUSG00000070979	Actl7a	actin-like 7a	-1.23313	-3.53539	0.839843	0.370426	0.715195	0.145576	1.9822	-3.53539	2.92988	0.102512	0.259915	0.585169	3.21533	-3.53539	4.13893	0.0554667	0.191773	0.717212
11471	ENSMUSG00000070980	Actl7b	actin-like 7b	0	-3.83907	0	1	1	0	0	-3.83907	0	1	1	0	0	-3.83907	0	1	1	0
11472	ENSMUSG00000052374	Actn2	actinin alpha 2	3.084	-3.70203	4.75206	0.0501201	0.189307	0.722834	0	-3.70203	0	1	1	0	-3.084	-3.70203	4.67144	0.0518081	0.182754	0.738132
11474	ENSMUSG00000006457	Actn3	actinin alpha 3	-0.704875	-2.63877	0.546526	0.467598	0.839814	0.0758167	0.361422	-2.63877	0.245894	0.624925	0.984629	0.00672741	1.0663	-2.63877	1.26239	0.273376	0.574785	0.240495
11475	ENSMUSG00000035783	Acta2	actin alpha 2, smooth muscle, aorta	1.1003	0.98047	4.2994	0.0531885	0.19703	0.705468	-1.13003	0.98047	5.567	0.0301571	0.100249	0.998918	-2.23034	0.98047	17.0249	0.000668913	0.00688724	2.16195
11477	ENSMUSG00000026836	Acvr1	activin A receptor, type 1	0.00291853	4.18236	0.00030394	0.986248	1	0	0.0887008	4.18236	0.419964	0.523698	0.866054	0.0624551	0.0857823	4.18236	0.261083	0.614495	1	0
11479	ENSMUSG00000000532	Acvr1b	activin A receptor, type 1B	0.232949	3.7132	0.578165	0.457985	0.827851	0.0820477	0.024512	3.7132	0.00936008	0.924117	1	0	-0.208437	3.7132	0.461942	0.506339	0.875098	0.0579434
11480	ENSMUSG00000052155	Acvr2a	activin receptor IIA	-0.238332	4.53284	2.86769	0.104566	0.316868	0.499122	-0.230619	4.53284	4.08611	0.0556375	0.162389	0.789442	0.00771288	4.53284	0.00304704	0.95648	1	0
11481	ENSMUSG00000061393	Acvr2b	activin receptor IIB	-0.619044	1.75402	4.67501	0.0418114	0.166822	0.777746	-0.377727	1.75402	2.73907	0.112197	0.278789	0.554724	0.241317	1.75402	0.721674	0.404795	0.746703	0.126852
11482	ENSMUSG00000000530	Acvrl1	activin A receptor, type II-like 1	0.485858	1.67537	3.98246	0.0585748	0.212041	0.67358	-0.755578	1.67537	13.1146	0.00152153	0.0084915	2.07102	-1.24144	1.67537	26.0899	4.12442e-05	0.000867629	3.06167
11484	ENSMUSG00000020774	Aspa	aspartoacylase	-2.21088	2.91297	70.0313	2.89335e-08	2.6567e-06	5.57566	-2.23089	2.91297	120.843	2.23826e-10	2.07624e-08	7.68272	-0.0200185	2.91297	0.00651383	0.936408	1	0
11486	ENSMUSG00000017697	Ada	adenosine deaminase	-0.35572	0.611993	1.33313	0.260704	0.571288	0.243145	-0.559615	0.611993	4.9419	0.0368604	0.117862	0.928626	-0.203894	0.611993	0.442885	0.512688	0.883151	0.0539649
11487	ENSMUSG00000054693	Adam10	a disintegrin and metallopeptidase domain 10	0.535105	4.54848	12.243	0.00204134	0.0162798	1.78835	-0.0866136	4.54848	0.458883	0.505247	0.84246	0.0744505	-0.621719	4.54848	16.5777	0.000511175	0.0056215	2.25015
11488	ENSMUSG00000020926	Adam11	a disintegrin and metallopeptidase domain 11	2.77877	4.08627	52.2356	5.21056e-06	0.000144214	3.84099	2.2192	4.08627	42.2548	1.6239e-05	0.000190368	3.7204	-0.559568	4.08627	2.15566	0.164826	0.416146	0.380754
11489	ENSMUSG00000054555	Adam12	ADAM metallopeptidase domain 12	1.06879	-1.53459	3.01255	0.0966865	0.299832	0.523122	-0.289778	-1.53459	0.271765	0.607387	0.964713	0.0156017	-1.35857	-1.53459	4.77372	0.0398977	0.151643	0.819177
11490	ENSMUSG00000028041	Adam15	ADAM metallopeptidase domain 15	0.914756	2.00827	13.3691	0.00139861	0.0121369	1.91589	-0.141927	2.00827	0.437848	0.515072	0.854909	0.0680801	-1.05668	2.00827	17.8388	0.000352978	0.00427331	2.36924
11491	ENSMUSG00000052593	Adam17	a disintegrin and metallopeptidase domain 17	0.0369114	4.31877	0.114972	0.737786	1	0	-0.416502	4.31877	21.5863	0.000126117	0.0010752	2.96851	-0.453413	4.31877	17.7127	0.000366073	0.00437533	2.35899
11492	ENSMUSG00000011256	Adam19	ADAM metallopeptidase domain 19	1.19711	0.578547	9.88554	0.0047334	0.0314546	1.50232	-1.48686	0.578547	17.5268	0.000386377	0.00270444	2.56792	-2.68397	0.578547	45.8907	8.54811e-07	6.26198e-05	4.20329
11495	ENSMUSG00000022039	Adam2	a disintegrin and metallopeptidase domain 2	-0.255685	-3.04481	0.0459995	0.832163	1	0	0.783118	-3.04481	0.698762	0.412236	0.717848	0.143968	1.0388	-3.04481	0.765219	0.391202	0.727655	0.138075
11496	ENSMUSG00000040537	Adam22	a disintegrin and metallopeptidase domain 22	1.11739	-1.28393	3.58593	0.0715695	0.242994	0.614405	0.152214	-1.28393	0.0853635	0.772909	1	0	-0.965173	-1.28393	2.69405	0.115021	0.320401	0.494306
11497	ENSMUSG00000031553	Adam3	ADAM metallopeptidase domain 3	0	-3.70179	0	1	1	0	2.34595	-3.70179	3.05148	0.101266	0.258103	0.588207	2.34595	-3.70179	1.90713	0.187672	0.455139	0.341856
11498	ENSMUSG00000072972	Adam4	a disintegrin and metallopeptidase domain 4	-0.556341	-1.14309	0.819085	0.375306	0.721481	0.141775	-0.885105	-1.14309	3.05002	0.0947627	0.245244	0.610401	-0.328764	-1.14309	0.282778	0.600244	0.987473	0.00547478
11499	ENSMUSG00000031554	Adam5	a disintegrin and metallopeptidase domain 5	3.27232	-3.36544	6.60521	0.017508	0.0859711	1.06565	-0.0156194	-3.36544	2.3143e-07	0.999621	1	0	-3.28794	-3.36544	6.61181	0.0174585	0.0816003	1.08831
11500	ENSMUSG00000022056	Adam7	a disintegrin and metallopeptidase domain 7	0.694933	-2.42915	0.844977	0.368001	0.71264	0.14713	-0.107995	-2.42915	0.0267852	0.8715	1	0	-0.802928	-2.42915	1.11621	0.302262	0.618529	0.20864
11501	ENSMUSG00000025473	Adam8	a disintegrin and metallopeptidase domain 8	1.96299	-0.371775	13.7405	0.00123838	0.0109907	1.95897	0.10762	-0.371775	0.0492302	0.826466	1	0	-1.85537	-0.371775	12.2955	0.00200504	0.015911	1.7983
11502	ENSMUSG00000031555	Adam9	ADAM metallopeptidase domain 9	-0.313226	6.22739	4.87865	0.0379709	0.155588	0.808025	-0.323953	6.22739	8.0047	0.00979635	0.0403295	1.39438	-0.0107272	6.22739	0.00586586	0.939647	1	0
11504	ENSMUSG00000022893	Adamts1	ADAM metallopeptidase with thrombospondin type 1 motif 1	0.75157	3.48218	12.061	0.00219303	0.0172267	1.7638	-0.334377	3.48218	3.30986	0.0826953	0.220979	0.655649	-1.08595	3.48218	25.3304	5.05912e-05	0.0010022	2.99905
11512	ENSMUSG00000022994	Adcy6	adenylate cyclase 6	-0.106394	5.09304	0.547473	0.467218	0.839405	0.0760285	0.379945	5.09304	10.5512	0.0037056	0.0179559	1.74579	0.486339	5.09304	11.1163	0.00302424	0.0216818	1.6639
11513	ENSMUSG00000031659	Adcy7	adenylate cyclase 7	0.758036	2.35475	7.15014	0.0139111	0.0724309	1.14008	-0.918425	2.35475	13.9257	0.00116783	0.00681711	2.1664	-1.67646	2.35475	34.8904	6.22097e-06	0.000228883	3.64039
11514	ENSMUSG00000022376	Adcy8	adenylate cyclase 8	-0.158379	-3.61831	0.0113233	0.916226	1	0	-0.0136538	-3.61831	1.43343e-05	0.997013	1	0	0.144725	-3.61831	0.0106694	0.918671	1	0
11515	ENSMUSG00000005580	Adcy9	adenylate cyclase 9	-0.186596	4.14992	0.647285	0.431104	0.793457	0.100476	-0.362669	4.14992	3.6868	0.0700888	0.194481	0.711122	-0.176073	4.14992	0.588164	0.452618	0.80704	0.0931051
11516	ENSMUSG00000024256	Adcyap1	adenylate cyclase activating polypeptide 1	0	-3.83907	0	1	1	0	0	-3.83907	0	1	1	0	0	-3.83907	0	1	1	0
11517	ENSMUSG00000029778	Adcyap1r1	adenylate cyclase activating polypeptide 1 receptor 1	-0.153258	0.594591	0.116454	0.736168	1	0	-2.08434	0.594591	27.0819	3.27298e-05	0.000345472	3.46159	-1.93108	0.594591	17.8583	0.000350997	0.00425502	2.3711
11518	ENSMUSG00000029106	Add1	adducin 1	0.484117	5.65587	12.5517	0.00183775	0.0149605	1.82505	-0.00645811	5.65587	0.00322673	0.955217	1	0	-0.490575	5.65587	12.8903	0.00163975	0.0136541	1.86474
11519	ENSMUSG00000030000	Add2	adducin 2	3.91863	-3.50351	7.87648	0.0121983	0.0654952	1.18379	1.88305	-3.50351	2.30279	0.147648	0.339531	0.469121	-2.03559	-3.50351	2.62756	0.123552	0.337626	0.471564
11520	ENSMUSG00000028494	Plin2	perilipin 2	-0.723103	7.79873	5.81011	0.0273492	0.120885	0.917627	-2.05581	7.79873	69.2983	1.88856e-07	4.71774e-06	5.32627	-1.33271	7.79873	22.477	0.000181676	0.00257982	2.58841
11522	ENSMUSG00000074207	Adh1	alcohol dehydrogenase 1 (class I)	-0.802768	11.1309	15.4579	0.000718352	0.00709193	2.14924	-0.591981	11.1309	13.4464	0.00136351	0.00775612	2.11036	0.210787	11.1309	1.12518	0.300375	0.615911	0.210482
11529	ENSMUSG00000055301	Adh7	alcohol dehydrogenase 7 (class IV), mu or sigma polypeptide	-1.06331	4.37669	31.2402	1.30634e-05	0.000299116	3.52416	-0.235191	4.37669	2.54422	0.125043	0.302711	0.518972	0.828118	4.37669	19.3151	0.000232498	0.00310706	2.50765
11532	ENSMUSG00000028138	Adh5	alcohol dehydrogenase 5 (class III), chi polypeptide	-0.600701	8.44986	12.5104	0.00186361	0.0151152	1.82059	0.1951	8.44986	2.08383	0.163033	0.364205	0.438654	0.795801	8.44986	21.5498	0.000127329	0.00198206	2.70288
11534	ENSMUSG00000039197	Adk	adenosine kinase	-0.675039	8.99923	20.249	0.00018002	0.00236365	2.62642	0.0446634	8.99923	0.141043	0.710863	1	0	0.719702	8.99923	22.9184	8.95002e-05	0.00152318	2.81725
11535	ENSMUSG00000030790	Adm	adrenomedullin	0.782835	0.449856	2.37118	0.138548	0.380966	0.419113	0.601577	0.449856	1.94683	0.17753	0.389529	0.409461	-0.181258	0.449856	0.126803	0.725328	1	0
11536	ENSMUSG00000058396	Gpr182	G protein-coupled receptor 182	0.569246	4.34691	9.75997	0.00496058	0.0326532	1.48607	0.146555	4.34691	0.925239	0.346614	0.629342	0.201113	-0.422692	4.34691	5.34547	0.0305782	0.12476	0.903925
11537	ENSMUSG00000061780	Cfd	complement factor D	-1.87131	-3.38605	1.0483	0.318196	0.660173	0.180343	1.89447	-3.38605	2.12358	0.160663	0.360197	0.44346	3.76578	-3.38605	3.77875	0.0661982	0.218039	0.661465
11538	ENSMUSG00000051149	Adnp	activity-dependent neuroprotective protein	0.245031	5.80737	2.93981	0.100553	0.308143	0.511247	0.190024	5.80737	2.59929	0.121244	0.296419	0.528093	-0.055007	5.80737	0.146289	0.705797	1	0
11539	ENSMUSG00000042429	Adora1	adenosine A1 receptor	1.93795	5.71714	108.536	7.42493e-10	1.49483e-07	6.82541	3.21729	5.71714	355.314	7.69257e-15	9.50347e-12	11.0221	1.27935	5.71714	40.0593	2.54838e-06	0.000129221	3.88867
11540	ENSMUSG00000020178	Adora2a	adenosine A2a receptor	-0.0135204	0.545561	0.00173511	0.967152	1	0	-1.60056	0.545561	31.7675	1.16903e-05	0.000144096	3.84135	-1.58704	0.545561	23.5508	7.63389e-05	0.00136106	2.86612
11541	ENSMUSG00000018500	Adora2b	adenosine A2b receptor	1.11443	-3.42508	0.852947	0.365794	0.710013	0.148734	-1.39036	-3.42508	1.26286	0.273289	0.522123	0.282227	-2.50478	-3.42508	3.54791	0.0729804	0.23311	0.632439
11542	ENSMUSG00000000562	Adora3	adenosine A3 receptor	2.62846	-2.96405	8.06781	0.00955125	0.0544564	1.26395	0.551368	-2.96405	0.366256	0.551278	0.900324	0.0456013	-2.07709	-2.96405	5.37331	0.0301913	0.123598	0.907987
11544	ENSMUSG00000002844	Adprh	ADP-ribosylarginine hydrolase	0.818481	3.00696	19.4047	0.000226799	0.00284064	2.54658	-0.325266	3.00696	4.2176	0.0521493	0.154515	0.81103	-1.14375	3.00696	38.0422	3.3808e-06	0.000150601	3.82217
11545	ENSMUSG00000026496	Parp1	poly (ADP-ribose) polymerase family, member 1	-0.179846	5.11007	2.28892	0.144612	0.392609	0.40604	-0.652193	5.11007	45.114	9.72077e-07	1.86451e-05	4.72944	-0.472347	5.11007	16.4259	0.00053496	0.0057844	2.23774
11546	ENSMUSG00000036023	Parp2	poly (ADP-ribose) polymerase family, member 2	0.342785	3.44104	5.97668	0.0230188	0.106021	0.97461	0.438443	3.44104	14.2294	0.00105742	0.00626679	2.20295	0.0956582	3.44104	0.455556	0.506779	0.875705	0.0576423
11548	ENSMUSG00000050541	Adra1b	adrenergic receptor, alpha 1b	-0.331553	5.74816	2.24508	0.15032	0.404431	0.393156	-0.830411	5.74816	21.325	0.000183596	0.00145183	2.83808	-0.498857	5.74816	5.37242	0.0316567	0.127832	0.89336
11549	ENSMUSG00000045875	Adra1a	adrenergic receptor, alpha 1a	-0.120931	2.33882	0.146607	0.705675	1	0	-0.408904	2.33882	2.49008	0.129621	0.310276	0.508252	-0.287973	2.33882	0.844258	0.368692	0.698101	0.156082
11550	ENSMUSG00000027335	Adra1d	adrenergic receptor, alpha 1d	1.90398	-3.19209	2.69516	0.114951	0.333858	0.476439	0.0489829	-3.19209	0.00176019	0.966915	1	0	-1.855	-3.19209	2.54945	0.124676	0.339877	0.468678
11551	ENSMUSG00000033717	Adra2a	adrenergic receptor, alpha 2a	-0.0880579	-3.22623	0.00463183	0.946358	1	0	-1.82398	-3.22623	2.25499	0.14748	0.339323	0.469387	-1.73592	-3.22623	1.58313	0.221572	0.496226	0.304321
11552	ENSMUSG00000058620	Adra2b	adrenergic receptor, alpha 2b	-0.493947	1.22174	2.49954	0.128229	0.361041	0.442444	-2.15723	1.22174	63.0387	6.95699e-08	2.05974e-06	5.68619	-1.66329	1.22174	28.3943	2.42843e-05	0.000598389	3.22302
11553	ENSMUSG00000045318	Adra2c	adrenergic receptor, alpha 2c	-1.36394	-2.91299	1.36568	0.255131	0.562156	0.250143	-2.95554	-2.91299	7.51227	0.0119666	0.0475218	1.32311	-1.59161	-2.91299	1.41923	0.246293	0.532284	0.273857
11554	ENSMUSG00000035283	Adrb1	adrenergic receptor, beta 1	0.113766	-0.0728639	0.0499908	0.825154	1	0	-1.61817	-0.0728639	12.6661	0.00176805	0.00966685	2.01472	-1.73194	-0.0728639	11.0932	0.0030493	0.0217983	1.66158
11555	ENSMUSG00000045730	Adrb2	adrenergic receptor, beta 2	1.13801	3.74085	8.91564	0.00930391	0.0533821	1.2726	4.18928	3.74085	155.832	2.78359e-09	1.52531e-07	6.81664	3.05127	3.74085	54.4381	2.41928e-06	0.000125686	3.90071
11556	ENSMUSG00000031489	Adrb3	adrenergic receptor, beta 3	1.04641	3.40098	28.7997	2.21823e-05	0.000451585	3.34526	0.900292	3.40098	29.4363	1.9272e-05	0.000220545	3.6565	-0.146118	3.40098	0.545946	0.467832	0.826038	0.0829998
11564	ENSMUSG00000022407	Adsl	adenylosuccinate lyase	-0.242419	4.23312	2.84993	0.105583	0.317353	0.498457	0.122004	4.23312	1.10545	0.304547	0.566782	0.246584	0.364423	4.23312	6.38505	0.0192505	0.0879046	1.05599
11565	ENSMUSG00000011148	Adss1	adenylosuccinate synthase 1	-0.415709	4.51391	3.07184	0.0964929	0.299399	0.52375	-0.262622	4.51391	1.89802	0.18501	0.402024	0.395748	0.153088	4.51391	0.424164	0.523008	0.895817	0.0477805
11566	ENSMUSG00000015961	Adss2	adenylosuccinate synthase 2	-0.209766	5.4056	3.37718	0.079724	0.26259	0.580722	-0.109251	5.4056	1.3952	0.25021	0.49878	0.302091	0.100515	5.4056	0.781503	0.386293	0.721238	0.141921
11567	ENSMUSG00000025432	Avil	advillin	-1.20293	-1.30283	3.45668	0.0764984	0.254611	0.594123	-0.979902	-1.30283	3.71113	0.06714	0.187953	0.72595	0.22303	-1.30283	0.117645	0.734877	1	0
11568	ENSMUSG00000020473	Aebp1	AE binding protein 1	4.24025	4.45753	192.996	4.01598e-10	9.97333e-08	7.00116	3.89425	4.45753	192.72	4.05741e-10	3.25299e-08	7.48772	-0.345997	4.45753	1.43568	0.248953	0.536948	0.270067
11569	ENSMUSG00000030232	Aebp2	AE binding protein 2	0.0129698	4.9731	0.0114631	0.915712	1	0	0.537342	4.9731	29.3997	1.94275e-05	0.00022195	3.65374	0.524372	4.9731	18.0164	0.00033539	0.00409505	2.38774
11571	ENSMUSG00000025431	Crisp1	cysteine-rich secretory protein 1	2.96792	-3.70538	4.0031	0.068801	0.236044	0.627007	0	-3.70538	0	1	1	0	-2.96792	-3.70538	3.93396	0.0709199	0.227948	0.642164
11572	ENSMUSG00000025433	Crisp3	cysteine-rich secretory protein 3	4.34	-3.50237	8.86542	0.0116533	0.0632786	1.19874	0	-3.50237	0	1	1	0	-4.34	-3.50237	8.72486	0.0121756	0.0623942	1.20486
11576	ENSMUSG00000054932	Afp	alpha fetoprotein	4.13712	4.73774	63.8918	2.77429e-06	8.78792e-05	4.05611	2.80872	4.73774	37.3167	4.27393e-05	0.000434409	3.3621	-1.3284	4.73774	7.33712	0.0183181	0.0845562	1.07285
11593	ENSMUSG00000031521	Aga	aspartylglucosaminidase	-0.171531	3.92836	1.58567	0.221215	0.510522	0.291986	-0.147959	3.92836	1.7844	0.19534	0.41986	0.376895	0.0235723	3.92836	0.0301934	0.86365	1	0
11595	ENSMUSG00000030607	Acan	aggrecan	2.52363	-3.54016	2.73383	0.116719	0.337516	0.471705	2.92289	-3.54016	4.33305	0.0529178	0.156264	0.806141	0.399259	-3.54016	0.0777973	0.783693	1	0
11596	ENSMUSG00000015452	Ager	advanced glycosylation end product-specific receptor	1.53025	0.105259	12.8835	0.00164351	0.0137995	1.86014	2.38479	0.105259	42.226	1.58965e-06	2.78563e-05	4.55508	0.854542	0.105259	4.14379	0.0540755	0.188377	0.724972
11600	ENSMUSG00000022309	Angpt1	angiopoietin 1	2.05781	0.951661	41.0776	1.94542e-06	6.65087e-05	4.17712	0.938602	0.951661	10.9646	0.0031925	0.0159023	1.79854	-1.11921	0.951661	12.4722	0.00188795	0.0151857	1.81856
11601	ENSMUSG00000031465	Angpt2	angiopoietin 2	2.2766	0.350005	16.692	0.000597799	0.0061358	2.21213	0.780377	0.350005	2.44689	0.133779	0.317747	0.497918	-1.49623	0.350005	7.4955	0.0128435	0.0647446	1.1888
11602	ENSMUSG00000027460	Angpt4	angiopoietin 4	0.367782	-3.39101	0.0752519	0.787167	1	0	-3.2452	-3.39101	4.49231	0.049179	0.147678	0.830683	-3.61298	-3.39101	4.87176	0.0414387	0.155892	0.807175
11603	ENSMUSG00000041936	Agrn	agrin	1.23381	5.68876	47.4997	6.64167e-07	2.93042e-05	4.53307	-0.0114744	5.68876	0.0057109	0.940449	1	0	-1.24528	5.68876	48.3869	5.76585e-07	4.69787e-05	4.3281
11604	ENSMUSG00000005705	Agrp	agouti related neuropeptide	1.34335	-2.03843	1.80475	0.192908	0.477732	0.320816	1.30551	-2.03843	2.26171	0.146907	0.338313	0.470681	-0.0378336	-2.03843	0.00155622	0.96889	1	0
11605	ENSMUSG00000031266	Gla	galactosidase, alpha	0.414146	2.62581	5.74869	0.0254769	0.114676	0.940527	-0.14978	2.62581	1.07205	0.311791	0.577614	0.238363	-0.563926	2.62581	10.6929	0.00352014	0.0242458	1.61536
11606	ENSMUSG00000031980	Agt	angiotensinogen	0.271183	9.51607	2.16399	0.155514	0.414751	0.382213	0.393314	9.51607	6.67445	0.0169969	0.0630315	1.20044	0.12213	9.51607	0.426303	0.520611	0.892439	0.0494216
11607	ENSMUSG00000049115	Agtr1a	angiotensin II receptor, type 1a	0.0812745	6.00045	0.312049	0.582098	0.976147	0.0104847	-0.217937	6.00045	3.33327	0.0815726	0.218861	0.659832	-0.299212	6.00045	4.28947	0.0503481	0.17971	0.745429
11608	ENSMUSG00000054988	Agtr1b	angiotensin II receptor, type 1b	0	-3.83907	0	1	1	0	0	-3.83907	0	1	1	0	0	-3.83907	0	1	1	0
11609	ENSMUSG00000068122	Agtr2	angiotensin II receptor, type 2	0	-3.83907	0	1	1	0	0	-3.83907	0	1	1	0	0	-3.83907	0	1	1	0
11610	ENSMUSG00000029007	Agtrap	angiotensin II, type I receptor-associated protein	0.643449	2.47236	8.38535	0.00841682	0.049419	1.30611	-0.321476	2.47236	2.90338	0.102557	0.259994	0.585037	-0.964925	2.47236	18.9419	0.000257976	0.003342	2.47599
11611	ENSMUSG00000026272	Agxt	alanine-glyoxylate aminotransferase	0.210851	8.31544	0.530896	0.475761	0.850593	0.070278	-0.256887	8.31544	1.16171	0.295583	0.554006	0.256486	-0.467738	8.31544	2.65611	0.120819	0.33243	0.4783
11614	ENSMUSG00000025056	Nr0b1	nuclear receptor subfamily 0, group B, member 1	0	-3.83907	0	1	1	0	0	-3.83907	0	1	1	0	0	-3.83907	0	1	1	0
11622	ENSMUSG00000019256	Ahr	aryl-hydrocarbon receptor	-0.935373	5.40946	24.3777	6.22248e-05	0.00102684	2.9885	-0.756693	5.40946	25.7074	4.51515e-05	0.000454371	3.34259	0.17868	5.40946	0.947182	0.341075	0.67195	0.172663
11624	ENSMUSG00000021575	Ahrr	aryl-hydrocarbon receptor repressor	-0.204369	-2.2235	0.0885625	0.76882	1	0	0.0577785	-2.2235	0.0106565	0.91872	1	0	0.262148	-2.2235	0.145113	0.706924	1	0
11625	ENSMUSG00000022868	Ahsg	alpha-2-HS-glycoprotein	0.732246	13.7557	14.2762	0.00104168	0.00962174	2.01675	0.884037	13.7557	29.3255	1.97468e-05	0.000225031	3.64776	0.15179	13.7557	0.578298	0.455098	0.810007	0.0915113
11628	ENSMUSG00000040627	Aicda	activation-induced cytidine deaminase	0.668386	-3.46394	0.237804	0.630648	1	0	0.0880252	-3.46394	0.0042052	0.948884	1	0	-0.580361	-3.46394	0.182115	0.673731	1	0
11629	ENSMUSG00000024397	Aif1	allograft inflammatory factor 1	0.06424	1.65565	0.0460899	0.832001	1	0	-2.36555	1.65565	75.9202	1.4545e-08	5.73757e-07	6.24127	-2.42979	1.65565	63.4857	6.56329e-08	1.15834e-05	4.93617
11630	ENSMUSG00000019866	Crybg1	crystallin beta-gamma domain containing 1	0.267008	5.15738	1.85333	0.18814	0.470723	0.327235	0.369757	5.15738	5.21026	0.0332247	0.108392	0.965003	0.102749	5.15738	0.267935	0.610249	0.998853	0.000498302
11632	ENSMUSG00000024847	Aip	aryl-hydrocarbon receptor-interacting protein	0.0234015	4.43132	0.0219411	0.8836	1	0	0.032914	4.43132	0.0647716	0.801484	1	0	0.00951251	4.43132	0.00361752	0.952585	1	0
11634	ENSMUSG00000000731	Aire	autoimmune regulator	-1.2129	-3.74698	0.999467	0.346262	0.69789	0.156213	0.0235724	-3.74698	0.00043256	0.983707	1	0	1.23647	-3.74698	1.02204	0.340647	0.671534	0.172932
11636	ENSMUSG00000026817	Ak1	adenylate kinase 1	2.38107	-1.31707	18.1299	0.000324647	0.00377722	2.42283	-0.588334	-1.31707	1.11671	0.302157	0.563299	0.249261	-2.96941	-1.31707	26.3532	3.87699e-05	0.000832328	3.07971
11637	ENSMUSG00000028792	Ak2	adenylate kinase 2	-1.65967	7.3731	88.3403	3.87666e-09	5.63442e-07	6.24915	-1.46803	7.3731	117.065	3.00847e-10	2.59579e-08	7.58573	0.191638	7.3731	1.36024	0.256052	0.548014	0.261209
11639	ENSMUSG00000028527	Ak4	adenylate kinase 4	-0.683	6.62944	12.6281	0.00179086	0.0146829	1.83319	0.500934	6.62944	10.7915	0.00339715	0.0167358	1.77635	1.18393	6.62944	36.126	4.86522e-06	0.000191363	3.71814
11640	ENSMUSG00000018428	Akap1	A kinase anchor protein 1	-0.508723	6.6064	13.7172	0.00124782	0.0110543	1.95647	-0.0962057	6.6064	0.768408	0.390233	0.688175	0.162301	0.412517	6.6064	9.09467	0.00638379	0.0383098	1.41669
11641	NA	NA	NA	0.690167	3.13431	7.79891	0.0109167	0.0602936	1.21973	-0.46292	3.13431	4.84405	0.0390821	0.123069	0.90985	-1.15309	3.13431	21.9214	0.000127813	0.00198494	2.70225
11642	ENSMUSG00000030344	Akap3	A kinase anchor protein 3	0.542127	-3.57599	0.155323	0.697314	1	0	1.45036	-3.57599	1.64314	0.213313	0.449813	0.346968	0.908235	-3.57599	0.472012	0.499281	0.866149	0.0624074
11643	ENSMUSG00000050089	Akap4	A kinase anchor protein 4	0	-3.83907	0	1	1	0	0	-3.83907	0	1	1	0	0	-3.83907	0	1	1	0
11647	ENSMUSG00000028766	Alpl	alkaline phosphatase, liver/bone/kidney	-0.491544	2.96195	3.2683	0.085002	0.275077	0.560546	-0.11308	2.96195	0.27105	0.608084	0.965369	0.0153068	0.378464	2.96195	1.9496	0.177241	0.437732	0.358791
11648	ENSMUSG00000036500	Akp3	alkaline phosphatase 3, intestine, not Mn requiring	0	-3.83907	0	1	1	0	0	-3.83907	0	1	1	0	0	-3.83907	0	1	1	0
11650	ENSMUSG00000026246	Alppl2	alkaline phosphatase, placental-like 2	0	-3.83907	0	1	1	0	0	-3.83907	0	1	1	0	0	-3.83907	0	1	1	0
11651	ENSMUSG00000001729	Akt1	thymoma viral proto-oncogene 1	-0.447091	5.95727	7.87173	0.0103358	0.0578258	1.23788	-0.392043	5.95727	9.38477	0.00571424	0.0259191	1.58638	0.0550479	5.95727	0.123056	0.729099	1	0
11652	ENSMUSG00000004056	Akt2	thymoma viral proto-oncogene 2	-0.571694	6.44328	17.7868	0.000358314	0.00407986	2.38935	-0.578927	6.44328	28.5118	2.36535e-05	0.000262614	3.58068	-0.00723327	6.44328	0.00298438	0.956929	1	0
11655	ENSMUSG00000032786	Alas1	aminolevulinic acid synthase 1	-4.07287	8.94351	43.4179	1.50965e-05	0.000331259	3.47983	-0.918273	8.94351	5.11734	0.0409205	0.127851	0.893295	3.1546	8.94351	29.0244	0.000111795	0.00178629	2.74805
11656	ENSMUSG00000025270	Alas2	aminolevulinic acid synthase 2, erythroid	0.129889	4.34762	0.141697	0.712165	1	0	0.67752	4.34762	5.70267	0.031362	0.103508	0.985026	0.547631	4.34762	2.40984	0.142574	0.374868	0.426121
11657	ENSMUSG00000029368	Alb	albumin	0.692712	16.9431	10.706	0.00350344	0.0248486	1.6047	0.786439	16.9431	19.5487	0.000217964	0.00168105	2.77442	0.0937266	16.9431	0.186008	0.67048	1	0
11658	ENSMUSG00000022636	Alcam	activated leukocyte cell adhesion molecule	2.06265	6.93481	140.244	5.4971e-11	2.37152e-08	7.62497	1.15182	6.93481	58.9391	1.2049e-07	3.26827e-06	5.48568	-0.910828	6.93481	26.7895	3.50199e-05	0.000773826	3.11136
11666	ENSMUSG00000031378	Abcd1	ATP-binding cassette, sub-family D member 1	-0.830832	4.41455	23.9066	6.98781e-05	0.00112313	2.94957	-1.26895	4.41455	86.2874	4.77206e-09	2.33693e-07	6.63135	-0.438116	4.41455	7.20252	0.0136026	0.0676948	1.16944
11668	ENSMUSG00000053279	Aldh1a1	aldehyde dehydrogenase family 1, subfamily A1	-1.95567	8.37517	52.2628	4.60231e-07	2.26195e-05	4.64552	-2.95626	8.37517	187.863	8.52218e-12	1.74154e-09	8.75907	-1.00059	8.37517	17.5963	0.000425234	0.00488624	2.31103
11669	ENSMUSG00000029455	Aldh2	aldehyde dehydrogenase 2, mitochondrial	-0.989993	10.1583	23.9721	6.87549e-05	0.00110944	2.9549	-0.993216	10.1583	38.8486	2.91108e-06	4.61343e-05	4.33598	-0.0032237	10.1583	0.000278176	0.986844	1	0
11670	ENSMUSG00000019102	Aldh3a1	aldehyde dehydrogenase family 3, subfamily A1	0.741493	-3.61724	0.291669	0.594608	0.990006	0.00436218	-0.614339	-3.61724	0.2459	0.624921	0.984629	0.00672741	-1.35583	-3.61724	0.925822	0.346465	0.678744	0.168294
11671	ENSMUSG00000010025	Aldh3a2	aldehyde dehydrogenase family 3, subfamily A2	-2.41407	7.74178	116.116	3.24448e-10	8.44823e-08	7.07323	-1.1221	7.74178	47.2637	6.8354e-07	1.37921e-05	4.86037	1.29197	7.74178	37.7502	3.57082e-06	0.000156283	3.80609
11674	ENSMUSG00000030695	Aldoa	aldolase A, fructose-bisphosphate	0.0507119	6.84187	0.0748739	0.786935	1	0	1.08755	6.84187	50.3982	4.17145e-07	9.21755e-06	5.03538	1.03684	6.84187	28.4518	2.39736e-05	0.000592343	3.22743
11676	ENSMUSG00000017390	Aldoc	aldolase C, fructose-bisphosphate	0.231039	4.79836	1.95842	0.175701	0.448562	0.348178	1.16482	4.79836	72.3255	2.20184e-08	8.09794e-07	6.09163	0.933785	4.79836	29.4129	1.93713e-05	0.000510661	3.29187
11677	ENSMUSG00000001642	Akr1b1	aldo-keto reductase family 1 member B	2.21175	4.12099	250.648	1.82148e-13	3.3004e-10	9.48143	1.39233	4.12099	130.618	1.0787e-10	1.19179e-08	7.9238	-0.819417	4.12099	34.3663	6.87245e-06	0.000243846	3.61288
11682	ENSMUSG00000055471	Alk	anaplastic lymphoma kinase	0.442883	-2.55142	0.267567	0.610159	1	0	0.600648	-2.55142	0.709551	0.408707	0.713393	0.146671	0.157765	-2.55142	0.0350166	0.853285	1	0
11684	ENSMUSG00000000320	Alox12	arachidonate 12-lipoxygenase	0.995211	0.32537	7.62631	0.0114202	0.0623022	1.2055	0.251207	0.32537	0.653874	0.427437	0.738967	0.131375	-0.744004	0.32537	4.2662	0.0509234	0.181087	0.742113
11685	ENSMUSG00000018907	Alox12e	arachidonate lipoxygenase, epidermal	2.63022	-3.42972	4.39472	0.0478363	0.183688	0.735919	1.12135	-3.42972	0.853579	0.36562	0.655659	0.183322	-1.50886	-3.42972	1.684	0.207909	0.47674	0.321719
11686	ENSMUSG00000032807	Alox12b	arachidonate 12-lipoxygenase, 12R type	0	-3.79184	0	1	1	0	1.24693	-3.79184	1.45351	0.246788	0.497093	0.303562	1.24693	-3.79184	0.923186	0.351995	0.678744	0.168294
11687	ENSMUSG00000018924	Alox15	arachidonate 15-lipoxygenase	1.96791	-2.57016	2.96416	0.0992392	0.305392	0.515142	1.17805	-2.57016	1.27901	0.270328	0.51774	0.285889	-0.789858	-2.57016	0.529908	0.474364	0.834752	0.0784423
11688	ENSMUSG00000020891	Alox8	arachidonate 8-lipoxygenase	2.48514	-3.6607	3.42253	0.0818981	0.268214	0.571518	1.91412	-3.6607	2.54247	0.129373	0.309972	0.508678	-0.571021	-3.6607	0.185405	0.672217	1	0
11689	ENSMUSG00000025701	Alox5	arachidonate 5-lipoxygenase	3.66903	-1.68082	19.508	0.00022042	0.0027748	2.55677	0.302857	-1.68082	0.121005	0.731271	1	0	-3.36618	-1.68082	16.9436	0.000458481	0.00518132	2.28556
11690	ENSMUSG00000060063	Alox5ap	arachidonate 5-lipoxygenase activating protein	1.197	0.722528	7.73616	0.01092	0.0602996	1.21969	-0.486463	0.722528	1.62771	0.215399	0.453227	0.343685	-1.68346	0.722528	15.0941	0.000804275	0.00795466	2.09938
11692	ENSMUSG00000040888	Gfer	growth factor, augmenter of liver regeneration	-0.111026	4.47662	0.17442	0.681548	1	0	0.253848	4.47662	1.38017	0.256598	0.500008	0.301023	0.364874	4.47662	1.85171	0.191718	0.461184	0.336125
11694	ENSMUSG00000014603	Alx3	aristaless-like homeobox 3	2.48514	-3.74851	3.04485	0.106781	0.317353	0.498457	0	-3.74851	0	1	1	0	-2.48514	-3.74851	2.99146	0.109575	0.30884	0.510267
11695	ENSMUSG00000040310	Alx4	aristaless-like homeobox 4	-1.23314	-3.79166	0.900741	0.357744	0.702136	0.153579	-1.23314	-3.79166	1.3916	0.256653	0.500008	0.301023	0	-3.79166	0	1	1	0
11698	ENSMUSG00000029288	Ambn	ameloblastin	0	-3.83907	0	1	1	0	0	-3.83907	0	1	1	0	0	-3.83907	0	1	1	0
11699	ENSMUSG00000028356	Ambp	alpha 1 microglobulin/bikunin precursor	0.75393	11.325	11.1848	0.00295155	0.0216929	1.66368	0.287547	11.325	2.32198	0.141882	0.332318	0.478447	-0.466383	11.325	4.21279	0.0522724	0.183578	0.736179
11702	ENSMUSG00000075232	Amd1	S-adenosylmethionine decarboxylase 1	-0.0125226	5.51719	0.00440047	0.947724	1	0	0.406686	5.51719	6.95424	0.0152296	0.0576015	1.23957	0.419209	5.51719	4.78167	0.0399532	0.151766	0.818824
11704	ENSMUSG00000031354	Amelx	amelogenin, X-linked	-1.2129	-3.79236	0.904567	0.356755	0.702136	0.153579	-1.2129	-3.79236	1.39898	0.25545	0.500008	0.301023	0	-3.79236	0	1	1	0
11705	ENSMUSG00000035262	Amh	anti-Mullerian hormone	0.947351	-2.38522	1.2539	0.274951	0.594597	0.225777	1.84651	-2.38522	6.95252	0.0151051	0.0572503	1.24222	0.899163	-2.38522	1.21484	0.282352	0.588862	0.229987
11717	ENSMUSG00000005686	Ampd3	adenosine monophosphate deaminase 3	1.0282	0.917003	8.13177	0.0093098	0.0534046	1.27242	-0.150143	0.917003	0.230204	0.636134	0.998353	0.000715664	-1.17834	0.917003	10.6425	0.00358482	0.0245978	1.6091
11720	ENSMUSG00000037798	Mat1a	methionine adenosyltransferase 1A	-0.872374	12.0188	15.924	0.000622652	0.00632638	2.19884	0.968457	12.0188	31.2562	1.30193e-05	0.000157758	3.80201	1.84083	12.0188	63.8026	6.29897e-08	1.13377e-05	4.94547
11722	ENSMUSG00000074264	Amy1	amylase 1, salivary	-0.991166	7.28721	26.6947	3.57998e-05	0.000660558	3.18009	-0.0112649	7.28721	0.00566751	0.940674	1	0	0.979901	7.28721	26.1204	4.09492e-05	0.000863428	3.06377
11727	ENSMUSG00000072115	Ang	angiogenin, ribonuclease, RNase A family, 5	-0.892998	7.66328	7.46172	0.0146506	0.0753593	1.12286	-0.518226	7.66328	4.06313	0.0607113	0.174408	0.758434	0.374771	7.66328	1.37929	0.257182	0.549964	0.259666
11731	ENSMUSG00000047894	Ang2	angiogenin, ribonuclease A family, member 2	0	-3.83907	0	1	1	0	0	-3.83907	0	1	1	0	0	-3.83907	0	1	1	0
11732	ENSMUSG00000022265	Ank	progressive ankylosis	-0.0285774	5.43538	0.0485436	0.82766	1	0	-0.190429	5.43538	3.22808	0.0862059	0.22805	0.641969	-0.161852	5.43538	1.57652	0.222506	0.497736	0.303001
11733	ENSMUSG00000031543	Ank1	ankyrin 1, erythroid	2.15837	-1.59859	6.59696	0.0176199	0.0863959	1.06351	0.213654	-1.59859	0.0729095	0.789693	1	0	-1.94472	-1.59859	5.46946	0.0289592	0.11969	0.921942
11735	ENSMUSG00000069601	Ank3	ankyrin 3, epithelial	0.669413	5.4313	7.61734	0.0132726	0.0697734	1.15631	1.04327	5.4313	26.062	8.4632e-05	0.000770333	3.11332	0.373861	5.4313	2.22461	0.15392	0.397396	0.400777
11736	ENSMUSG00000020790	Ankfy1	ankyrin repeat and FYVE domain containing 1	0.0159037	5.12381	0.0142981	0.905911	1	0	-0.696524	5.12381	40.3361	2.22087e-06	3.69181e-05	4.43276	-0.712427	5.12381	29.7772	1.78871e-05	0.000482773	3.31626
11737	ENSMUSG00000032249	Anp32a	acidic nuclear phosphoprotein 32 family member A	0.059213	6.57077	0.0922907	0.764155	1	0	-0.236448	6.57077	2.19145	0.153035	0.347277	0.459324	-0.295661	6.57077	2.33793	0.140587	0.371217	0.430372
11739	ENSMUSG00000031633	Slc25a4	solute carrier family 25 (mitochondrial carrier, adenine nucleotide translocator), member 4	1.45017	4.11294	28.222	6.31537e-05	0.00103965	2.98311	2.3311	4.11294	94.3862	3.08677e-08	1.05e-06	5.97881	0.880926	4.11294	9.46914	0.00701277	0.0410953	1.38621
11740	ENSMUSG00000016319	Slc25a5	solute carrier family 25 (mitochondrial carrier, adenine nucleotide translocator), member 5	-0.794334	8.4464	26.4366	3.80203e-05	0.000693062	3.15923	0.025028	8.4464	0.0422568	0.839032	1	0	0.819362	8.4464	28.0593	2.61862e-05	0.000629676	3.20088
11744	ENSMUSG00000021866	Anxa11	annexin A11	-0.437093	3.62475	3.60963	0.0712596	0.242306	0.615635	-0.306251	3.62475	2.74137	0.112643	0.27977	0.553199	0.130842	3.62475	0.329225	0.572208	0.953586	0.0206401
11745	ENSMUSG00000029484	Anxa3	annexin A3	1.24109	2.28302	20.5147	0.000167572	0.00223039	2.65162	-0.47426	2.28302	3.92917	0.0601536	0.173153	0.761569	-1.71535	2.28302	38.9132	2.87668e-06	0.000137258	3.86246
11746	ENSMUSG00000029994	Anxa4	annexin A4	1.30335	6.46404	119.578	2.46907e-10	6.99029e-08	7.1555	1.04907	6.46404	105.997	7.51512e-10	5.40796e-08	7.26697	-0.254282	6.46404	4.34286	0.0490558	0.176267	0.753828
11747	ENSMUSG00000027712	Anxa5	annexin A5	1.4095	5.94045	61.0903	9.0009e-08	6.37071e-06	5.19581	0.105701	5.94045	0.475763	0.497599	0.8327	0.0795113	-1.3038	5.94045	52.1529	3.19407e-07	3.21524e-05	4.49279
11749	ENSMUSG00000018340	Anxa6	annexin A6	-0.129469	7.04413	0.901449	0.352764	0.702136	0.153579	-0.308327	7.04413	7.72556	0.0109672	0.044258	1.35401	-0.178858	7.04413	1.75984	0.198325	0.471962	0.326093
11750	ENSMUSG00000021814	Anxa7	annexin A7	-0.345951	6.46176	6.99896	0.0148127	0.0759323	1.11957	-0.0719403	6.46176	0.466964	0.50156	0.837598	0.0769644	0.27401	6.46176	4.41656	0.047333	0.171872	0.764794
11752	ENSMUSG00000021950	Anxa8	annexin A8	1.78461	-1.55548	4.76028	0.0401524	0.161962	0.790586	2.27708	-1.55548	10.3922	0.00392656	0.0188551	1.72457	0.492473	-1.55548	0.407499	0.529867	0.903864	0.0438969
11754	ENSMUSG00000019326	Aoc3	amine oxidase, copper containing 3	-0.405759	-1.60961	0.322725	0.575759	0.96974	0.0133447	1.22673	-1.60961	5.06405	0.0348175	0.112534	0.948718	1.63249	-1.60961	5.31594	0.0309946	0.125807	0.900296
11757	ENSMUSG00000024997	Prdx3	peroxiredoxin 3	-0.412009	6.65192	11.3013	0.00283223	0.0209999	1.67778	-0.403031	6.65192	16.7198	0.000489965	0.00328159	2.48392	0.00897758	6.65192	0.00554128	0.941337	1	0
11758	ENSMUSG00000026701	Prdx6	peroxiredoxin 6	-1.25447	8.60641	57.836	1.40362e-07	9.10478e-06	5.04073	-0.629405	8.60641	24.3892	6.20507e-05	0.00059383	3.22634	0.625063	8.60641	15.3013	0.000754045	0.00755964	2.1215
11761	ENSMUSG00000063558	Aox1	aldehyde oxidase 1	-1.07019	5.10017	13.4131	0.00215818	0.017007	1.76937	-2.09248	5.10017	77.1948	1.85395e-07	4.66559e-06	5.33109	-1.02229	5.10017	13.9361	0.00186106	0.015005	1.82377
11764	ENSMUSG00000009090	Ap1b1	adaptor protein complex AP-1, beta 1 subunit	0.304925	5.82204	6.66059	0.0170979	0.0845531	1.07287	-0.269556	5.82204	7.59531	0.0115659	0.0462075	1.33529	-0.574481	5.82204	23.9941	6.83821e-05	0.00125578	2.90109
11765	ENSMUSG00000031731	Ap1g1	adaptor protein complex AP-1, gamma 1 subunit	-0.346313	6.10891	8.47842	0.00811319	0.0480201	1.31858	-0.449662	6.10891	21.9341	0.000115192	0.000995489	3.00196	-0.103349	6.10891	0.781059	0.386426	0.721436	0.141802
11766	ENSMUSG00000040701	Ap1g2	adaptor protein complex AP-1, gamma 2 subunit	0.0402828	3.01827	0.0525763	0.820769	1	0	0.155708	3.01827	1.16923	0.291333	0.547855	0.261334	0.115425	3.01827	0.42804	0.519771	0.891284	0.0499839
11767	ENSMUSG00000003033	Ap1m1	adaptor-related protein complex AP-1, mu subunit 1	0.142606	4.68985	1.59993	0.21922	0.507039	0.294958	0.210314	4.68985	5.14967	0.0334615	0.108995	0.962595	0.0677084	4.68985	0.35592	0.556904	0.936813	0.0283469
11768	ENSMUSG00000003309	Ap1m2	adaptor protein complex AP-1, mu 2 subunit	0.177826	-1.8451	0.0638932	0.802805	1	0	-1.14961	-1.8451	3.32847	0.0817774	0.219256	0.659049	-1.32744	-1.8451	3.34305	0.0811563	0.251855	0.598849
11769	ENSMUSG00000004849	Ap1s1	adaptor protein complex AP-1, sigma 1	-0.00390944	4.70076	0.000844625	0.977078	1	0	-0.111337	4.70076	1.02317	0.322826	0.594289	0.226003	-0.107427	4.70076	0.64195	0.431621	0.780507	0.107623
11770	ENSMUSG00000062515	Fabp4	fatty acid binding protein 4, adipocyte	0.209071	2.37077	0.491792	0.490683	0.869967	0.060497	-0.401802	2.37077	2.60642	0.121077	0.296144	0.528497	-0.610873	2.37077	4.24688	0.0516801	0.182655	0.738369
11771	ENSMUSG00000060279	Ap2a1	adaptor-related protein complex 2, alpha 1 subunit	0.00333996	5.11006	0.000808931	0.977568	1	0	0.360209	5.11006	14.0923	0.00110503	0.006505	2.18675	0.356869	5.11006	8.99854	0.00662444	0.0394145	1.40434
11772	ENSMUSG00000002957	Ap2a2	adaptor-related protein complex 2, alpha 2 subunit	0.170287	6.00264	2.15758	0.156099	0.415699	0.381221	-0.454438	6.00264	22.5741	9.76925e-05	0.000870914	3.06002	-0.624725	6.00264	29.8076	1.7769e-05	0.00048054	3.31827
11773	ENSMUSG00000022841	Ap2m1	adaptor-related protein complex 2, mu 1 subunit	-0.060066	7.19708	0.213536	0.648572	1	0	0.2212	7.19708	4.36039	0.0486397	0.14635	0.834607	0.281266	7.19708	4.59971	0.0433412	0.1613	0.792367
11774	ENSMUSG00000021686	Ap3b1	adaptor-related protein complex 3, beta 1 subunit	0.330715	5.56132	7.9982	0.00982197	0.0555801	1.25508	0.215417	5.56132	4.95595	0.0366187	0.117282	0.930767	-0.115297	5.56132	0.95904	0.338134	0.670177	0.17381
11775	ENSMUSG00000062444	Ap3b2	adaptor-related protein complex 3, beta 2 subunit	2.56151	-3.74659	3.05713	0.10615	0.317353	0.498457	0	-3.74659	0	1	1	0	-2.56151	-3.74659	3.00419	0.108901	0.30884	0.510267
11776	ENSMUSG00000020198	Ap3d1	adaptor-related protein complex 3, delta 1 subunit	-0.049693	5.96625	0.229503	0.636646	1	0	-0.127483	5.96625	2.26983	0.146217	0.337254	0.472044	-0.0777899	5.96625	0.567416	0.459317	0.815667	0.0884872
11777	ENSMUSG00000024480	Ap3s1	adaptor-related protein complex 3, sigma 1 subunit	-0.0546288	2.54663	0.0879841	0.769553	1	0	-0.527951	2.54663	12.054	0.00217816	0.0115423	1.93771	-0.473322	2.54663	6.72854	0.0166092	0.0784944	1.10516
11778	ENSMUSG00000063801	Ap3s2	adaptor-related protein complex 3, sigma 2 subunit	-0.218813	4.5741	3.38862	0.0792501	0.261527	0.582483	-0.0607414	4.5741	0.39798	0.534669	0.879595	0.0557175	0.158071	4.5741	1.77501	0.196474	0.469325	0.328527
11781	ENSMUSG00000019518	Ap4m1	adaptor-related protein complex AP-4, mu 1	0.344788	2.70909	3.10149	0.0921916	0.290351	0.537076	0.238426	2.70909	2.14994	0.156801	0.353433	0.451692	-0.106363	2.70909	0.292275	0.594228	0.980423	0.00858643
11782	ENSMUSG00000020955	Ap4s1	adaptor-related protein complex AP-4, sigma 1	-0.439399	3.10671	4.00137	0.058026	0.210419	0.676915	-0.0285479	3.10671	0.0263522	0.872533	1	0	0.410851	3.10671	3.50415	0.0746441	0.237115	0.625042
11783	ENSMUSG00000019979	Apaf1	apoptotic peptidase activating factor 1	1.03026	1.98463	18.382	0.000302125	0.00358266	2.44579	0.0824405	1.98463	0.160101	0.692943	1	0	-0.947824	1.98463	15.5302	0.000702498	0.00714031	2.14628
11784	ENSMUSG00000030519	Apba2	amyloid beta precursor protein binding family A member 2	1.63202	-2.27914	3.83754	0.0629829	0.223183	0.651339	-0.0182136	-2.27914	0.000592871	0.980795	1	0	-1.65023	-2.27914	3.88879	0.0613823	0.206448	0.685189
11785	ENSMUSG00000037032	Apbb1	amyloid beta precursor protein binding family B member 1	1.79773	0.365834	17.4537	0.000394688	0.00441631	2.35494	0.777282	0.365834	4.18471	0.0529978	0.156364	0.805863	-1.02045	0.365834	5.758	0.025371	0.108336	0.965227
11787	ENSMUSG00000029207	Apbb2	amyloid beta precursor protein binding family B member 2	0.413137	3.35783	5.64456	0.0266962	0.118752	0.925358	0.301245	3.35783	4.33503	0.049243	0.147805	0.830311	-0.111891	3.35783	0.408491	0.529371	0.903301	0.0441674
11789	ENSMUSG00000005871	Apc	APC, WNT signaling pathway regulator	0.0034268	5.39232	0.000511777	0.982156	1	0	0.0173946	5.39232	0.0197379	0.889557	1	0	0.0139678	5.39232	0.00849058	0.927422	1	0
11790	ENSMUSG00000026207	Speg	SPEG complex locus	0.271923	0.00748222	0.602588	0.445903	0.813042	0.089887	-1.2205	0.00748222	15.6742	0.00067208	0.00427987	2.36857	-1.49242	0.00748222	17.6841	0.000369124	0.00440404	2.35615
11792	ENSMUSG00000035960	Apex1	apurinic/apyrimidinic endonuclease 1	0.0920805	2.52726	0.298214	0.59053	0.985812	0.00620573	-0.093165	2.52726	0.449249	0.509705	0.848333	0.0714337	-0.185245	2.52726	1.21031	0.283227	0.590279	0.228942
11793	ENSMUSG00000038160	Atg5	autophagy related 5	-0.58992	5.35634	19.395	0.00022741	0.00284566	2.54582	-0.532596	5.35634	24.7539	5.67709e-05	0.000551852	3.25818	0.0573248	5.35634	0.190796	0.666535	1	0
11796	ENSMUSG00000032000	Birc3	baculoviral IAP repeat-containing 3	0.122116	4.25943	0.469978	0.500197	0.881784	0.0546376	-0.209857	4.25943	2.04255	0.167076	0.371236	0.43035	-0.331973	4.25943	3.50882	0.0744645	0.236765	0.625682
11797	ENSMUSG00000057367	Birc2	baculoviral IAP repeat-containing 2	0.128038	4.5985	0.998698	0.328551	0.675314	0.170494	0.133388	4.5985	1.60428	0.218616	0.458575	0.33859	0.00534974	4.5985	0.00172878	0.967212	1	0
11798	ENSMUSG00000025860	Xiap	X-linked inhibitor of apoptosis	-0.337782	6.44495	4.05245	0.0565725	0.206576	0.68492	-0.904493	6.44495	43.9718	1.17767e-06	2.18634e-05	4.66028	-0.566711	6.44495	12.1377	0.00211637	0.0165623	1.78088
11799	ENSMUSG00000017716	Birc5	baculoviral IAP repeat-containing 5	-0.106452	0.728646	0.0910328	0.765717	1	0	-0.18655	0.728646	0.414782	0.526247	0.868894	0.0610332	-0.0800984	0.728646	0.0516535	0.822321	1	0
11800	ENSMUSG00000027193	Api5	apoptosis inhibitor 5	-0.192489	5.88648	3.25939	0.0847958	0.274889	0.560843	0.0253523	5.88648	0.0861033	0.771956	1	0	0.217841	5.88648	4.16574	0.0534944	0.186739	0.728764
11801	ENSMUSG00000015854	Cd5l	CD5 antigen-like	0.489143	6.56057	3.80928	0.0669719	0.233124	0.632413	-0.96822	6.56057	21.1444	0.000232088	0.00177238	2.75144	-1.45736	6.56057	35.0604	1.41797e-05	0.00040414	3.39347
11803	ENSMUSG00000006651	Aplp1	amyloid beta precursor like protein 1	1.77087	0.213979	22.5196	9.9062e-05	0.00148016	2.82969	0.0504953	0.213979	0.0227998	0.881362	1	0	-1.72038	0.213979	21.239	0.000138171	0.00210573	2.6766
11804	ENSMUSG00000031996	Aplp2	amyloid beta precursor-like protein 2	0.0796855	8.5979	0.326421	0.573597	0.967589	0.0143092	0.222181	8.5979	3.77962	0.06485	0.182971	0.737618	0.142496	8.5979	1.02604	0.322162	0.647541	0.188733
11806	ENSMUSG00000032083	Apoa1	apolipoprotein A-I	1.66954	14.03	57.5789	1.4549e-07	9.37033e-06	5.02825	2.21271	14.03	128.57	1.25198e-10	1.35568e-08	7.86784	0.543168	14.03	5.38911	0.0299742	0.122932	0.910335
11807	ENSMUSG00000005681	Apoa2	apolipoprotein A-II	-1.15303	11.9845	16.2277	0.000567861	0.00585949	2.23214	-0.688342	11.9845	9.56752	0.00533247	0.0244982	1.61087	0.464688	11.9845	2.82155	0.107231	0.307513	0.512137
11808	ENSMUSG00000032080	Apoa4	apolipoprotein A-IV	1.63748	7.51794	58.2289	1.67667e-07	1.03334e-05	4.98576	1.50982	7.51794	65.8611	6.26885e-08	1.89734e-06	5.72185	-0.127661	7.51794	0.331927	0.570615	0.951749	0.0214774
11810	ENSMUSG00000040613	Apobec1	apolipoprotein B mRNA editing enzyme, catalytic polypeptide 1	0.878013	3.68077	16.849	0.000499275	0.00530899	2.27499	-0.551926	3.68077	9.09776	0.006536	0.0289791	1.53791	-1.42994	3.68077	44.9525	1.18807e-06	7.76216e-05	4.11002
11811	ENSMUSG00000040694	Apobec2	apolipoprotein B mRNA editing enzyme, catalytic polypeptide 2	-0.881492	-2.10829	0.630796	0.435594	0.799015	0.0974451	0.02673	-2.10829	0.00102393	0.974763	1	0	0.908222	-2.10829	0.671448	0.421384	0.766432	0.115526
11812	ENSMUSG00000040564	Apoc1	apolipoprotein C-I	-0.250604	10.4512	1.02608	0.322152	0.666091	0.176466	0.0728592	10.4512	0.132751	0.719095	1	0	0.323464	10.4512	1.69881	0.205993	0.47674	0.321719
11813	ENSMUSG00000002992	Apoc2	apolipoprotein C2	2.04056	8.66355	110.936	4.94747e-10	1.12056e-07	6.95056	2.13144	8.66355	154.474	2.1775e-11	3.5019e-09	8.4557	0.0908772	8.66355	0.202264	0.657323	1	0
11814	ENSMUSG00000032081	Apoc3	apolipoprotein C-III	-0.226683	10.8041	0.765822	0.391018	0.742402	0.129361	0.258638	10.8041	1.52102	0.230551	0.478989	0.319674	0.485322	10.8041	3.43162	0.0774984	0.243563	0.613389
11815	ENSMUSG00000022548	Apod	apolipoprotein D	-1.2129	-3.79236	0.904567	0.356755	0.702136	0.153579	-1.2129	-3.79236	1.39898	0.25545	0.500008	0.301023	0	-3.79236	0	1	1	0
11816	ENSMUSG00000002985	Apoe	apolipoprotein E	-0.0700203	14.176	0.0999252	0.754915	1	0	0.269523	14.176	2.22975	0.149657	0.343049	0.464644	0.339543	14.176	2.2975	0.143898	0.377509	0.423072
11818	ENSMUSG00000000049	Apoh	apolipoprotein H	-0.0920929	11.1381	0.240247	0.628907	1	0	0.528669	11.1381	11.8962	0.00230008	0.0120846	1.91777	0.620762	11.1381	10.4218	0.00388431	0.026203	1.58165
11819	ENSMUSG00000030551	Nr2f2	nuclear receptor subfamily 2, group F, member 2	-0.480834	4.84134	10.6032	0.00363632	0.0255511	1.59259	-0.608907	4.84134	26.2355	3.98551e-05	0.000409691	3.38754	-0.128073	4.84134	0.784209	0.385486	0.720325	0.142471
11820	ENSMUSG00000022892	App	amyloid beta precursor protein	1.63584	7.59625	90.0098	3.2833e-09	4.89349e-07	6.31038	1.87193	7.59625	153.552	2.30682e-11	3.68807e-09	8.4332	0.23609	7.59625	1.70995	0.204567	0.47674	0.321719
11821	ENSMUSG00000006589	Aprt	adenine phosphoribosyl transferase	0.0781854	5.5421	0.251745	0.62086	1	0	1.50082	5.5421	133.947	8.50368e-11	1.00053e-08	7.99977	1.42263	5.5421	73.3342	1.95687e-08	5.26868e-06	5.2783
11826	ENSMUSG00000004655	Aqp1	aquaporin 1	0.0648132	5.99073	0.032222	0.860146	1	0	-0.790923	5.99073	7.03912	0.0190754	0.0693207	1.15914	-0.855736	5.99073	5.86791	0.0297713	0.122321	0.912499
11827	ENSMUSG00000023013	Aqp2	aquaporin 2	0	-3.83907	0	1	1	0	0	-3.83907	0	1	1	0	0	-3.83907	0	1	1	0
11828	ENSMUSG00000028435	Aqp3	aquaporin 3	0.346845	-3.46223	0.0877069	0.769906	1	0	-0.794539	-3.46223	0.526101	0.475938	0.804608	0.0944155	-1.14138	-3.46223	0.85596	0.364964	0.693816	0.158756
11829	ENSMUSG00000024411	Aqp4	aquaporin 4	-3.32234	-0.0300478	19.0785	0.000293771	0.00351426	2.45417	-2.3916	-0.0300478	19.6457	0.000252634	0.00190308	2.72054	0.930735	-0.0300478	1.49488	0.235582	0.518747	0.285044
11830	ENSMUSG00000044217	Aqp5	aquaporin 5	-4.71477	-3.12448	8.69029	0.00798878	0.0474594	1.32368	-3.45614	-3.12448	9.63957	0.00561254	0.0255517	1.59258	1.25863	-3.12448	0.799278	0.382006	0.715642	0.145304
11831	ENSMUSG00000043144	Aqp6	aquaporin 6	0	-3.83907	0	1	1	0	0	-3.83907	0	1	1	0	0	-3.83907	0	1	1	0
11832	ENSMUSG00000028427	Aqp7	aquaporin 7	0.862431	-1.66795	1.50567	0.232842	0.529457	0.27617	1.03277	-1.66795	3.02092	0.0962527	0.248367	0.604906	0.170339	-1.66795	0.0609497	0.807303	1	0
11833	ENSMUSG00000030762	Aqp8	aquaporin 8	-0.200466	6.64277	0.228427	0.640402	1	0	-1.91711	6.64277	29.5675	0.00010242	0.000903786	3.04393	-1.71664	6.64277	18.2584	0.000851376	0.00829478	2.0812
11834	ENSMUSG00000040383	Aqr	aquarius	-0.0805241	4.40569	0.399925	0.533681	0.921709	0.0354063	-0.143269	4.40569	1.90089	0.181913	0.396903	0.401316	-0.0627452	4.40569	0.244795	0.625696	1	0
11835	ENSMUSG00000046532	Ar	androgen receptor	-3.00184	-1.18027	10.9282	0.0032344	0.0233797	1.63116	-4.37157	-1.18027	29.725	1.8092e-05	0.000208977	3.6799	-1.36974	-1.18027	1.67795	0.208698	0.47674	0.321719
11836	ENSMUSG00000001127	Araf	Araf proto-oncogene, serine/threonine kinase	0.0146243	6.08421	0.0160219	0.900431	1	0	0.231064	6.08421	5.98561	0.022928	0.0804805	1.09431	0.21644	6.08421	3.4489	0.0768073	0.242231	0.61577
11837	ENSMUSG00000067274	Rplp0	ribosomal protein lateral stalk subunit P0	0.50736	9.38751	8.1224	0.00934475	0.0535712	1.27107	1.52756	9.38751	102.087	1.05864e-09	6.93318e-08	7.15907	1.0202	9.38751	28.9179	2.16077e-05	0.000554557	3.25605
11838	ENSMUSG00000022602	Arc	activity regulated cytoskeletal-associated protein	2.25285	-1.72964	8.98801	0.00665137	0.0411701	1.38542	2.39779	-1.72964	13.0842	0.00153702	0.00857094	2.06697	0.144935	-1.72964	0.0435979	0.836535	1	0
11839	ENSMUSG00000029378	Areg	amphiregulin	5.85662	-1.92121	14.78	0.00152114	0.012998	1.88612	6.37147	-1.92121	20.9896	0.00033642	0.00241446	2.61718	0.514852	-1.92121	0.265131	0.613919	1	0
11840	ENSMUSG00000048076	Arf1	ADP-ribosylation factor 1	-0.137258	7.72624	0.925239	0.346614	0.698202	0.156019	-0.040114	7.72624	0.119808	0.732549	1	0	0.097144	7.72624	0.46492	0.502488	0.870269	0.0603465
11841	ENSMUSG00000062421	Arf2	ADP-ribosylation factor 2	0.167695	3.3656	0.764533	0.391411	0.742988	0.129018	0.0895508	3.3656	0.320566	0.577029	0.931023	0.0310396	-0.0781437	3.3656	0.165293	0.688279	1	0
11842	ENSMUSG00000051853	Arf3	ADP-ribosylation factor 3	0.358251	6.03055	8.34693	0.0085458	0.0500358	1.30072	-0.228612	6.03055	4.94693	0.0367737	0.117626	0.929495	-0.586863	6.03055	22.681	9.50642e-05	0.00158804	2.79914
11843	ENSMUSG00000021877	Arf4	ADP-ribosylation factor 4	0.0267666	6.67337	0.031346	0.861099	1	0	-0.110843	6.67337	0.803611	0.379774	0.673883	0.171415	-0.13761	6.67337	0.835004	0.37079	0.70096	0.154307
11844	ENSMUSG00000020440	Arf5	ADP-ribosylation factor 5	-0.252412	6.06989	2.05792	0.165557	0.432244	0.364271	-0.125131	6.06989	0.773541	0.388682	0.686285	0.163496	0.12728	6.06989	0.528352	0.475007	0.835504	0.0780516
11845	ENSMUSG00000044147	Arf6	ADP-ribosylation factor 6	0.176073	5.83713	2.0751	0.163878	0.429843	0.36669	0.324265	5.83713	10.3943	0.00392349	0.0188437	1.72483	0.148192	5.83713	1.43665	0.243504	0.528061	0.277316
11846	ENSMUSG00000019987	Arg1	arginase, liver	-0.209687	10.7854	1.34741	0.25824	0.567031	0.246393	1.22862	10.7854	68.547	3.4654e-08	1.14861e-06	5.93983	1.4383	10.7854	56.1606	1.77724e-07	2.21577e-05	4.65448
11847	ENSMUSG00000021125	Arg2	arginase type II	2.24094	-1.27686	12.3383	0.00197595	0.015856	1.79981	1.88494	-1.27686	10.9513	0.00320778	0.0159532	1.79715	-0.355997	-1.27686	0.349662	0.560365	0.940956	0.0264308
11848	ENSMUSG00000007815	Rhoa	ras homolog family member A	-0.179669	7.06148	2.13126	0.158532	0.420078	0.37667	-0.235693	7.06148	5.57072	0.0276004	0.093233	1.03043	-0.0560239	7.06148	0.210983	0.650529	1	0
11852	ENSMUSG00000054364	Rhob	ras homolog family member B	0.4811	4.90329	5.69726	0.0270324	0.119836	0.921413	-0.108013	4.90329	0.412981	0.527793	0.870971	0.0599964	-0.589113	4.90329	8.58419	0.00830966	0.0467304	1.3304
11853	ENSMUSG00000002233	Rhoc	ras homolog family member C	1.98578	4.396	132.804	9.22193e-11	3.38706e-08	7.47018	1.6023	4.396	113.442	4.0258e-10	3.23719e-08	7.48983	-0.383477	4.396	4.83182	0.0388176	0.148532	0.82818
11854	ENSMUSG00000041845	Rhod	ras homolog family member D	1.27987	4.9248	29.1026	4.56397e-05	0.000802356	3.09563	1.382	4.9248	45.86	2.97825e-06	4.70401e-05	4.32753	0.102133	4.9248	0.174637	0.681166	1	0
11855	ENSMUSG00000035133	Arhgap5	Rho GTPase activating protein 5	-0.151793	5.86486	0.315486	0.581913	0.976036	0.0105344	0.109479	5.86486	0.249094	0.624329	0.98409	0.00696531	0.261272	5.86486	0.926605	0.349698	0.678744	0.168294
11856	ENSMUSG00000031355	Arhgap6	Rho GTPase activating protein 6	-0.0542986	3.00895	0.0527477	0.820483	1	0	-0.5165	3.00895	7.01932	0.0146864	0.0559097	1.25251	-0.462201	3.00895	3.90016	0.0610334	0.205522	0.687142
11857	ENSMUSG00000030220	Arhgdib	Rho, GDP dissociation inhibitor beta	0.68683	2.98817	8.36113	0.00849787	0.0498303	1.30251	-0.907083	2.98817	19.651	0.000211912	0.00164231	2.78455	-1.59391	2.98817	45.2573	9.49189e-07	6.74459e-05	4.17104
11858	ENSMUSG00000001313	Rnd2	Rho family GTPase 2	0.292108	4.4557	2.81226	0.107777	0.319477	0.495561	1.94761	4.4557	176.891	5.83865e-12	1.3799e-09	8.86015	1.6555	4.4557	78.4739	1.09351e-08	3.85981e-06	5.41343
11859	ENSMUSG00000007946	Phox2a	paired-like homeobox 2a	0	-3.83907	0	1	1	0	0	-3.83907	0	1	1	0	0	-3.83907	0	1	1	0
11861	ENSMUSG00000047446	Arl4a	ADP-ribosylation factor-like 4A	0.478513	4.66607	3.34461	0.0856467	0.275841	0.559341	1.04791	4.66607	22.9364	0.000187222	0.00147664	2.83072	0.569397	4.66607	4.43538	0.050919	0.181087	0.742113
11863	ENSMUSG00000015522	Arnt	aryl hydrocarbon receptor nuclear translocator	0.146807	5.54115	0.91271	0.349834	0.702136	0.153579	0.266452	5.54115	4.45171	0.0465358	0.141571	0.849025	0.119645	5.54115	0.59505	0.448724	0.802522	0.0955429
11864	ENSMUSG00000015709	Arnt2	aryl hydrocarbon receptor nuclear translocator 2	5.7136	-0.057455	51.1532	9.72591e-07	3.93364e-05	4.40521	3.45781	-0.057455	19.7654	0.000291791	0.00214863	2.66784	-2.25579	-0.057455	12.401	0.00234702	0.0179184	1.7467
11865	ENSMUSG00000055116	Bmal1	basic helix-loop-helix ARNT like 1	2.72254	2.94894	9.60467	0.00893551	0.051738	1.28619	-0.302874	2.94894	0.148716	0.706332	1	0	-3.02541	2.94894	11.6549	0.00494714	0.0316001	1.50031
11867	ENSMUSG00000029622	Arpc1b	actin related protein 2/3 complex, subunit 1B	1.3393	5.96644	57.4558	1.48017e-07	9.46577e-06	5.02384	0.730263	5.96644	23.5474	7.6405e-05	0.000707534	3.15025	-0.609039	5.96644	11.5759	0.00257146	0.0192005	1.71669
11870	ENSMUSG00000030996	Art1	ADP-ribosyltransferase 1	0	-3.83907	0	1	1	0	0	-3.83907	0	1	1	0	0	-3.83907	0	1	1	0
11871	ENSMUSG00000092517	Art2a	ADP-ribosyltransferase 2a	-0.373112	-1.69747	0.393649	0.536881	0.925294	0.0337202	-1.65278	-1.69747	9.82784	0.00483634	0.0225893	1.6461	-1.27967	-1.69747	4.27747	0.0506439	0.180424	0.743707
11872	ENSMUSG00000030651	Art2b	ADP-ribosyltransferase 2b	-0.224104	-1.38808	0.0993709	0.755573	1	0	-3.45018	-1.38808	21.3714	0.000133432	0.00112381	2.94931	-3.22607	-1.38808	15.1462	0.000791314	0.00785738	2.10472
11875	ENSMUSG00000070424	Art5	ADP-ribosyltransferase 5	-0.132535	-3.61594	0.00813344	0.92896	1	0	-0.0151379	-3.61594	2.0741e-05	0.996408	1	0	0.117398	-3.61594	0.00747334	0.931896	1	0
11876	ENSMUSG00000028539	Artn	artemin	0.181297	-3.46573	0.0164278	0.899184	1	0	0.349736	-3.46573	0.0857843	0.772366	1	0	0.168439	-3.46573	0.0140569	0.906704	1	0
11877	ENSMUSG00000118669	Arvcf	armadillo repeat gene deleted in velocardiofacial syndrome	0.113655	3.66166	0.583681	0.453034	0.822183	0.0850318	-0.697902	3.66166	31.7279	1.17878e-05	0.0001451	3.83833	-0.811557	3.66166	30.5382	1.51721e-05	0.000424679	3.37194
11878	ENSMUSG00000035277	Arx	aristaless related homeobox	-2.28838	-3.70332	1.87022	0.191753	0.476573	0.321871	-2.28838	-3.70332	2.94086	0.107109	0.268851	0.570488	0	-3.70332	0	1	1	0
11881	ENSMUSG00000042082	Arsb	arylsulfatase B	0.083252	4.85573	0.437629	0.515176	0.899928	0.0457925	-0.640189	4.85573	37.8586	3.49895e-06	5.38188e-05	4.26907	-0.723441	4.85573	34.1159	7.22533e-06	0.000252413	3.59789
11883	ENSMUSG00000022620	Arsa	arylsulfatase A	0.462166	4.22984	8.72933	0.00735333	0.0445312	1.35134	-0.154389	4.22984	1.39644	0.250006	0.498545	0.302296	-0.616555	4.22984	15.6244	0.000682426	0.00698594	2.15578
11886	ENSMUSG00000031591	Asah1	N-acylsphingosine amidohydrolase 1	0.499711	5.87469	16.718	0.000490221	0.00523525	2.28106	0.39358	5.87469	14.9645	0.000837568	0.00514794	2.28837	-0.10613	5.87469	0.736188	0.400187	0.740212	0.130644
11889	ENSMUSG00000020884	Asgr1	asialoglycoprotein receptor 1	-0.459888	8.81582	4.51269	0.0451883	0.176483	0.753297	0.161123	8.81582	0.863372	0.362936	0.651706	0.185948	0.621011	8.81582	8.10737	0.00940112	0.0511964	1.29076
11890	ENSMUSG00000040963	Asgr2	asialoglycoprotein receptor 2	-0.718329	7.61849	11.6456	0.00250954	0.0190895	1.71921	-0.145586	7.61849	0.764118	0.391537	0.689892	0.161219	0.572743	7.61849	7.50507	0.012002	0.0617446	1.2094
11891	ENSMUSG00000032202	Rab27a	RAB27A, member RAS oncogene family	1.0982	1.9804	22.8525	9.10066e-05	0.00138337	2.85906	0.691532	1.9804	12.4275	0.00191686	0.0103669	1.98435	-0.406664	1.9804	3.10297	0.0921191	0.275163	0.560411
11898	ENSMUSG00000076441	Ass1	argininosuccinate synthetase 1	-1.81066	11.0685	43.564	1.26222e-06	4.72251e-05	4.32583	-0.00857611	11.0685	0.0017561	0.966954	1	0	1.80208	11.0685	43.1949	1.3445e-06	8.40049e-05	4.0757
11899	ENSMUSG00000026587	Astn1	astrotactin 1	0.206213	-3.61745	0.0215899	0.884924	1	0	-2.33752	-3.61745	3.10692	0.0960556	0.247976	0.60559	-2.54373	-3.61745	3.03566	0.0996423	0.291421	0.535479
11905	ENSMUSG00000026715	Serpinc1	serine (or cysteine) peptidase inhibitor, clade C (antithrombin), member 1	-0.425817	10.8734	5.80934	0.0247955	0.112207	0.94998	-0.357055	10.8734	6.33264	0.0196931	0.0711637	1.14774	0.068762	10.8734	0.156128	0.696572	1	0
11906	ENSMUSG00000038872	Zfhx3	zinc finger homeobox 3	0.262429	3.37015	2.71651	0.113602	0.331492	0.479527	-0.0716093	3.37015	0.293952	0.593179	0.9488	0.0228254	-0.334039	3.37015	4.4122	0.0474332	0.172121	0.764166
11907	ENSMUSG00000030850	Ate1	arginyltransferase 1	-0.122512	4.61159	1.00206	0.327756	0.674258	0.171174	-0.407546	4.61159	16.6198	0.000504784	0.00336263	2.47332	-0.285033	4.61159	5.55458	0.0278027	0.116397	0.934058
11908	ENSMUSG00000023027	Atf1	activating transcription factor 1	0.055224	4.94851	0.287202	0.597426	0.992994	0.00305338	0.451394	4.94851	28.6008	2.31876e-05	0.000258816	3.58701	0.39617	4.94851	14.3184	0.0010277	0.00955258	2.01988
11909	ENSMUSG00000027104	Atf2	activating transcription factor 2	-0.172725	4.98591	1.81836	0.191303	0.476007	0.322386	0.0047753	4.98591	0.00211117	0.963769	1	0	0.177501	4.98591	1.91912	0.179915	0.442281	0.354302
11910	ENSMUSG00000026628	Atf3	activating transcription factor 3	1.68443	1.65521	18.9809	0.000296464	0.00353868	2.45116	1.83943	1.65521	29.7112	2.33853e-05	0.000260594	3.58404	0.155001	1.65521	0.159456	0.693828	1	0
11911	ENSMUSG00000042406	Atf4	activating transcription factor 4	0.335662	6.01925	4.21468	0.0522239	0.194556	0.710956	0.655547	6.01925	23.3624	8.00234e-05	0.000734782	3.13384	0.319885	6.01925	3.65372	0.0691308	0.225073	0.647677
11920	ENSMUSG00000034218	Atm	ataxia telangiectasia mutated	0.0396172	3.90924	0.0433443	0.837004	1	0	-0.25486	3.90924	2.65288	0.117678	0.289514	0.53833	-0.294477	3.90924	2.42423	0.133819	0.358262	0.445799
11921	ENSMUSG00000073043	Atoh1	atonal bHLH transcription factor 1	-1.24107	-3.79139	0.8989	0.358222	0.702136	0.153579	-1.24107	-3.79139	1.38818	0.257213	0.500008	0.301023	0	-3.79139	0	1	1	0
11922	ENSMUSG00000037984	Neurod6	neurogenic differentiation 6	0	-3.83907	0	1	1	0	0	-3.83907	0	1	1	0	0	-3.83907	0	1	1	0
11923	ENSMUSG00000048015	Neurod4	neurogenic differentiation 4	0	-3.83907	0	1	1	0	0	-3.83907	0	1	1	0	0	-3.83907	0	1	1	0
11924	ENSMUSG00000027967	Neurog2	neurogenin 2	0	-3.79184	0	1	1	0	1.24693	-3.79184	1.45351	0.246788	0.497093	0.303562	1.24693	-3.79184	0.923186	0.351995	0.678744	0.168294
11925	ENSMUSG00000044312	Neurog3	neurogenin 3	0	-3.83907	0	1	1	0	0	-3.83907	0	1	1	0	0	-3.83907	0	1	1	0
11927	ENSMUSG00000018585	Atox1	antioxidant 1 copper chaperone	-0.337846	5.75004	3.22181	0.086507	0.277785	0.556291	-0.00362326	5.75004	0.000571638	0.981142	1	0	0.334222	5.75004	3.15371	0.0896815	0.269809	0.568944
11928	ENSMUSG00000033161	Atp1a1	ATPase, Na+/K+ transporting, alpha 1 polypeptide	0.314829	9.02657	3.82825	0.0632782	0.223908	0.64993	0.495996	9.02657	13.8666	0.00118868	0.00691802	2.16002	0.181167	9.02657	1.2219	0.280996	0.586819	0.231496
11931	ENSMUSG00000026576	Atp1b1	ATPase, Na+/K+ transporting, beta 1 polypeptide	0.0823357	6.62708	0.285343	0.598607	0.994166	0.00254098	0.785886	6.62708	38.3461	3.19471e-06	4.97302e-05	4.30338	0.703551	6.62708	19.5252	0.00021938	0.00298177	2.52553
11932	ENSMUSG00000041329	Atp1b2	ATPase, Na+/K+ transporting, beta 2 polypeptide	2.38215	1.95133	78.0056	1.1516e-08	1.3151e-06	5.88104	0.93248	1.95133	15.3806	0.000735724	0.00460955	2.33634	-1.44967	1.95133	29.7448	1.8014e-05	0.000485226	3.31406
11933	ENSMUSG00000032412	Atp1b3	ATPase, Na+/K+ transporting, beta 3 polypeptide	0.16076	5.2552	0.895298	0.354379	0.702136	0.153579	0.019586	5.2552	0.0196408	0.889827	1	0	-0.141174	5.2552	0.689497	0.415305	0.759134	0.119681
11936	ENSMUSG00000059412	Fxyd2	FXYD domain-containing ion transport regulator 2	-0.0459682	-2.43499	0.0018783	0.965824	1	0	0.143073	-2.43499	0.0264498	0.872299	1	0	0.189041	-2.43499	0.0311317	0.86157	1	0
11937	ENSMUSG00000030730	Atp2a1	ATPase, Ca++ transporting, cardiac muscle, fast twitch 1	1.45257	-1.3622	2.72376	0.114183	0.332517	0.478187	1.29222	-1.3622	2.85335	0.106416	0.267706	0.572343	-0.160351	-1.3622	0.0352224	0.852985	1	0
11938	ENSMUSG00000029467	Atp2a2	ATPase, Ca++ transporting, cardiac muscle, slow twitch 2	0.402701	7.63431	8.49965	0.00804565	0.0477243	1.32126	0.688556	7.63431	35.9045	5.07839e-06	7.26451e-05	4.13879	0.285854	7.63431	4.07194	0.056029	0.193177	0.714045
11941	ENSMUSG00000030302	Atp2b2	ATPase, Ca++ transporting, plasma membrane 2	0.07704	1.81983	0.0335494	0.856704	1	0	-2.4756	1.81983	41.813	4.27145e-06	6.33009e-05	4.19859	-2.55264	1.81983	35.3288	1.23339e-05	0.000365566	3.43703
11944	ENSMUSG00000005553	Atp4a	ATPase, H+/K+ exchanging, gastric, alpha polypeptide	-1.2228	-0.75817	4.40763	0.047538	0.182853	0.737899	-3.49718	-0.75817	40.4769	2.16546e-06	3.61962e-05	4.44134	-2.27439	-0.75817	12.6009	0.00180741	0.0146813	1.83324
11945	ENSMUSG00000031449	Atp4b	ATPase, H+/K+ exchanging, beta polypeptide	0	-3.83907	0	1	1	0	0	-3.83907	0	1	1	0	0	-3.83907	0	1	1	0
11946	ENSMUSG00000025428	Atp5f1a	ATP synthase F1 subunit alpha	-0.885058	9.61602	27.164	3.21166e-05	0.000602413	3.22011	-0.45061	9.61602	11.3901	0.0027448	0.0140386	1.85268	0.434449	9.61602	6.83249	0.0158914	0.0759675	1.11937
11947	ENSMUSG00000025393	Atp5f1b	ATP synthase F1 subunit beta	-0.931749	9.9273	29.3124	1.98037e-05	0.000414034	3.38296	-0.351352	9.9273	6.78542	0.016212	0.0606756	1.21699	0.580396	9.9273	11.771	0.00240219	0.0182067	1.73977
11949	ENSMUSG00000025781	Atp5f1c	ATP synthase F1 subunit gamma	-0.659721	7.62155	14.0114	0.00113425	0.0102863	1.98774	-0.0813799	7.62155	0.338754	0.566499	0.918997	0.0366861	0.578342	7.62155	10.8495	0.00332695	0.0232271	1.634
11950	ENSMUSG00000000563	Atp5pb	ATP synthase peripheral stalk-membrane subunit b	-0.93904	7.80845	31.8372	1.1521e-05	0.000272286	3.56497	-0.459973	7.80845	12.4241	0.00191908	0.0103716	1.98416	0.479066	7.80845	8.65759	0.00756222	0.0435452	1.36106
11951	ENSMUSG00000006057	Atp5mc1	ATP synthase membrane subunit c locus 1	-1.04014	6.72408	24.2977	6.45703e-05	0.00105848	2.97532	-0.584287	6.72408	12.5703	0.00183994	0.00999554	2.00019	0.455854	6.72408	4.9305	0.0371303	0.143676	0.842616
11957	ENSMUSG00000022890	Atp5pf	ATP synthase peripheral stalk subunit F6	-0.768587	7.04308	13.2253	0.00146868	0.0126241	1.8988	-0.406558	7.04308	5.92159	0.0235977	0.0823105	1.08454	0.362029	7.04308	3.04441	0.0950634	0.28136	0.550738
11958	ENSMUSG00000050856	Atp5me	ATP synthase membrane subunit e	-1.18305	4.52093	15.949	0.00106102	0.00974998	2.011	-1.01152	4.52093	19.0877	0.000485523	0.00326284	2.4864	0.171531	4.52093	0.362415	0.555671	0.935492	0.02896
11964	ENSMUSG00000052459	Atp6v1a	ATPase, H+ transporting, lysosomal V1 subunit A	-0.299367	5.51253	5.15958	0.0333085	0.140728	0.851618	-0.667845	5.51253	38.9438	2.8605e-06	4.54356e-05	4.3426	-0.368478	5.51253	8.17562	0.00914814	0.0502501	1.29886
11966	ENSMUSG00000006273	Atp6v1b2	ATPase, H+ transporting, lysosomal V1 subunit B2	0.066916	4.87906	0.257368	0.61701	1	0	-0.482526	4.87906	19.7065	0.000208703	0.0016221	2.78992	-0.549442	4.87906	17.804	0.00035654	0.00429779	2.36675
11972	ENSMUSG00000013160	Atp6v0d1	ATPase, H+ transporting, lysosomal V0 subunit D1	-0.525022	5.84788	15.3475	0.000743315	0.0072671	2.13864	-0.307094	5.84788	8.21627	0.00900106	0.0377248	1.42337	0.217928	5.84788	2.71113	0.11394	0.318369	0.49707
11973	ENSMUSG00000019210	Atp6v1e1	ATPase, H+ transporting, lysosomal V1 subunit E1	0.00492462	6.45769	0.00135857	0.970932	1	0	0.379519	6.45769	12.069	0.0021669	0.0114915	1.93962	0.374595	6.45769	7.62878	0.0114087	0.0593335	1.2267
11974	ENSMUSG00000015575	Atp6v0e	ATPase, H+ transporting, lysosomal V0 subunit E	0.0822159	4.73025	0.227181	0.638348	1	0	0.185274	4.73025	1.71544	0.203867	0.434445	0.362066	0.103059	4.73025	0.352734	0.558661	0.939187	0.0272479
11975	ENSMUSG00000019302	Atp6v0a1	ATPase, H+ transporting, lysosomal V0 subunit A1	-0.321299	5.84747	5.95296	0.0232617	0.106834	0.971292	0.0277933	5.84747	0.0686282	0.795795	1	0	0.349092	5.84747	7.01038	0.0147417	0.0718423	1.14362
11977	ENSMUSG00000033792	Atp7a	ATPase, Cu++ transporting, alpha polypeptide	0.181448	2.85108	0.701364	0.411381	0.768976	0.114087	-0.284553	2.85108	2.50089	0.128131	0.308183	0.511191	-0.466001	2.85108	4.66983	0.0419146	0.157077	0.803886
11979	ENSMUSG00000006567	Atp7b	ATPase, Cu++ transporting, beta polypeptide	0.18801	5.0234	0.399891	0.536656	0.925082	0.0338198	-0.330974	5.0234	1.81612	0.197757	0.424085	0.372547	-0.518984	5.0234	3.10027	0.0986237	0.289531	0.538305
11980	ENSMUSG00000037685	Atp8a1	ATPase phospholipid transporting 8A1	0.930794	3.02924	21.0967	0.00014347	0.00197838	2.70369	0.105769	3.02924	0.376714	0.545696	0.893947	0.0486881	-0.825026	3.02924	16.5321	0.000518198	0.00566309	2.24695
11981	ENSMUSG00000027546	Atp9a	ATPase, class II, type 9A	0.462224	6.31765	13.5693	0.00130963	0.0115252	1.93835	0.590028	6.31765	31.8973	1.1377e-05	0.000141394	3.84957	0.127804	6.31765	0.997133	0.328922	0.657626	0.182021
11982	ENSMUSG00000025324	Atp10a	ATPase, class V, type 10A	2.02004	-0.193681	19.0961	0.000247098	0.00305187	2.51543	0.0146126	-0.193681	0.00117292	0.97299	1	0	-2.00543	-0.193681	18.721	0.000274486	0.00351568	2.45399
11983	ENSMUSG00000054428	Atp5if1	ATP synthase inhibitory factor subunit 1	0.207199	4.3601	1.44077	0.242849	0.545714	0.263035	0.0656659	4.3601	0.212551	0.649325	1	0	-0.141533	4.3601	0.669757	0.42196	0.767019	0.115194
11984	ENSMUSG00000024121	Atp6v0c	ATPase, H+ transporting, lysosomal V0 subunit C	-0.232406	5.8105	3.02125	0.096236	0.29896	0.524387	0.0897008	5.8105	0.687968	0.415814	0.722782	0.140993	0.322107	5.8105	5.76192	0.0253264	0.108197	0.965786
11987	ENSMUSG00000041313	Slc7a1	solute carrier family 7 (cationic amino acid transporter, y+ system), member 1	1.48527	0.803964	20.9253	0.000150146	0.00204786	2.6887	1.02285	0.803964	13.1782	0.00148974	0.00833976	2.07885	-0.462419	0.803964	2.04521	0.166811	0.419871	0.376884
11988	ENSMUSG00000031596	Slc7a2	solute carrier family 7 (cationic amino acid transporter, y+ system), member 2	-0.924925	9.58301	17.4962	0.000389827	0.00437453	2.35907	0.406578	9.58301	5.49695	0.0285383	0.0957347	1.01893	1.3315	9.58301	34.7402	6.3802e-06	0.000231828	3.63483
11989	ENSMUSG00000031297	Slc7a3	solute carrier family 7 (cationic amino acid transporter, y+ system), member 3	2.96277	-2.54655	7.28041	0.0131691	0.0693916	1.15869	2.75295	-2.54655	7.60802	0.0115059	0.0460356	1.33691	-0.209821	-2.54655	0.0479185	0.828755	1	0
11990	ENSMUSG00000027312	Atrn	attractin	-1.08676	6.10968	33.0635	8.94036e-06	0.000224295	3.64918	-0.859888	6.10968	33.8059	7.6898e-06	0.000102552	3.98906	0.22687	6.10968	1.55592	0.225451	0.502274	0.299059
11991	ENSMUSG00000000568	Hnrnpd	heterogeneous nuclear ribonucleoprotein D	0.0909285	6.17943	0.479482	0.495941	0.876405	0.0572951	0.579071	6.17943	28.8144	2.21098e-05	0.000248624	3.60446	0.488143	6.17943	13.2071	0.00147555	0.0125274	1.90214
11992	ENSMUSG00000021460	Auh	AU RNA binding protein/enoyl-coenzyme A hydratase	-0.56545	4.94559	13.638	0.00128052	0.0113071	1.94665	-0.0789166	4.94559	0.418898	0.52422	0.866601	0.0621808	0.486533	4.94559	10.1587	0.00427776	0.0281016	1.55127
11993	ENSMUSG00000068328	Aup1	ancient ubiquitous protein 1	-0.329342	7.0092	5.12397	0.0338622	0.142313	0.846754	0.282455	7.0092	5.80375	0.0248574	0.0858014	1.06651	0.611797	7.0092	17.246	0.000419402	0.00483487	2.31561
11994	ENSMUSG00000052613	Pcdh15	protocadherin 15	-3.52844	-3.32056	4.22064	0.0533192	0.197326	0.704816	-0.552812	-3.32056	0.273948	0.606481	0.963725	0.0160468	2.97563	-3.32056	3.00188	0.0986552	0.289531	0.538305
11997	ENSMUSG00000052131	Akr1b7	aldo-keto reductase family 1, member B7	2.64252	3.8116	22.672	0.0003978	0.00443653	2.35296	3.76879	3.8116	54.3952	6.22055e-06	8.56475e-05	4.06729	1.12626	3.8116	3.94512	0.0690575	0.224888	0.648034
11998	ENSMUSG00000037727	Avp	arginine vasopressin	0	-3.83907	0	1	1	0	0	-3.83907	0	1	1	0	0	-3.83907	0	1	1	0
12000	ENSMUSG00000031390	Avpr2	arginine vasopressin receptor 2	1.95586	-3.05199	2.84474	0.105881	0.317353	0.498457	0.916955	-3.05199	0.725675	0.403517	0.706148	0.151104	-1.0389	-3.05199	0.885056	0.357092	0.683191	0.165458
12005	ENSMUSG00000024182	Axin1	axin 1	0.18882	4.70322	2.22952	0.149677	0.403098	0.394589	0.530128	4.70322	25.8938	4.31988e-05	0.000438097	3.35843	0.341308	4.70322	7.03719	0.0145766	0.071306	1.14687
12006	ENSMUSG00000000142	Axin2	axin 2	-1.28968	2.46369	12.6002	0.0021677	0.0170721	1.76771	-1.36995	2.46369	22.9098	0.000131848	0.00111497	2.95274	-0.0802642	2.46369	0.0523255	0.821535	1	0
12007	ENSMUSG00000037053	Azgp1	alpha-2-glycoprotein 1, zinc	0.180501	10.4555	1.17127	0.290924	0.619249	0.208135	0.683257	10.4555	24.6131	5.87484e-05	0.000567018	3.2464	0.502757	10.4555	8.59368	0.00775386	0.0443569	1.35304
12009	ENSMUSG00000039781	Cep131	centrosomal protein 131	0.665864	2.90001	18.5023	0.00029198	0.00349592	2.45644	0.922576	2.90001	50.3784	4.18421e-07	9.23823e-06	5.03441	0.256712	2.90001	2.65258	0.117697	0.32604	0.486729
12010	ENSMUSG00000060802	B2m	beta-2 microglobulin	0.11653	10.4869	0.395271	0.536051	0.924669	0.0340138	-0.126065	10.4869	0.687585	0.415942	0.722912	0.140915	-0.242596	10.4869	1.72845	0.202223	0.47674	0.321719
12012	ENSMUSG00000039653	Baat	bile acid-Coenzyme A: amino acid N-acyltransferase	-1.17218	7.21147	38.1916	3.2879e-06	9.99574e-05	4.00018	-0.965326	7.21147	42.5408	1.50504e-06	2.66312e-05	4.57461	0.206852	7.21147	1.30157	0.26626	0.563649	0.248991
12013	ENSMUSG00000025612	Bach1	BTB and CNC homology 1, basic leucine zipper transcription factor 1	-0.15528	5.78229	0.46644	0.503022	0.885183	0.0529671	0.737149	5.78229	15.8537	0.000823521	0.00507769	2.29433	0.892429	5.78229	14.4681	0.00123241	0.0109606	1.96016
12014	ENSMUSG00000040270	Bach2	BTB and CNC homology, basic leucine zipper transcription factor 2	-0.394757	3.31165	1.76383	0.20084	0.485131	0.314141	-0.927392	3.31165	14.5501	0.00128134	0.00737362	2.13232	-0.532635	3.31165	3.34906	0.083954	0.257741	0.588816
12015	ENSMUSG00000024959	Bad	BCL2-associated agonist of cell death	-0.284263	3.5502	2.45962	0.131157	0.36647	0.435961	0.260408	3.5502	3.1833	0.0882704	0.231756	0.634968	0.544671	3.5502	8.88113	0.00693201	0.0407803	1.38955
12017	ENSMUSG00000028416	Bag1	BCL2-associated athanogene 1	-0.21978	6.38893	2.29144	0.144402	0.392312	0.406368	0.647545	6.38893	30.1918	1.63477e-05	0.00019135	3.71817	0.867325	6.38893	33.7044	7.84886e-06	0.000266989	3.57351
12018	ENSMUSG00000057789	Bak1	BCL2-antagonist/killer 1	-0.293242	3.69715	3.93313	0.0600346	0.215774	0.666002	-0.751	3.69715	38.6055	3.0447e-06	4.78888e-05	4.31977	-0.457758	3.69715	9.9468	0.00462676	0.0299193	1.52405
12020	ENSMUSG00000049691	Nkx3-2	NK3 homeobox 2	0	-3.83907	0	1	1	0	0	-3.83907	0	1	1	0	0	-3.83907	0	1	1	0
12021	ENSMUSG00000026196	Bard1	BRCA1 associated RING domain 1	0.569942	-1.29133	0.766808	0.390719	0.741937	0.129633	-1.04066	-1.29133	3.11099	0.0917262	0.238659	0.622223	-1.61061	-1.29133	5.78726	0.0250411	0.107349	0.969202
12022	ENSMUSG00000021381	Barx1	BarH-like homeobox 1	0.714466	-3.12579	0.212515	0.649353	1	0	2.5876	-3.12579	4.82593	0.0389256	0.122705	0.911139	1.87313	-3.12579	1.81446	0.191761	0.461188	0.336122
12023	ENSMUSG00000032033	Barx2	BarH-like homeobox 2	3.37035	-3.57852	5.66495	0.029371	0.127947	0.892969	1.93531	-3.57852	2.35181	0.143667	0.334913	0.475068	-1.43504	-3.57852	1.2055	0.287641	0.597007	0.224021
12028	ENSMUSG00000003873	Bax	BCL2-associated X protein	0.260606	4.15847	2.29543	0.14407	0.391676	0.407073	0.642038	4.15847	20.41	0.000172362	0.00138558	2.85837	0.381432	4.15847	4.73498	0.0406368	0.153676	0.813395
12029	ENSMUSG00000000317	Bcl6b	B cell CLL/lymphoma 6, member B	-0.501052	0.856234	0.894718	0.356234	0.702136	0.153579	-1.88208	0.856234	17.1173	0.000573735	0.00374484	2.42657	-1.38103	0.856234	6.82903	0.0172164	0.0806626	1.09333
12032	ENSMUSG00000004892	Bcan	brevican	0.683547	-3.5777	0.252753	0.620167	1	0	0.00456687	-3.5777	6.96966e-05	0.993415	1	0	-0.67898	-3.5777	0.244876	0.625639	1	0
12033	ENSMUSG00000020650	Bcap29	B cell receptor associated protein 29	0.0286135	3.72791	0.050131	0.824913	1	0	0.492409	3.72791	22.2212	0.00010695	0.000936768	3.02837	0.463795	3.72791	12.7824	0.00170018	0.0140197	1.85326
12034	ENSMUSG00000004264	Phb2	prohibitin 2	-0.529	7.71298	8.77631	0.00721998	0.0439194	1.35734	0.292102	7.71298	4.19456	0.0527422	0.155864	0.807255	0.821102	7.71298	20.5682	0.00016518	0.00240204	2.61942
12035	ENSMUSG00000030268	Bcat1	branched chain aminotransferase 1, cytosolic	0.589435	-3.74621	0.171	0.684431	1	0	-1.21796	-3.74621	1.38287	0.255933	0.500008	0.301023	-1.8074	-3.74621	2.04481	0.170975	0.427423	0.369142
12036	ENSMUSG00000030826	Bcat2	branched chain aminotransferase 2, mitochondrial	0.403923	5.62432	5.62332	0.0269529	0.119621	0.922191	0.771611	5.62432	29.6197	1.85131e-05	0.000213116	3.67138	0.367688	5.62432	4.41875	0.0472829	0.171736	0.765138
12038	ENSMUSG00000027792	Bche	butyrylcholinesterase	0.192564	8.00477	1.32893	0.261435	0.572527	0.242204	0.543381	8.00477	15.5598	0.000696121	0.00440283	2.35627	0.350817	8.00477	4.22715	0.0519059	0.182782	0.738066
12039	ENSMUSG00000060376	Bckdha	branched chain ketoacid dehydrogenase E1, alpha polypeptide	-0.681312	7.16013	15.819	0.000642924	0.00647186	2.18897	-0.250038	7.16013	3.38795	0.079278	0.214121	0.669341	0.431273	7.16013	6.48381	0.018446	0.0850312	1.07042
12040	ENSMUSG00000032263	Bckdhb	branched chain ketoacid dehydrogenase E1, beta polypeptide	-0.405137	6.5143	8.95798	0.00672893	0.041546	1.38147	0.473717	6.5143	18.9572	0.000256875	0.00192862	2.71475	0.878854	6.5143	40.3703	2.20724e-06	0.000117629	3.92949
12041	ENSMUSG00000030802	Bckdk	branched chain ketoacid dehydrogenase kinase	0.215923	3.38808	2.20188	0.152107	0.408201	0.389126	-0.206986	3.38808	2.94109	0.100483	0.256966	0.590124	-0.422909	3.38808	8.51343	0.00800214	0.045424	1.34271
12042	ENSMUSG00000028191	Bcl10	B cell leukemia/lymphoma 10	0.849841	4.20475	18.6315	0.00030145	0.00357739	2.44643	0.868207	4.20475	27.2107	3.53878e-05	0.00036964	3.43222	0.0183653	4.20475	0.00837577	0.927942	1	0
12043	ENSMUSG00000057329	Bcl2	B cell leukemia/lymphoma 2	1.42765	1.002	11.3308	0.00292221	0.0215336	1.66688	-0.180097	1.002	0.231519	0.635377	0.997454	0.00110734	-1.60775	1.002	14.273	0.00110391	0.0100513	1.99778
12044	ENSMUSG00000102037	Bcl2a1a	B cell leukemia/lymphoma 2 related protein A1a	2.4057	-1.91563	11.2476	0.00288652	0.0213467	1.67067	-0.80092	-1.91563	1.17044	0.29109	0.547455	0.261651	-3.20662	-1.91563	18.0885	0.000328525	0.00403421	2.39424
12045	ENSMUSG00000089929	Bcl2a1b	B cell leukemia/lymphoma 2 related protein A1b	1.94602	0.151954	13.6552	0.00132304	0.0116221	1.93471	0.151548	0.151954	0.101927	0.752647	1	0	-1.79447	0.151954	11.6761	0.00256095	0.0191378	1.71811
12046	ENSMUSG00000053820	Bcl2a1c	B cell leukemia/lymphoma 2 related protein A1c	0	-3.83907	0	1	1	0	0	-3.83907	0	1	1	0	0	-3.83907	0	1	1	0
12047	ENSMUSG00000099974	Bcl2a1d	B cell leukemia/lymphoma 2 related protein A1d	1.66834	-1.43672	3.53303	0.0751191	0.251374	0.599679	-0.997863	-1.43672	1.3123	0.265783	0.511957	0.290766	-2.6662	-1.43672	8.22779	0.00963502	0.0522278	1.2821
12048	ENSMUSG00000007659	Bcl2l1	BCL2-like 1	0.771006	5.33891	30.1671	1.64353e-05	0.000355678	3.44894	0.928196	5.33891	61.422	8.61109e-08	2.461e-06	5.60889	0.15719	5.33891	1.18902	0.28739	0.596622	0.224301
12049	ENSMUSG00000032191	Bcl2l10	Bcl2-like 10	0	-3.83907	0	1	1	0	0	-3.83907	0	1	1	0	0	-3.83907	0	1	1	0
12050	ENSMUSG00000089682	Bcl2l2	BCL2-like 2	-0.0931994	4.46895	0.674305	0.420413	0.780135	0.10783	0.144512	4.46895	2.44822	0.132008	0.314406	0.502509	0.237711	4.46895	4.34367	0.0490363	0.176235	0.753908
12051	ENSMUSG00000053175	Bcl3	B cell leukemia/lymphoma 3	0.0567107	4.02598	0.0792549	0.781012	1	0	-0.853291	4.02598	25.8802	4.60841e-05	0.000461748	3.3356	-0.910002	4.02598	21.0937	0.00015067	0.00224634	2.64853
12053	ENSMUSG00000022508	Bcl6	B cell leukemia/lymphoma 6	-0.759907	3.08303	2.08261	0.17199	0.443123	0.353475	-1.66362	3.08303	14.7173	0.00196141	0.0105667	1.97606	-0.903714	3.08303	3.14937	0.0987016	0.289574	0.538241
12054	ENSMUSG00000029681	Bcl7b	B cell CLL/lymphoma 7B	0.281211	4.1446	2.32243	0.141845	0.387075	0.412205	0.694238	4.1446	20.6976	0.00015955	0.00130144	2.88557	0.413027	4.1446	4.80977	0.0392236	0.149727	0.824699
12055	ENSMUSG00000030814	Bcl7c	B cell CLL/lymphoma 7C	0.447791	3.65017	2.72135	0.116624	0.337311	0.471969	0.237759	3.65017	1.10564	0.307157	0.570738	0.243563	-0.210032	3.65017	0.592617	0.451548	0.805924	0.0937057
12057	ENSMUSG00000058831	Opn1sw	opsin 1 (cone pigments), short-wave-sensitive (color blindness, tritan)	-1.95826	-2.51491	4.27473	0.0507117	0.190504	0.720097	-3.27916	-2.51491	15.0918	0.000804848	0.00497837	2.30291	-1.3209	-2.51491	1.56136	0.224668	0.500922	0.300229
12061	ENSMUSG00000041347	Bdkrb1	bradykinin receptor, beta 1	1.33036	-3.53911	0.972644	0.334803	0.684182	0.164829	1.4576	-3.53911	1.56982	0.223459	0.466718	0.330946	0.127242	-3.53911	0.0108889	0.917842	1	0
12062	ENSMUSG00000021070	Bdkrb2	bradykinin receptor, beta 2	2.16767	-1.96669	7.07618	0.0143401	0.0740158	1.13068	-1.88959	-1.96669	4.30392	0.0499945	0.149434	0.825551	-4.05726	-1.96669	19.117	0.000245659	0.00322872	2.49097
12064	ENSMUSG00000048482	Bdnf	brain derived neurotrophic factor	0.0840476	-0.571679	0.0165011	0.899009	1	0	-1.54539	-0.571679	6.88814	0.0158343	0.0594668	1.22573	-1.62944	-0.571679	5.83313	0.0249209	0.106935	0.970881
12068	ENSMUSG00000032757	Bet1	Bet1 golgi vesicular membrane trafficking protein	-0.432944	5.21702	8.7124	0.00740204	0.0447465	1.34924	-0.508651	5.21702	18.5517	0.000287925	0.00212707	2.67222	-0.0757067	5.21702	0.276306	0.60442	0.9923	0.00335679
12069	ENSMUSG00000042750	Bex2	brain expressed X-linked 2	5.9113	1.92108	145.533	1.6008e-10	5.00094e-08	7.30095	6.25838	1.92108	185.58	1.88407e-11	3.12239e-09	8.50551	0.347079	1.92108	0.848412	0.368201	0.697619	0.156382
12070	ENSMUSG00000046432	Bex3	brain expressed X-linked 3	2.56834	2.60649	53.2984	7.85609e-07	3.31355e-05	4.47971	3.52768	2.60649	122.214	1.51809e-09	9.18936e-08	7.03671	0.959347	2.60649	7.4781	0.0134545	0.0671589	1.1729
12075	ENSMUSG00000027420	Bfsp1	beaded filament structural protein 1, in lens-CP94	2.07277	-2.75539	4.97152	0.036353	0.150295	0.823056	-0.370585	-2.75539	0.158879	0.694054	1	0	-2.44335	-2.75539	6.59373	0.0175944	0.0820096	1.08614
12091	ENSMUSG00000045594	Glb1	galactosidase, beta 1	0.262561	4.00521	3.23943	0.0856918	0.275885	0.559273	-0.016308	4.00521	0.0182347	0.893818	1	0	-0.278869	4.00521	3.65613	0.069046	0.224877	0.648054
12095	ENSMUSG00000074489	Bglap3	bone gamma-carboxyglutamate protein 3	-0.594611	-1.60115	0.536939	0.471482	0.844886	0.0732019	0.161589	-1.60115	0.0655304	0.800351	1	0	0.7562	-1.60115	0.869782	0.361194	0.688808	0.161902
12096	ENSMUSG00000074483	Bglap	bone gamma carboxyglutamate protein	3.65159	-3.38988	4.83337	0.0421542	0.167788	0.77524	3.25944	-3.38988	4.42779	0.0506555	0.15116	0.820563	-0.392156	-3.38988	0.0803832	0.780227	1	0
12097	ENSMUSG00000074486	Bglap2	bone gamma-carboxyglutamate protein 2	0	-3.83907	0	1	1	0	0	-3.83907	0	1	1	0	0	-3.83907	0	1	1	0
12111	ENSMUSG00000031375	Bgn	biglycan	0.0272038	5.36694	0.00674592	0.935685	1	0	-1.89817	5.36694	45.1797	8.98246e-06	0.000116144	3.935	-1.92538	5.36694	35.8404	3.11143e-05	0.00071243	3.14726
12116	ENSMUSG00000074768	Bhmt	betaine-homocysteine methyltransferase	-1.03671	10.6873	7.32681	0.0151673	0.0772259	1.11224	-0.971609	10.6873	10.4208	0.00504943	0.0233996	1.63079	0.0650986	10.6873	0.0316039	0.861047	1	0
12121	ENSMUSG00000003452	Bicd1	BICD cargo adaptor 1	1.70732	-2.27418	2.69534	0.114939	0.333858	0.476439	0.852367	-2.27418	0.834066	0.371054	0.662433	0.178858	-0.854954	-2.27418	0.719034	0.405642	0.747606	0.126327
12122	ENSMUSG00000004446	Bid	BH3 interacting domain death agonist	0.258492	4.1806	2.83331	0.106544	0.317353	0.498457	0.43926	4.1806	11.9891	0.00222743	0.0117714	1.92917	0.180768	4.1806	1.35136	0.257563	0.550512	0.259233
12123	ENSMUSG00000046607	Hrk	harakiri, BCL2 interacting protein (contains only BH3 domain)	-2.93228	-2.69897	7.6655	0.0112389	0.0615975	1.21044	-4.24435	-2.69897	20.3205	0.000176576	0.00140944	2.85095	-1.31206	-2.69897	1.10582	0.304468	0.621957	0.206239
12124	ENSMUSG00000016758	Bik	BCL2-interacting killer	0.636189	1.84498	8.66989	0.00752595	0.045294	1.34396	0.90342	1.84498	24.8905	5.49219e-05	0.000536758	3.27022	0.267232	1.84498	1.48756	0.235581	0.518747	0.285044
12125	ENSMUSG00000027381	Bcl2l11	BCL2 like 11	0.637513	4.26429	6.76873	0.018124	0.0884683	1.05321	2.12723	4.26429	103.098	7.71365e-09	3.47102e-07	6.45954	1.48972	4.26429	32.2959	2.24609e-05	0.000565965	3.24721
12140	ENSMUSG00000019874	Fabp7	fatty acid binding protein 7, brain	0.0949729	1.37916	0.0847747	0.773671	1	0	-0.410038	1.37916	2.27891	0.145451	0.336401	0.473143	-0.505011	1.37916	2.41681	0.134386	0.359389	0.444435
12142	ENSMUSG00000038151	Prdm1	PR domain containing 1, with ZNF domain	0.682788	-0.693123	1.69289	0.206757	0.488172	0.311427	0.442239	-0.693123	0.980137	0.332988	0.609283	0.215181	-0.240549	-0.693123	0.210541	0.65087	1	0
12143	ENSMUSG00000014453	Blk	B lymphoid kinase	-0.398819	-1.13527	0.419027	0.524157	0.911282	0.0403471	-2.2598	-1.13527	16.1623	0.000579191	0.00377593	2.42298	-1.86098	-1.13527	8.23383	0.00893836	0.0493772	1.30647
12144	ENSMUSG00000030528	Blm	Bloom syndrome, RecQ like helicase	0.090318	2.12321	0.0994812	0.755442	1	0	0.450841	2.12321	3.70137	0.0674738	0.188728	0.724163	0.360523	2.12321	1.55278	0.225904	0.502895	0.298522
12145	ENSMUSG00000047880	Cxcr5	C-X-C motif chemokine receptor 5	0.520768	-0.788817	0.967853	0.335971	0.685824	0.163787	0.297915	-0.788817	0.443456	0.51242	0.851339	0.0698975	-0.222853	-0.788817	0.177816	0.677371	1	0
12151	ENSMUSG00000026739	Bmi1	Bmi1 polycomb ring finger oncogene	0.315786	4.91858	5.55869	0.027751	0.122343	0.912421	0.582633	4.91858	27.5807	2.91915e-05	0.000313907	3.5032	0.266846	4.91858	3.82359	0.0634272	0.211292	0.675117
12153	ENSMUSG00000022098	Bmp1	bone morphogenetic protein 1	0.249501	7.37952	3.28127	0.0838263	0.272689	0.564333	0.816246	7.37952	51.0922	3.75052e-07	8.41745e-06	5.07482	0.566745	7.37952	15.8638	0.000634188	0.00661166	2.17969
12154	ENSMUSG00000030046	Bmp10	bone morphogenetic protein 10	-1.50292	-0.495848	6.51585	0.0181931	0.0887102	1.05203	-1.77581	-0.495848	14.1802	0.00107424	0.00635258	2.19705	-0.272894	-0.495848	0.214747	0.647649	1	0
12155	ENSMUSG00000023279	Bmp15	bone morphogenetic protein 15	2.11327	-3.54058	2.45947	0.131168	0.36647	0.435961	0.732614	-3.54058	0.311403	0.582486	0.937434	0.0280592	-1.38066	-3.54058	1.14411	0.296444	0.609967	0.214693
12156	ENSMUSG00000027358	Bmp2	bone morphogenetic protein 2	-0.226878	3.63208	0.306779	0.588466	0.983595	0.0071835	-0.62179	3.63208	3.44783	0.0846573	0.224654	0.648487	-0.394912	3.63208	0.958919	0.344201	0.67643	0.169777
12159	ENSMUSG00000021835	Bmp4	bone morphogenetic protein 4	1.52261	1.76677	35.1736	5.85726e-06	0.000158578	3.79976	1.11206	1.76677	25.0443	5.29188e-05	0.000520739	3.28338	-0.410547	1.76677	2.54995	0.124641	0.339815	0.468757
12160	ENSMUSG00000032179	Bmp5	bone morphogenetic protein 5	-0.622953	2.00115	5.04301	0.0351601	0.146589	0.833897	-2.05297	2.00115	75.5445	1.51781e-08	5.93561e-07	6.22653	-1.43002	2.00115	27.5409	2.94574e-05	0.000683496	3.16526
12161	ENSMUSG00000039004	Bmp6	bone morphogenetic protein 6	0.751248	2.5088	3.82407	0.0674261	0.234241	0.630338	0.011316	2.5088	0.00120839	0.972681	1	0	-0.739932	2.5088	3.70988	0.071248	0.228739	0.640661
12162	ENSMUSG00000008999	Bmp7	bone morphogenetic protein 7	2.1349	3.74338	106.328	7.30333e-10	1.49246e-07	6.8261	4.12074	3.74338	473.691	2.58101e-16	5.10823e-13	12.2917	1.98583	3.74338	83.2998	6.50411e-09	2.89344e-06	5.53858
12163	ENSMUSG00000032726	Bmp8a	bone morphogenetic protein 8a	2.48514	-3.74851	3.04485	0.106781	0.317353	0.498457	0	-3.74851	0	1	1	0	-2.48514	-3.74851	2.99146	0.109575	0.30884	0.510267
12164	ENSMUSG00000002384	Bmp8b	bone morphogenetic protein 8b	0.690897	-2.08289	0.581165	0.453997	0.823564	0.0843029	-1.57409	-2.08289	3.26468	0.0845599	0.224483	0.648817	-2.26499	-2.08289	5.46793	0.0289169	0.11957	0.922378
12165	ENSMUSG00000072625	Gdf2	growth differentiation factor 2	-0.903404	3.38895	6.08762	0.0257562	0.115535	0.937285	-2.35096	3.38895	58.23	1.28349e-06	2.3287e-05	4.63289	-1.44755	3.38895	16.9187	0.000872514	0.00843316	2.07401
12166	ENSMUSG00000021796	Bmpr1a	bone morphogenetic protein receptor, type 1A	0.227504	5.00132	2.69097	0.115217	0.334311	0.47585	-0.1093	5.00132	0.910746	0.350342	0.634163	0.197799	-0.336805	5.00132	5.93175	0.0234814	0.102161	0.990715
12167	ENSMUSG00000052430	Bmpr1b	bone morphogenetic protein receptor, type 1B	0.589435	-3.65786	0.17902	0.682277	1	0	0.710874	-3.65786	0.367277	0.550729	0.899643	0.04593	0.121438	-3.65786	0.00882889	0.925994	1	0
12168	ENSMUSG00000067336	Bmpr2	bone morphogenetic protein receptor type 2	-0.261767	2.55731	0.466686	0.503739	0.8861	0.0525174	-1.36563	2.55731	18.0396	0.000545524	0.00358482	2.44553	-1.10386	2.55731	8.60415	0.00929833	0.0507876	1.29424
12169	ENSMUSG00000031377	Bmx	BMX non-receptor tyrosine kinase	1.22015	-1.49946	3.16535	0.0891138	0.283919	0.546805	0.0289654	-1.49946	0.00217454	0.96323	1	0	-1.19118	-1.49946	3.00469	0.0970957	0.286216	0.543306
12173	ENSMUSG00000025105	Bnc1	basonuclin 1	1.11395	-2.07225	1.16845	0.291558	0.620279	0.207413	0.929044	-2.07225	1.07661	0.310854	0.57627	0.239374	-0.184903	-2.07225	0.0335669	0.856328	1	0
12175	ENSMUSG00000011958	Bnip2	BCL2/adenovirus E1B interacting protein 2	0.0726803	5.89467	0.405745	0.530746	0.918917	0.0367238	0.819068	5.89467	76.1007	1.42511e-08	5.66275e-07	6.24697	0.746388	5.89467	40.0575	2.33513e-06	0.000123236	3.90926
12176	ENSMUSG00000078566	Bnip3	BCL2/adenovirus E1B interacting protein 3	-0.753581	8.44143	18.777	0.000270194	0.00328573	2.48337	1.52152	8.44143	117.657	2.87072e-10	2.51688e-08	7.59914	2.2751	8.44143	144.904	4.02397e-11	1.36709e-07	6.8642
12177	ENSMUSG00000022051	Bnip3l	BCL2/adenovirus E1B interacting protein 3-like	-0.259893	6.40746	4.55815	0.0442124	0.173774	0.760014	0.386016	6.40746	15.3799	0.000735892	0.00460955	2.33634	0.64591	6.40746	27.2313	3.16226e-05	0.000719745	3.14282
12180	ENSMUSG00000055027	Smyd1	SET and MYND domain containing 1	-0.902948	1.33417	8.06822	0.00954968	0.0544564	1.26395	-1.70787	1.33417	42.4478	1.52952e-06	2.70292e-05	4.56817	-0.804923	1.33417	6.66852	0.01704	0.080126	1.09623
12181	ENSMUSG00000022557	Bop1	block of proliferation 1	-0.288979	4.38765	4.30166	0.0500496	0.189307	0.722834	-0.0825871	4.38765	0.538943	0.470666	0.79752	0.0982583	0.206391	4.38765	2.20557	0.151779	0.393402	0.405164
12182	ENSMUSG00000029082	Bst1	bone marrow stromal cell antigen 1	1.4793	-0.610105	7.42664	0.0123959	0.066147	1.17949	0.556122	-0.610105	1.3439	0.258844	0.501333	0.299874	-0.92318	-0.610105	2.9391	0.100592	0.293073	0.533024
12183	ENSMUSG00000038871	Bpgm	2,3-bisphosphoglycerate mutase	-0.000227875	4.04345	1.08367e-06	0.99918	1	0	0.532129	4.04345	8.87462	0.00738667	0.0320758	1.49382	0.532357	4.04345	5.72221	0.0266286	0.112556	0.94863
12189	ENSMUSG00000017146	Brca1	breast cancer 1, early onset	0.626344	2.44072	3.51399	0.0760499	0.253556	0.595926	1.42423	2.44072	25.8006	6.33436e-05	0.000603863	3.21906	0.797887	2.44072	5.37207	0.0315712	0.127594	0.894168
12190	ENSMUSG00000041147	Brca2	breast cancer 2, early onset	-0.450573	3.35867	1.97015	0.17846	0.453729	0.343203	0.447886	3.35867	3.0675	0.0979174	0.251623	0.59925	0.898458	3.35867	7.59799	0.0134971	0.0673222	1.17184
12192	ENSMUSG00000021127	Zfp36l1	zinc finger protein 36, C3H type-like 1	1.31489	7.49953	46.5461	7.67827e-07	3.27327e-05	4.48502	0.925671	7.49953	31.714	1.18222e-05	0.000145326	3.83766	-0.389219	7.49953	3.91544	0.060568	0.204213	0.689917
12193	ENSMUSG00000045817	Zfp36l2	zinc finger protein 36, C3H type-like 2	0.329927	5.36839	2.63514	0.120251	0.344831	0.462393	-0.0150422	5.36839	0.00799024	0.929667	1	0	-0.344969	5.36839	2.88232	0.105134	0.302983	0.518582
12209	ENSMUSG00000031130	Brs3	bombesin-like receptor 3	0	-3.83907	0	1	1	0	0	-3.83907	0	1	1	0	0	-3.83907	0	1	1	0
12211	ENSMUSG00000024073	Birc6	baculoviral IAP repeat-containing 6	-0.279629	6.22503	2.25552	0.147434	0.398638	0.399421	-0.466429	6.22503	9.57036	0.00532676	0.0244761	1.61126	-0.1868	6.22503	1.04159	0.318605	0.641721	0.192654
12212	ENSMUSG00000031327	Chic1	cysteine-rich hydrophobic domain 1	-0.117971	3.04916	0.126104	0.726854	1	0	-2.06074	3.04916	50.8539	1.63763e-06	2.85499e-05	4.5444	-1.94277	3.04916	34.9502	1.67406e-05	0.0004582	3.33894
12215	ENSMUSG00000023175	Bsg	basigin	0.556352	8.74861	7.77375	0.0107544	0.0596397	1.22446	0.17282	8.74861	1.08274	0.309449	0.573979	0.241104	-0.383533	8.74861	3.65625	0.0690417	0.224877	0.648054
12217	ENSMUSG00000032589	Bsn	bassoon	2.10995	-0.733549	10.9732	0.00318275	0.0230738	1.63688	2.28914	-0.733549	16.6572	0.000499182	0.00333102	2.47742	0.179194	-0.733549	0.0871217	0.770651	1	0
12223	ENSMUSG00000082361	Btc	betacellulin, epidermal growth factor family member	2.37565	2.08028	57.0576	1.74577e-07	1.05676e-05	4.97602	1.39938	2.08028	25.4592	5.02375e-05	0.000497234	3.30344	-0.976272	2.08028	9.929	0.00472324	0.0304274	1.51674
12224	ENSMUSG00000005148	Klf5	Kruppel-like transcription factor 5	0.523036	-2.34048	0.447973	0.510301	0.893421	0.048944	-0.132492	-2.34048	0.0378781	0.847484	1	0	-0.655528	-2.34048	0.697862	0.412533	0.756187	0.121371
12226	ENSMUSG00000036478	Btg1	BTG anti-proliferation factor 1	0.0725772	5.9027	0.134461	0.717525	1	0	0.177117	5.9027	1.19311	0.287092	0.541641	0.266288	0.104539	5.9027	0.275434	0.605214	0.993184	0.00297043
12227	ENSMUSG00000020423	Btg2	BTG anti-proliferation factor 2	2.88081	6.40687	89.6122	8.22464e-08	5.97293e-06	5.22381	4.78703	6.40687	259.377	4.80822e-11	6.66748e-09	8.17604	1.90622	6.40687	31.7937	4.28511e-05	0.000891769	3.04975
12228	ENSMUSG00000022863	Btg3	BTG anti-proliferation factor 3	2.23827	3.29293	112.291	4.42324e-10	1.03637e-07	6.98448	3.05105	3.29293	257.479	1.38797e-13	7.69871e-11	10.1136	0.812785	3.29293	14.1887	0.00107132	0.00983692	2.00714
12229	ENSMUSG00000031264	Btk	Bruton agammaglobulinemia tyrosine kinase	0.160499	0.383806	0.137632	0.714214	1	0	-1.36672	0.383806	13.0191	0.00157068	0.00873533	2.05872	-1.52722	0.383806	12.2358	0.00204635	0.0161351	1.79223
12231	ENSMUSG00000000706	Btn1a1	butyrophilin, subfamily 1, member A1	0	-3.83907	0	1	1	0	0	-3.83907	0	1	1	0	0	-3.83907	0	1	1	0
12234	ENSMUSG00000025217	Btrc	beta-transducin repeat containing protein	0.189633	4.10285	2.16211	0.155686	0.415127	0.381819	-0.0176043	4.10285	0.0273523	0.870159	1	0	-0.207238	4.10285	2.5832	0.12234	0.335108	0.474815
12235	ENSMUSG00000027379	Bub1	BUB1, mitotic checkpoint serine/threonine kinase	0.127868	-1.60546	0.0283321	0.867877	1	0	-2.53885	-1.60546	11.2673	0.00286645	0.0145458	1.83726	-2.66672	-1.60546	9.99038	0.00455251	0.0295375	1.52963
12236	ENSMUSG00000040084	Bub1b	BUB1B, mitotic checkpoint serine/threonine kinase	0.524963	0.0373661	1.58355	0.221513	0.510882	0.291679	-1.41279	0.0373661	14.067	0.00111408	0.00654549	2.18406	-1.93775	0.0373661	20.5373	0.000166557	0.00241839	2.61647
12237	ENSMUSG00000066979	Bub3	BUB3 mitotic checkpoint protein	-0.21195	4.61318	2.13687	0.15801	0.419493	0.377275	-0.140431	4.61318	1.42666	0.245099	0.497093	0.303562	0.0715185	4.61318	0.245519	0.625188	1	0
12238	ENSMUSG00000051154	Commd3	COMM domain containing 3	-0.184681	5.38666	2.50817	0.127606	0.359959	0.443747	0.281246	5.38666	8.85561	0.00700093	0.0306851	1.51307	0.465927	5.38666	15.6165	0.000684092	0.00699438	2.15525
12257	ENSMUSG00000041736	Tspo	translocator protein	0.324287	5.70428	3.80834	0.0639165	0.225316	0.647208	0.336971	5.70428	6.00563	0.0227261	0.079901	1.09745	0.0126838	5.70428	0.00569962	0.940506	1	0
12258	ENSMUSG00000023224	Serping1	serine (or cysteine) peptidase inhibitor, clade G, member 1	0.622946	9.64064	12.845	0.00166484	0.0139141	1.85654	-0.231135	9.64064	2.54183	0.125211	0.302972	0.518598	-0.854082	9.64064	24.425	6.15085e-05	0.00115852	2.9361
12259	ENSMUSG00000036887	C1qa	complement component 1, q subcomponent, alpha polypeptide	0.183863	5.19901	0.370596	0.551863	0.942331	0.0257967	-1.07663	5.19901	18.1428	0.000697577	0.00440917	2.35564	-1.26049	5.19901	18.1971	0.000688723	0.00702658	2.15326
12260	ENSMUSG00000036905	C1qb	complement component 1, q subcomponent, beta polypeptide	0.320805	3.36278	1.17035	0.294155	0.623719	0.205011	-1.10099	3.36278	19.0071	0.00040938	0.00283867	2.54689	-1.4218	3.36278	23.4717	0.000144112	0.00218058	2.66143
12261	ENSMUSG00000018446	C1qbp	complement component 1, q subcomponent binding protein	-0.815709	5.82066	32.1884	1.07072e-05	0.000256398	3.59109	0.0104715	5.82066	0.00857883	0.927047	1	0	0.82618	5.82066	32.9854	9.08416e-06	0.000294277	3.53124
12262	ENSMUSG00000036896	C1qc	complement component 1, q subcomponent, C chain	0.308621	5.04616	1.36285	0.259967	0.569947	0.244165	-0.625896	5.04616	8.06877	0.0117147	0.0467059	1.33063	-0.934517	5.04616	12.843	0.00244674	0.0184877	1.73312
12263	ENSMUSG00000024371	C2	complement C2	0.957464	7.37452	48.133	5.94701e-07	2.71198e-05	4.56671	0.93527	7.37452	63.9291	6.19674e-08	1.88251e-06	5.72526	-0.0221945	7.37452	0.024506	0.87704	1	0
12265	ENSMUSG00000022504	Ciita	class II transactivator	1.28813	0.366548	12.8073	0.00168601	0.0140435	1.85252	-2.13289	0.366548	36.2371	4.762e-06	6.92861e-05	4.15935	-3.42102	0.366548	77.2244	1.25613e-08	4.05876e-06	5.39161
12266	ENSMUSG00000024164	C3	complement component 3	0.333336	13.4966	1.96235	0.175286	0.447768	0.348947	0.0262195	13.4966	0.0177831	0.895133	1	0	-0.307117	13.4966	1.6629	0.210677	0.479283	0.319408
12267	ENSMUSG00000040552	C3ar1	complement component 3a receptor 1	0.847635	1.47659	5.32503	0.0310525	0.133351	0.875005	-0.707822	1.47659	4.89342	0.0379098	0.12041	0.919337	-1.55546	1.47659	17.7891	0.000369972	0.00440837	2.35572
12268	ENSMUSG00000073418	C4b	complement C4B (Chido blood group)	0.85633	10.6203	11.9415	0.00226437	0.0176544	1.75315	-0.0383756	10.6203	0.0341115	0.855171	1	0	-0.894706	10.6203	13.058	0.00155046	0.0130386	1.88477
12269	ENSMUSG00000026405	C4bp	complement component 4 binding protein	0.434551	8.79281	7.1129	0.0141213	0.0732027	1.13547	-0.0584532	8.79281	0.187216	0.669479	1	0	-0.493005	8.79281	9.18721	0.00616125	0.0372622	1.42873
12270	NA	C4bp-ps1	complement component 4 binding protein, pseudogene 1	0.564197	-0.418659	1.75348	0.199107	0.485131	0.314141	1.54051	-0.418659	19.359	0.000229685	0.00175749	2.75511	0.976308	-0.418659	5.27139	0.031635	0.127795	0.893485
12273	ENSMUSG00000049130	C5ar1	complement component 5a receptor 1	1.06299	-0.226509	5.24504	0.0320207	0.136431	0.865088	0.00649879	-0.226509	0.000258568	0.987316	1	0	-1.05649	-0.226509	5.17652	0.0330487	0.13188	0.879823
12274	ENSMUSG00000022181	C6	complement component 6	0.460195	4.00453	5.69079	0.0261577	0.116863	0.932321	-1.43156	4.00453	74.0313	1.8213e-08	6.9524e-07	6.15787	-1.89176	4.00453	97.8123	1.57688e-09	9.97174e-07	6.00123
12279	ENSMUSG00000022149	C9	complement component 9	-0.294694	6.71209	0.627535	0.441361	0.806816	0.0932252	-3.89495	6.71209	131.303	1.53446e-08	5.98339e-07	6.22305	-3.60026	6.71209	97.5557	1.00495e-07	1.54313e-05	4.8116
12282	ENSMUSG00000032115	Hyou1	hypoxia up-regulated 1	0.235945	6.87504	0.827283	0.375276	0.721481	0.141775	0.0136323	6.87504	0.00406785	0.94986	1	0	-0.222312	6.87504	0.733745	0.403117	0.744417	0.128184
12283	ENSMUSG00000036707	Cab39	calcium binding protein 39	0.342933	6.33968	8.1372	0.00928959	0.053345	1.27291	0.695446	6.33968	48.5502	5.56607e-07	1.16729e-05	4.93282	0.352512	6.33968	8.17447	0.00915234	0.0502629	1.29875
12286	ENSMUSG00000034656	Cacna1a	calcium channel, voltage-dependent, P/Q type, alpha 1A subunit	0.876866	-0.0237894	6.60884	0.0174808	0.0858996	1.06601	0.894652	-0.0237894	9.54382	0.00538034	0.0246856	1.60756	0.0177863	-0.0237894	0.00271868	0.95889	1	0
12287	ENSMUSG00000004113	Cacna1b	calcium channel, voltage-dependent, N type, alpha 1B subunit	10.268	3.70166	86.9765	4.98775e-07	2.38246e-05	4.62297	11.312	3.70166	123.455	6.818e-08	2.02521e-06	5.69353	1.04398	3.70166	3.10712	0.10207	0.296164	0.528468
12288	ENSMUSG00000051331	Cacna1c	calcium channel, voltage-dependent, L type, alpha 1C subunit	3.72046	0.453324	35.8605	9.99927e-06	0.000242652	3.61502	2.88498	0.453324	25.7702	7.10902e-05	0.000665803	3.17665	-0.835475	0.453324	2.20547	0.154249	0.397805	0.40033
12289	ENSMUSG00000015968	Cacna1d	calcium channel, voltage-dependent, L type, alpha 1D subunit	0.738428	2.79875	17.3878	0.000402359	0.00447551	2.34916	1.4811	2.79875	98.0567	1.5247e-09	9.20882e-08	7.0358	0.742668	2.79875	16.5338	0.000517939	0.00566309	2.24695
12290	ENSMUSG00000004110	Cacna1e	calcium channel, voltage-dependent, R type, alpha 1E subunit	0.773423	-2.78066	0.740274	0.398903	0.752816	0.123311	-1.3278	-2.78066	2.29476	0.144126	0.335178	0.474724	-2.10123	-2.78066	4.76779	0.0400099	0.15196	0.81827
12291	ENSMUSG00000020866	Cacna1g	calcium channel, voltage-dependent, T type, alpha 1G subunit	-0.649727	-2.76941	0.462069	0.503788	0.886128	0.0525037	-1.32922	-2.76941	2.60955	0.120551	0.29515	0.529957	-0.679489	-2.76941	0.469611	0.500363	0.867466	0.0617476
12292	ENSMUSG00000026407	Cacna1s	calcium channel, voltage-dependent, L type, alpha 1S subunit	0.976646	-3.25391	0.808657	0.378308	0.725518	0.139352	-1.31552	-3.25391	1.41521	0.246943	0.497093	0.303562	-2.29216	-3.25391	3.75114	0.0657911	0.217059	0.663421
12293	ENSMUSG00000040118	Cacna2d1	calcium channel, voltage-dependent, alpha2/delta subunit 1	0.963427	0.0389041	3.94172	0.0597773	0.215291	0.666974	-1.5825	0.0389041	12.1528	0.00210541	0.0112114	1.95034	-2.54593	0.0389041	25.3533	4.91315e-05	0.00098115	3.00826
12294	ENSMUSG00000021991	Cacna2d3	calcium channel, voltage-dependent, alpha2/delta subunit 3	-3.94938	-3.15936	5.18011	0.0340658	0.14299	0.844694	-0.49338	-3.15936	0.242809	0.627583	0.988072	0.00521156	3.456	-3.15936	3.90278	0.0622538	0.208477	0.680943
12295	ENSMUSG00000020882	Cacnb1	calcium channel, voltage-dependent, beta 1 subunit	1.78201	-0.731971	16.9092	0.000463171	0.00501136	2.30004	-0.587037	-0.731971	2.07712	0.163682	0.365337	0.437307	-2.36904	-0.731971	28.5058	2.36853e-05	0.000587894	3.2307
12296	ENSMUSG00000057914	Cacnb2	calcium channel, voltage-dependent, beta 2 subunit	0.417787	-1.42998	0.411802	0.527723	0.915665	0.0382633	0.534902	-1.42998	0.969002	0.33569	0.613053	0.212502	0.117115	-1.42998	0.0326731	0.858222	1	0
12297	ENSMUSG00000003352	Cacnb3	calcium channel, voltage-dependent, beta 3 subunit	2.26151	0.1885	24.6702	5.79378e-05	0.000968445	3.01393	1.2582	0.1885	9.60464	0.00525841	0.0242225	1.61578	-1.00331	0.1885	5.12332	0.0338725	0.13409	0.872603
12298	ENSMUSG00000017412	Cacnb4	calcium channel, voltage-dependent, beta 4 subunit	-0.786894	2.20017	13.2732	0.00144363	0.0124481	1.9049	-0.0981177	2.20017	0.335855	0.568151	0.920743	0.0358614	0.688776	2.20017	10.2213	0.00418028	0.0277315	1.55703
12299	ENSMUSG00000020722	Cacng1	calcium channel, voltage-dependent, gamma subunit 1	1.20525	-2.95898	0.845365	0.367893	0.712583	0.147165	1.28083	-2.95898	1.29253	0.267881	0.513958	0.289073	0.0755726	-2.95898	0.0036922	0.952099	1	0
12300	ENSMUSG00000019146	Cacng2	calcium channel, voltage-dependent, gamma subunit 2	0	-3.83907	0	1	1	0	0	-3.83907	0	1	1	0	0	-3.83907	0	1	1	0
12301	ENSMUSG00000014226	Cacybp	calcyclin binding protein	-0.660604	4.5415	12.7893	0.00169625	0.0141029	1.85069	-0.403586	4.5415	7.54985	0.0117834	0.0469383	1.32847	0.257018	4.5415	1.99392	0.171997	0.429029	0.367513
12304	ENSMUSG00000025823	Pdia4	protein disulfide isomerase associated 4	0.660554	7.62607	12.1134	0.00213405	0.0168609	1.77312	-0.081881	7.62607	0.267016	0.610524	0.967943	0.0141503	-0.742435	7.62607	15.365	0.000739286	0.00744187	2.12832
12305	ENSMUSG00000003534	Ddr1	discoidin domain receptor family, member 1	3.71943	3.68145	189.735	5.03731e-11	2.24441e-08	7.6489	2.80963	3.68145	134.133	8.5271e-10	5.8673e-08	7.23156	-0.9098	3.68145	12.5326	0.00232746	0.0178092	1.74936
12306	ENSMUSG00000032231	Anxa2	annexin A2	2.79824	4.20555	79.4119	2.53176e-07	1.41295e-05	4.84987	-0.377713	4.20555	1.8757	0.191306	0.412987	0.384064	-3.17595	4.20555	100.293	5.69391e-08	1.0822e-05	4.96569
12307	ENSMUSG00000028222	Calb1	calbindin 1	-3.18933	-3.57535	3.6797	0.0744741	0.250202	0.60171	-3.18933	-3.57535	5.87971	0.0285268	0.095708	1.01905	0	-3.57535	0	1	1	0
12308	ENSMUSG00000003657	Calb2	calbindin 2	0	-3.83907	0	1	1	0	0	-3.83907	0	1	1	0	0	-3.83907	0	1	1	0
12309	ENSMUSG00000040808	S100g	S100 calcium binding protein G	1.88367	-1.98693	6.31719	0.0198259	0.0948841	1.02281	2.61075	-1.98693	16.5042	0.00052255	0.00345978	2.46095	0.727085	-1.98693	1.11082	0.303403	0.620202	0.207467
12310	ENSMUSG00000030669	Calca	calcitonin/calcitonin-related polypeptide, alpha	1.78307	-3.57443	1.75792	0.202548	0.485131	0.314141	3.00565	-3.57443	5.36523	0.0333817	0.1088	0.963372	1.22258	-3.57443	0.721019	0.407692	0.749858	0.125021
12311	ENSMUSG00000023964	Calcr	calcitonin receptor	1.73723	-3.74667	2.03042	0.172406	0.44346	0.353145	1.26629	-3.74667	1.4709	0.241904	0.495756	0.304732	-0.47094	-3.74667	0.121552	0.731668	1	0
12313	ENSMUSG00000001175	Calm1	calmodulin 1	-0.319966	7.32068	4.11536	0.0548392	0.201879	0.694909	-0.674612	7.32068	27.8878	2.72223e-05	0.000296116	3.52854	-0.354646	7.32068	5.31498	0.0310083	0.125843	0.900169
12314	ENSMUSG00000036438	Calm2	calmodulin 2	0.522086	6.93688	11.9424	0.00226367	0.017654	1.75316	0.288959	6.93688	5.28221	0.0314781	0.10374	0.984054	-0.233126	6.93688	2.3393	0.140476	0.3711	0.430509
12315	ENSMUSG00000019370	Calm3	calmodulin 3	0.184803	5.59403	1.79393	0.194197	0.479946	0.318808	-0.563315	5.59403	24.3565	6.25497e-05	0.000597553	3.22362	-0.748118	5.59403	30.2902	1.60039e-05	0.000444229	3.35239
12316	ENSMUSG00000033952	Aspm	abnormal spindle microtubule assembly	0.417218	-0.553557	1.0436	0.318148	0.660123	0.180375	-1.18873	-0.553557	10.5915	0.00365171	0.017739	1.75107	-1.60594	-0.553557	14.7938	0.000883721	0.00851699	2.06971
12317	ENSMUSG00000003814	Calr	calreticulin	0.153185	8.73409	0.488822	0.49182	0.87162	0.0596728	-0.546353	8.73409	9.162	0.00622101	0.0278048	1.55588	-0.699538	8.73409	10.5412	0.00371899	0.0253041	1.59681
12319	ENSMUSG00000041261	Car8	carbonic anhydrase 8	0.0138575	6.67438	0.00786634	0.930133	1	0	-0.362745	6.67438	8.04162	0.00965213	0.0398444	1.39963	-0.376602	6.67438	5.9527	0.0232644	0.101461	0.993701
12321	ENSMUSG00000029767	Calu	calumenin	0.697284	6.9954	20.8881	0.000151641	0.00206383	2.68533	0.433973	6.9954	11.5468	0.00259776	0.0133772	1.87364	-0.26331	6.9954	2.90485	0.102475	0.296959	0.527304
12322	ENSMUSG00000024617	Camk2a	calcium/calmodulin-dependent protein kinase II alpha	0.688154	-2.96491	0.537801	0.471131	0.844648	0.0733245	-2.20782	-2.96491	4.95061	0.0367103	0.117465	0.930091	-2.89597	-2.96491	7.25701	0.0132977	0.0665961	1.17655
12323	ENSMUSG00000057897	Camk2b	calcium/calmodulin-dependent protein kinase II, beta	0.901933	4.97528	13.8859	0.00164763	0.0138255	1.85932	1.75041	4.97528	70.9015	1.6395e-07	4.21172e-06	5.37554	0.848479	4.97528	11.04	0.00397218	0.0266305	1.57462
12325	ENSMUSG00000021820	Camk2g	calcium/calmodulin-dependent protein kinase II gamma	0.122476	3.3851	0.546454	0.467628	0.839814	0.0758167	-0.328436	3.3851	5.74087	0.0255663	0.087647	1.05726	-0.450913	3.3851	7.50475	0.0120036	0.0617446	1.2094
12326	ENSMUSG00000038128	Camk4	calcium/calmodulin-dependent protein kinase IV	-1.50033	1.66765	8.21749	0.0106755	0.0593471	1.2266	-1.35907	1.66765	11.1905	0.00382744	0.0184476	1.73406	0.141256	1.66765	0.0776191	0.783904	1	0
12328	ENSMUSG00000021501	Caml	calcium modulating ligand	-0.0959918	3.85119	0.359736	0.554814	0.945292	0.0244339	0.0189408	3.85119	0.0210994	0.885838	1	0	0.114933	3.85119	0.514943	0.480599	0.842179	0.0745954
12330	ENSMUSG00000020368	Canx	calnexin	-0.158248	8.2232	0.996553	0.329059	0.676255	0.169889	-0.529283	8.2232	16.8307	0.000474074	0.00319962	2.4949	-0.371035	8.2232	5.69204	0.0261323	0.110855	0.955244
12331	ENSMUSG00000028656	Cap1	cyclase associated actin cytoskeleton regulatory protein 1	0.0968582	6.24231	0.768261	0.390278	0.7414	0.129948	-0.282184	6.24231	9.67034	0.0051301	0.0237047	1.62517	-0.379043	6.24231	11.9799	0.0022345	0.0172729	1.76264
12332	ENSMUSG00000056737	Capg	capping actin protein, gelsolin like	1.81965	1.97037	44.9318	1.00206e-06	4.01994e-05	4.39578	0.607979	1.97037	6.58198	0.0176833	0.0651945	1.18579	-1.21167	1.97037	20.1077	0.000187053	0.00264099	2.57823
12333	ENSMUSG00000024942	Capn1	calpain 1	0.3571	4.0449	7.3101	0.0130078	0.0687419	1.16278	-0.543565	4.0449	24.1421	6.59317e-05	0.000625902	3.20349	-0.900665	4.0449	47.3636	6.72627e-07	5.20835e-05	4.2833
12334	ENSMUSG00000026509	Capn2	calpain 2	0.848404	5.57855	49.1389	5.07321e-07	2.40637e-05	4.61864	0.145985	5.57855	2.05816	0.165533	0.368682	0.433348	-0.702419	5.57855	33.4738	8.22385e-06	0.000274735	3.56109
12335	ENSMUSG00000079110	Capn3	calpain 3	1.01809	1.1391	9.87953	0.00474401	0.0314866	1.50187	-0.247391	1.1391	0.774518	0.388388	0.685938	0.163715	-1.26548	1.1391	15.2074	0.000776375	0.00774921	2.11074
12336	ENSMUSG00000001794	Capns1	calpain, small subunit 1	0.382723	6.69157	6.88573	0.0155371	0.0786769	1.10415	0.217945	6.69157	3.25364	0.0850528	0.225538	0.64678	-0.164777	6.69157	1.25851	0.274095	0.575706	0.239799
12337	ENSMUSG00000035547	Capn5	calpain 5	1.54877	2.19968	62.6285	7.34099e-08	5.51432e-06	5.25851	0.520394	2.19968	9.42488	0.00562794	0.0256132	1.59154	-1.02838	2.19968	27.6506	2.87296e-05	0.000670827	3.17339
12338	ENSMUSG00000067276	Capn6	calpain 6	0.93537	-0.249873	3.22509	0.0863421	0.277452	0.556811	-0.968949	-0.249873	4.20686	0.0524246	0.155185	0.809151	-1.90432	-0.249873	12.7745	0.00170468	0.0140526	1.85224
12339	ENSMUSG00000021893	Capn7	calpain 7	-0.160065	5.00297	2.30154	0.143562	0.390775	0.408074	-0.206587	5.00297	5.8011	0.0248868	0.0858374	1.06632	-0.0465225	5.00297	0.197096	0.661434	1	0
12340	ENSMUSG00000070372	Capza1	capping actin protein of muscle Z-line subunit alpha 1	-0.0333135	3.60652	0.032028	0.859613	1	0	-0.684968	3.60652	19.791	0.000203926	0.00159084	2.79837	-0.651654	3.60652	12.6063	0.00180412	0.0146739	1.83345
12343	ENSMUSG00000015733	Capza2	capping actin protein of muscle Z-line subunit alpha 2	-0.0821352	4.89473	0.293254	0.593615	0.988965	0.00481895	-0.115921	4.89473	0.878846	0.358752	0.645986	0.189777	-0.0337859	4.89473	0.0499805	0.825171	1	0
12344	ENSMUSG00000041791	Capza3	capping actin protein of muscle Z-line subunit alpha 3	0	-3.83907	0	1	1	0	0	-3.83907	0	1	1	0	0	-3.83907	0	1	1	0
12345	ENSMUSG00000028745	Capzb	capping actin protein of muscle Z-line subunit beta	0.110653	6.54134	0.739893	0.399023	0.752866	0.123282	0.152155	6.54134	2.07892	0.163507	0.365037	0.437663	0.0415024	6.54134	0.102942	0.751372	1	0
12346	ENSMUSG00000027556	Car1	carbonic anhydrase 1	-1.71587	1.15491	6.24148	0.0242401	0.110411	0.956989	-4.04492	1.15491	41.3145	1.00304e-05	0.000127552	3.89431	-2.32905	1.15491	10.6122	0.00514863	0.0325808	1.48704
12348	ENSMUSG00000003273	Car11	carbonic anhydrase 11	-0.115197	-1.10302	0.0472271	0.829974	1	0	-1.42487	-1.10302	9.32607	0.00584322	0.0263721	1.57886	-1.30967	-1.10302	5.82529	0.0246196	0.10591	0.975065
12349	ENSMUSG00000027562	Car2	carbonic anhydrase 2	-0.556103	3.0962	6.51286	0.0182166	0.0887609	1.05178	-0.834458	3.0962	22.4033	0.00010206	0.000900902	3.04532	-0.278355	3.0962	1.70095	0.205718	0.47674	0.321719
12350	ENSMUSG00000027559	Car3	carbonic anhydrase 3	-1.76965	7.61703	4.40643	0.0570115	0.207765	0.682427	-8.25116	7.61703	85.9256	6.49919e-07	1.32129e-05	4.879	-6.48151	7.61703	55.4337	6.61476e-06	0.000237808	3.62377
12351	ENSMUSG00000000805	Car4	carbonic anhydrase 4	1.7832	-3.6591	1.84091	0.192713	0.477554	0.320977	2.34501	-3.6591	3.54451	0.0770959	0.209765	0.678267	0.561817	-3.6591	0.156238	0.697595	1	0
12352	ENSMUSG00000025317	Car5a	carbonic anhydrase 5a, mitochondrial	-1.71023	5.07836	23.9336	0.000216367	0.00273264	2.56342	-2.50102	5.07836	80.3361	2.74967e-07	6.45924e-06	5.18982	-0.790787	5.07836	6.11451	0.0263617	0.111724	0.951854
12353	ENSMUSG00000028972	Car6	carbonic anhydrase 6	-2.35751	-3.70044	2.12468	0.165725	0.432517	0.363997	-2.35751	-3.70044	3.33267	0.0880524	0.231314	0.635798	0	-3.70044	0	1	1	0
12354	ENSMUSG00000031883	Car7	carbonic anhydrase 7	-0.230661	-0.154608	0.269933	0.608593	1	0	-0.574717	-0.154608	2.4535	0.131613	0.313617	0.503601	-0.344056	-0.154608	0.601248	0.446403	0.799314	0.0972828
12355	ENSMUSG00000005677	Nr1i3	nuclear receptor subfamily 1, group I, member 3	-1.6354	6.58558	44.5185	1.89819e-06	6.5305e-05	4.18505	-0.573871	6.58558	9.6106	0.00574361	0.0260331	1.58447	1.06153	6.58558	19.917	0.000249639	0.00326513	2.4861
12359	ENSMUSG00000027187	Cat	catalase	-1.334	10.2696	44.4108	1.09352e-06	4.27024e-05	4.36955	-1.87884	10.2696	140.443	5.42333e-11	7.33337e-09	8.1347	-0.544848	10.2696	8.7207	0.00737812	0.0427134	1.36944
12361	ENSMUSG00000031012	Cask	calcium/calmodulin dependent serine protein kinase	-0.0832166	4.19563	0.373806	0.547238	0.936729	0.0283863	0.219455	4.19563	3.92521	0.0602727	0.173423	0.760893	0.302671	4.19563	4.87438	0.0380474	0.146306	0.834738
12362	ENSMUSG00000025888	Casp1	caspase 1	0.206669	1.1426	0.408718	0.529258	0.917334	0.0374725	-1.10891	1.1426	15.8688	0.000633218	0.00407343	2.39004	-1.31558	1.1426	16.5699	0.000512368	0.00562425	2.24994
12363	ENSMUSG00000033538	Casp4	caspase 4, apoptosis-related cysteine peptidase	0.899392	0.620663	5.04735	0.0350891	0.146361	0.834575	-0.877951	0.620663	6.10068	0.0217939	0.0772791	1.11194	-1.77734	0.620663	19.2704	0.000235398	0.00312855	2.50466
12364	ENSMUSG00000025887	Casp12	caspase 12	1.06771	0.894965	5.86901	0.0246221	0.111683	0.952013	-1.0052	0.894965	6.46313	0.0190355	0.0691943	1.15993	-2.0729	0.894965	21.4464	0.000146787	0.0022054	2.65651
12365	ENSMUSG00000005355	Casp14	caspase 14	0	-3.83907	0	1	1	0	0	-3.83907	0	1	1	0	0	-3.83907	0	1	1	0
12366	ENSMUSG00000029863	Casp2	caspase 2	0.993283	2.60815	25.4478	4.80326e-05	0.000836308	3.07763	0.203711	2.60815	1.47157	0.238034	0.489856	0.309931	-0.789572	2.60815	16.0202	0.00060469	0.00635532	2.19686
12367	ENSMUSG00000031628	Casp3	caspase 3	-0.0432962	4.19539	0.0812978	0.778228	1	0	-0.602135	4.19539	23.1965	8.34292e-05	0.000760658	3.11881	-0.558838	4.19539	13.9443	0.00115913	0.0104491	1.98092
12368	ENSMUSG00000027997	Casp6	caspase 6	0.442139	4.60328	3.52299	0.0771029	0.255902	0.591926	0.0959496	4.60328	0.239557	0.630535	0.991455	0.0037268	-0.346189	4.60328	2.1497	0.160134	0.407554	0.389814
12369	ENSMUSG00000025076	Casp7	caspase 7	-1.03012	4.5114	43.3928	1.29967e-06	4.80596e-05	4.31822	-1.25282	4.5114	101.751	1.09082e-09	7.05893e-08	7.15126	-0.222709	4.5114	2.2132	0.151106	0.392143	0.406556
12370	ENSMUSG00000026029	Casp8	caspase 8	-0.362212	4.50385	8.68485	0.00748209	0.0450978	1.34584	-0.810851	4.50385	65.7062	4.93662e-08	1.54789e-06	5.81026	-0.448639	4.50385	13.9677	0.00115036	0.0104011	1.98292
12371	ENSMUSG00000028914	Casp9	caspase 9	0.167001	4.10383	1.41305	0.247294	0.549431	0.260087	-0.0793342	4.10383	0.468547	0.500843	0.836846	0.0773546	-0.246335	4.10383	3.08524	0.0929946	0.276938	0.557618
12372	ENSMUSG00000007122	Casq1	calsequestrin 1	0.951776	-1.04862	2.18929	0.153228	0.410345	0.386851	0.777235	-1.04862	1.99154	0.172243	0.380167	0.420025	-0.174541	-1.04862	0.0751882	0.7865	1	0
12373	ENSMUSG00000027861	Casq2	calsequestrin 2	1.64404	-2.81175	2.7583	0.115211	0.334311	0.47585	-3.95603	-2.81175	8.99609	0.00811393	0.0346036	1.46088	-5.60007	-2.81175	17.3527	0.000656882	0.00679094	2.16807
12374	ENSMUSG00000051980	Casr	calcium-sensing receptor	1.7832	-3.79208	1.79869	0.20495	0.485131	0.314141	0	-3.79208	0	1	1	0	-1.7832	-3.79208	1.76697	0.208721	0.47674	0.321719
12380	ENSMUSG00000021585	Cast	calpastatin	0.277681	5.63072	3.89336	0.0612416	0.21904	0.659477	0.703401	5.63072	36.4269	4.59114e-06	6.73045e-05	4.17196	0.42572	5.63072	8.69985	0.00743838	0.0429596	1.36694
12385	ENSMUSG00000037815	Ctnna1	catenin alpha 1	0.0272096	6.65472	0.037782	0.847675	1	0	-0.259968	6.65472	5.14736	0.0334973	0.109085	0.962235	-0.287177	6.65472	4.28371	0.0504897	0.179992	0.744747
12386	ENSMUSG00000063063	Ctnna2	catenin alpha 2	3.07684	-2.13872	10.6331	0.00359711	0.0253345	1.59629	0.540958	-2.13872	0.337064	0.567461	0.920119	0.0361562	-2.53588	-2.13872	7.66758	0.0112294	0.0586027	1.23208
12387	ENSMUSG00000006932	Ctnnb1	catenin beta 1	0.0774378	7.78556	0.351078	0.559578	0.950965	0.0218356	-0.454736	7.78556	17.9622	0.000340649	0.00243709	2.61313	-0.532174	7.78556	17.0784	0.000440595	0.00501673	2.29958
12388	ENSMUSG00000034101	Ctnnd1	catenin delta 1	0.440874	6.99431	10.0592	0.00443784	0.029839	1.52522	0.0600997	6.99431	0.271562	0.60752	0.964812	0.0155572	-0.380775	6.99431	7.47595	0.0121466	0.062275	1.20569
12389	ENSMUSG00000007655	Cav1	caveolin 1, caveolae protein	1.31323	1.38694	15.8213	0.000642469	0.00646968	2.18912	-0.890983	1.38694	9.07115	0.00644178	0.0286314	1.54316	-2.20422	1.38694	43.2305	1.33632e-06	8.38794e-05	4.07634
12390	ENSMUSG00000000058	Cav2	caveolin 2	2.13375	2.61388	68.7102	3.39684e-08	3.03693e-06	5.51757	0.474579	2.61388	4.43761	0.0468537	0.142324	0.846722	-1.65918	2.61388	42.0029	1.65278e-06	9.61903e-05	4.01687
12391	ENSMUSG00000062694	Cav3	caveolin 3	0.482114	-3.7464	0.129346	0.723571	1	0	-1.25511	-3.7464	1.40762	0.251884	0.500008	0.301023	-1.73723	-3.7464	1.97459	0.178099	0.439212	0.357325
12393	ENSMUSG00000039153	Runx2	runt related transcription factor 2	3.08341	-0.0441208	49.8925	4.51065e-07	2.23713e-05	4.65031	2.13085	-0.0441208	28.9743	2.13392e-05	0.000241055	3.61788	-0.952563	-0.0441208	5.45554	0.0290804	0.120081	0.920525
12394	ENSMUSG00000022952	Runx1	runt related transcription factor 1	1.11307	0.0676817	5.69973	0.0260423	0.116472	0.933777	-0.184128	0.0676817	0.201276	0.658104	1	0	-1.2972	0.0676817	7.67248	0.0112069	0.0585306	1.23262
12395	ENSMUSG00000006586	Runx1t1	RUNX1 translocation partner 1	2.19343	-2.21572	7.72203	0.0109829	0.0605488	1.21789	-0.130439	-2.21572	0.0295477	0.865101	1	0	-2.32387	-2.21572	8.46445	0.008158	0.0461236	1.33608
12396	ENSMUSG00000038533	Cbfa2t2	CBFA2/RUNX1 translocation partner 2	0.122581	3.81687	0.514599	0.480744	0.856965	0.067037	0.306251	3.81687	4.76089	0.0401408	0.125762	0.90045	0.18367	3.81687	1.13499	0.298329	0.61314	0.21244
12398	ENSMUSG00000006362	Cbfa2t3	CBFA2/RUNX1 translocation partner 3	0.427229	1.62077	1.58138	0.221819	0.511219	0.291393	-0.81668	1.62077	7.87129	0.0103377	0.0421561	1.37514	-1.24391	1.62077	13.4708	0.0013526	0.0116929	1.93208
12399	ENSMUSG00000070691	Runx3	runt related transcription factor 3	1.23727	-0.975364	4.75989	0.0401598	0.161968	0.79057	-1.01778	-0.975364	3.66117	0.0688688	0.191722	0.717327	-2.25505	-0.975364	14.7594	0.000893376	0.00857641	2.06669
12400	ENSMUSG00000031885	Cbfb	core binding factor beta	0.318459	4.54464	3.1046	0.0920389	0.290099	0.537454	0.824316	4.54464	30.2307	1.62109e-05	0.000190227	3.72073	0.505857	4.54464	7.43078	0.0123747	0.0630426	1.20037
12401	ENSMUSG00000060807	Serpina6	serine (or cysteine) peptidase inhibitor, clade A, member 6	-2.97997	9.47425	24.9068	0.000226187	0.00283486	2.54747	0.970199	9.47425	5.36208	0.0370281	0.118287	0.927063	3.95017	9.47425	39.0039	2.62323e-05	0.00062983	3.20078
12402	ENSMUSG00000034342	Cbl	Casitas B-lineage lymphoma	0.483926	1.51355	1.84993	0.187642	0.469894	0.328	-1.08894	1.51355	12.4207	0.00192126	0.0103813	1.98375	-1.57287	1.51355	19.4612	0.000223289	0.00301031	2.52139
12404	ENSMUSG00000031654	Cbln1	cerebellin 1 precursor protein	0	-3.83907	0	1	1	0	0	-3.83907	0	1	1	0	0	-3.83907	0	1	1	0
12405	ENSMUSG00000024647	Cbln2	cerebellin 2 precursor protein	0	-3.83907	0	1	1	0	0	-3.83907	0	1	1	0	0	-3.83907	0	1	1	0
12406	ENSMUSG00000070436	Serpinh1	serine (or cysteine) peptidase inhibitor, clade H, member 1	-0.0607338	2.52624	0.0598179	0.809063	1	0	-3.03407	2.52624	172.459	7.48197e-12	1.62682e-09	8.78866	-2.97334	2.52624	135.481	7.63396e-11	1.75035e-07	6.75688
12408	ENSMUSG00000051483	Cbr1	carbonyl reductase 1	-0.671712	6.28499	17.3851	0.000402668	0.00447612	2.3491	-0.251273	6.28499	3.86471	0.0621284	0.177447	0.75093	0.420438	6.28499	6.96317	0.0150375	0.072775	1.13802
12409	ENSMUSG00000025150	Cbr2	carbonyl reductase 2	0.843237	-3.22437	0.776141	0.390696	0.741937	0.129633	-3.54913	-3.22437	9.67373	0.00640482	0.0284998	1.54516	-4.39237	-3.22437	13.0649	0.00216113	0.016846	1.7735
12411	ENSMUSG00000024039	Cbs	cystathionine beta-synthase	-0.16585	8.69225	0.679493	0.418657	0.778402	0.108796	-0.891679	8.69225	29.373	1.95417e-05	0.000222974	3.65175	-0.725829	8.69225	13.8081	0.00121145	0.0107989	1.96662
12412	ENSMUSG00000018666	Cbx1	chromobox 1	-0.0820707	4.06926	0.429542	0.519046	0.904304	0.0436854	-0.333826	4.06926	10.6107	0.00362636	0.017638	1.75355	-0.251755	4.06926	4.11321	0.0548973	0.190507	0.720088
12416	ENSMUSG00000025577	Cbx2	chromobox 2	0.0156649	3.39604	0.00508521	0.943798	1	0	0.0793029	3.39604	0.19442	0.663589	1	0	0.0636379	3.39604	0.0835091	0.775318	1	0
12417	ENSMUSG00000029836	Cbx3	chromobox 3	0.178178	4.3923	2.56522	0.123578	0.352031	0.453419	0.471258	4.3923	26.4808	3.76298e-05	0.000390061	3.40887	0.293081	4.3923	6.74029	0.0165263	0.0782523	1.1065
12418	ENSMUSG00000039989	Cbx4	chromobox 4	0.205179	4.77139	0.762491	0.394198	0.746925	0.126723	0.825912	4.77139	18.1264	0.000486076	0.00326521	2.48609	0.620733	4.77139	6.59151	0.0195132	0.0887886	1.05164
12419	ENSMUSG00000009575	Cbx5	chromobox 5	0.200682	5.38466	1.67033	0.209697	0.493494	0.306718	0.249776	5.38466	3.81471	0.0637116	0.180452	0.743638	0.0490946	5.38466	0.0983154	0.75683	1	0
12421	ENSMUSG00000025907	Rb1cc1	RB1-inducible coiled-coil 1	-0.561808	5.47643	11.7113	0.00245268	0.0187954	1.72595	-0.160859	5.47643	1.51104	0.232037	0.48134	0.317548	0.400949	5.47643	6.04343	0.0223501	0.0983889	1.00705
12424	ENSMUSG00000032532	Cck	cholecystokinin	0	-3.83907	0	1	1	0	0	-3.83907	0	1	1	0	0	-3.83907	0	1	1	0
12425	ENSMUSG00000029193	Cckar	cholecystokinin A receptor	0	-3.83907	0	1	1	0	0	-3.83907	0	1	1	0	0	-3.83907	0	1	1	0
12426	ENSMUSG00000030898	Cckbr	cholecystokinin B receptor	-1.2129	-3.79236	0.904567	0.356755	0.702136	0.153579	-1.2129	-3.79236	1.39898	0.25545	0.500008	0.301023	0	-3.79236	0	1	1	0
12427	ENSMUSG00000027793	Ccna1	cyclin A1	0	-3.791	0	1	1	0	1.27234	-3.791	1.44202	0.248581	0.497093	0.303562	1.27234	-3.791	0.917181	0.35352	0.678744	0.168294
12428	ENSMUSG00000027715	Ccna2	cyclin A2	0.25976	0.482808	0.566071	0.459843	0.829995	0.0809243	-1.25941	0.482808	17.3483	0.000407024	0.00282784	2.54855	-1.51917	0.482808	19.0094	0.000253149	0.00330195	2.48123
12442	ENSMUSG00000032218	Ccnb2	cyclin B2	-0.703715	0.0789871	1.96512	0.174995	0.447225	0.349474	-1.82373	0.0789871	18.2334	0.000315185	0.00228445	2.64122	-1.12001	0.0789871	4.95454	0.0366429	0.142213	0.847061
12443	ENSMUSG00000070348	Ccnd1	cyclin D1	-1.88822	6.05995	31.9792	4.32896e-05	0.000768496	3.11436	-4.21765	6.05995	217.591	2.00456e-10	1.91248e-08	7.7184	-2.32942	6.05995	60.5669	1.09825e-06	7.45499e-05	4.12755
12444	ENSMUSG00000000184	Ccnd2	cyclin D2	0.565368	3.10072	2.95082	0.104282	0.316361	0.499817	-1.79587	3.10072	37.8768	1.13646e-05	0.000141364	3.84966	-2.36124	3.10072	50.8242	1.85031e-06	0.000103264	3.98605
12445	ENSMUSG00000034165	Ccnd3	cyclin D3	0.095919	4.51066	0.434619	0.51661	0.901564	0.0450037	0.0976345	4.51066	0.668086	0.422532	0.731977	0.135503	0.00171551	4.51066	0.000138138	0.990729	1	0
12447	ENSMUSG00000002068	Ccne1	cyclin E1	0.638258	0.969548	2.80224	0.10837	0.320814	0.493747	1.07109	0.969548	11.2805	0.00285318	0.0144974	1.83871	0.432836	0.969548	1.25906	0.273992	0.575623	0.239862
12448	ENSMUSG00000028212	Ccne2	cyclin E2	-1.092	-0.0154564	4.78635	0.0396601	0.160453	0.794653	0.27827	-0.0154564	0.547214	0.467322	0.793239	0.100596	1.37027	-0.0154564	7.46644	0.0121942	0.062451	1.20446
12449	ENSMUSG00000072082	Ccnf	cyclin F	-0.244775	2.81165	0.931137	0.345113	0.69789	0.156213	-0.408538	2.81165	3.9094	0.0607515	0.174468	0.758284	-0.163763	2.81165	0.42426	0.521602	0.893747	0.0487852
12450	ENSMUSG00000020326	Ccng1	cyclin G1	-0.285504	4.54975	4.99565	0.0359452	0.149004	0.826802	-0.0482359	4.54975	0.218737	0.644629	1	0	0.237268	4.54975	3.46053	0.0763462	0.241001	0.617982
12452	ENSMUSG00000029385	Ccng2	cyclin G2	0.142662	3.82648	0.501767	0.486204	0.864185	0.0633931	0.0396605	3.82648	0.0571566	0.813273	1	0	-0.103001	3.82648	0.260912	0.61461	1	0
12453	ENSMUSG00000063015	Ccni	cyclin I	-0.0558163	7.33289	0.163085	0.690251	1	0	0.401893	7.33289	12.7013	0.00174719	0.00956818	2.01917	0.45771	7.33289	10.6073	0.00363088	0.0248448	1.60476
12454	ENSMUSG00000021258	Ccnk	cyclin K	-0.0739495	4.45807	0.369605	0.549479	0.939086	0.0272946	0.323311	4.45807	10.6611	0.00356077	0.0173842	1.75984	0.39726	4.45807	10.4319	0.00387003	0.0261521	1.58249
12455	ENSMUSG00000011960	Ccnt1	cyclin T1	-0.260407	2.26949	0.646148	0.430607	0.792928	0.100766	-0.877034	2.26949	10.7665	0.00360356	0.0175489	1.75575	-0.616627	2.26949	3.72988	0.0672226	0.220421	0.656747
12457	ENSMUSG00000023087	Noct	nocturnin	-5.01133	5.10057	41.1907	2.78683e-05	0.000541723	3.26622	-0.889637	5.10057	3.58645	0.0817139	0.219153	0.659252	4.12169	5.10057	30.1351	0.000121318	0.00190595	2.71989
12458	ENSMUSG00000040899	Ccr6	C-C motif chemokine receptor 6	-0.054764	-1.94653	0.00380097	0.9514	1	0	-1.69177	-1.94653	4.33367	0.0492754	0.14787	0.830121	-1.63701	-1.94653	3.05401	0.0945605	0.280231	0.552485
12460	ENSMUSG00000034108	Ccs	copper chaperone for superoxide dismutase	-1.14318	7.03139	22.149	0.000137623	0.00191294	2.7183	-0.55195	7.03139	8.56515	0.00838123	0.0355476	1.44919	0.591233	7.03139	6.25164	0.0212814	0.0949143	1.02267
12461	ENSMUSG00000034024	Cct2	chaperonin containing TCP1 subunit 2	-0.306095	6.17552	5.31453	0.0310146	0.133209	0.875467	0.312392	6.17552	8.51026	0.00801213	0.0343148	1.46452	0.618486	6.17552	21.1234	0.000142459	0.00216307	2.66493
12462	ENSMUSG00000001416	Cct3	chaperonin containing TCP1 subunit 3	-0.541124	6.15323	15.3771	0.000736525	0.00723378	2.14063	-0.590871	6.15323	28.555	2.34263e-05	0.000260814	3.58367	-0.0497466	6.15323	0.136172	0.715664	1	0
12464	ENSMUSG00000007739	Cct4	chaperonin containing TCP1 subunit 4	-0.130282	6.50939	0.919617	0.348054	0.699841	0.155001	0.331355	6.50939	9.00216	0.00661518	0.0292681	1.53361	0.461637	6.50939	11.2356	0.00289881	0.0209762	1.67827
12465	ENSMUSG00000022234	Cct5	chaperonin containing TCP1 subunit 5	-0.194412	6.75564	1.98129	0.173304	0.444814	0.351821	0.12758	6.75564	1.29973	0.26659	0.512868	0.289994	0.321992	6.75564	5.37823	0.0301235	0.123414	0.908637
12466	ENSMUSG00000029447	Cct6a	chaperonin containing TCP1 subunit 6A	-0.517851	5.41463	14.0338	0.00112609	0.0102258	1.9903	-0.410643	5.41463	13.7627	0.00122949	0.00711894	2.14758	0.107209	5.41463	0.620798	0.439204	0.789597	0.102594
12467	ENSMUSG00000020698	Cct6b	chaperonin containing TCP1 subunit 6B	0.288944	-0.0105729	0.555429	0.464039	0.835295	0.0781602	0.599096	-0.0105729	3.52163	0.0739746	0.2028	0.692933	0.310152	-0.0105729	0.636333	0.433615	0.782966	0.106257
12468	ENSMUSG00000030007	Cct7	chaperonin containing TCP1 subunit 7	-0.219721	6.63121	2.73354	0.11254	0.329046	0.482743	0.0988924	6.63121	0.845416	0.367879	0.658451	0.181477	0.318613	6.63121	5.70126	0.0260244	0.110501	0.956634
12469	ENSMUSG00000025613	Cct8	chaperonin containing TCP1 subunit 8	-0.333591	7.00945	6.95769	0.0150723	0.0769388	1.11385	0.0817826	7.00945	0.644818	0.430609	0.743411	0.128771	0.415373	7.00945	10.7114	0.0034967	0.0241149	1.61771
12475	ENSMUSG00000051439	Cd14	CD14 antigen	3.40804	3.67453	45.6733	1.37996e-05	0.000311771	3.50616	2.33896	3.67453	27.1166	0.000171664	0.00138237	2.85938	-1.06908	3.67453	4.84057	0.0465842	0.170085	0.769334
12476	ENSMUSG00000025510	Cd151	CD151 antigen	0.448509	5.41541	12.0836	0.00215606	0.0170002	1.76955	-0.00348496	5.41541	0.00105587	0.974373	1	0	-0.451993	5.41541	12.2725	0.00202086	0.0160085	1.79565
12477	ENSMUSG00000026011	Ctla4	cytotoxic T-lymphocyte-associated protein 4	0.494516	-3.39089	0.14623	0.706936	1	0	-3.19258	-3.39089	4.8724	0.0414269	0.129136	0.888951	-3.6871	-3.39089	5.5938	0.0302706	0.123848	0.90711
12478	ENSMUSG00000030724	Cd19	CD19 antigen	0.827678	-0.332302	1.30732	0.267948	0.583071	0.234278	-1.99339	-0.332302	8.17281	0.0104759	0.0426155	1.37043	-2.82107	-0.332302	13.3885	0.00180984	0.0146922	1.83291
12479	ENSMUSG00000028076	Cd1d1	CD1d1 antigen	-1.24351	7.38417	41.3205	1.86346e-06	6.42728e-05	4.19197	-1.8132	7.38417	139.064	5.95756e-11	7.61396e-09	8.11839	-0.569692	7.38417	10.0839	0.00439752	0.0287239	1.54176
12480	ENSMUSG00000041750	Cd1d2	CD1d2 antigen	1.75202	-0.300124	12.2693	0.00202304	0.0161529	1.79175	0.188882	-0.300124	0.17629	0.678676	1	0	-1.56313	-0.300124	9.82294	0.00484519	0.0310645	1.50774
12481	ENSMUSG00000027863	Cd2	CD2 antigen	0.00529815	-1.08944	8.51407e-05	0.992722	1	0	-1.21408	-1.08944	5.34592	0.0305719	0.101442	0.993781	-1.21937	-1.08944	4.01509	0.0576314	0.197101	0.705311
12482	ENSMUSG00000024673	Ms4a1	membrane-spanning 4-domains, subfamily A, member 1	0.566543	-1.29015	0.441309	0.514198	0.898703	0.0463839	-1.72074	-1.29015	4.53702	0.0459829	0.140224	0.853178	-2.28729	-1.29015	6.44367	0.0197039	0.0894044	1.04864
12483	ENSMUSG00000030577	Cd22	CD22 antigen	0.798669	0.669357	3.52442	0.0738683	0.248843	0.604075	-1.49958	0.669357	14.9631	0.000837925	0.00514794	2.28837	-2.29825	0.669357	27.651	2.87274e-05	0.000670827	3.17339
12484	ENSMUSG00000047139	Cd24a	CD24a antigen	3.22365	2.41649	37.2749	2.70928e-05	0.000529243	3.27634	0.0649398	2.41649	0.0185989	0.893463	1	0	-3.15871	2.41649	35.9294	3.27792e-05	0.000737504	3.13224
12487	ENSMUSG00000026012	Cd28	CD28 antigen	0.520682	-1.41993	0.526653	0.475709	0.850556	0.0702973	-0.243899	-1.41993	0.153436	0.699062	1	0	-0.764582	-1.41993	1.12187	0.301071	0.616918	0.209773
12488	ENSMUSG00000061665	Cd2ap	CD2-associated protein	0.77624	5.982	25.5264	4.71395e-05	0.000823361	3.08441	0.547496	5.982	17.9912	0.000337821	0.00241982	2.61622	-0.228744	5.982	2.15185	0.156626	0.402127	0.395637
12489	ENSMUSG00000004609	Cd33	CD33 molecule	1.59165	-0.262558	10.791	0.00339777	0.0242574	1.61516	-0.428057	-0.262558	0.931337	0.345062	0.626985	0.202743	-2.0197	-0.262558	16.8923	0.000465499	0.00524309	2.28041
12490	ENSMUSG00000016494	Cd34	CD34 antigen	1.38173	1.10377	16.4402	0.000532677	0.00559198	2.25243	-0.602148	1.10377	3.93329	0.0600296	0.172858	0.762309	-1.98388	1.10377	33.2496	8.60726e-06	0.000282874	3.54841
12491	ENSMUSG00000002944	Cd36	CD36 molecule	-0.142286	5.36781	0.19583	0.664623	1	0	-0.124553	5.36781	0.227002	0.640839	1	0	0.0177334	5.36781	0.0030679	0.956583	1	0
12492	ENSMUSG00000029426	Scarb2	scavenger receptor class B, member 2	-0.507728	6.10411	13.2503	0.00145461	0.0125331	1.90194	-0.410516	6.10411	13.5061	0.00133703	0.00763747	2.11705	0.0972118	6.10411	0.502073	0.486072	0.849681	0.0707443
12493	ENSMUSG00000030798	Cd37	CD37 antigen	0.485014	1.14596	2.73187	0.112643	0.329233	0.482497	-0.783668	1.14596	9.60731	0.00525313	0.0242073	1.61605	-1.26868	1.14596	18.6533	0.000279779	0.00356499	2.44794
12494	ENSMUSG00000029084	Cd38	CD38 antigen	0.0370686	3.62023	0.0228632	0.881365	1	0	-0.785493	3.62023	14.8426	0.00102951	0.00612811	2.21267	-0.822561	3.62023	11.6002	0.00287732	0.0208596	1.68069
12495	ENSMUSG00000048120	Entpd1	ectonucleoside triphosphate diphosphohydrolase 1	0.431866	2.46719	2.14099	0.158237	0.419675	0.377087	-0.849502	2.46719	11.3687	0.00288688	0.0146194	1.83507	-1.28137	2.46719	19.052	0.000272283	0.00348911	2.45729
12496	ENSMUSG00000015085	Entpd2	ectonucleoside triphosphate diphosphohydrolase 2	2.17797	2.91734	100.575	1.21213e-09	2.18176e-07	6.66119	1.73809	2.91734	82.8368	6.82933e-09	3.13009e-07	6.50444	-0.43988	2.91734	4.1199	0.0547163	0.190049	0.721135
12497	ENSMUSG00000033068	Entpd6	ectonucleoside triphosphate diphosphohydrolase 6	0.929392	3.51179	42.4297	1.53432e-06	5.51603e-05	4.25837	0.955929	3.51179	62.4617	7.50371e-08	2.1953e-06	5.65851	0.0265365	3.51179	0.0334046	0.856662	1	0
12499	ENSMUSG00000021236	Entpd5	ectonucleoside triphosphate diphosphohydrolase 5	-1.34685	7.15428	66.1523	4.66623e-08	3.89029e-06	5.41002	-1.5323	7.15428	139.437	5.80764e-11	7.61396e-09	8.11839	-0.185449	7.15428	1.43903	0.243126	0.527631	0.277669
12500	ENSMUSG00000032094	Cd3d	CD3 antigen, delta polypeptide	-0.383559	-1.30002	0.382585	0.542609	0.931387	0.0308699	-2.43822	-1.30002	17.6879	0.000368717	0.0026043	2.58431	-2.05466	-1.30002	9.58791	0.00529164	0.0332381	1.47836
12501	ENSMUSG00000032093	Cd3e	CD3 antigen, epsilon polypeptide	-0.186884	-1.25263	0.0981958	0.756973	1	0	-1.14484	-1.25263	4.92804	0.0371006	0.118478	0.926363	-0.957955	-1.25263	2.49111	0.128841	0.348365	0.457965
12502	ENSMUSG00000002033	Cd3g	CD3 antigen, gamma polypeptide	0.123906	-0.857261	0.036698	0.849848	1	0	-0.932472	-0.857261	2.73549	0.112419	0.279289	0.553946	-1.05638	-0.857261	2.59819	0.121319	0.33332	0.477138
12503	ENSMUSG00000005763	Cd247	CD247 antigen	1.47686	-1.47129	4.61416	0.0430428	0.170484	0.768317	0.401169	-1.47129	0.421004	0.523189	0.865528	0.0627188	-1.07569	-1.47129	2.49784	0.128352	0.347596	0.458925
12504	ENSMUSG00000023274	Cd4	CD4 antigen	0.448852	-0.308364	1.10666	0.304289	0.639865	0.193911	-1.57338	-0.308364	16.3007	0.000555489	0.00364149	2.43872	-2.02223	-0.308364	20.9996	0.00014721	0.00220929	2.65575
12505	ENSMUSG00000005087	Cd44	CD44 antigen	0.973319	2.99426	7.78137	0.0129987	0.068707	1.163	-1.31728	2.99426	18.2546	0.000567104	0.00370602	2.43109	-2.2906	2.99426	42.3454	6.76712e-06	0.00024123	3.61757
12506	ENSMUSG00000015355	Cd48	CD48 antigen	0.787603	1.03427	4.2131	0.0522644	0.194588	0.710883	-0.976405	1.03427	8.2985	0.00871151	0.0366631	1.43577	-1.76401	1.03427	20.742	0.000157667	0.00232305	2.63394
12507	ENSMUSG00000024669	Cd5	CD5 antigen	0.579606	-2.31514	0.567791	0.45917	0.829243	0.081318	-1.27266	-2.31514	3.15671	0.0895234	0.234182	0.630446	-1.85227	-2.31514	5.32143	0.0309166	0.125621	0.900939
12508	ENSMUSG00000040747	Cd53	CD53 antigen	0.769707	2.60194	5.71671	0.0275468	0.12164	0.914923	-1.11744	2.60194	15.8065	0.000837944	0.00514794	2.28837	-1.88714	2.60194	34.1915	1.34941e-05	0.000390998	3.40783
12509	ENSMUSG00000032679	Cd59a	CD59a antigen	-0.38966	6.06485	6.34859	0.0195573	0.0938912	1.02738	0.0675217	6.06485	0.29556	0.592176	0.947848	0.0232612	0.457182	6.06485	8.68939	0.00746883	0.0430988	1.36554
12511	ENSMUSG00000024670	Cd6	CD6 antigen	0.236733	-1.70955	0.0836297	0.77516	1	0	-0.577634	-1.70955	0.654294	0.42729	0.738761	0.131496	-0.814367	-1.70955	0.964472	0.336798	0.668505	0.174895
12512	ENSMUSG00000025351	Cd63	CD63 antigen	4.59216	6.22605	601.718	2.08035e-17	1.41354e-13	12.8497	4.78944	6.22605	733.323	2.55355e-18	1.73507e-14	13.7607	0.197277	6.22605	1.16388	0.292412	0.604232	0.218797
12514	ENSMUSG00000018774	Cd68	CD68 antigen	0.571856	3.27387	4.1185	0.0572408	0.20835	0.681207	-0.467671	3.27387	3.84535	0.065309	0.18396	0.735276	-1.03953	3.27387	13.7455	0.00157788	0.013224	1.87864
12515	ENSMUSG00000030156	Cd69	CD69 antigen	0.97205	-1.65352	2.6012	0.121115	0.346722	0.460019	-0.0667172	-1.65352	0.0154302	0.902277	1	0	-1.03877	-1.65352	2.94424	0.100312	0.292563	0.533781
12516	ENSMUSG00000025163	Cd7	CD7 antigen	1.16407	-0.746345	7.11785	0.0140921	0.0730793	1.13621	-1.14929	-0.746345	7.87978	0.0103022	0.0420553	1.37618	-2.31336	-0.746345	26.0349	4.17824e-05	0.000877322	3.05684
12517	ENSMUSG00000028459	Cd72	CD72 antigen	0.615374	1.14712	2.52717	0.126248	0.357351	0.446905	-1.88326	1.14712	28.2275	2.52119e-05	0.000277199	3.55721	-2.49863	1.14712	39.2819	2.68853e-06	0.000132412	3.87807
12518	ENSMUSG00000003379	Cd79a	CD79A antigen (immunoglobulin-associated alpha)	0.875708	-0.301628	3.1286	0.0908702	0.287565	0.541264	-1.78366	-0.301628	14.3553	0.00101564	0.00606111	2.21745	-2.65936	-0.301628	25.909	4.30436e-05	0.000893722	3.0488
12519	ENSMUSG00000075122	Cd80	CD80 antigen	-0.230398	-1.69184	0.0738315	0.788385	1	0	-1.06574	-1.69184	2.12084	0.159508	0.35802	0.446092	-0.835338	-1.69184	0.929499	0.345529	0.678011	0.168763
12520	ENSMUSG00000037706	Cd81	CD81 antigen	0.692495	7.60764	18.8968	0.000261258	0.00320285	2.49446	0.245662	7.60764	3.40338	0.0786439	0.212876	0.671873	-0.446833	7.60764	7.76154	0.0108079	0.0569609	1.24442
12521	ENSMUSG00000027215	Cd82	CD82 antigen	0.101774	6.36974	0.455758	0.506686	0.889096	0.0510513	-0.167028	6.36974	1.82288	0.190773	0.412164	0.38493	-0.268803	6.36974	3.21468	0.0868179	0.26426	0.577969
12522	ENSMUSG00000015396	Cd83	CD83 antigen	1.33893	1.45992	14.0396	0.00112398	0.0102101	1.99097	0.628827	1.45992	4.15701	0.0537246	0.15796	0.801453	-0.710104	1.45992	3.95348	0.0594274	0.201444	0.695846
12523	ENSMUSG00000038147	Cd84	CD84 antigen	0.866479	2.30657	8.62207	0.0077621	0.0464172	1.33332	-0.316193	2.30657	1.5624	0.224755	0.46892	0.328902	-1.18267	2.30657	16.0946	0.00060841	0.00638948	2.19453
12524	ENSMUSG00000022901	Cd86	CD86 antigen	0.308253	1.43526	1.05996	0.314471	0.654492	0.184095	-1.56676	1.43526	35.3015	5.71207e-06	8.03147e-05	4.0952	-1.87502	1.43526	38.6859	2.9998e-06	0.000139264	3.85616
12525	ENSMUSG00000053977	Cd8a	CD8 subunit alpha	2.35091	-0.920795	16.6344	0.000502593	0.00532824	2.27342	-1.21947	-0.920795	4.24719	0.051399	0.152909	0.815568	-3.57038	-0.920795	33.378	8.38522e-06	0.0002776	3.55658
12526	ENSMUSG00000053044	Cd8b1	CD8 subunit beta 1	1.38246	-2.17295	4.14111	0.0541471	0.1999	0.699187	-2.73833	-2.17295	12.5313	0.00185048	0.0100488	1.99789	-4.12079	-2.17295	25.8901	4.32364e-05	0.000895885	3.04775
12527	ENSMUSG00000030342	Cd9	CD9 antigen	1.9848	5.47882	78.414	5.4316e-08	4.38057e-06	5.35847	1.94779	5.47882	97.6162	1.03648e-08	4.36641e-07	6.35988	-0.0370161	5.47882	0.025714	0.87438	1	0
12530	ENSMUSG00000032477	Cdc25a	cell division cycle 25A	0.100659	2.39588	0.249341	0.622524	1	0	0.408128	2.39588	6.08694	0.021926	0.0776048	1.11011	0.307469	2.39588	2.28187	0.145202	0.380344	0.419823
12531	ENSMUSG00000027330	Cdc25b	cell division cycle 25B	0.136207	0.412976	0.143605	0.708376	1	0	-0.375757	0.412976	1.55067	0.226208	0.471264	0.326736	-0.511964	0.412976	2.03141	0.168188	0.422554	0.374117
12532	ENSMUSG00000044201	Cdc25c	cell division cycle 25C	0.563395	-2.48534	0.299183	0.589931	0.985236	0.00645951	-2.31228	-2.48534	4.80395	0.0393316	0.123712	0.907589	-2.87567	-2.48534	6.20643	0.0208067	0.0933946	1.02968
12534	ENSMUSG00000019942	Cdk1	cyclin dependent kinase 1	0.0895811	0.414621	0.0349421	0.853439	1	0	-1.76261	0.414621	16.9962	0.000451411	0.00307645	2.51195	-1.85219	0.414621	14.4037	0.00100009	0.00934714	2.02932
12537	ENSMUSG00000029062	Cdk11b	cyclin dependent kinase 11B	-0.0246115	5.08869	0.0286782	0.86708	1	0	0.301064	5.08869	6.44222	0.0187801	0.0684921	1.16436	0.325675	5.08869	4.91428	0.0373408	0.14418	0.841094
12539	ENSMUSG00000019471	Cdc37	cell division cycle 37	-0.17954	6.3735	1.60704	0.218233	0.506038	0.295817	0.144546	6.3735	1.58475	0.221344	0.463225	0.334208	0.324086	6.3735	5.17539	0.0330659	0.131892	0.879782
12540	ENSMUSG00000006699	Cdc42	cell division cycle 42	0.100081	7.20488	0.682536	0.417633	0.77703	0.109562	-0.11256	7.20488	1.28387	0.269445	0.51623	0.287157	-0.212641	7.20488	3.1053	0.0920049	0.274942	0.560758
12544	ENSMUSG00000000028	Cdc45	cell division cycle 45	-0.770989	-0.0912541	3.63727	0.0697138	0.238274	0.622924	-0.747254	-0.0912541	5.29482	0.0312963	0.103341	0.985726	0.0237347	-0.0912541	0.00346326	0.953606	1	0
12545	ENSMUSG00000029283	Cdc7	cell division cycle 7	0.855426	-1.35038	2.02704	0.168627	0.437696	0.358827	-1.87407	-1.35038	10.0562	0.00444292	0.0209788	1.67822	-2.7295	-1.35038	17.6602	0.000371687	0.00442104	2.35448
12549	ENSMUSG00000022799	Arhgap31	Rho GTPase activating protein 31	0.293281	2.60797	0.830429	0.37363	0.719092	0.143216	-0.464754	2.60797	2.96722	0.101299	0.258128	0.588165	-0.758036	2.60797	5.61528	0.0286127	0.118709	0.925516
12550	ENSMUSG00000000303	Cdh1	cadherin 1	1.96487	6.191	62.7526	3.82209e-07	1.93807e-05	4.71263	0.629015	6.191	8.78908	0.00859565	0.0362597	1.44058	-1.33586	6.191	28.8282	4.88312e-05	0.000977308	3.00997
12552	ENSMUSG00000031673	Cdh11	cadherin 11	0.0153322	-2.13617	0.000326783	0.985741	1	0	-2.75817	-2.13617	10.3535	0.00398245	0.019083	1.71935	-2.77351	-2.13617	8.3917	0.00839571	0.047078	1.32718
12554	ENSMUSG00000031841	Cdh13	cadherin 13	-0.589081	0.00725696	1.24217	0.277146	0.597728	0.223497	-1.26157	0.00725696	8.26161	0.00884013	0.0371411	1.43014	-0.672489	0.00725696	1.62625	0.215598	0.486359	0.313043
12555	ENSMUSG00000031962	Cdh15	cadherin 15	-0.861799	-3.31831	0.563815	0.463067	0.833932	0.0788692	-3.8958	-3.31831	10.2096	0.00533899	0.0245199	1.61048	-3.03401	-3.31831	5.11495	0.0372177	0.143817	0.842189
12556	ENSMUSG00000031881	Cdh16	cadherin 16	0.951904	-3.42866	0.650655	0.42856	0.79038	0.102164	-1.438	-3.42866	1.36835	0.254681	0.500008	0.301023	-2.38991	-3.42866	3.3468	0.0809978	0.251488	0.599483
12557	ENSMUSG00000028217	Cdh17	cadherin 17	8.66853	-0.0571318	69.7475	1.34085e-07	8.84539e-06	5.05328	1.98779	-0.0571318	1.60641	0.221181	0.463062	0.334361	-6.68074	-0.0571318	58.9836	4.41704e-07	3.96207e-05	4.40208
12558	ENSMUSG00000024304	Cdh2	cadherin 2	-0.506667	6.17299	11.4189	0.00271712	0.0203048	1.6924	-0.68188	6.17299	32.0211	1.10867e-05	0.00013854	3.85842	-0.175213	6.17299	1.43888	0.24315	0.527631	0.277669
12560	ENSMUSG00000061048	Cdh3	cadherin 3	1.49845	-0.67477	3.66853	0.0713993	0.24257	0.615163	-1.08045	-0.67477	2.08309	0.166037	0.369593	0.432277	-2.5789	-0.67477	9.93216	0.00549589	0.0341814	1.46621
12561	ENSMUSG00000000305	Cdh4	cadherin 4	0.504711	-0.567486	0.686485	0.41631	0.775417	0.110465	-0.526161	-0.567486	0.993626	0.329755	0.604916	0.218305	-1.03087	-0.567486	2.83202	0.10662	0.306161	0.51405
12562	ENSMUSG00000031871	Cdh5	cadherin 5	0.331564	3.5846	1.14971	0.299305	0.632362	0.199034	-1.39224	3.5846	27.4812	7.70812e-05	0.000712581	3.14717	-1.7238	3.5846	31.7223	3.55913e-05	0.000780638	3.10755
12563	ENSMUSG00000039385	Cdh6	cadherin 6	3.29321	-1.43586	19.2938	0.00023388	0.00291856	2.53483	-1.97666	-1.43586	4.45556	0.0464493	0.141355	0.849688	-5.26987	-1.43586	35.4563	5.5415e-06	0.000211832	3.67401
12564	ENSMUSG00000036510	Cdh8	cadherin 8	0	-3.83907	0	1	1	0	0	-3.83907	0	1	1	0	0	-3.83907	0	1	1	0
12565	ENSMUSG00000025370	Cdh9	cadherin 9	-0.826999	-3.61814	0.285327	0.600196	0.996019	0.00173231	-2.63435	-3.61814	3.5497	0.0768992	0.209444	0.678932	-1.80735	-3.61814	1.49529	0.238197	0.522726	0.281726
12566	ENSMUSG00000025358	Cdk2	cyclin dependent kinase 2	0.128735	3.5634	0.898909	0.353429	0.702136	0.153579	0.0341945	3.5634	0.0935729	0.762575	1	0	-0.0945406	3.5634	0.483787	0.494034	0.859571	0.0657185
12567	ENSMUSG00000006728	Cdk4	cyclin dependent kinase 4	0.272126	4.80124	4.37941	0.0481927	0.184639	0.733677	0.183682	4.80124	2.92169	0.101544	0.25868	0.587237	-0.0884446	4.80124	0.457612	0.505831	0.874554	0.0582136
12568	ENSMUSG00000028969	Cdk5	cyclin dependent kinase 5	-0.119508	3.87157	0.632478	0.434991	0.798124	0.0979294	0.352263	3.87157	8.33901	0.00857266	0.0362074	1.4412	0.471771	3.87157	9.63733	0.00519412	0.0328001	1.48412
12569	ENSMUSG00000048895	Cdk5r1	cyclin dependent kinase 5, regulatory subunit 1	-1.42304	-1.02147	6.01919	0.0225904	0.104651	0.980259	-0.613844	-1.02147	1.96744	0.174751	0.384535	0.415064	0.809196	-1.02147	1.95081	0.176507	0.436658	0.359859
12570	ENSMUSG00000090071	Cdk5r2	cyclin dependent kinase 5, regulatory subunit 2	1.73723	-3.79305	1.79689	0.205162	0.485131	0.314141	0	-3.79305	0	1	1	0	-1.73723	-3.79305	1.76494	0.208966	0.47674	0.321719
12571	ENSMUSG00000040274	Cdk6	cyclin dependent kinase 6	0.586239	1.94955	3.63739	0.0697096	0.238274	0.622924	-0.0426147	1.94955	0.0269765	0.871046	1	0	-0.628853	1.94955	4.1797	0.0531286	0.185841	0.730859
12572	ENSMUSG00000069089	Cdk7	cyclin dependent kinase 7	0.132864	3.9586	1.11395	0.302742	0.637648	0.195419	0.0538692	3.9586	0.270318	0.60834	0.965662	0.015175	-0.0789943	3.9586	0.39246	0.537491	0.913658	0.0392164
12575	ENSMUSG00000023067	Cdkn1a	cyclin dependent kinase inhibitor 1A	3.06254	3.22872	21.5307	0.000495818	0.00528851	2.27667	4.02073	3.22872	43.6661	1.93094e-05	0.00022088	3.65584	0.958185	3.22872	2.16194	0.16588	0.417913	0.378914
12576	ENSMUSG00000003031	Cdkn1b	cyclin dependent kinase inhibitor 1B	0.269665	4.34743	4.73326	0.0406698	0.163371	0.786826	0.183969	4.34743	3.22317	0.0864298	0.228487	0.641139	-0.085696	4.34743	0.473109	0.498788	0.86557	0.0626977
12577	ENSMUSG00000037664	Cdkn1c	cyclin dependent kinase inhibitor 1C	1.17965	3.0626	31.9895	1.116e-05	0.000265369	3.57615	1.93932	3.0626	116.283	3.20149e-10	2.7107e-08	7.56692	0.75967	3.0626	12.399	0.00193551	0.0154858	1.81007
12578	ENSMUSG00000044303	Cdkn2a	cyclin dependent kinase inhibitor 2A	3.52094	-0.885759	18.9364	0.000313383	0.00368402	2.43368	1.51588	-0.885759	3.93703	0.0612195	0.175515	0.755685	-2.00506	-0.885759	7.21078	0.0142801	0.070324	1.1529
12579	ENSMUSG00000073802	Cdkn2b	cyclin dependent kinase inhibitor 2B	2.91104	0.622874	43.7588	1.22105e-06	4.60572e-05	4.3367	2.92081	0.622874	54.2139	2.35345e-07	5.70093e-06	5.24405	0.00976554	0.622874	0.000553784	0.981439	1	0
12580	ENSMUSG00000028551	Cdkn2c	cyclin dependent kinase inhibitor 2C	0.259603	3.17605	1.97977	0.173462	0.444976	0.351664	0.855779	3.17605	31.5533	1.22281e-05	0.000149504	3.82535	0.596175	3.17605	9.97888	0.00457197	0.0296383	1.52815
12581	ENSMUSG00000096472	Cdkn2d	cyclin dependent kinase inhibitor 2D	0.255346	1.49486	0.976722	0.333814	0.682925	0.165627	-0.00138788	1.49486	4.16851e-05	0.994907	1	0	-0.256734	1.49486	0.986336	0.331497	0.661266	0.179624
12583	ENSMUSG00000033022	Cdo1	cysteine dioxygenase 1, cytosolic	-0.0130863	9.47817	0.00417656	0.949058	1	0	0.957725	9.47817	33.0001	9.05686e-06	0.000117012	3.93177	0.970811	9.47817	21.0745	0.000144316	0.00218058	2.66143
12585	ENSMUSG00000030878	Cdr2	cerebellar degeneration-related 2	0.549662	-0.000221657	1.57173	0.223187	0.513372	0.289568	-0.106977	-0.000221657	0.0817431	0.777638	1	0	-0.656638	-0.000221657	2.24044	0.14873	0.387211	0.412052
12587	ENSMUSG00000089661	Mia	MIA SH3 domain containing	0.00519938	-1.788	7.41741e-05	0.993206	1	0	-0.53217	-1.788	1.08721	0.308476	0.572604	0.242146	-0.53737	-1.788	0.78341	0.385724	0.720621	0.142293
12589	ENSMUSG00000029469	Ift81	intraflagellar transport 81	0.96613	1.84259	15.8575	0.000635402	0.00642144	2.19237	0.400514	1.84259	3.74941	0.0658489	0.185212	0.73233	-0.565616	1.84259	5.40557	0.0297499	0.12227	0.91268
12590	ENSMUSG00000024619	Cdx1	caudal type homeobox 1	0	-3.83907	0	1	1	0	0	-3.83907	0	1	1	0	0	-3.83907	0	1	1	0
12591	ENSMUSG00000029646	Cdx2	caudal type homeobox 2	1.8074	-3.74547	2.056	0.169873	0.439461	0.35708	1.25895	-3.74547	1.43608	0.247331	0.497093	0.303562	-0.548449	-3.74547	0.147166	0.706047	1	0
12592	ENSMUSG00000031326	Cdx4	caudal type homeobox 4	-2.45393	-1.48393	13.2458	0.00204754	0.0163197	1.78729	-7.25641	-1.48393	73.0332	1.55109e-07	4.03802e-06	5.39383	-4.80248	-1.48393	20.4116	0.000308961	0.00385702	2.41375
12593	ENSMUSG00000059288	Cdyl	chromodomain protein, Y chromosome-like	0.184371	2.75094	0.816722	0.375983	0.722283	0.141293	1.03899	2.75094	38.3541	3.19001e-06	4.96855e-05	4.30377	0.854617	2.75094	16.6097	0.00050631	0.00557803	2.25352
12606	ENSMUSG00000034957	Cebpa	CCAAT/enhancer binding protein alpha	-0.220318	8.50472	0.968564	0.335797	0.685646	0.1639	-0.493298	8.50472	7.37522	0.0126618	0.0497449	1.30325	-0.272979	8.50472	1.54309	0.227309	0.505031	0.296682
12607	ENSMUSG00000024081	Cebpz	CCAAT/enhancer binding protein zeta	-0.482695	4.91184	15.5173	0.000705297	0.00698714	2.1557	-0.204345	4.91184	4.33885	0.0491515	0.147622	0.830848	0.278349	4.91184	5.23854	0.0321167	0.129261	0.888533
12608	ENSMUSG00000056501	Cebpb	CCAAT/enhancer binding protein beta	-1.76417	6.08925	16.2209	0.00135911	0.0118624	1.92583	-0.286594	6.08925	0.767646	0.396406	0.696664	0.156976	1.47757	6.08925	11.7302	0.00435325	0.0285032	1.54511
12609	ENSMUSG00000071637	Cebpd	CCAAT/enhancer binding protein delta	0.072789	3.29503	0.0427382	0.838829	1	0	1.67842	3.29503	33.5642	2.75219e-05	0.00029836	3.52526	1.60563	3.29503	18.7118	0.00052273	0.0056943	2.24456
12611	ENSMUSG00000056216	Cebpg	CCAAT/enhancer binding protein gamma	-0.0644458	6.21935	0.227498	0.638115	1	0	0.461664	6.21935	17.5475	0.000384049	0.00269161	2.56999	0.52611	6.21935	14.6032	0.000938604	0.00891035	2.05011
12613	ENSMUSG00000026818	Cel	carboxyl ester lipase	3.11999	-3.65768	4.77978	0.0431771	0.170817	0.76747	1.25895	-3.65768	1.23556	0.28191	0.534157	0.272331	-1.86104	-3.65768	1.75562	0.202829	0.47674	0.321719
12614	ENSMUSG00000016028	Celsr1	cadherin, EGF LAG seven-pass G-type receptor 1	-0.230917	3.79572	0.49414	0.492576	0.87279	0.0590903	-0.248342	3.79572	0.867133	0.366118	0.656236	0.18294	-0.0174249	3.79572	0.00285072	0.958106	1	0
12615	ENSMUSG00000029177	Cenpa	centromere protein A	0.292949	2.24547	1.53304	0.228778	0.522797	0.281667	0.15846	2.24547	0.651088	0.428409	0.740271	0.130609	-0.134489	2.24547	0.321203	0.576654	0.959153	0.0181119
12616	ENSMUSG00000068267	Cenpb	centromere protein B	-0.210379	6.14091	2.24874	0.148015	0.399604	0.39837	-0.115259	6.14091	1.02864	0.321563	0.592326	0.227439	0.09512	6.14091	0.463748	0.503022	0.87097	0.0599966
12617	ENSMUSG00000029253	Cenpc1	centromere protein C1	0.0229752	1.99768	0.0097169	0.922374	1	0	-0.256603	1.99768	1.77943	0.195939	0.420783	0.375942	-0.279578	1.99768	1.44925	0.241511	0.525471	0.279451
12622	ENSMUSG00000038192	Cer1	cerberus 1, DAN family BMP antagonist	0	-3.83907	0	1	1	0	0	-3.83907	0	1	1	0	0	-3.83907	0	1	1	0
12623	ENSMUSG00000057074	Ces1g	carboxylesterase 1G	-2.32754	7.17089	91.1483	4.0621e-09	5.81072e-07	6.23577	-2.57781	7.17089	189.514	5.01166e-12	1.23829e-09	8.90718	-0.250276	7.17089	1.3523	0.257832	0.550757	0.25904
12626	ENSMUSG00000021537	Cetn3	centrin 3	-0.357358	4.40912	5.83429	0.0245211	0.111337	0.953362	0.28151	4.40912	5.61508	0.0270532	0.0918182	1.03707	0.638869	4.40912	18.2608	0.000312735	0.00389542	2.40945
12627	ENSMUSG00000026124	Cfc1	cryptic, EGF-CFC family member 1	0	-3.83907	0	1	1	0	0	-3.83907	0	1	1	0	0	-3.83907	0	1	1	0
12628	ENSMUSG00000026365	Cfh	complement component factor h	0.021104	9.76844	0.00630454	0.937481	1	0	-1.02803	9.76844	21.9374	0.00013339	0.00112381	2.94931	-1.04913	9.76844	16.528	0.000575561	0.00610845	2.21407
12630	ENSMUSG00000058952	Cfi	complement component factor i	0.90775	9.94139	30.6667	1.47599e-05	0.000325352	3.48765	0.766162	9.94139	30.6489	1.48165e-05	0.000175773	3.75505	-0.141587	9.94139	0.713634	0.407383	0.749696	0.125115
12631	ENSMUSG00000056201	Cfl1	cofilin 1, non-muscle	0.157421	7.24971	1.08315	0.309359	0.64721	0.188955	-0.292995	7.24971	5.54627	0.0279074	0.0940711	1.02654	-0.450415	7.24971	9.03613	0.00652917	0.0389928	1.40902
12632	ENSMUSG00000062929	Cfl2	cofilin 2, muscle	-0.341509	5.69386	6.7709	0.0163124	0.0816008	1.08831	-0.0246569	5.69386	0.0544619	0.817643	1	0	0.316852	5.69386	5.83939	0.0244654	0.105396	0.977175
12633	ENSMUSG00000026031	Cflar	CASP8 and FADD-like apoptosis regulator	-0.28756	6.38981	4.43225	0.0469752	0.181334	0.74152	-0.103657	6.38981	0.883907	0.357399	0.644104	0.191044	0.183903	6.38981	1.82774	0.190206	0.458582	0.338583
12638	ENSMUSG00000041301	Cftr	cystic fibrosis transmembrane conductance regulator	3.18006	-0.836439	36.4158	4.60095e-06	0.000130532	3.88428	-1.05546	-0.836439	3.47262	0.0758699	0.207118	0.683782	-4.23552	-0.836439	55.7999	1.87114e-07	2.27876e-05	4.6423
12640	ENSMUSG00000028298	Cga	glycoprotein hormones, alpha subunit	-0.211635	-2.72495	0.0410042	0.841401	1	0	0.499336	-2.72495	0.365271	0.55181	0.900921	0.0453132	0.710971	-2.72495	0.47849	0.496383	0.862277	0.0643532
12642	ENSMUSG00000050370	Ch25h	cholesterol 25-hydroxylase	3.24998	-2.7159	10.2693	0.00410722	0.0280972	1.55134	1.91925	-2.7159	3.96643	0.0590446	0.170594	0.768037	-1.33073	-2.7159	2.16344	0.155565	0.400198	0.397725
12643	ENSMUSG00000039084	Chad	chondroadherin	-0.738006	0.792878	5.52437	0.0281857	0.123797	0.907289	-1.48645	0.792878	32.6377	9.75668e-06	0.000124555	3.90464	-0.748446	0.792878	5.81128	0.024774	0.106405	0.973036
12647	ENSMUSG00000021919	Chat	choline acetyltransferase	0	-3.83907	0	1	1	0	0	-3.83907	0	1	1	0	0	-3.83907	0	1	1	0
12648	ENSMUSG00000023852	Chd1	chromodomain helicase DNA binding protein 1	-0.362453	5.13997	4.38832	0.047985	0.18408	0.734993	0.0836917	5.13997	0.362044	0.553558	0.902907	0.0443569	0.446145	5.13997	6.60378	0.0175188	0.0817833	1.08734
12649	ENSMUSG00000032113	Chek1	checkpoint kinase 1	0.16307	-0.6963	0.130016	0.721874	1	0	-2.19235	-0.6963	26.4135	3.82268e-05	0.000395344	3.40302	-2.35542	-0.6963	24.0618	6.72493e-05	0.00124169	2.90599
12651	ENSMUSG00000022617	Chkb	choline kinase beta	1.05649	-2.45809	1.30429	0.265775	0.579271	0.237118	1.5925	-2.45809	4.18808	0.0529101	0.156258	0.806157	0.536015	-2.45809	0.361228	0.554001	0.933722	0.0297826
12652	ENSMUSG00000021194	Chga	chromogranin A	0	-3.83907	0	1	1	0	0	-3.83907	0	1	1	0	0	-3.83907	0	1	1	0
12653	ENSMUSG00000027350	Chgb	chromogranin B	3.6838	-3.25445	7.67479	0.0111964	0.0614325	1.2116	1.10533	-3.25445	0.679233	0.418745	0.726575	0.13872	-2.57847	-3.25445	4.45934	0.0463647	0.169488	0.77086
12654	ENSMUSG00000064246	Chi3l1	chitinase 3 like 1	2.9363	0.194765	15.9204	0.000907716	0.0086051	2.06524	3.23288	0.194765	23.8013	0.000132032	0.00111617	2.95227	0.296585	0.194765	0.187473	0.67034	1	0
12655	ENSMUSG00000040809	Chil3	chitinase-like 3	6.10553	1.4807	54.0657	3.40916e-06	0.000102611	3.98881	4.71099	1.4807	36.2095	3.03527e-05	0.000323894	3.4896	-1.39454	1.4807	4.58881	0.0500702	0.178966	0.747229
12659	ENSMUSG00000074340	Ovgp1	oviductal glycoprotein 1	0.771982	1.1612	5.02866	0.035396	0.147281	0.831852	2.55654	1.1612	78.6779	1.06921e-08	4.47679e-07	6.34903	1.78456	1.1612	25.458	4.7916e-05	0.000964673	3.01562
12660	ENSMUSG00000024843	Chka	choline kinase alpha	2.84095	5.60592	41.7248	2.24245e-05	0.000455854	3.34117	0.768158	5.60592	4.15664	0.0625671	0.178195	0.749105	-2.0728	5.60592	22.6114	0.000386731	0.0045502	2.34197
12661	ENSMUSG00000030077	Chl1	cell adhesion molecule L1-like	3.42725	-3.61882	7.79627	0.0125708	0.0668744	1.17474	1.2365	-3.61882	1.61737	0.234165	0.484388	0.314807	-2.19076	-3.61882	3.41279	0.0822967	0.25432	0.59462
12662	ENSMUSG00000025531	Chm	CHM Rab escort protein	0.108063	4.05052	0.456344	0.506415	0.888679	0.0512553	-0.0802834	4.05052	0.371967	0.548216	0.896819	0.0472953	-0.188347	4.05052	1.39125	0.250861	0.539733	0.267821
12663	ENSMUSG00000078185	Chml	choroideremia-like	0.257509	1.87575	0.812354	0.37724	0.723929	0.140304	0.684865	1.87575	8.44088	0.00823417	0.0350449	1.45538	0.427356	1.87575	2.17539	0.15448	0.398198	0.399901
12667	ENSMUSG00000006958	Chrd	chordin	0.686076	3.2515	14.5428	0.000956769	0.00899482	2.04601	1.25797	3.2515	68.9753	3.28861e-08	1.10483e-06	5.9567	0.57189	3.2515	9.5379	0.00539239	0.0336997	1.47237
12669	ENSMUSG00000032773	Chrm1	cholinergic receptor, muscarinic 1, CNS	1.91725	1.61213	18.231	0.000469396	0.00506259	2.29563	1.20545	1.61213	9.43466	0.00662645	0.0293132	1.53294	-0.711794	1.61213	2.54184	0.128429	0.347667	0.458837
12671	ENSMUSG00000046159	Chrm3	cholinergic receptor, muscarinic 3, cardiac	4.29761	-0.912892	27.1529	3.83072e-05	0.000695491	3.15771	2.449	-0.912892	9.72596	0.00526321	0.0242357	1.61554	-1.84862	-0.912892	6.65876	0.0175792	0.0819952	1.08621
12672	ENSMUSG00000040495	Chrm4	cholinergic receptor, muscarinic 4	-0.0757349	-3.53622	0.00374986	0.951727	1	0	0.813141	-3.53622	0.556616	0.463568	0.788259	0.103331	0.888876	-3.53622	0.442986	0.512641	0.883131	0.0539748
12675	ENSMUSG00000025199	Chuk	conserved helix-loop-helix ubiquitous kinase	-0.96109	6.59825	47.924	6.14845e-07	2.78051e-05	4.55588	-0.667902	6.59825	37.5401	3.71475e-06	5.66338e-05	4.24692	0.293188	6.59825	4.73847	0.0405696	0.153507	0.813872
12677	ENSMUSG00000021239	Vsx2	visual system homeobox 2	0	-3.83907	0	1	1	0	0	-3.83907	0	1	1	0	0	-3.83907	0	1	1	0
12683	ENSMUSG00000024526	Cidea	cell death-inducing DNA fragmentation factor, alpha subunit-like effector A	2.27829	-2.36634	4.14898	0.0539375	0.199235	0.700635	1.85454	-2.36634	3.43154	0.0775018	0.2106	0.676542	-0.423747	-2.36634	0.163925	0.689499	1	0
12684	ENSMUSG00000022219	Cideb	cell death-inducing DNA fragmentation factor, alpha subunit-like effector B	-0.643049	4.70019	15.8858	0.000629951	0.00638145	2.19508	-0.961846	4.70019	54.9177	2.12445e-07	5.24914e-06	5.27991	-0.318797	4.70019	4.16041	0.0536348	0.187082	0.727969
12686	ENSMUSG00000038754	Elovl3	ELOVL fatty acid elongase 3	-3.92277	0.965621	19.4675	0.000498864	0.00530726	2.27513	-5.15043	0.965621	47.5085	4.99138e-06	7.18161e-05	4.14378	-1.22766	0.965621	1.53625	0.234129	0.516006	0.287346
12695	ENSMUSG00000061859	Patj	PATJ, crumbs cell polarity complex component	0.187233	3.71408	1.56089	0.224736	0.515975	0.287371	-0.0315777	3.71408	0.0650594	0.801053	1	0	-0.218811	3.71408	2.13323	0.158349	0.404536	0.393043
12696	ENSMUSG00000045193	Cirbp	cold inducible RNA binding protein	1.60567	5.18273	62.7181	1.56842e-07	9.84483e-06	5.00679	1.95508	5.18273	121.076	7.7833e-10	5.5233e-08	7.2578	0.349415	5.18273	2.73346	0.114194	0.318882	0.496369
12700	ENSMUSG00000032578	Cish	cytokine inducible SH2-containing protein	0.649034	4.71537	1.9248	0.18913	0.472416	0.325675	1.62298	4.71537	16.6946	0.00134053	0.00765585	2.11601	0.97395	4.71537	3.904	0.0702467	0.227128	0.64373
12702	ENSMUSG00000053113	Socs3	suppressor of cytokine signaling 3	1.85121	3.71238	11.0884	0.00560822	0.035941	1.44441	2.31213	3.71238	22.1738	0.000438719	0.00300882	2.5216	0.46092	3.71238	0.65017	0.434939	0.784749	0.105269
12703	ENSMUSG00000038037	Socs1	suppressor of cytokine signaling 1	0.959765	-1.13703	3.79095	0.0644797	0.226843	0.644275	-0.417909	-1.13703	0.893392	0.354882	0.640701	0.193345	-1.37767	-1.13703	7.64839	0.0113177	0.0589956	1.22918
12704	ENSMUSG00000029516	Cit	citron	3.12243	1.49698	54.0924	4.33101e-07	2.16782e-05	4.66398	2.65073	1.49698	47.9517	1.04019e-06	1.97816e-05	4.70374	-0.471697	1.49698	1.36235	0.256943	0.549533	0.260006
12705	ENSMUSG00000051159	Cited1	Cbp/p300-interacting transactivator with Glu/Asp-rich carboxy-terminal domain 1	-0.579463	-3.18898	0.19313	0.664634	1	0	-0.369165	-3.18898	0.118631	0.733813	1	0	0.210298	-3.18898	0.0245184	0.877009	1	0
12709	ENSMUSG00000001270	Ckb	creatine kinase, brain	0.334694	2.39093	1.73599	0.201279	0.485131	0.314141	-1.70747	2.39093	58.3419	1.30837e-07	3.51038e-06	5.45465	-2.04216	2.39093	64.2761	5.92547e-08	1.10541e-05	4.95648
12715	ENSMUSG00000030399	Ckm	creatine kinase, muscle	0	-3.83907	0	1	1	0	0	-3.83907	0	1	1	0	0	-3.83907	0	1	1	0
12716	ENSMUSG00000000308	Ckmt1	creatine kinase, mitochondrial 1, ubiquitous	0.0706573	-3.13566	0.00535165	0.942543	1	0	-4.08542	-3.13566	12.7476	0.00237776	0.0124064	1.90635	-4.15607	-3.13566	11.2525	0.00379065	0.0257114	1.58987
12721	ENSMUSG00000030707	Coro1a	coronin, actin binding protein 1A	1.33912	2.76993	26.6191	3.91592e-05	0.000707814	3.15008	-0.589824	2.76993	6.74804	0.0166639	0.0620251	1.20743	-1.92894	2.76993	54.7415	2.53495e-07	2.78676e-05	4.5549
12722	ENSMUSG00000056025	Clca3a1	chloride channel accessory 3A1	1.73364	3.53297	29.4509	5.91665e-05	0.000984744	3.00668	0.472426	3.53297	2.92784	0.106691	0.268192	0.571554	-1.26121	3.53297	15.5869	0.001184	0.0106064	1.97443
12723	ENSMUSG00000029862	Clcn1	chloride channel, voltage-sensitive 1	0.529862	-3.07788	0.179436	0.675993	1	0	0.760156	-3.07788	0.523118	0.477176	0.805863	0.093739	0.230294	-3.07788	0.0352092	0.852887	1	0
12724	ENSMUSG00000022843	Clcn2	chloride channel, voltage-sensitive 2	-1.03385	5.46068	28.2004	2.60821e-05	0.000514432	3.28867	-0.393862	5.46068	6.74283	0.0165774	0.061805	1.20898	0.639984	5.46068	11.1958	0.0029655	0.0213395	1.67082
12725	ENSMUSG00000004319	Clcn3	chloride channel, voltage-sensitive 3	-0.152147	5.47019	1.14185	0.29691	0.628189	0.20191	-0.195729	5.47019	2.86077	0.10496	0.264704	0.577239	-0.0435825	5.47019	0.0949714	0.760865	1	0
12727	ENSMUSG00000000605	Clcn4	chloride channel, voltage-sensitive 4	-0.326537	5.97426	7.29094	0.0131116	0.0691829	1.16	-0.291935	5.97426	8.95264	0.00674284	0.0297409	1.52665	0.0346021	5.97426	0.0837154	0.775048	1	0
12728	ENSMUSG00000004317	Clcn5	chloride channel, voltage-sensitive 5	0.267771	0.741588	0.487119	0.492567	0.87279	0.0590903	-0.542872	0.741588	2.79123	0.109026	0.27223	0.565064	-0.810643	0.741588	4.46458	0.0462476	0.169106	0.771841
12729	ENSMUSG00000025439	Clns1a	chloride channel, nucleotide-sensitive, 1A	-0.20419	4.71444	2.86204	0.104888	0.317353	0.498457	0.0658721	4.71444	0.454207	0.507402	0.84538	0.0729482	0.270062	4.71444	4.98234	0.0361695	0.140899	0.851093
12733	ENSMUSG00000033770	Clcnka	chloride channel, voltage-sensitive Ka	0	-3.83907	0	1	1	0	0	-3.83907	0	1	1	0	0	-3.83907	0	1	1	0
12737	ENSMUSG00000022512	Cldn1	claudin 1	1.89063	6.26954	48.9492	2.79572e-06	8.82519e-05	4.05428	0.389107	6.26954	2.84689	0.110685	0.275612	0.559702	-1.50152	6.26954	30.7768	4.20154e-05	0.000879767	3.05563
12738	ENSMUSG00000047230	Cldn2	claudin 2	-0.0432218	6.03753	0.0403651	0.84283	1	0	-0.866909	6.03753	23.9589	9.14773e-05	0.000823256	3.08447	-0.823687	6.03753	15.4098	0.000858938	0.00834051	2.07881
12739	ENSMUSG00000070473	Cldn3	claudin 3	0.742732	6.95459	20.1681	0.00018401	0.00240327	2.6192	0.691022	6.95459	24.7261	5.71555e-05	0.000554004	3.25649	-0.0517106	6.95459	0.0937592	0.762346	1	0
12740	ENSMUSG00000047501	Cldn4	claudin 4	3.02789	-1.09273	20.2	0.000182427	0.00238834	2.6219	0.157028	-1.09273	0.0565811	0.814197	1	0	-2.87087	-1.09273	18.3786	0.00030242	0.00379476	2.42082
12741	ENSMUSG00000041378	Cldn5	claudin 5	0.0973171	2.42288	0.0527781	0.821199	1	0	-0.76581	2.42288	4.66168	0.0463149	0.14101	0.850751	-0.863127	2.42288	4.23718	0.0561547	0.193438	0.713457
12745	ENSMUSG00000002190	Clgn	calmegin	1.3849	-3.70164	0.980124	0.336149	0.685923	0.163725	-1.21796	-3.70164	1.26624	0.276219	0.526275	0.278787	-2.60286	-3.70164	3.54903	0.0769244	0.242439	0.615398
12747	ENSMUSG00000026034	Clk1	CDC-like kinase 1	0.0920529	6.30271	0.451018	0.508881	0.891957	0.0496563	0.475526	6.30271	17.8603	0.000350796	0.00249654	2.60266	0.383473	6.30271	7.5449	0.0118073	0.0609771	1.21483
12748	ENSMUSG00000068917	Clk2	CDC-like kinase 2	0.397306	4.18929	8.98669	0.00665479	0.0411818	1.38529	0.441295	4.18929	16.0712	0.000595409	0.00386774	2.41254	0.0439882	4.18929	0.107592	0.74602	1	0
12750	ENSMUSG00000020385	Clk4	CDC like kinase 4	-0.0415367	5.43723	0.0848658	0.773553	1	0	0.337518	5.43723	8.42311	0.00829215	0.0352199	1.45321	0.379055	5.43723	6.8903	0.0155072	0.0746327	1.12707
12751	ENSMUSG00000030894	Tpp1	tripeptidyl peptidase I	-0.103882	6.26466	0.719806	0.405394	0.761294	0.118447	-0.413729	6.26466	17.169	0.000429001	0.00295559	2.52936	-0.309847	6.26466	6.58835	0.017635	0.0821582	1.08535
12752	ENSMUSG00000030720	Cln3	CLN3 lysosomal/endosomal transmembrane protein, battenin	0.313249	3.83988	2.96278	0.0993129	0.305549	0.514918	0.198781	3.83988	1.7368	0.201178	0.430029	0.366502	-0.114469	3.83988	0.391742	0.53786	0.91413	0.0389919
12753	ENSMUSG00000029238	Clock	clock circadian regulator	0.476667	4.43966	6.74093	0.0165305	0.0824067	1.08404	-0.462647	4.43966	9.02947	0.00655118	0.0290417	1.53698	-0.939314	4.43966	26.5993	3.67243e-05	0.000797867	3.09807
12757	ENSMUSG00000028478	Clta	clathrin light chain A	-0.0736319	6.5464	0.209695	0.651522	1	0	0.293498	6.5464	5.01956	0.0355466	0.114334	0.941826	0.36713	6.5464	5.09184	0.0343708	0.135661	0.867544
12759	ENSMUSG00000022037	Clu	clusterin	1.69138	10.9599	79.3405	9.94275e-09	1.20104e-06	5.92044	0.440993	10.9599	7.46053	0.0122239	0.048325	1.31583	-1.25038	10.9599	42.9668	1.39824e-06	8.59569e-05	4.06572
12763	ENSMUSG00000016756	Cmah	cytidine monophospho-N-acetylneuraminic acid hydroxylase	-2.4243	6.49743	26.4135	0.000174876	0.00231175	2.63606	-4.99628	6.49743	151.293	1.16098e-08	4.78819e-07	6.31983	-2.57199	6.49743	39.002	2.65908e-05	0.000635867	3.19663
12764	ENSMUSG00000030282	Cmas	cytidine monophospho-N-acetylneuraminic acid synthetase	-0.409096	4.91885	8.50333	0.008034	0.047676	1.3217	-0.274881	4.91885	5.93776	0.0234189	0.0818127	1.08718	0.134215	4.91885	0.93346	0.344524	0.676674	0.16962
12765	ENSMUSG00000026180	Cxcr2	C-X-C motif chemokine receptor 2	4.01383	-1.34281	28.509	2.36682e-05	0.000476149	3.32226	1.19178	-1.34281	2.51167	0.127355	0.306723	0.513254	-2.82205	-1.34281	16.4105	0.000537444	0.00580111	2.23649
12766	ENSMUSG00000050232	Cxcr3	C-X-C motif chemokine receptor 3	0.394349	-0.592371	0.563686	0.460778	0.831064	0.0803654	-0.69313	-0.592371	2.28501	0.144939	0.336089	0.473546	-1.08748	-0.592371	4.2084	0.0523851	0.183855	0.735524
12767	ENSMUSG00000045382	Cxcr4	C-X-C motif chemokine receptor 4	1.20403	0.00644436	4.10458	0.0563598	0.206026	0.686078	0.488662	0.00644436	0.89177	0.356303	0.642642	0.192031	-0.715367	0.00644436	1.46096	0.240918	0.525361	0.279542
12768	ENSMUSG00000025804	Ccr1	C-C motif chemokine receptor 1	3.78373	-1.27848	23.7074	7.34188e-05	0.00116967	2.93194	-0.0279086	-1.27848	0.00119855	0.972697	1	0	-3.81164	-1.27848	23.7288	7.30294e-05	0.00132148	2.87894
12769	ENSMUSG00000029530	Ccr9	C-C motif chemokine receptor 9	0.467499	-2.05577	0.306822	0.585254	0.979836	0.00884658	-0.820864	-2.05577	1.17345	0.290487	0.546642	0.262297	-1.28836	-2.05577	2.21161	0.151246	0.392357	0.406319
12770	ENSMUSG00000064039	Ccr1l1	C-C motif chemokine receptor 1 like 1	0.0522372	-3.10789	0.00184462	0.966132	1	0	-1.60923	-3.10789	2.15333	0.15649	0.352982	0.452247	-1.66147	-3.10789	1.72551	0.202594	0.47674	0.321719
12771	ENSMUSG00000035448	Ccr3	C-C motif chemokine receptor 3	-0.918371	-2.2576	1.09704	0.30635	0.642826	0.191907	-3.99722	-2.2576	18.7787	0.00027007	0.00201213	2.69634	-3.07885	-2.2576	8.49485	0.00806088	0.0457074	1.34001
12772	ENSMUSG00000049103	Ccr2	C-C motif chemokine receptor 2	3.34783	1.58298	44.6624	4.25857e-06	0.000122351	3.91239	-0.718008	1.58298	2.24366	0.152858	0.34702	0.459645	-4.06584	1.58298	61.3591	5.53558e-07	4.57299e-05	4.3398
12773	ENSMUSG00000047898	Ccr4	C-C motif chemokine receptor 4	-1.05732	-3.28871	0.719382	0.40553	0.761392	0.118392	-0.842401	-3.28871	0.707931	0.409234	0.713946	0.146335	0.214918	-3.28871	0.0265989	0.871943	1	0
12774	ENSMUSG00000079227	Ccr5	C-C motif chemokine receptor 5	0.59104	2.08239	3.02824	0.0971067	0.300565	0.522061	-2.11442	2.08239	46.3571	1.24195e-06	2.27749e-05	4.64254	-2.70546	2.08239	60.1392	1.80883e-07	2.23464e-05	4.65079
12775	ENSMUSG00000037944	Ccr7	C-C motif chemokine receptor 7	0.581941	-1.46147	0.862488	0.363177	0.707228	0.150441	-3.04349	-1.46147	20.1319	0.000185827	0.00146777	2.83334	-3.62543	-1.46147	24.3699	6.23438e-05	0.001171	2.93144
12776	ENSMUSG00000042262	Ccr8	C-C motif chemokine receptor 8	-0.239655	-3.42104	0.0290476	0.866235	1	0	-2.02598	-3.42104	2.28883	0.14462	0.335865	0.473836	-1.78632	-3.42104	1.37995	0.252736	0.542456	0.265636
12777	ENSMUSG00000044052	Ccr10	C-C motif chemokine receptor 10	0.133391	-2.241	0.027203	0.870511	1	0	-0.695952	-2.241	0.983435	0.332194	0.608074	0.216043	-0.829342	-2.241	1.01532	0.324646	0.651294	0.186223
12778	ENSMUSG00000044337	Ackr3	atypical chemokine receptor 3	0.469019	-0.761919	0.380519	0.544502	0.933515	0.0298787	-0.721914	-0.761919	1.17305	0.29206	0.548994	0.260432	-1.19093	-0.761919	2.39242	0.138091	0.365949	0.436579
12780	ENSMUSG00000025194	Abcc2	ATP-binding cassette, sub-family member 2	-0.460571	8.61952	2.81093	0.109827	0.323821	0.489695	-0.234363	8.61952	1.13356	0.300221	0.560536	0.251397	0.226208	8.61952	0.691968	0.41572	0.759586	0.119423
12785	ENSMUSG00000030057	Cnbp	cellular nucleic acid binding protein	-0.441289	7.94397	7.14026	0.0139607	0.0726366	1.13884	0.101631	7.94397	0.589531	0.450808	0.770841	0.113035	0.54292	7.94397	10.709	0.00349973	0.0241297	1.61745
12788	ENSMUSG00000067220	Cnga1	cyclic nucleotide gated channel alpha 1	0	-3.83907	0	1	1	0	0	-3.83907	0	1	1	0	0	-3.83907	0	1	1	0
12789	ENSMUSG00000005864	Cnga2	cyclic nucleotide gated channel alpha 2	1.32702	-3.6161	1.07057	0.312118	0.651041	0.186392	0.646962	-3.6161	0.327468	0.572988	0.926427	0.033189	-0.680063	-3.6161	0.290385	0.595415	0.981548	0.00808856
12790	ENSMUSG00000026114	Cnga3	cyclic nucleotide gated channel alpha 3	-1.24132	-3.79138	0.898838	0.358238	0.702136	0.153579	-1.24132	-3.79138	1.38807	0.257231	0.500008	0.301023	0	-3.79138	0	1	1	0
12793	ENSMUSG00000015759	Cnih1	cornichon family AMPA receptor auxiliary protein 1	-0.408033	5.59626	9.76698	0.00494759	0.0326147	1.48659	-0.095782	5.59626	0.835187	0.370739	0.662044	0.179113	0.312251	5.59626	5.7629	0.0253154	0.108184	0.965838
12794	ENSMUSG00000024873	Cnih2	cornichon family AMPA receptor auxiliary protein 2	0.7061	-1.036	1.69633	0.206312	0.487412	0.312104	1.82482	-1.036	16.7509	0.000485444	0.00326284	2.4864	1.11872	-1.036	4.37459	0.0483055	0.174355	0.758565
12795	ENSMUSG00000028680	Plk3	polo like kinase 3	-1.42548	5.98634	11.9501	0.00402729	0.0277108	1.55735	1.32476	5.98634	17.4522	0.000996936	0.00596953	2.22406	2.75024	5.98634	38.5424	2.65321e-05	0.000635346	3.19699
12796	ENSMUSG00000038357	Camp	cathelicidin antimicrobial peptide	4.88103	-1.18214	34.3558	6.88688e-06	0.000179806	3.74519	2.76006	-1.18214	11.4509	0.00268671	0.0137803	1.86074	-2.12098	-1.18214	9.37243	0.0057411	0.0352576	1.45275
12797	ENSMUSG00000001349	Cnn1	calponin 1	-0.0104143	-2.78857	0.00011488	0.991545	1	0	-0.0837672	-2.78857	0.00922126	0.924373	1	0	-0.0733529	-2.78857	0.00473606	0.945759	1	0
12798	ENSMUSG00000004665	Cnn2	calponin 2	0.585491	2.49325	3.138	0.092735	0.291617	0.535187	-1.2144	2.49325	17.8273	0.000472923	0.00319344	2.49574	-1.79989	2.49325	29.6538	3.10294e-05	0.000712127	3.14744
12799	ENSMUSG00000006782	Cnp	2',3'-cyclic nucleotide 3' phosphodiesterase	1.378	4.00378	98.6951	1.4379e-09	2.48922e-07	6.60394	0.034829	4.00378	0.0856876	0.772491	1	0	-1.34317	4.00378	93.703	2.29355e-09	1.27217e-06	5.89545
12801	ENSMUSG00000044288	Cnr1	cannabinoid receptor 1	4.15448	-2.58364	18.0967	0.000327753	0.00380358	2.41981	-1.08392	-2.58364	0.818393	0.375504	0.668375	0.17498	-5.2384	-2.58364	23.601	7.5389e-05	0.00134891	2.87002
12802	ENSMUSG00000062585	Cnr2	cannabinoid receptor 2	0.607428	1.48064	2.98355	0.098207	0.302938	0.518647	-0.286548	1.48064	0.917352	0.348636	0.631747	0.199457	-0.893976	1.48064	6.47804	0.0184919	0.0851708	1.06971
12803	ENSMUSG00000079415	Cntf	ciliary neurotrophic factor	-0.179759	-1.57583	0.0715106	0.791655	1	0	0.484809	-1.57583	0.821146	0.374717	0.66735	0.175646	0.664568	-1.57583	0.986446	0.331471	0.661266	0.179624
12804	ENSMUSG00000028444	Cntfr	ciliary neurotrophic factor receptor	-1.33107	0.582187	8.95196	0.00674461	0.0416239	1.38066	-1.59833	0.582187	20.2629	0.000179343	0.00142567	2.84598	-0.267258	0.582187	0.374184	0.547037	0.924794	0.033955
12805	ENSMUSG00000055022	Cntn1	contactin 1	1.73723	-3.79305	1.79689	0.205162	0.485131	0.314141	0	-3.79305	0	1	1	0	-1.73723	-3.79305	1.76494	0.208966	0.47674	0.321719
12807	ENSMUSG00000027615	Hps3	HPS3, biogenesis of lysosomal organelles complex 2 subunit 1	0.679434	3.44599	15.8133	0.000644039	0.00647828	2.18854	0.481994	3.44599	11.2758	0.00285793	0.0145161	1.83815	-0.19744	3.44599	1.31106	0.264573	0.561127	0.250939
12808	ENSMUSG00000020173	Cobl	cordon-bleu WH2 repeat	0.543947	4.87861	9.06492	0.00648722	0.0403739	1.3939	0.390886	4.87861	6.72376	0.0166932	0.0621087	1.20685	-0.153061	4.87861	0.702832	0.410957	0.754434	0.122379
12810	ENSMUSG00000020953	Coch	cochlin	-0.889835	-3.53589	0.436748	0.515595	0.900254	0.0456349	-0.744231	-3.53589	0.461241	0.504166	0.841226	0.0750874	0.145604	-3.53589	0.0109869	0.917475	1	0
12812	ENSMUSG00000033983	Coil	coilin	0.144546	1.62902	0.408332	0.529451	0.91755	0.0373701	0.0520092	1.62902	0.0775218	0.783299	1	0	-0.0925371	1.62902	0.166964	0.686796	1	0
12813	ENSMUSG00000039462	Col10a1	collagen, type X, alpha 1	-0.968219	-3.01517	0.505011	0.484814	0.862466	0.0642582	0.713022	-3.01517	0.523323	0.477091	0.805795	0.0937752	1.68124	-3.01517	1.56759	0.223777	0.499716	0.301277
12814	ENSMUSG00000027966	Col11a1	collagen, type XI, alpha 1	-2.64443	-3.65969	2.88401	0.11027	0.324425	0.488886	-2.64443	-3.65969	4.56239	0.0497157	0.148905	0.82709	0	-3.65969	0	1	1	0
12815	ENSMUSG00000024330	Col11a2	collagen, type XI, alpha 2	0.937189	-0.771358	3.20989	0.0870377	0.279028	0.554352	-0.196483	-0.771358	0.182213	0.673649	1	0	-1.13367	-0.771358	4.6434	0.042446	0.158685	0.799465
12816	ENSMUSG00000032332	Col12a1	collagen, type XII, alpha 1	0.333998	1.01632	1.23555	0.278396	0.599613	0.222129	-1.21806	1.01632	21.5657	0.000126798	0.00107999	2.96658	-1.55206	1.01632	26.3848	3.84838e-05	0.000828149	3.08189
12817	ENSMUSG00000058806	Col13a1	collagen, type XIII, alpha 1	-0.342782	1.66318	1.19105	0.286991	0.612847	0.212648	0.0783274	1.66318	0.096695	0.758776	1	0	0.421109	1.66318	1.7899	0.194679	0.466348	0.33129
12818	ENSMUSG00000022371	Col14a1	collagen, type XIV, alpha 1	0.0507794	4.92312	0.0338081	0.856463	1	0	-2.25453	4.92312	88.2327	7.50046e-08	2.1953e-06	5.65851	-2.30531	4.92312	72.7396	2.70772e-07	2.87473e-05	4.5414
12819	ENSMUSG00000028339	Col15a1	collagen, type XV, alpha 1	-1.72523	2.74444	16.7034	0.000847486	0.00810074	2.09148	-3.08405	2.74444	76.0898	1.67104e-07	4.27255e-06	5.36931	-1.35882	2.74444	11.3054	0.00392776	0.0264239	1.578
12821	ENSMUSG00000025064	Col17a1	collagen, type XVII, alpha 1	1.8765	-1.53013	7.0752	0.014346	0.0740288	1.1306	1.51392	-1.53013	5.88359	0.0239889	0.0833965	1.07885	-0.362581	-1.53013	0.288398	0.596668	0.983316	0.00730687
12822	ENSMUSG00000001435	Col18a1	collagen, type XVIII, alpha 1	0.30751	10.0614	3.78697	0.0646095	0.22717	0.643649	0.601122	10.0614	21.0812	0.000144057	0.00119662	2.92204	0.293613	10.0614	3.29754	0.0831132	0.256057	0.591664
12823	ENSMUSG00000026141	Col19a1	collagen, type XIX, alpha 1	0	-3.79184	0	1	1	0	1.24693	-3.79184	1.45351	0.246788	0.497093	0.303562	1.24693	-3.79184	0.923186	0.351995	0.678744	0.168294
12824	ENSMUSG00000022483	Col2a1	collagen, type II, alpha 1	1.73723	-3.79305	1.79689	0.205162	0.485131	0.314141	0	-3.79305	0	1	1	0	-1.73723	-3.79305	1.76494	0.208966	0.47674	0.321719
12825	ENSMUSG00000026043	Col3a1	collagen, type III, alpha 1	0.34369	4.38085	1.63108	0.219513	0.507584	0.294492	-4.31743	4.38085	255.405	2.33467e-11	3.68919e-09	8.43307	-4.66112	4.38085	254.803	2.37728e-11	1.25374e-07	6.90179
12826	ENSMUSG00000031502	Col4a1	collagen, type IV, alpha 1	0.921239	4.82361	25.543	4.98283e-05	0.000860409	3.06529	-0.687005	4.82361	19.5537	0.000227247	0.00174129	2.75913	-1.60824	4.82361	78.7357	1.26934e-08	4.05876e-06	5.39161
12827	ENSMUSG00000031503	Col4a2	collagen, type IV, alpha 2	0.982548	4.60361	35.0957	5.94769e-06	0.000160528	3.79445	0.087973	4.60361	0.39258	0.537429	0.883226	0.0539281	-0.894575	4.60361	29.0033	2.12025e-05	0.000547441	3.26166
12828	ENSMUSG00000079465	Col4a3	collagen, type IV, alpha 3	4.74716	4.06578	187.741	7.12653e-10	1.47856e-07	6.83016	4.3717	4.06578	185.877	7.63916e-10	5.44947e-08	7.26365	-0.375464	4.06578	1.41952	0.252036	0.541636	0.266292
12829	ENSMUSG00000067158	Col4a4	collagen, type IV, alpha 4	3.81739	1.66858	125.585	1.56126e-10	4.93411e-08	7.30679	3.07765	1.66858	98.6394	1.44526e-09	8.90721e-08	7.05026	-0.739746	1.66858	5.54716	0.0278962	0.116615	0.933245
12830	ENSMUSG00000031274	Col4a5	collagen, type IV, alpha 5	1.91652	2.33394	57.534	1.46406e-07	9.40703e-06	5.02655	1.30168	2.33394	34.8422	6.25274e-06	8.60473e-05	4.06526	-0.614847	2.33394	5.946	0.0233336	0.101681	0.992761
12831	ENSMUSG00000026837	Col5a1	collagen, type V, alpha 1	0.180507	2.52465	0.627439	0.436801	0.800564	0.096604	-2.05961	2.52465	103.696	9.18212e-10	6.17725e-08	7.2092	-2.24012	2.52465	95.801	1.88032e-09	1.08735e-06	5.96363
12832	ENSMUSG00000026042	Col5a2	collagen, type V, alpha 2	0.796134	1.93699	4.38235	0.0501412	0.189307	0.722834	-2.27928	1.93699	41.122	4.01677e-06	6.02494e-05	4.22005	-3.07541	1.93699	60.0559	2.91648e-07	2.99605e-05	4.52345
12833	ENSMUSG00000001119	Col6a1	collagen, type VI, alpha 1	-0.378562	1.8139	1.18652	0.288064	0.614447	0.211516	-2.22637	1.8139	53.7736	2.75462e-07	6.46527e-06	5.18941	-1.84781	1.8139	28.5477	2.46358e-05	0.000603879	3.21905
12834	ENSMUSG00000020241	Col6a2	collagen, type VI, alpha 2	0.0396147	1.65106	0.0194177	0.89045	1	0	-2.46043	1.65106	90.1625	3.2342e-09	1.7202e-07	6.76442	-2.50004	1.65106	74.0321	1.80486e-08	5.05715e-06	5.29609
12835	ENSMUSG00000048126	Col6a3	collagen, type VI, alpha 3	0.583508	2.52072	2.84874	0.108762	0.321632	0.492641	-2.54147	2.52072	62.1519	3.09772e-07	7.12895e-06	5.14697	-3.12498	2.52072	75.7483	7.45793e-08	1.22108e-05	4.91326
12836	ENSMUSG00000025650	Col7a1	collagen, type VII, alpha 1	-0.653725	-1.35851	1.36174	0.255798	0.563171	0.24936	-0.785491	-1.35851	2.96418	0.0992376	0.254355	0.594559	-0.131766	-1.35851	0.0542935	0.81792	1	0
12837	ENSMUSG00000068196	Col8a1	collagen, type VIII, alpha 1	0.258046	-0.888428	0.208565	0.652396	1	0	-3.2412	-0.888428	29.721	1.81078e-05	0.000208998	3.67986	-3.49925	-0.888428	28.8908	2.17381e-05	0.000556853	3.25426
12839	ENSMUSG00000026147	Col9a1	collagen, type IX, alpha 1	1.8074	-3.65702	1.6	0.223088	0.513187	0.289724	2.38433	-3.65702	3.10847	0.0959794	0.24785	0.60581	0.576935	-3.65702	0.140231	0.712714	1	0
12840	ENSMUSG00000028626	Col9a2	collagen, type IX, alpha 2	4.1559	-3.35449	8.92466	0.00832238	0.0490022	1.30978	3.0312	-3.35449	5.33412	0.0338329	0.109967	0.958738	-1.12471	-3.35449	0.954771	0.342305	0.67363	0.171578
12841	ENSMUSG00000027570	Col9a3	collagen, type IX, alpha 3	0.418892	-1.51032	0.512955	0.481438	0.857727	0.0666511	-0.640142	-1.51032	1.54703	0.226736	0.472292	0.32579	-1.05903	-1.51032	3.1806	0.0883969	0.266889	0.573669
12842	ENSMUSG00000001506	Col1a1	collagen, type I, alpha 1	1.07621	3.00227	9.68826	0.00661486	0.0409876	1.38735	-4.2986	3.00227	131.802	3.34874e-09	1.76729e-07	6.75269	-5.37481	3.00227	175.552	4.05124e-10	3.79685e-07	6.42058
12843	ENSMUSG00000029661	Col1a2	collagen, type I, alpha 2	0.576087	3.06229	3.72756	0.0693736	0.237589	0.624174	-2.93662	3.06229	107.798	4.82542e-09	2.35881e-07	6.62731	-3.51271	3.06229	125.944	1.41672e-09	9.39144e-07	6.02727
12845	ENSMUSG00000031849	Comp	cartilage oligomeric matrix protein	3.02912	-2.17903	9.66326	0.00514375	0.0336143	1.47348	2.24126	-2.17903	6.25067	0.0204085	0.0732159	1.13539	-0.787862	-2.17903	0.801431	0.380409	0.713389	0.146674
12846	ENSMUSG00000000326	Comt	catechol-O-methyltransferase	-0.919531	8.40188	23.1598	8.42029e-05	0.00130402	2.88472	-1.91043	8.40188	152.089	2.52952e-11	3.92856e-09	8.40577	-0.990903	8.40188	30.9243	1.39698e-05	0.000400512	3.39738
12847	ENSMUSG00000026553	Copa	coatomer protein complex subunit alpha	-0.123085	7.0846	0.474035	0.498373	0.879392	0.0558176	-0.744947	7.0846	25.9662	4.24656e-05	0.000432113	3.3644	-0.621861	7.0846	12.7078	0.00174338	0.0143023	1.8446
12848	ENSMUSG00000027206	Cops2	COP9 signalosome subunit 2	0.00933243	5.97539	0.00595304	0.939201	1	0	0.372374	5.97539	14.1755	0.00107585	0.00635805	2.19668	0.363041	5.97539	8.7541	0.0072827	0.0423122	1.37353
12850	ENSMUSG00000030652	Coq7	demethyl-Q 7	-0.322457	4.2762	4.07068	0.0560639	0.205138	0.687955	0.542041	4.2762	17.7946	0.000357504	0.00253564	2.59591	0.864498	4.2762	28.1049	2.59179e-05	0.000625919	3.20348
12854	ENSMUSG00000028971	Cort	cortistatin	-0.618804	-3.53441	0.147564	0.704582	1	0	0.0514451	-3.53441	0.00148964	0.969563	1	0	0.670249	-3.53441	0.171169	0.683103	1	0
12856	ENSMUSG00000046516	Cox17	cytochrome c oxidase assembly protein 17, copper chaperone	-0.608274	4.22485	7.69538	0.0116894	0.0634018	1.1979	-0.291963	4.22485	2.79696	0.109972	0.274189	0.56195	0.316312	4.22485	2.12387	0.1605	0.408258	0.389066
12857	ENSMUSG00000031818	Cox4i1	cytochrome c oxidase subunit 4I1	-0.783491	8.31262	11.6346	0.00251919	0.0191201	1.71851	-0.0371105	8.31262	0.0419796	0.839553	1	0	0.74638	8.31262	10.5966	0.00364493	0.0249096	1.60363
12858	ENSMUSG00000000088	Cox5a	cytochrome c oxidase subunit 5A	-1.02367	6.60251	28.4268	2.41079e-05	0.000483563	3.31555	-0.293732	6.60251	3.85345	0.0624812	0.178137	0.749247	0.729938	6.60251	14.8698	0.000862848	0.00836652	2.07746
12859	ENSMUSG00000061518	Cox5b	cytochrome c oxidase subunit 5B	-0.941021	6.51484	18.3393	0.000338734	0.00389472	2.40952	-0.388994	6.51484	5.10663	0.0347278	0.11233	0.949503	0.552027	6.51484	6.54477	0.0184184	0.0849183	1.071
12861	ENSMUSG00000041697	Cox6a1	cytochrome c oxidase subunit 6A1	-1.05647	7.61132	20.9798	0.000154541	0.00209127	2.67959	-0.547179	7.61132	9.24938	0.00610469	0.027384	1.5625	0.509291	7.61132	5.14037	0.0338144	0.133988	0.872935
12862	ENSMUSG00000030785	Cox6a2	cytochrome c oxidase subunit 6A2	1.27202	-3.24945	0.885648	0.356935	0.702136	0.153579	2.92665	-3.24945	7.0583	0.014448	0.0551986	1.25807	1.65463	-3.24945	1.86214	0.186249	0.453143	0.343765
12864	ENSMUSG00000014313	Cox6c	cytochrome c oxidase subunit 6C	-0.920192	6.75453	18.4986	0.00030257	0.00358638	2.44534	-0.456941	6.75453	7.40596	0.0126259	0.0496253	1.3043	0.463251	6.75453	4.89172	0.0379415	0.146023	0.83558
12865	ENSMUSG00000074218	Cox7a1	cytochrome c oxidase subunit 7A1	-0.915046	0.0197822	3.87174	0.0619097	0.22079	0.65602	-0.295953	0.0197822	0.669064	0.422197	0.731444	0.135819	0.619093	0.0197822	1.78437	0.195343	0.467279	0.330424
12866	ENSMUSG00000032330	Cox7a2	cytochrome c oxidase subunit 7A2	0.424672	-2.35704	0.17493	0.679844	1	0	0.402987	-2.35704	0.22507	0.639904	1	0	-0.0216845	-2.35704	0.000446781	0.983328	1	0
12867	ENSMUSG00000017778	Cox7c	cytochrome c oxidase subunit 7C	-0.915489	7.09542	16.7621	0.00051213	0.00540971	2.26683	-0.414969	7.09542	5.59312	0.0276583	0.0933936	1.02968	0.50052	7.09542	5.20997	0.0329022	0.131565	0.880859
12868	ENSMUSG00000035885	Cox8a	cytochrome c oxidase subunit 8A	-0.809971	6.96161	11.7867	0.00263615	0.0198416	1.70242	-0.0805236	6.96161	0.187932	0.66929	1	0	0.729447	6.96161	9.63327	0.00560389	0.0346893	1.4598
12869	ENSMUSG00000025488	Cox8b	cytochrome c oxidase subunit 8B	1.11018	-3.45681	0.616458	0.440786	0.806205	0.0935543	-0.468874	-3.45681	0.116073	0.736583	1	0	-1.57906	-3.45681	1.16802	0.291578	0.603151	0.219574
12870	ENSMUSG00000003617	Cp	ceruloplasmin	1.79787	11.4857	83.5335	6.34645e-09	8.21381e-07	6.08546	1.89186	11.4857	120.067	2.37679e-10	2.16774e-08	7.66399	0.0939877	11.4857	0.209636	0.651568	1	0
12873	ENSMUSG00000001865	Cpa3	carboxypeptidase A3, mast cell	1.09762	-3.62093	0.703052	0.413477	0.771462	0.112685	-1.87033	-3.62093	2.32014	0.146223	0.337254	0.472044	-2.96795	-3.62093	4.52483	0.0484537	0.174774	0.757523
12874	ENSMUSG00000020841	Cpd	carboxypeptidase D	0.640148	5.62651	16.35	0.000547308	0.00570153	2.24401	0.491138	5.62651	13.7462	0.0012361	0.0071496	2.14572	-0.14901	5.62651	0.861579	0.363425	0.691849	0.159989
12876	ENSMUSG00000037852	Cpe	carboxypeptidase E	4.71302	1.84309	58.4747	1.80744e-06	6.28992e-05	4.20135	1.42141	1.84309	6.25495	0.0248673	0.085814	1.06644	-3.29162	1.84309	32.8749	4.44519e-05	0.000918053	3.03713
12877	ENSMUSG00000025586	Cpeb1	cytoplasmic polyadenylation element binding protein 1	0.792322	2.78803	6.02563	0.0244651	0.111156	0.954065	0.735693	2.78803	7.28684	0.0146399	0.0557739	1.25357	-0.0566292	2.78803	0.03005	0.864305	1	0
12879	ENSMUSG00000062563	Cys1	cystin 1	0.159863	3.0321	0.266654	0.611819	1	0	0.87437	3.0321	11.7882	0.00293514	0.0148141	1.82932	0.714507	3.0321	5.07788	0.0368292	0.142753	0.845416
12889	ENSMUSG00000033615	Cplx1	complexin 1	0	-3.39117	0	1	1	0	3.94996	-3.39117	7.60592	0.0147365	0.05608	1.25119	3.94996	-3.39117	4.58651	0.0491889	0.176513	0.753224
12890	ENSMUSG00000025867	Cplx2	complexin 2	0.453862	0.672376	1.27869	0.270387	0.586875	0.231455	-0.901445	0.672376	6.69217	0.0168688	0.0626421	1.20313	-1.35531	0.672376	11.3007	0.00283279	0.0206308	1.68548
12891	ENSMUSG00000022212	Cpne6	copine VI	2.96792	-3.70538	4.0031	0.068801	0.236044	0.627007	0	-3.70538	0	1	1	0	-2.96792	-3.70538	3.93396	0.0709199	0.227948	0.642164
12892	ENSMUSG00000022742	Cpox	coproporphyrinogen oxidase	-1.49169	6.36849	60.5391	9.69216e-08	6.75444e-06	5.17041	-1.68624	6.36849	126.745	1.43216e-10	1.49711e-08	7.82475	-0.194553	6.36849	1.19558	0.286099	0.594626	0.225756
12894	ENSMUSG00000024900	Cpt1a	carnitine palmitoyltransferase 1a, liver	-0.537522	8.77505	10.4099	0.00390126	0.0270422	1.56796	0.22868	8.77505	2.95633	0.099659	0.255315	0.592924	0.766202	8.77505	20.697	0.000159576	0.00234185	2.63044
12895	ENSMUSG00000078937	Cpt1b	carnitine palmitoyltransferase 1b, muscle	0.469188	-1.54608	0.532457	0.473316	0.847336	0.0719442	0.577475	-1.54608	1.15599	0.294012	0.551862	0.25817	0.108287	-1.54608	0.0288031	0.866794	1	0
12896	ENSMUSG00000028607	Cpt2	carnitine palmitoyltransferase 2	-1.97077	6.17918	167.26	1.00814e-11	6.85005e-09	8.16431	-1.78191	6.17918	235.474	3.41694e-13	1.57405e-10	9.80298	0.188866	6.17918	1.82356	0.190693	0.459514	0.337701
12902	ENSMUSG00000026616	Cr2	complement receptor 2	2.37601	-0.487574	11.6021	0.00293501	0.0216005	1.66554	-0.887139	-0.487574	1.65785	0.213229	0.44967	0.347106	-3.26315	-0.487574	19.9291	0.000261032	0.00337195	2.47212
12903	ENSMUSG00000032291	Crabp1	cellular retinoic acid binding protein I	1.7832	-3.74552	2.03154	0.172295	0.443414	0.35319	1.27234	-3.74552	1.4448	0.245957	0.497093	0.303562	-0.510863	-3.74552	0.133211	0.719659	1	0
12904	ENSMUSG00000004885	Crabp2	cellular retinoic acid binding protein II	0.551897	-3.45479	0.116191	0.736455	1	0	2.22748	-3.45479	3.00315	0.0971761	0.250204	0.601706	1.67558	-3.45479	1.21536	0.282252	0.588849	0.229996
12905	ENSMUSG00000045867	Cradd	CASP2 and RIPK1 domain containing adaptor with death domain	-0.431937	3.5861	8.55127	0.007884	0.0470014	1.32789	-0.154215	3.5861	1.69324	0.206711	0.438635	0.357896	0.277722	3.5861	3.56707	0.0722655	0.231261	0.635897
12908	ENSMUSG00000026853	Crat	carnitine acetyltransferase	-0.372172	5.21219	4.79227	0.0395493	0.160219	0.795286	0.0290509	5.21219	0.0452028	0.8336	1	0	0.401223	5.21219	5.55645	0.0277792	0.116317	0.934358
12909	ENSMUSG00000025532	Crcp	calcitonin gene-related peptide-receptor component protein	-0.753762	4.99137	27.6287	2.88734e-05	0.000555378	3.25541	0.922727	4.99137	66.3701	4.54008e-08	1.44491e-06	5.84016	1.67649	4.99137	125.502	1.57097e-10	2.51162e-07	6.60005
12912	ENSMUSG00000025958	Creb1	cAMP responsive element binding protein 1	-0.0508922	4.09542	0.0909452	0.765827	1	0	-0.259754	4.09542	3.53171	0.0735913	0.201891	0.694882	-0.208861	4.09542	1.55291	0.225884	0.502893	0.298525
12913	ENSMUSG00000028466	Creb3	cAMP responsive element binding protein 3	-0.156398	4.94839	1.15897	0.293408	0.62267	0.205742	0.0129541	4.94839	0.0120629	0.913544	1	0	0.169352	4.94839	1.35744	0.256528	0.548715	0.260653
12914	ENSMUSG00000022521	Crebbp	CREB binding protein	0.0740235	4.27974	0.126315	0.725946	1	0	0.103343	4.27974	0.365855	0.551966	0.901122	0.0452166	0.0293193	4.27974	0.0196844	0.889803	1	0
12915	ENSMUSG00000015461	Atf6b	activating transcription factor 6 beta	0.343502	4.16824	6.07706	0.0220215	0.102663	0.988588	0.178961	4.16824	2.39835	0.135807	0.321609	0.492672	-0.164541	4.16824	1.38141	0.252494	0.542061	0.265952
12916	ENSMUSG00000063889	Crem	cAMP responsive element modulator	-0.884954	4.07985	7.20095	0.0169538	0.0840548	1.07544	-0.760758	4.07985	8.50573	0.010587	0.0430111	1.36642	0.124196	4.07985	0.149449	0.704463	1	0
12918	ENSMUSG00000049796	Crh	corticotropin releasing hormone	0	-3.83907	0	1	1	0	0	-3.83907	0	1	1	0	0	-3.83907	0	1	1	0
12919	ENSMUSG00000021680	Crhbp	corticotropin releasing hormone binding protein	1.7832	-3.79208	1.79869	0.20495	0.485131	0.314141	0	-3.79208	0	1	1	0	-1.7832	-3.79208	1.76697	0.208721	0.47674	0.321719
12921	ENSMUSG00000018634	Crhr1	corticotropin releasing hormone receptor 1	-0.0954732	-3.70065	0.00448061	0.947418	1	0	-1.90287	-3.70065	2.29537	0.148262	0.340488	0.467899	-1.8074	-3.70065	1.74107	0.204621	0.47674	0.321719
12922	ENSMUSG00000003476	Crhr2	corticotropin releasing hormone receptor 2	-0.826398	-1.54613	0.714487	0.40808	0.764718	0.116498	-2.40929	-1.54613	7.48153	0.0128465	0.0503322	1.29815	-1.5829	-1.54613	2.30373	0.144906	0.379677	0.420586
12925	ENSMUSG00000006360	Crip1	cysteine-rich protein 1	0.571705	1.46896	4.31869	0.0496361	0.188359	0.725014	-0.469395	1.46896	3.98739	0.0584313	0.169109	0.771833	-1.0411	1.46896	14.3484	0.00101788	0.00948531	2.02295
12927	ENSMUSG00000031955	Bcar1	breast cancer anti-estrogen resistance 1	0.0169189	4.9769	0.00980446	0.922026	1	0	-0.828392	4.9769	34.3473	6.89857e-06	9.33746e-05	4.02977	-0.845311	4.9769	25.5041	4.73909e-05	0.000959075	3.01815
12928	ENSMUSG00000017776	Crk	v-crk avian sarcoma virus CT10 oncogene homolog	-0.231528	6.32731	4.25631	0.0511703	0.191591	0.717626	-0.0353655	6.32731	0.151717	0.700665	1	0	0.196162	6.32731	3.0636	0.0940763	0.279229	0.554039
12929	ENSMUSG00000006134	Crkl	v-crk avian sarcoma virus CT10 oncogene homolog-like	0.0370972	4.67605	0.0543062	0.817899	1	0	-0.0321309	4.67605	0.0606985	0.807692	1	0	-0.069228	4.67605	0.189406	0.667674	1	0
12931	ENSMUSG00000007888	Crlf1	cytokine receptor-like factor 1	-3.12393	-3.28761	3.41235	0.0796486	0.262428	0.58099	0.47328	-3.28761	0.210755	0.651156	1	0	3.59721	-3.28761	4.48219	0.0470577	0.171331	0.766165
12933	ENSMUSG00000029121	Crmp1	collapsin response mediator protein 1	-2.09023	-3.04449	2.49327	0.128683	0.361808	0.441522	0.206262	-3.04449	0.0548099	0.817072	1	0	2.2965	-3.04449	3.02196	0.0961993	0.284258	0.546288
12934	ENSMUSG00000022048	Dpysl2	dihydropyrimidinase-like 2	0.683609	2.27634	7.51137	0.011971	0.0645939	1.18981	0.645478	2.27634	9.46472	0.00554363	0.0253015	1.59685	-0.038131	2.27634	0.0229194	0.881054	1	0
12936	ENSMUSG00000104252	Pcdha4	protocadherin alpha 4	0	-3.83907	0	1	1	0	0	-3.83907	0	1	1	0	0	-3.83907	0	1	1	0
12937	ENSMUSG00000103707	Pcdha6	protocadherin alpha 6	0	-3.83907	0	1	1	0	0	-3.83907	0	1	1	0	0	-3.83907	0	1	1	0
12939	ENSMUSG00000104318	Pcdha7	protocadherin alpha 7	0	-3.83907	0	1	1	0	0	-3.83907	0	1	1	0	0	-3.83907	0	1	1	0
12941	ENSMUSG00000103092	Pcdha5	protocadherin alpha 5	0	-3.83907	0	1	1	0	0	-3.83907	0	1	1	0	0	-3.83907	0	1	1	0
12942	ENSMUSG00000102206	Pcdha11	protocadherin alpha 11	0	-3.83907	0	1	1	0	0	-3.83907	0	1	1	0	0	-3.83907	0	1	1	0
12943	ENSMUSG00000007440	Pcdha10	protocadherin alpha 10	0	-3.83907	0	1	1	0	0	-3.83907	0	1	1	0	0	-3.83907	0	1	1	0
12944	ENSMUSG00000037942	Crp	C-reactive protein, pentraxin-related	-0.169162	8.396	0.937022	0.343624	0.697072	0.156723	-0.631683	8.396	19.6978	0.000209201	0.00162421	2.78936	-0.462521	8.396	7.32628	0.0129209	0.0650448	1.18679
12945	ENSMUSG00000047517	Dmbt1	deleted in malignant brain tumors 1	2.08574	-0.863037	0.950526	0.347818	0.699574	0.155167	3.53832	-0.863037	3.8066	0.0734988	0.201739	0.695209	1.45259	-0.863037	0.554502	0.47006	0.829164	0.0813596
12946	ENSMUSG00000016481	Cr1l	complement C3b/C4b receptor 1 like	-0.193877	5.26807	2.64017	0.118512	0.341248	0.46693	-0.269395	5.26807	7.73134	0.0109414	0.0441867	1.35471	-0.075518	5.26807	0.408027	0.529603	0.903583	0.0440318
12950	ENSMUSG00000021613	Hapln1	hyaluronan and proteoglycan link protein 1	-4.55299	-2.13069	16.1261	0.00058558	0.00602631	2.21995	-2.89116	-2.13069	15.485	0.000712371	0.00449223	2.34754	1.66183	-2.13069	1.79679	0.193854	0.4647	0.332828
12951	ENSMUSG00000041578	Crx	cone-rod homeobox	0	-3.83907	0	1	1	0	0	-3.83907	0	1	1	0	0	-3.83907	0	1	1	0
12952	ENSMUSG00000020038	Cry1	cryptochrome circadian regulator 1	0.0390994	3.66322	0.0225865	0.88215	1	0	1.04854	3.66322	24.2884	9.8135e-05	0.00087335	3.05881	1.00945	3.66322	14.0761	0.00138602	0.0119287	1.92341
12953	ENSMUSG00000068742	Cry2	cryptochrome circadian regulator 2	-0.463765	5.79403	3.12112	0.0952566	0.296867	0.527438	1.01764	5.79403	23.1607	0.000163108	0.00132465	2.8779	1.4814	5.79403	28.9277	5.02762e-05	0.000998231	3.00077
12954	ENSMUSG00000024041	Cryaa	crystallin, alpha A	0	-3.83907	0	1	1	0	0	-3.83907	0	1	1	0	0	-3.83907	0	1	1	0
12955	ENSMUSG00000032060	Cryab	crystallin, alpha B	0.435236	1.53729	3.13279	0.0906679	0.287169	0.541862	-0.902864	1.53729	18.1798	0.000320046	0.00231652	2.63516	-1.3381	1.53729	29.6395	1.84329e-05	0.000493097	3.30707
12957	ENSMUSG00000000724	Cryba1	crystallin, beta A1	2.56151	-3.74659	3.05713	0.10615	0.317353	0.498457	0	-3.74659	0	1	1	0	-2.56151	-3.74659	3.00419	0.108901	0.30884	0.510267
12958	ENSMUSG00000006546	Cryba2	crystallin, beta A2	0	-3.83907	0	1	1	0	0	-3.83907	0	1	1	0	0	-3.83907	0	1	1	0
12959	ENSMUSG00000066975	Cryba4	crystallin, beta A4	-1.05382	-2.09827	1.74991	0.199549	0.485131	0.314141	-1.13495	-2.09827	3.11375	0.0915915	0.238377	0.622736	-0.0811335	-2.09827	0.0100553	0.921038	1	0
12960	ENSMUSG00000029343	Crybb1	crystallin, beta B1	-3.35026	-3.46283	4.35456	0.0500015	0.189255	0.722953	-1.46686	-3.46283	1.77387	0.197974	0.424449	0.372174	1.8834	-3.46283	1.5427	0.228671	0.50706	0.29494
12961	ENSMUSG00000042240	Crybb2	crystallin, beta B2	0	-3.83907	0	1	1	0	0	-3.83907	0	1	1	0	0	-3.83907	0	1	1	0
12962	ENSMUSG00000029352	Crybb3	crystallin, beta B3	3.31183	1.42544	63.5924	1.14606e-07	7.84606e-06	5.10535	1.56455	1.42544	17.6239	0.000435055	0.00298897	2.52448	-1.74728	1.42544	19.408	0.000267432	0.0034387	2.46361
12964	ENSMUSG00000044429	Cryga	crystallin, gamma A	0	-3.83907	0	1	1	0	0	-3.83907	0	1	1	0	0	-3.83907	0	1	1	0
12965	ENSMUSG00000073658	Crygb	crystallin, gamma B	0	-3.83907	0	1	1	0	0	-3.83907	0	1	1	0	0	-3.83907	0	1	1	0
12966	ENSMUSG00000025952	Crygc	crystallin, gamma C	0	-3.83907	0	1	1	0	0	-3.83907	0	1	1	0	0	-3.83907	0	1	1	0
12967	ENSMUSG00000067299	Crygd	crystallin, gamma D	0	-3.83907	0	1	1	0	0	-3.83907	0	1	1	0	0	-3.83907	0	1	1	0
12968	ENSMUSG00000070870	Cryge	crystallin, gamma E	0	-3.83907	0	1	1	0	0	-3.83907	0	1	1	0	0	-3.83907	0	1	1	0
12969	ENSMUSG00000025945	Crygf	crystallin, gamma F	0	-3.83907	0	1	1	0	0	-3.83907	0	1	1	0	0	-3.83907	0	1	1	0
12970	ENSMUSG00000033501	Crygs	crystallin, gamma S	-2.68702	-3.12777	3.08634	0.0929399	0.291957	0.534681	-2.02322	-3.12777	3.15222	0.0897367	0.234605	0.629663	0.663797	-3.12777	0.159767	0.693246	1	0
12971	ENSMUSG00000030905	Crym	crystallin, mu	0.843365	2.31126	17.8446	0.000352386	0.00402246	2.39551	1.27083	2.31126	56.6397	1.66037e-07	4.2613e-06	5.37046	0.427469	2.31126	4.39989	0.0477167	0.172965	0.762041
12972	ENSMUSG00000028199	Cryz	crystallin, zeta	-0.630277	6.19236	23.3036	8.12122e-05	0.00126854	2.89669	-0.203446	6.19236	3.84423	0.0627715	0.178608	0.748099	0.426831	6.19236	10.8784	0.00329269	0.023053	1.63727
12974	ENSMUSG00000005683	Cs	citrate synthase	-0.970354	6.39598	54.1155	2.38753e-07	1.35471e-05	4.86815	-0.980542	6.39598	88.7166	3.73337e-09	1.91813e-07	6.71712	-0.0101886	6.39598	0.00649109	0.936519	1	0
12977	ENSMUSG00000014599	Csf1	colony stimulating factor 1 (macrophage)	0.0607582	3.50385	0.0913209	0.765359	1	0	-1.16784	3.50385	47.4857	6.59553e-07	1.33676e-05	4.87395	-1.2286	3.50385	38.5729	3.06312e-06	0.000140156	3.85339
12978	ENSMUSG00000024621	Csf1r	colony stimulating factor 1 receptor	0.4333	5.61024	3.93365	0.0621615	0.221383	0.654855	-1.29103	5.61024	48.5955	1.30434e-06	2.36495e-05	4.62618	-1.72433	5.61024	64.6892	1.69378e-07	2.14118e-05	4.66935
12981	ENSMUSG00000018916	Csf2	colony stimulating factor 2 (granulocyte-macrophage)	-1.23314	-3.79166	0.900741	0.357744	0.702136	0.153579	-1.23314	-3.79166	1.3916	0.256653	0.500008	0.301023	0	-3.79166	0	1	1	0
12982	ENSMUSG00000059326	Csf2ra	colony stimulating factor 2 receptor, alpha, low-affinity (granulocyte-macrophage)	1.07338	3.02975	25.6731	4.55204e-05	0.000800776	3.09649	-0.120964	3.02975	0.443534	0.512383	0.851329	0.0699023	-1.19434	3.02975	31.7816	1.16558e-05	0.000351991	3.45347
12983	ENSMUSG00000071713	Csf2rb	colony stimulating factor 2 receptor, beta, low-affinity (granulocyte-macrophage)	1.35273	3.10341	18.8289	0.000433504	0.00477153	2.32134	-0.384532	3.10341	2.019	0.173193	0.381923	0.418024	-1.73727	3.10341	30.9182	3.29219e-05	0.000739259	3.1312
12984	ENSMUSG00000071714	Csf2rb2	colony stimulating factor 2 receptor, beta 2, low-affinity (granulocyte-macrophage)	2.16104	1.8757	31.6694	2.01514e-05	0.000418782	3.37801	0.668675	1.8757	3.92009	0.0624207	0.178039	0.749485	-1.49237	1.8757	15.358	0.000925782	0.00881943	2.05456
12985	ENSMUSG00000038067	Csf3	colony stimulating factor 3 (granulocyte)	3.01998	-3.28837	3.29891	0.0871285	0.279142	0.554174	3.99432	-3.28837	7.03479	0.0168309	0.0625269	1.20393	0.974335	-3.28837	0.466471	0.503882	0.872072	0.0594478
12986	ENSMUSG00000028859	Csf3r	colony stimulating factor 3 receptor	1.75053	1.59058	19.0536	0.000321526	0.00374992	2.42598	-1.08431	1.59058	8.7304	0.00803291	0.0343659	1.46387	-2.83484	1.59058	47.2685	1.34103e-06	8.39814e-05	4.07582
12988	ENSMUSG00000032312	Csk	c-src tyrosine kinase	-0.0707867	4.84959	0.250593	0.621656	1	0	-0.227069	4.84959	3.86735	0.0620461	0.177268	0.75137	-0.156283	4.84959	1.23852	0.277834	0.581447	0.23549
12990	ENSMUSG00000070702	Csn1s1	casein alpha s1	0	-3.83907	0	1	1	0	0	-3.83907	0	1	1	0	0	-3.83907	0	1	1	0
12991	ENSMUSG00000063157	Csn2	casein beta	0	-3.83907	0	1	1	0	0	-3.83907	0	1	1	0	0	-3.83907	0	1	1	0
12992	ENSMUSG00000061388	Csn1s2b	casein alpha s2-like B	0	-3.83907	0	1	1	0	0	-3.83907	0	1	1	0	0	-3.83907	0	1	1	0
12993	ENSMUSG00000061937	Csn1s2a	casein alpha s2-like A	0	-3.83907	0	1	1	0	0	-3.83907	0	1	1	0	0	-3.83907	0	1	1	0
12994	ENSMUSG00000001622	Csn3	casein kappa	7.91453	-1.65564	37.6377	1.4483e-05	0.000320745	3.49384	2.99909	-1.65564	3.68079	0.0730974	0.201044	0.696709	-4.91545	-1.65564	24.8782	0.000134829	0.00206917	2.6842
12995	ENSMUSG00000074698	Csnk2a1	casein kinase 2, alpha 1 polypeptide	-0.51131	6.4072	17.824	0.000354485	0.00404473	2.39311	-0.290059	6.4072	8.9676	0.006704	0.029584	1.52894	0.221251	6.4072	3.41927	0.077997	0.244677	0.611407
13000	ENSMUSG00000046707	Csnk2a2	casein kinase 2, alpha prime polypeptide	0.0847617	4.2958	0.319883	0.577433	0.971286	0.0126529	0.827437	4.2958	45.2194	9.55186e-07	1.8386e-05	4.73551	0.742676	4.2958	23.219	8.29585e-05	0.00143705	2.84253
13001	ENSMUSG00000024387	Csnk2b	casein kinase 2, beta polypeptide	-0.333027	5.79429	4.06725	0.0561592	0.205431	0.687335	0.140831	5.79429	1.12214	0.301014	0.561513	0.25064	0.473858	5.79429	8.13916	0.00928233	0.0507583	1.29449
13002	ENSMUSG00000000826	Dnajc5	DnaJ heat shock protein family (Hsp40) member C5	0.0845315	5.64263	0.50012	0.486912	0.864953	0.0630073	0.0938832	5.64263	0.917935	0.348486	0.631559	0.199586	0.00935167	5.64263	0.00608025	0.938556	1	0
13003	ENSMUSG00000021614	Vcan	versican	5.5373	1.059	62.8273	6.98123e-07	3.03104e-05	4.51841	0.877775	1.059	1.47845	0.241938	0.495789	0.304703	-4.65952	1.059	50.1164	2.86047e-06	0.000136875	3.86368
13004	ENSMUSG00000002341	Ncan	neurocan	2.84367	-3.42203	4.31514	0.0497219	0.188531	0.724617	1.17753	-3.42203	0.784624	0.385363	0.682064	0.166175	-1.66614	-3.42203	1.72649	0.20247	0.47674	0.321719
13006	ENSMUSG00000024974	Smc3	structural maintenance of chromosomes 3	0.0585015	4.67944	0.274294	0.605731	1	0	0.0656836	4.67944	0.51478	0.480668	0.810426	0.0912867	0.00718212	4.67944	0.00411601	0.949428	1	0
13007	ENSMUSG00000026421	Csrp1	cysteine and glycine-rich protein 1	1.08102	4.13842	47.593	6.48286e-07	2.87905e-05	4.54075	0.86631	4.13842	42.2126	1.59339e-06	2.79038e-05	4.55434	-0.21471	4.13842	1.82123	0.190966	0.459926	0.337312
13008	ENSMUSG00000020186	Csrp2	cysteine and glycine-rich protein 2	-1.37978	3.90672	26.3082	6.74992e-05	0.00109488	2.96063	-1.02427	3.90672	24.2409	0.000105646	0.000929541	3.03173	0.35551	3.90672	1.88384	0.186542	0.453647	0.343282
13009	ENSMUSG00000030470	Csrp3	cysteine and glycine-rich protein 3	-2.4232	3.61279	23.4568	0.000289357	0.00347369	2.45921	-2.8961	3.61279	54.671	4.22033e-06	6.28517e-05	4.20168	-0.472896	3.61279	1.05205	0.323081	0.649003	0.187753
13010	ENSMUSG00000027447	Cst3	cystatin C	-0.0147849	5.59793	0.00715105	0.933377	1	0	-0.315947	5.59793	4.87569	0.0380239	0.12066	0.918437	-0.301163	5.59793	3.02828	0.0958736	0.283418	0.547572
13011	ENSMUSG00000068129	Cst7	cystatin F (leukocystatin)	2.21057	-2.61436	7.06483	0.0144085	0.0742807	1.12912	-1.4667	-2.61436	2.58546	0.122185	0.298198	0.525495	-3.67727	-2.61436	15.8063	0.000645416	0.00670044	2.1739
13012	ENSMUSG00000027442	Cst8	cystatin 8 (cystatin-related epididymal spermatogenic)	5.25796	-3.05546	10.4881	0.00498335	0.0327698	1.48453	3.231	-3.05546	4.10915	0.0591328	0.170799	0.767515	-2.02696	-3.05546	2.53473	0.130351	0.351399	0.4542
13013	ENSMUSG00000027445	Cst9	cystatin 9	2.60286	-3.74563	3.06072	0.105967	0.317353	0.498457	0	-3.74563	0	1	1	0	-2.60286	-3.74563	3.00808	0.108696	0.30884	0.510267
13014	ENSMUSG00000005054	Cstb	cystatin B	0.372254	4.72315	4.73807	0.0405772	0.163166	0.787372	0.220202	4.72315	2.40822	0.135045	0.320139	0.494661	-0.152052	4.72315	0.780946	0.38646	0.72145	0.141794
13016	ENSMUSG00000037373	Ctbp1	C-terminal binding protein 1	0.0144561	5.75615	0.0104292	0.919589	1	0	0.186108	5.75615	2.58678	0.122095	0.298016	0.52576	0.171652	5.75615	1.4505	0.241315	0.525361	0.279542
13017	ENSMUSG00000030970	Ctbp2	C-terminal binding protein 2	0.49053	1.23605	2.69548	0.11493	0.333858	0.476439	-0.163168	1.23605	0.416165	0.525564	0.868096	0.061432	-0.653699	1.23605	4.79053	0.0395819	0.150714	0.821847
13018	ENSMUSG00000005698	Ctcf	CCCTC-binding factor	0.0102746	4.979	0.00793192	0.929843	1	0	-0.0883873	4.979	0.876424	0.359402	0.646857	0.189192	-0.0986619	4.979	0.735241	0.400485	0.740589	0.130423
13019	ENSMUSG00000042340	Ctf1	cardiotrophin 1	-0.146106	2.2425	0.418584	0.524375	0.911543	0.0402227	0.204888	2.2425	1.25129	0.275438	0.525194	0.27968	0.350994	2.2425	2.39131	0.136354	0.362727	0.44042
13024	ENSMUSG00000044258	Ctla2a	cytotoxic T lymphocyte-associated protein 2 alpha	1.35923	2.33112	24.1324	6.60893e-05	0.00107753	2.96757	1.03805	2.33112	18.9916	0.000254415	0.00191349	2.71817	-0.321181	2.33112	1.32976	0.261291	0.556119	0.254833
13025	ENSMUSG00000074874	Ctla2b	cytotoxic T lymphocyte-associated protein 2 beta	0.404438	1.92585	1.84974	0.187664	0.469894	0.328	-0.616235	1.92585	5.96263	0.0231624	0.0811773	1.09057	-1.02067	1.92585	11.8794	0.00231351	0.0177234	1.75145
13026	ENSMUSG00000005615	Pcyt1a	phosphate cytidylyltransferase 1, choline, alpha isoform	-0.902669	6.28901	32.449	1.01442e-05	0.00024595	3.60915	-0.508675	6.28901	16.6823	0.000495467	0.00331193	2.47992	0.393994	6.28901	6.47228	0.018538	0.0853181	1.06896
13030	ENSMUSG00000021939	Ctsb	cathepsin B	-0.0103875	9.30589	0.00372215	0.951906	1	0	-0.376645	9.30589	7.32383	0.012934	0.0505877	1.29596	-0.366258	9.30589	4.75201	0.04031	0.152716	0.816115
13032	ENSMUSG00000030560	Ctsc	cathepsin C	-0.513481	6.42161	11.8349	0.00234946	0.0182081	1.73973	-2.14792	6.42161	296.154	3.34441e-14	2.56677e-11	10.5906	-1.63444	6.42161	133.8	8.5924e-11	1.75035e-07	6.75688
13033	ENSMUSG00000007891	Ctsd	cathepsin D	-0.0315308	8.38393	0.0488781	0.827077	1	0	0.0651833	8.38393	0.314032	0.58091	0.935674	0.0288757	0.0967142	8.38393	0.457513	0.505877	0.874577	0.0582021
13034	ENSMUSG00000004552	Ctse	cathepsin E	0.965789	-1.47083	1.98873	0.172532	0.443595	0.353013	-0.318721	-1.47083	0.268284	0.609684	0.966968	0.0145881	-1.28451	-1.47083	3.44259	0.0770588	0.242627	0.615061
13035	ENSMUSG00000040314	Ctsg	cathepsin G	5.91152	-2.84685	23.1316	0.000166681	0.00222179	2.6533	3.21921	-2.84685	6.79559	0.0184922	0.0676084	1.17	-2.69231	-2.84685	7.9706	0.0117771	0.0608735	1.21557
13036	ENSMUSG00000032359	Ctsh	cathepsin H	-0.111348	7.71854	0.559392	0.462469	0.833021	0.0793443	0.116303	7.71854	0.92323	0.347127	0.630064	0.200615	0.227652	7.71854	2.31633	0.142344	0.374446	0.426611
13038	ENSMUSG00000028111	Ctsk	cathepsin K	0.675088	-0.327042	1.86051	0.186434	0.467874	0.329871	-0.890102	-0.327042	4.08452	0.055681	0.162464	0.789244	-1.56519	-0.327042	9.70659	0.00506078	0.0321672	1.49259
13039	ENSMUSG00000021477	Ctsl	cathepsin L	0.0443445	9.55734	0.0709411	0.792465	1	0	1.12003	9.55734	66.0446	4.72998e-08	1.49658e-06	5.8249	1.07569	9.55734	37.6946	3.60832e-06	0.000157417	3.80295
13040	ENSMUSG00000038642	Ctss	cathepsin S	1.05255	5.07634	8.6237	0.0111588	0.0612944	1.21258	-0.925839	5.07634	9.06104	0.00966526	0.0398864	1.39917	-1.97839	5.07634	30.7156	8.21804e-05	0.00142903	2.84496
13041	ENSMUSG00000024910	Ctsw	cathepsin W	0.886497	-0.557401	2.58496	0.12222	0.349186	0.456943	-0.840727	-0.557401	2.86212	0.104884	0.264609	0.577396	-1.72722	-0.557401	9.45782	0.00555814	0.0344818	1.46241
13043	ENSMUSG00000031078	Cttn	cortactin	0.469814	5.85517	17.4967	0.000389777	0.00437453	2.35907	0.169914	5.85517	3.3127	0.0824554	0.220537	0.656519	-0.299901	5.85517	7.05865	0.0144459	0.0708884	1.14943
13046	ENSMUSG00000005506	Celf1	CUGBP, Elav-like family member 1	-0.0512694	6.79303	0.165921	0.68772	1	0	0.0707686	6.79303	0.475879	0.497547	0.8327	0.0795113	0.122038	6.79303	0.934938	0.34415	0.67638	0.169809
13047	ENSMUSG00000029705	Cux1	cut-like homeobox 1	-0.263179	4.01665	3.22858	0.0861833	0.277139	0.557303	-0.735789	4.01665	37.7577	3.56584e-06	5.47547e-05	4.26158	-0.472609	4.01665	10.8108	0.0033736	0.0234444	1.62996
13048	ENSMUSG00000042589	Cux2	cut-like homeobox 2	-2.3933	5.95231	46.7767	5.45036e-06	0.000149935	3.8241	0.699575	5.95231	7.75986	0.0138011	0.0532964	1.2733	3.09287	5.95231	72.285	3.88128e-07	3.62506e-05	4.44068
13051	ENSMUSG00000052336	Cx3cr1	C-X3-C motif chemokine receptor 1	2.77375	0.478585	24.3953	9.45345e-05	0.00142524	2.84611	-0.533474	0.478585	0.986743	0.333189	0.609527	0.215007	-3.30723	0.478585	32.816	1.68928e-05	0.000460975	3.33632
13052	ENSMUSG00000022865	Cxadr	coxsackie virus and adenovirus receptor	0.831173	6.56516	25.6763	4.54864e-05	0.000800697	3.09653	0.238524	6.56516	3.00124	0.0972761	0.250414	0.601342	-0.592649	6.56516	12.9038	0.00163237	0.0135967	1.86657
13056	ENSMUSG00000019590	Cyb561	cytochrome b-561	2.47151	3.86655	58.629	1.42216e-06	5.16059e-05	4.2873	1.71567	3.86655	36.6103	2.17029e-05	0.000244553	3.61163	-0.755842	3.86655	5.53389	0.0326436	0.130916	0.883006
13057	ENSMUSG00000006519	Cyba	cytochrome b-245, alpha polypeptide	0.647737	3.10927	4.17718	0.0565787	0.206576	0.68492	-0.515881	3.10927	3.66171	0.0724501	0.199506	0.700045	-1.16362	3.10927	13.5951	0.00179502	0.0146232	1.83496
13058	ENSMUSG00000015340	Cybb	cytochrome b-245, beta polypeptide	1.22172	3.9285	12.6977	0.0029971	0.0219505	1.65856	-0.963892	3.9285	10.3894	0.00594545	0.0267536	1.57262	-2.18562	3.9285	40.2949	1.58551e-05	0.00044107	3.35549
13063	ENSMUSG00000063694	Cycs	cytochrome c, somatic	-1.20641	5.76923	39.9705	2.37215e-06	7.85294e-05	4.10497	-0.61427	5.76923	17.2955	0.000413368	0.00286021	2.5436	0.592139	5.76923	10.1958	0.00421982	0.0278781	1.55474
13067	ENSMUSG00000056436	Cyct	cytochrome c, testis	0	-3.83907	0	1	1	0	0	-3.83907	0	1	1	0	0	-3.83907	0	1	1	0
13070	ENSMUSG00000032323	Cyp11a1	cytochrome P450, family 11, subfamily a, polypeptide 1	4.03556	-2.94502	9.80567	0.00487655	0.0322011	1.49213	2.54553	-2.94502	4.09799	0.0553115	0.161716	0.791247	-1.49003	-2.94502	1.91732	0.180112	0.442649	0.353941
13072	ENSMUSG00000022589	Cyp11b2	cytochrome P450, family 11, subfamily b, polypeptide 2	4.47518	-3.13505	11.6262	0.00336477	0.0240914	1.61814	3.8999	-3.13505	9.96282	0.00580268	0.0262344	1.58113	-0.575281	-3.13505	0.31785	0.580317	0.963672	0.0160706
13074	ENSMUSG00000003555	Cyp17a1	cytochrome P450, family 17, subfamily a, polypeptide 1	-1.6024	7.27227	19.2545	0.000518664	0.00546598	2.26233	-0.358624	7.27227	1.69065	0.212963	0.449285	0.347478	1.24378	7.27227	12.057	0.00337163	0.0234427	1.62999
13075	ENSMUSG00000032274	Cyp19a1	cytochrome P450, family 19, subfamily a, polypeptide 1	0	-3.83907	0	1	1	0	0	-3.83907	0	1	1	0	0	-3.83907	0	1	1	0
13076	ENSMUSG00000032315	Cyp1a1	cytochrome P450, family 1, subfamily a, polypeptide 1	-0.524124	-0.628062	1.01303	0.32518	0.670974	0.173295	-1.5174	-0.628062	11.7097	0.00245405	0.0127408	1.8948	-0.99328	-0.628062	3.55379	0.0727604	0.232599	0.633392
13077	ENSMUSG00000032310	Cyp1a2	cytochrome P450, family 1, subfamily a, polypeptide 2	-2.46643	8.27673	124.93	1.63978e-10	5.06451e-08	7.29546	-3.24693	8.27673	352.699	5.55437e-15	7.54811e-12	11.1222	-0.7805	8.27673	16.8967	0.000464893	0.00524069	2.28061
13078	ENSMUSG00000024087	Cyp1b1	cytochrome P450, family 1, subfamily b, polypeptide 1	1.98103	-0.631984	7.92471	0.0107786	0.0597495	1.22367	0.00724299	-0.631984	0.000133039	0.990913	1	0	-1.97379	-0.631984	7.88047	0.0109673	0.0575892	1.23966
13079	ENSMUSG00000024365	Cyp21a1	cytochrome P450, family 21, subfamily a, polypeptide 1	4.2068	-2.68878	14.6922	0.000912538	0.00863876	2.06355	1.57762	-2.68878	1.97057	0.174423	0.384012	0.415655	-2.62918	-2.68878	7.19288	0.0136574	0.0678775	1.16827
13081	ENSMUSG00000038567	Cyp24a1	cytochrome P450, family 24, subfamily a, polypeptide 1	0	-3.83907	0	1	1	0	0	-3.83907	0	1	1	0	0	-3.83907	0	1	1	0
13082	ENSMUSG00000024987	Cyp26a1	cytochrome P450, family 26, subfamily a, polypeptide 1	-2.10339	2.63944	8.26743	0.0130239	0.0688001	1.16241	0.291893	2.63944	0.316039	0.583574	0.938564	0.0275359	2.39528	2.63944	10.5005	0.00645513	0.0386611	1.41273
13085	ENSMUSG00000060407	Cyp2a12	cytochrome P450, family 2, subfamily a, polypeptide 12	-0.647091	9.2522	14.0009	0.00113809	0.0103072	1.98686	0.0320872	9.2522	0.0546277	0.817371	1	0	0.679178	9.2522	15.3766	0.000736634	0.00742618	2.12923
13086	ENSMUSG00000074254	Cyp2a4	cytochrome P450, family 2, subfamily a, polypeptide 4	-0.502638	11.1183	2.36381	0.141002	0.385581	0.413885	0.940773	11.1183	12.7401	0.00209959	0.011186	1.95133	1.44341	11.1183	17.7068	0.000495552	0.00549515	2.26002
13087	ENSMUSG00000005547	Cyp2a5	cytochrome P450, family 2, subfamily a, polypeptide 5	-3.18873	9.61883	70.2582	1.52769e-07	9.67858e-06	5.01419	-0.652099	9.61883	6.17226	0.0233364	0.0816084	1.08826	2.53663	9.61883	48.0675	2.04209e-06	0.000110562	3.95639
13088	ENSMUSG00000030483	Cyp2b10	cytochrome P450, family 2, subfamily b, polypeptide 10	-3.37044	3.08655	10.7066	0.00644642	0.0401667	1.39613	-4.25743	3.08655	26.66	0.000214787	0.0016608	2.77968	-0.886993	3.08655	0.828193	0.38021	0.713064	0.146871
13089	ENSMUSG00000040583	Cyp2b13	cytochrome P450, family 2, subfamily b, polypeptide 13	-0.546421	7.41626	1.70513	0.213022	0.499028	0.301875	-1.58389	7.41626	21.4234	0.000408035	0.00283269	2.5478	-1.03747	7.41626	6.8198	0.0207394	0.0931851	1.03065
13090	ENSMUSG00000066704	Cyp2b19	cytochrome P450, family 2, subfamily b, polypeptide 19	-2.35026	-3.49428	1.85938	0.187939	0.470524	0.327419	0.677384	-3.49428	0.322278	0.576598	0.930603	0.0312354	3.02764	-3.49428	2.95034	0.101398	0.294844	0.530407
13094	ENSMUSG00000040660	Cyp2b9	cytochrome P450, family 2, subfamily b, polypeptide 9	-0.635968	8.52978	8.23574	0.00893157	0.0517374	1.2862	-0.818108	8.52978	21.3097	0.000135619	0.00113871	2.94359	-0.18214	8.52978	0.722918	0.404397	0.74607	0.12722
13095	ENSMUSG00000003053	Cyp2c29	cytochrome P450, family 2, subfamily c, polypeptide 29	-0.884926	9.66991	16.4422	0.000532348	0.00559198	2.25243	-0.222129	9.66991	1.68111	0.208286	0.441576	0.354995	0.662797	9.66991	9.42692	0.00562359	0.0347293	1.4593
13096	ENSMUSG00000042248	Cyp2c37	cytochrome P450, family 2. subfamily c, polypeptide 37	-2.35135	8.91982	70.8909	3.59371e-08	3.16095e-06	5.50018	-1.27194	8.91982	38.5	3.72637e-06	5.67378e-05	4.24613	1.07941	8.91982	17.2384	0.000451864	0.00512144	2.29061
13097	ENSMUSG00000032808	Cyp2c38	cytochrome P450, family 2, subfamily c, polypeptide 38	-1.99889	5.93922	26.9483	0.000133728	0.00187447	2.72712	-1.79174	5.93922	37.3857	2.59572e-05	0.000284473	3.54596	0.207152	5.93922	0.343214	0.567241	0.947924	0.0232266
13098	ENSMUSG00000025003	Cyp2c39	cytochrome P450, family 2, subfamily c, polypeptide 39	-2.05152	2.99552	57.9732	1.37705e-07	8.97529e-06	5.04695	-0.598386	2.99552	9.30352	0.0058936	0.0265686	1.57563	1.45313	2.99552	30.409	1.55996e-05	0.000435299	3.36121
13099	ENSMUSG00000025004	Cyp2c40	cytochrome P450, family 2, subfamily c, polypeptide 40	-2.84866	8.00781	96.9878	4.39539e-09	6.15786e-07	6.21057	-2.68231	8.00781	154.079	8.22669e-11	9.80672e-09	8.00848	0.166349	8.00781	0.43941	0.515031	0.885758	0.0526848
13101	ENSMUSG00000094806	Cyp2d10	cytochrome P450, family 2, subfamily d, polypeptide 10	-0.264098	9.05588	1.85157	0.187454	0.469524	0.328343	-0.464866	9.05588	8.75194	0.00728881	0.0317218	1.49864	-0.200768	9.05588	1.10922	0.303745	0.620754	0.207081
13105	ENSMUSG00000068086	Cyp2d9	cytochrome P450, family 2, subfamily d, polypeptide 9	1.37508	6.74146	17.7803	0.000768801	0.00745992	2.12727	1.64536	6.74146	33.8193	3.59523e-05	0.000374673	3.42635	0.270273	6.74146	0.629201	0.440185	0.790942	0.101855
13106	ENSMUSG00000025479	Cyp2e1	cytochrome P450, family 2, subfamily e, polypeptide 1	-2.3123	12.0269	49.6242	5.98773e-07	2.72142e-05	4.56521	-1.34755	12.0269	31.0092	1.594e-05	0.000187465	3.72708	0.96475	12.0269	10.0507	0.00461575	0.0298694	1.52477
13107	ENSMUSG00000052974	Cyp2f2	cytochrome P450, family 2, subfamily f, polypeptide 2	-3.61296	8.62342	64.9984	6.9304e-07	3.01868e-05	4.52018	-4.90557	8.62342	191.427	4.77865e-10	3.70026e-08	7.43177	-1.29261	8.62342	13.0502	0.00249548	0.0187465	1.72708
13108	ENSMUSG00000049685	Cyp2g1	cytochrome P450, family 2, subfamily g, polypeptide 1	-2.79183	2.4188	26.871	0.000102186	0.00151517	2.81954	-0.970892	2.4188	6.71477	0.0201306	0.0724578	1.13992	1.82094	2.4188	12.1993	0.00316093	0.0223668	1.6504
13109	ENSMUSG00000052520	Cyp2j5	cytochrome P450, family 2, subfamily j, polypeptide 5	-2.35351	8.03925	97.7893	1.56274e-09	2.6713e-07	6.57328	-4.57343	8.03925	522.412	9.23492e-17	2.50996e-13	12.6003	-2.21992	8.03925	118.398	2.70786e-10	3.19987e-07	6.49487
13110	ENSMUSG00000052914	Cyp2j6	cytochrome P450, family 2, subfamily j, polypeptide 6	0.0667674	5.81818	0.29453	0.592818	0.988236	0.00513916	-0.235557	5.81818	5.44913	0.0291653	0.0974532	1.0112	-0.302325	5.81818	6.13049	0.0215104	0.0956532	1.0193
13112	ENSMUSG00000056035	Cyp3a11	cytochrome P450, family 3, subfamily a, polypeptide 11	-1.50701	10.8173	29.1554	2.05877e-05	0.000426488	3.37009	-1.68759	10.8173	60.1331	1.03273e-07	2.85251e-06	5.54477	-0.180579	10.8173	0.490731	0.490994	0.855376	0.0678431
13113	ENSMUSG00000029727	Cyp3a13	cytochrome P450, family 3, subfamily a, polypeptide 13	-0.481964	7.89696	4.49141	0.0458517	0.178335	0.748764	0.60991	7.89696	11.1659	0.00302	0.0151608	1.81928	1.09187	7.89696	21.7247	0.000126435	0.00197039	2.70545
13114	ENSMUSG00000038656	Cyp3a16	cytochrome P450, family 3, subfamily a, polypeptide 16	-5.50651	6.21624	36.9577	4.85126e-05	0.000843585	3.07387	-1.50351	6.21624	7.55836	0.0172191	0.0637438	1.19556	4.003	6.21624	22.6879	0.000425417	0.00488624	2.31103
13115	ENSMUSG00000006724	Cyp27b1	cytochrome P450, family 27, subfamily b, polypeptide 1	0.540229	-2.368	0.273627	0.606166	1	0	1.52783	-2.368	3.33912	0.0813232	0.21833	0.660886	0.987601	-2.368	0.963617	0.337008	0.668775	0.17472
13116	ENSMUSG00000021259	Cyp46a1	cytochrome P450, family 46, subfamily a, polypeptide 1	-1.43489	1.08186	17.7477	0.000362388	0.0041159	2.38554	-0.508582	1.08186	3.89796	0.0611007	0.175212	0.756437	0.926305	1.08186	7.56951	0.0116888	0.0605468	1.21791
13117	ENSMUSG00000066072	Cyp4a10	cytochrome P450, family 4, subfamily a, polypeptide 10	-4.28006	8.10763	53.7916	4.73431e-06	0.000133757	3.87368	-1.56921	8.10763	16.6885	0.00120884	0.00701135	2.1542	2.71085	8.10763	25.9144	0.000187294	0.00264302	2.5779
13118	ENSMUSG00000078597	Cyp4a12b	cytochrome P450, family 4, subfamily a, polypeptide 12B	-3.84215	-1.64462	6.99339	0.0151056	0.0770038	1.11349	1.05466	-1.64462	1.94584	0.177516	0.389529	0.409461	4.89681	-1.64462	11.9292	0.00235919	0.017981	1.74519
13119	ENSMUSG00000028715	Cyp4a14	cytochrome P450, family 4, subfamily a, polypeptide 14	-3.82925	8.623	34.3014	5.57859e-05	0.000938827	3.02741	-1.57758	8.623	12.713	0.00344248	0.01691	1.77186	2.25166	8.623	14.2912	0.00228382	0.0175523	1.75567
13120	ENSMUSG00000028713	Cyp4b1	cytochrome P450, family 4, subfamily b, polypeptide 1	0.488205	3.77729	1.61234	0.224954	0.516225	0.287161	-0.256499	3.77729	0.633295	0.439493	0.755676	0.121664	-0.744704	3.77729	3.78438	0.0721876	0.231098	0.636204
13121	ENSMUSG00000001467	Cyp51	cytochrome P450, family 51	-0.686404	7.97894	4.44091	0.0507907	0.190669	0.719721	-0.840906	7.97894	10.4632	0.0050468	0.0233914	1.63094	-0.154502	7.97894	0.241372	0.629719	1	0
13122	ENSMUSG00000028240	Cyp7a1	cytochrome P450, family 7, subfamily a, polypeptide 1	-5.09359	7.11322	34.1914	6.83145e-05	0.00110585	2.9563	-2.62845	7.11322	21.5443	0.000518417	0.00343911	2.46355	2.46515	7.11322	10.6998	0.00640952	0.0384218	1.41542
13123	ENSMUSG00000039519	Cyp7b1	cytochrome P450, family 7, subfamily b, polypeptide 1	-2.47319	4.01009	69.3444	1.72676e-07	1.04992e-05	4.97884	-2.73859	4.01009	142.43	7.9474e-10	5.59592e-08	7.25213	-0.265398	4.01009	0.955186	0.341749	0.6729	0.172049
13124	ENSMUSG00000050445	Cyp8b1	cytochrome P450, family 8, subfamily b, polypeptide 1	-4.08315	6.09126	37.632	4.10413e-05	0.000736765	3.13267	-5.95757	6.09126	118.497	9.01646e-08	2.53946e-06	5.59526	-1.87442	6.09126	11.5209	0.00499652	0.0318631	1.49671
13131	ENSMUSG00000028519	Dab1	disabled 1	4.87436	2.17734	144.139	2.92648e-10	7.95389e-08	7.09942	3.8222	2.17734	104.534	4.08903e-09	2.06572e-07	6.68493	-1.05216	2.17734	8.88781	0.00773586	0.0442731	1.35386
13132	ENSMUSG00000022150	Dab2	disabled 2, mitogen-responsive phosphoprotein	-0.171555	3.59778	0.668097	0.422528	0.782547	0.10649	-1.79783	3.59778	100.844	1.18317e-09	7.4959e-08	7.12518	-1.62628	3.59778	62.6875	7.28429e-08	1.20719e-05	4.91822
13134	ENSMUSG00000055639	Dach1	dachshund family transcription factor 1	-0.168331	-1.84417	0.0404554	0.842451	1	0	-1.91109	-1.84417	6.16273	0.0212085	0.0755572	1.12172	-1.74276	-1.84417	3.87948	0.0616696	0.207096	0.683828
13135	ENSMUSG00000022174	Dad1	defender against cell death 1	-0.116433	6.14434	0.46542	0.502261	0.884186	0.0534563	0.34366	6.14434	6.1299	0.021516	0.0764624	1.11655	0.460092	6.14434	7.06856	0.014386	0.0707046	1.15055
13136	ENSMUSG00000026399	Cd55	CD55 molecule, decay accelerating factor for complement	-0.203805	3.36549	0.70882	0.40938	0.766626	0.115416	-1.32401	3.36549	42.7618	1.82874e-06	3.13983e-05	4.50309	-1.12021	3.36549	22.3789	0.000115208	0.00182473	2.7388
13137	ENSMUSG00000026401	Cd55b	CD55 molecule, decay accelerating factor for complement B	0	-3.83907	0	1	1	0	0	-3.83907	0	1	1	0	0	-3.83907	0	1	1	0
13138	ENSMUSG00000039952	Dag1	dystroglycan 1	-0.00933646	6.22147	0.00243722	0.961074	1	0	-0.0828302	6.22147	0.287551	0.597205	0.953724	0.0205774	-0.0734937	6.22147	0.151888	0.700506	1	0
13139	ENSMUSG00000025357	Dgka	diacylglycerol kinase, alpha	-0.151102	3.14696	0.66798	0.422568	0.782568	0.106478	-0.0913127	3.14696	0.368204	0.55023	0.899045	0.0462188	0.0597897	3.14696	0.105001	0.748986	1	0
13142	ENSMUSG00000042096	Dao	D-amino acid oxidase	-1.21796	-3.74605	0.984404	0.346262	0.69789	0.156213	0.0409861	-3.74605	0.000905867	0.983707	1	0	1.25895	-3.74605	1.01697	0.340647	0.671534	0.172932
13143	ENSMUSG00000032380	Dapk2	death-associated protein kinase 2	1.12712	4.07739	27.464	4.10107e-05	0.000736765	3.13267	1.31588	4.07739	51.0773	6.77592e-07	1.36822e-05	4.86384	0.188765	4.07739	0.731503	0.402636	0.743731	0.128584
13144	ENSMUSG00000034974	Dapk3	death-associated protein kinase 3	-0.104173	4.46806	0.469978	0.500197	0.881784	0.0546376	0.388996	4.46806	9.91848	0.00467573	0.0219561	1.65845	0.49317	4.46806	10.2516	0.00413412	0.0274587	1.56132
13162	ENSMUSG00000021609	Slc6a3	solute carrier family 6 (neurotransmitter transporter, dopamine), member 3	0	-3.83907	0	1	1	0	0	-3.83907	0	1	1	0	0	-3.83907	0	1	1	0
13163	ENSMUSG00000002307	Daxx	Fas death domain-associated protein	0.742798	4.12373	36.6901	4.36523e-06	0.000124887	3.90348	0.492868	4.12373	22.8309	9.15065e-05	0.000823256	3.08447	-0.24993	4.12373	4.06982	0.0560878	0.193319	0.713726
13164	ENSMUSG00000010592	Dazl	deleted in azoospermia-like	-2.95624	-3.45791	3.32086	0.0834853	0.272068	0.565322	-0.215069	-3.45791	0.0413437	0.840943	1	0	2.74117	-3.45791	2.85848	0.106513	0.305984	0.514301
13166	ENSMUSG00000000889	Dbh	dopamine beta hydroxylase	0	-3.83907	0	1	1	0	0	-3.83907	0	1	1	0	0	-3.83907	0	1	1	0
13167	ENSMUSG00000026385	Dbi	diazepam binding inhibitor	-0.960638	8.30351	14.09	0.001213	0.0108234	1.96564	-1.17882	8.30351	33.7843	1.00543e-05	0.000127754	3.89362	-0.218181	8.30351	0.804786	0.380109	0.712974	0.146926
13168	ENSMUSG00000038057	Dbil5	diazepam binding inhibitor-like 5	-0.226895	-2.2185	0.0705124	0.793078	1	0	-0.563793	-2.2185	0.621411	0.438981	0.754947	0.122084	-0.336898	-2.2185	0.152652	0.699792	1	0
13169	ENSMUSG00000020476	Dbnl	drebrin-like	0.216078	4.60194	3.47803	0.075658	0.25265	0.59748	-0.504771	4.60194	27.5407	2.94593e-05	0.000316097	3.50018	-0.720848	4.60194	39.5981	2.53783e-06	0.000129143	3.88893
13170	ENSMUSG00000059824	Dbp	D site albumin promoter binding protein	-2.65545	6.13434	6.95347	0.021374	0.100385	0.998333	-0.248814	6.13434	0.122337	0.732451	1	0	2.40664	6.13434	5.87264	0.0317373	0.128094	0.89247
13171	ENSMUSG00000000340	Dbt	dihydrolipoamide branched chain transacylase E2	-0.232393	6.94553	1.98069	0.173366	0.444814	0.351821	0.284463	6.94553	4.53158	0.0447799	0.137429	0.861921	0.516856	6.94553	9.56129	0.005345	0.033465	1.47541
13172	ENSMUSG00000030507	Dbx1	developing brain homeobox 1	0	-3.83907	0	1	1	0	0	-3.83907	0	1	1	0	0	-3.83907	0	1	1	0
13175	ENSMUSG00000027797	Dclk1	doublecortin-like kinase 1	1.26759	-2.8097	1.49299	0.234755	0.532232	0.273899	-2.89671	-2.8097	5.54277	0.0279517	0.0941971	1.02596	-4.1643	-2.8097	10.5595	0.00369434	0.0251776	1.59899
13176	ENSMUSG00000060534	Dcc	deleted in colorectal carcinoma	0.482114	-3.7464	0.129346	0.723571	1	0	-1.25511	-3.7464	1.40762	0.251884	0.500008	0.301023	-1.73723	-3.7464	1.97459	0.178099	0.439212	0.357325
13177	ENSMUSG00000024132	Eci1	enoyl-Coenzyme A delta isomerase 1	-1.4121	6.31591	48.7112	5.42635e-07	2.54281e-05	4.59469	-1.17307	6.31591	56.1699	1.77488e-07	4.47906e-06	5.34881	0.239038	6.31591	1.55763	0.225204	0.50179	0.299478
13178	ENSMUSG00000029366	Dck	deoxycytidine kinase	0.161585	2.4753	0.501872	0.486159	0.86418	0.063396	-0.899307	2.4753	21.8216	0.000118609	0.00102241	2.99037	-1.06089	2.4753	22.0367	0.000112169	0.00179121	2.74685
13179	ENSMUSG00000019929	Dcn	decorin	-0.107886	6.39813	0.275301	0.605289	1	0	-1.22749	6.39813	52.1072	4.08864e-07	9.07884e-06	5.04197	-1.1196	6.39813	31.7023	1.37127e-05	0.000394807	3.40362
13180	ENSMUSG00000020098	Pcbd1	pterin 4 alpha carbinolamine dehydratase/dimerization cofactor of hepatocyte nuclear factor 1 alpha (TCF1) 1	-0.718644	7.6222	13.6565	0.0012728	0.0112499	1.94885	-0.54186	7.6222	12.3287	0.00198241	0.0106608	1.97221	0.176784	7.6222	0.866999	0.361948	0.689859	0.161239
13184	ENSMUSG00000096445	Dcpp1	demilune cell and parotid protein 1	0	-3.83907	0	1	1	0	0	-3.83907	0	1	1	0	0	-3.83907	0	1	1	0
13185	ENSMUSG00000022898	Vps26c	VPS26 endosomal protein sorting factor C	0.733224	4.58023	32.1285	1.08415e-05	0.000259158	3.58644	0.610237	4.58023	31.5005	1.23647e-05	0.000150971	3.82111	-0.122987	4.58023	0.878079	0.358957	0.68589	0.163745
13190	ENSMUSG00000022129	Dct	dopachrome tautomerase	-8.84063	1.4943	81.5685	4.86189e-08	4.01645e-06	5.39616	-6.86277	1.4943	129.73	1.42872e-09	8.84212e-08	7.05344	1.97786	1.4943	1.60611	0.221479	0.496226	0.304321
13191	ENSMUSG00000031865	Dctn1	dynactin 1	0.122904	5.27242	0.962535	0.337274	0.687627	0.162647	0.132212	5.27242	1.65165	0.212173	0.447894	0.348825	0.00930723	5.27242	0.00547045	0.941712	1	0
13193	ENSMUSG00000031285	Dcx	doublecortin	0.155395	-1.62293	0.045418	0.83321	1	0	-1.49122	-1.62293	4.99826	0.0359015	0.115366	0.937922	-1.64662	-1.62293	4.66616	0.0419881	0.157294	0.803289
13194	ENSMUSG00000024740	Ddb1	damage specific DNA binding protein 1	-0.0488401	7.65671	0.112936	0.740028	1	0	0.00395968	7.65671	0.0011174	0.973637	1	0	0.0527998	7.65671	0.131944	0.719911	1	0
13195	ENSMUSG00000020182	Ddc	dopa decarboxylase	-1.01541	4.57583	9.29346	0.00831725	0.0490022	1.30978	-2.23574	4.57583	66.2191	8.27417e-07	1.61903e-05	4.79074	-1.22033	4.57583	15.076	0.00153515	0.0129282	1.88846
13196	ENSMUSG00000022377	Asap1	ArfGAP with SH3 domain, ankyrin repeat and PH domain1	0.560657	4.08778	10.9821	0.00317259	0.0230121	1.63804	-0.0652029	4.08778	0.211559	0.650086	1	0	-0.62586	4.08778	13.7091	0.00125113	0.0110872	1.95518
13197	ENSMUSG00000036390	Gadd45a	growth arrest and DNA-damage-inducible 45 alpha	0.922633	2.15767	3.40896	0.0847122	0.274779	0.561016	0.585568	2.15767	1.90537	0.187747	0.406856	0.390559	-0.337065	2.15767	0.449208	0.51292	0.883383	0.0538511
13198	ENSMUSG00000025408	Ddit3	DNA-damage inducible transcript 3	0.755281	3.21086	4.66607	0.0464337	0.179902	0.744964	0.997437	3.21086	11.4411	0.00384033	0.0184966	1.73291	0.242156	3.21086	0.460928	0.506983	0.875989	0.0575016
13199	ENSMUSG00000059213	Ddn	dendrin	2.40254	-3.58125	3.65681	0.0729651	0.246503	0.608177	-1.23314	-3.58125	1.31856	0.266864	0.51302	0.289866	-3.63567	-3.58125	7.41604	0.0145218	0.0711048	1.1481
13200	ENSMUSG00000028757	Ddost	dolichyl-di-phosphooligosaccharide-protein glycotransferase	0.376585	6.92447	5.82065	0.0246707	0.111829	0.951446	0.341519	6.92447	6.97253	0.0149783	0.0568489	1.24528	-0.0350654	6.92447	0.0493165	0.826317	1	0
13202	ENSMUSG00000001666	Ddt	D-dopachrome tautomerase	-1.01815	7.61898	30.1989	1.63228e-05	0.00035406	3.45092	-0.20463	7.61898	2.00803	0.170551	0.377353	0.423252	0.813517	7.61898	19.677	0.000210404	0.00288089	2.54047
13204	ENSMUSG00000029169	Dhx15	DEAH-box helicase 15	-0.143833	5.84395	1.20295	0.284658	0.609622	0.21494	0.199006	5.84395	3.49243	0.0750971	0.205421	0.687355	0.34284	5.84395	6.7281	0.0166123	0.0784955	1.10516
13205	ENSMUSG00000000787	Ddx3x	DEAD box helicase 3, X-linked	-0.308578	8.06147	4.31549	0.0497134	0.188531	0.724617	0.0359359	8.06147	0.0900405	0.766958	1	0	0.344514	8.06147	5.36245	0.0303415	0.124045	0.90642
13206	ENSMUSG00000021758	Ddx4	DEAD box helicase 4	1.21124	-2.70079	1.18329	0.288525	0.615287	0.210922	1.87165	-2.70079	4.02562	0.0573306	0.166524	0.778523	0.660411	-2.70079	0.393066	0.53718	0.9133	0.0393866
13207	ENSMUSG00000020719	Ddx5	DEAD box helicase 5	-0.313798	8.60946	4.95758	0.0365908	0.151071	0.820818	0.108397	8.60946	0.910335	0.350449	0.634229	0.197754	0.422195	8.60946	8.88943	0.00690976	0.0406935	1.39048
13209	ENSMUSG00000032097	Ddx6	DEAD-box helicase 6	-0.117214	6.69693	0.926131	0.346386	0.697934	0.156185	-0.153971	6.69693	2.41616	0.134436	0.319055	0.496134	-0.0367571	6.69693	0.0921258	0.764359	1	0
13211	ENSMUSG00000042699	Dhx9	DExH-box helicase 9	0.0846017	5.70454	0.171165	0.683446	1	0	-0.34548	5.70454	4.22692	0.0529659	0.156325	0.805972	-0.430081	5.70454	4.51733	0.0460981	0.16865	0.773014
13214	ENSMUSG00000044748	Defb1	defensin beta 1	2.19146	2.45759	11.2731	0.00509845	0.0333986	1.47627	2.84378	2.45759	23.7884	0.000295796	0.00217165	2.66321	0.652318	2.45759	0.986614	0.338571	0.6708	0.173407
13215	ENSMUSG00000006570	Defb2	defensin beta 2	0	-3.83907	0	1	1	0	0	-3.83907	0	1	1	0	0	-3.83907	0	1	1	0
13218	ENSMUSG00000074437	Defa29	defensin, alpha, 29	0	-3.83907	0	1	1	0	0	-3.83907	0	1	1	0	0	-3.83907	0	1	1	0
13226	ENSMUSG00000074442	Defa31	defensin, alpha, 31	0	-3.83907	0	1	1	0	0	-3.83907	0	1	1	0	0	-3.83907	0	1	1	0
13236	ENSMUSG00000094687	Defa25	defensin, alpha, 25	0	-3.83907	0	1	1	0	0	-3.83907	0	1	1	0	0	-3.83907	0	1	1	0
13237	ENSMUSG00000074440	Defa3	defensin, alpha, 3	0	-3.83907	0	1	1	0	0	-3.83907	0	1	1	0	0	-3.83907	0	1	1	0
13239	ENSMUSG00000074439	Defa5	defensin, alpha, 5	0	-3.83907	0	1	1	0	0	-3.83907	0	1	1	0	0	-3.83907	0	1	1	0
13244	ENSMUSG00000038633	Degs1	delta 4-desaturase, sphingolipid 1	0.0995766	6.27749	0.641622	0.431737	0.794245	0.100045	0.580705	6.27749	32.3046	1.0452e-05	0.000132128	3.87901	0.481128	6.27749	14.3136	0.00102928	0.00956076	2.01951
13340	ENSMUSG00000024891	Slc29a2	solute carrier family 29 (nucleoside transporters), member 2	0.0572067	0.784842	0.0385061	0.846242	1	0	1.06815	0.784842	20.5002	0.000168225	0.00136037	2.86634	1.01094	0.784842	11.6283	0.0025247	0.0189293	1.72287
13345	ENSMUSG00000007805	Twist2	twist basic helix-loop-helix transcription factor 2	-1.74095	-2.98879	2.24244	0.148558	0.400839	0.39703	-2.84045	-2.98879	7.54544	0.0118047	0.0470118	1.32779	-1.0995	-2.98879	0.714843	0.406992	0.749231	0.125384
13346	ENSMUSG00000026208	Des	desmin	-0.63459	1.4178	3.23768	0.0857706	0.276073	0.558976	-1.8408	1.4178	38.1151	3.33512e-06	5.16204e-05	4.28718	-1.20621	1.4178	12.0381	0.00219014	0.0169976	1.76961
13347	ENSMUSG00000028974	Dffa	DNA fragmentation factor, alpha subunit	-0.444986	3.79754	10.3912	0.00392796	0.0271995	1.56544	-0.283611	3.79754	6.54321	0.0179803	0.066119	1.17967	0.161375	3.79754	1.39028	0.251022	0.53985	0.267727
13349	ENSMUSG00000037872	Ackr1	atypical chemokine receptor 1 (Duffy blood group)	-0.333376	-0.193939	0.536637	0.471605	0.844886	0.0732019	-2.68276	-0.193939	39.8286	2.43385e-06	3.98012e-05	4.4001	-2.34938	-0.193939	23.8722	7.04759e-05	0.00128211	2.89208
13350	ENSMUSG00000022555	Dgat1	diacylglycerol O-acyltransferase 1	-0.236772	4.35114	1.96853	0.174636	0.44664	0.350042	0.246903	4.35114	3.27936	0.0839104	0.223085	0.651529	0.483674	4.35114	8.07287	0.00953192	0.0517619	1.28599
13353	ENSMUSG00000003531	Dgcr6	DiGeorge syndrome critical region gene 6	-0.842248	5.12192	14.8357	0.00103123	0.0095438	2.02028	-0.03255	5.12192	0.036	0.851474	1	0	0.809698	5.12192	13.7487	0.0014373	0.0122762	1.91094
13356	ENSMUSG00000003166	Dgcr2	DiGeorge syndrome critical region gene 2	-0.257464	6.17175	3.66975	0.0685683	0.236044	0.627007	-0.0895917	6.17175	0.680228	0.41841	0.726136	0.138982	0.167873	6.17175	1.57098	0.223293	0.498854	0.302026
13358	ENSMUSG00000003528	Slc25a1	solute carrier family 25 (mitochondrial carrier, citrate transporter), member 1	-0.695538	7.56401	16.6465	0.000500784	0.00531879	2.27419	-0.337654	7.56401	6.23951	0.0205082	0.073509	1.13366	0.357884	7.56401	4.54406	0.0445124	0.164509	0.783809
13360	ENSMUSG00000058454	Dhcr7	7-dehydrocholesterol reductase	-0.397781	6.93613	2.17306	0.158134	0.419579	0.377186	-0.931925	6.93613	18.1477	0.000494246	0.00330539	2.48078	-0.534144	6.93613	4.18805	0.055969	0.193092	0.714235
13361	ENSMUSG00000021707	Dhfr	dihydrofolate reductase	-0.0795921	5.23051	0.34303	0.564079	0.956161	0.0194688	-0.0615356	5.23051	0.308849	0.584026	0.938801	0.0274264	0.0180565	5.23051	0.0177266	0.895299	1	0
13363	ENSMUSG00000023000	Dhh	desert hedgehog	0.157422	-2.52179	0.0359024	0.851464	1	0	-0.722376	-2.52179	0.97886	0.333296	0.609642	0.214925	-0.879798	-2.52179	1.07275	0.311638	0.631807	0.199415
13367	ENSMUSG00000024456	Diaph1	diaphanous related formin 1	0.28987	5.37475	5.04901	0.035062	0.146293	0.834778	-0.396218	5.37475	13.7194	0.00124693	0.00720151	2.14258	-0.686088	5.37475	28.858	2.18968e-05	0.000558811	3.25274
13368	ENSMUSG00000029027	Dffb	DNA fragmentation factor, beta subunit	0.336615	1.98713	2.06665	0.164701	0.43088	0.365644	0.356476	1.98713	3.36498	0.0802326	0.216055	0.665436	0.0198607	1.98713	0.0071066	0.933584	1	0
13370	ENSMUSG00000034785	Dio1	deiodinase, iodothyronine, type I	-1.85703	6.47268	7.40115	0.0180959	0.0883858	1.05362	-2.83874	6.47268	27.0526	0.000197528	0.00154715	2.81047	-0.981712	6.47268	2.59332	0.132405	0.355421	0.449257
13371	ENSMUSG00000007682	Dio2	deiodinase, iodothyronine, type II	0	-3.83907	0	1	1	0	0	-3.83907	0	1	1	0	0	-3.83907	0	1	1	0
13380	ENSMUSG00000024868	Dkk1	dickkopf WNT signaling pathway inhibitor 1	0	-3.57343	0	1	1	0	3.24568	-3.57343	4.37754	0.0541065	0.158894	0.798893	3.24568	-3.57343	2.69256	0.121927	0.334229	0.475956
13382	ENSMUSG00000020664	Dld	dihydrolipoamide dehydrogenase	-0.923768	6.74279	50.0324	4.41388e-07	2.19716e-05	4.65814	-0.634671	6.74279	38.194	3.28643e-06	5.09538e-05	4.29282	0.289096	6.74279	5.19052	0.0328356	0.131374	0.88149
13383	ENSMUSG00000022770	Dlg1	discs large MAGUK scaffold protein 1	-0.00581788	5.80637	0.002613	0.959696	1	0	-0.233227	5.80637	6.27817	0.0201654	0.0725598	1.1393	-0.227409	5.80637	4.05443	0.0565169	0.19446	0.71117
13384	ENSMUSG00000052373	Mpp3	membrane protein, palmitoylated 3 (MAGUK p55 subfamily member 3)	1.04316	-1.47525	1.4937	0.234647	0.532077	0.274025	1.69851	-1.47525	5.58033	0.0274809	0.0928753	1.0321	0.655357	-1.47525	0.628165	0.436539	0.786523	0.104289
13385	ENSMUSG00000020886	Dlg4	discs large MAGUK scaffold protein 4	0.934838	-0.187113	4.83011	0.038849	0.158042	0.801228	-0.824371	-0.187113	4.6539	0.0422341	0.131216	0.882012	-1.75921	-0.187113	16.5616	0.000513646	0.00563373	2.2492
13386	ENSMUSG00000040856	Dlk1	delta like non-canonical Notch ligand 1	5.38825	-0.656046	77.0203	1.28512e-08	1.4084e-06	5.85127	2.41561	-0.656046	15.2786	0.000759371	0.00473262	2.3249	-2.97264	-0.656046	32.8418	9.35549e-06	0.000299144	3.52412
13388	ENSMUSG00000014773	Dll1	delta like canonical Notch ligand 1	-0.735847	2.77368	8.67213	0.00751938	0.0452745	1.34415	-0.253768	2.77368	1.65402	0.211857	0.447332	0.34937	0.482079	2.77368	3.77802	0.0649027	0.215173	0.667212
13389	ENSMUSG00000003436	Dll3	delta like canonical Notch ligand 3	1.73723	-3.79305	1.79689	0.205162	0.485131	0.314141	0	-3.79305	0	1	1	0	-1.73723	-3.79305	1.76494	0.208966	0.47674	0.321719
13390	ENSMUSG00000041911	Dlx1	distal-less homeobox 1	-1.21796	-3.70078	0.942841	0.346262	0.69789	0.156213	0.719656	-3.70078	0.376444	0.54647	0.894621	0.0483608	1.93762	-3.70078	1.86985	0.186755	0.45401	0.342934
13392	ENSMUSG00000023391	Dlx2	distal-less homeobox 2	0	-3.83907	0	1	1	0	0	-3.83907	0	1	1	0	0	-3.83907	0	1	1	0
13393	ENSMUSG00000001510	Dlx3	distal-less homeobox 3	5.52961	-3.12081	16.5591	0.00158731	0.0134355	1.87175	0	-3.12081	0	1	1	0	-5.52961	-3.12081	16.3223	0.00167213	0.0138606	1.85822
13394	ENSMUSG00000020871	Dlx4	distal-less homeobox 4	2.9444	-1.4166	14.8171	0.000877259	0.00835718	2.07794	2.8348	-1.4166	16.864	0.000469419	0.00317293	2.49854	-0.109609	-1.4166	0.0258925	0.87364	1	0
13395	ENSMUSG00000029755	Dlx5	distal-less homeobox 5	0	-3.83907	0	1	1	0	0	-3.83907	0	1	1	0	0	-3.83907	0	1	1	0
13396	ENSMUSG00000029754	Dlx6	distal-less homeobox 6	0	-3.83907	0	1	1	0	0	-3.83907	0	1	1	0	0	-3.83907	0	1	1	0
13397	ENSMUSG00000094868	Dlx6os2	distal-less homeobox 6, opposite strand 2	0	-3.791	0	1	1	0	1.27234	-3.791	1.44202	0.248581	0.497093	0.303562	1.27234	-3.791	0.917181	0.35352	0.678744	0.168294
13400	ENSMUSG00000030409	Dmpk	dystrophia myotonica-protein kinase	0.326637	4.67637	4.48301	0.0458384	0.178334	0.748766	-0.425393	4.67637	10.9721	0.00318393	0.0158694	1.79944	-0.752029	4.67637	24.206	6.49028e-05	0.00120739	2.91815
13401	ENSMUSG00000030410	Dmwd	dystrophia myotonica-containing WD repeat motif	0.136311	4.75323	1.32205	0.262638	0.574368	0.240809	0.727165	4.75323	55.5615	1.93617e-07	4.81984e-06	5.31697	0.590854	4.75323	23.6139	7.51472e-05	0.00134776	2.87039
13404	ENSMUSG00000022429	Dmc1	DNA meiotic recombinase 1	-0.164486	-3.53656	0.0114587	0.915728	1	0	0.800401	-3.53656	0.497951	0.487848	0.819653	0.0863702	0.964887	-3.53656	0.470019	0.500179	0.867264	0.0618488
13405	ENSMUSG00000045103	Dmd	dystrophin, muscular dystrophy	-0.354029	4.85742	5.98114	0.0229734	0.105865	0.975246	-0.0146806	4.85742	0.015893	0.90083	1	0	0.339348	4.85742	5.49912	0.0285102	0.118447	0.926477
13406	ENSMUSG00000029307	Dmp1	dentin matrix protein 1	0	-3.83907	0	1	1	0	0	-3.83907	0	1	1	0	0	-3.83907	0	1	1	0
13409	ENSMUSG00000024749	Tmc1	transmembrane channel-like gene family 1	0	-3.83907	0	1	1	0	0	-3.83907	0	1	1	0	0	-3.83907	0	1	1	0
13411	ENSMUSG00000018581	Dnah11	dynein, axonemal, heavy chain 11	0.733781	-1.29954	1.32981	0.261283	0.572324	0.242358	-1.04416	-1.29954	3.23012	0.0861132	0.227894	0.642267	-1.77794	-1.29954	7.34058	0.0128446	0.0647446	1.1888
13417	ENSMUSG00000033826	Dnah8	dynein, axonemal, heavy chain 8	0.0716151	-1.94212	0.00788441	0.930053	1	0	-1.65743	-1.94212	4.94319	0.0368382	0.117805	0.928836	-1.72904	-1.94212	4.12034	0.0547045	0.190049	0.721135
13418	ENSMUSG00000026740	Dnajc1	DnaJ heat shock protein family (Hsp40) member C1	0.338398	5.30348	9.02227	0.0065641	0.0407494	1.38988	0.651176	5.30348	48.5691	5.54953e-07	1.16652e-05	4.93311	0.312779	5.30348	7.37751	0.0126498	0.0640004	1.19382
13419	ENSMUSG00000005980	Dnase1	deoxyribonuclease I	-0.0207193	0.0129291	0.00333237	0.95449	1	0	-0.259173	0.0129291	0.75895	0.393116	0.692002	0.159893	-0.238454	0.0129291	0.441778	0.513211	0.883715	0.0536879
13421	ENSMUSG00000025279	Dnase1l3	deoxyribonuclease 1-like 3	-0.447455	5.44499	1.33429	0.268186	0.583403	0.234031	-1.05327	5.44499	11.1966	0.00505258	0.0234062	1.63067	-0.605813	5.44499	2.61967	0.128787	0.348365	0.457965
13423	ENSMUSG00000003812	Dnase2a	deoxyribonuclease II alpha	0.200036	3.59434	1.91396	0.180479	0.457401	0.339702	0.244075	3.59434	4.19118	0.0528298	0.156055	0.806723	0.0440386	3.59434	0.0916004	0.765011	1	0
13424	ENSMUSG00000018707	Dync1h1	dynein cytoplasmic 1 heavy chain 1	0.10055	7.07895	0.53731	0.471331	0.844784	0.0732543	0.0661355	7.07895	0.345808	0.562517	0.914065	0.0390228	-0.0344144	7.07895	0.0626371	0.804711	1	0
13426	ENSMUSG00000029757	Dync1i1	dynein cytoplasmic 1 intermediate chain 1	2.48722	-3.45965	2.4882	0.133258	0.370574	0.431124	3.45456	-3.45965	5.54225	0.0309422	0.102421	0.989612	0.96734	-3.45965	0.42378	0.523821	0.896676	0.0473646
13427	ENSMUSG00000027012	Dync1i2	dynein cytoplasmic 1 intermediate chain 2	-0.122715	5.32753	1.06037	0.31438	0.654353	0.184188	-0.406989	5.32753	17.5281	0.000386222	0.00270405	2.56798	-0.284274	5.32753	5.84227	0.0244341	0.105312	0.977524
13429	ENSMUSG00000026825	Dnm1	dynamin 1	1.83635	-0.760481	8.79323	0.00717261	0.0437095	1.35942	0.966069	-0.760481	3.08625	0.0929445	0.241343	0.617365	-0.870278	-0.760481	2.05892	0.165458	0.417237	0.379617
13430	ENSMUSG00000033335	Dnm2	dynamin 2	0.12823	5.69104	0.866377	0.362117	0.705772	0.151336	0.147422	5.69104	1.69826	0.206064	0.43765	0.358873	0.0191919	5.69104	0.0192081	0.891039	1	0
13433	ENSMUSG00000004099	Dnmt1	DNA methyltransferase 1	0.586784	3.69649	15.6998	0.000666821	0.00668518	2.17489	-0.235226	3.69649	3.56279	0.0724247	0.199456	0.700153	-0.82201	3.69649	31.0048	1.37325e-05	0.000394958	3.40345
13434	ENSMUSG00000026723	Trdmt1	tRNA aspartic acid methyltransferase 1	0.155042	1.96256	0.372895	0.547722	0.937145	0.0281934	0.272432	1.96256	1.69917	0.205947	0.437505	0.359017	0.11739	1.96256	0.211281	0.6503	1	0
13435	ENSMUSG00000020661	Dnmt3a	DNA methyltransferase 3A	0.396	4.66317	5.57025	0.0276063	0.121843	0.914198	0.0998568	4.66317	0.513295	0.481294	0.811231	0.0908556	-0.296143	4.66317	3.09747	0.0923894	0.275654	0.559636
13436	ENSMUSG00000027478	Dnmt3b	DNA methyltransferase 3B	1.32717	1.54792	12.9219	0.00168712	0.0140442	1.8525	0.348159	1.54792	1.19113	0.287362	0.542036	0.265972	-0.979007	1.54792	7.03241	0.0148496	0.0722129	1.14139
13437	ENSMUSG00000026209	Dnpep	aspartyl aminopeptidase	-0.449583	5.38007	11.2032	0.00293239	0.0215929	1.66569	-0.23573	5.38007	4.78924	0.0396059	0.124459	0.904972	0.213853	5.38007	2.58128	0.122471	0.335313	0.47455
13445	ENSMUSG00000029394	Cdk2ap1	cyclin dependent kinase 2 associated protein 1	-0.197931	3.60567	1.35121	0.257589	0.565926	0.24724	0.422522	3.60567	9.42425	0.00562928	0.025615	1.59151	0.620453	3.60567	12.9213	0.00162284	0.0135381	1.86844
13446	ENSMUSG00000052301	Doc2a	double C2, alpha	0.0965017	0.840381	0.0693919	0.794689	1	0	0.702765	0.840381	5.5358	0.0280401	0.0944012	1.02502	0.606264	0.840381	2.68336	0.115704	0.32204	0.492091
13447	ENSMUSG00000020848	Doc2b	double C2, beta	0.732629	-2.13465	0.569122	0.458651	0.82878	0.0815606	1.24244	-2.13465	2.36337	0.138551	0.32621	0.486503	0.509809	-2.13465	0.2871	0.59749	0.984134	0.00694593
13448	ENSMUSG00000068335	Dok1	docking protein 1	1.03652	0.991167	9.52928	0.00540995	0.034934	1.45675	0.388515	0.991167	1.8139	0.191828	0.41386	0.383147	-0.648009	0.991167	3.72144	0.0667894	0.219501	0.658564
13449	ENSMUSG00000022102	Dok2	docking protein 2	-0.201166	1.0562	0.244402	0.625972	1	0	-1.28614	1.0562	13.8815	0.00118293	0.00689194	2.16166	-1.08497	1.0562	7.18403	0.0137079	0.0680861	1.16694
13476	ENSMUSG00000005873	Reep5	receptor accessory protein 5	0.367161	4.10799	4.76467	0.0400689	0.161734	0.791198	0.267748	4.10799	3.67859	0.0682603	0.190407	0.720317	-0.0994125	4.10799	0.344528	0.563235	0.943784	0.0251275
13478	ENSMUSG00000032123	Dpagt1	dolichyl-phosphate N-acetylglucosaminephosphotransferase 1	-0.0367744	4.77742	0.0745206	0.787425	1	0	-0.274863	4.77742	6.2177	0.0207045	0.0740917	1.13023	-0.238088	4.77742	3.17501	0.0886589	0.267443	0.572769
13479	ENSMUSG00000019278	Dpep1	dipeptidase 1	0.568156	-1.59622	0.424277	0.521885	0.908145	0.0418448	-1.50562	-1.59622	3.35864	0.081091	0.217931	0.661682	-2.07378	-1.59622	5.11046	0.034541	0.136175	0.865902
13480	ENSMUSG00000078919	Dpm1	dolichyl-phosphate mannosyltransferase subunit 1, catalytic	-0.687704	5.22787	27.4361	3.01717e-05	0.000574255	3.2409	-0.344026	5.22787	10.9116	0.00325372	0.0161433	1.79201	0.343678	5.22787	7.04573	0.0145244	0.0711048	1.1481
13481	ENSMUSG00000026810	Dpm2	dolichyl-phosphate mannosyltransferase subunit 2, regulatory	-0.00748869	3.49945	0.00140692	0.970419	1	0	0.220043	3.49945	1.8203	0.191075	0.412653	0.384415	0.227532	3.49945	1.28324	0.269558	0.569345	0.244625
13482	ENSMUSG00000035000	Dpp4	dipeptidylpeptidase 4	-0.993558	6.61382	30.8512	1.41893e-05	0.000316592	3.4995	-1.54735	6.61382	117.084	3.00392e-10	2.59579e-08	7.58573	-0.553789	6.61382	10.8235	0.00335819	0.0234031	1.63073
13483	ENSMUSG00000061576	Dpp6	dipeptidylpeptidase 6	2.60126	-3.49884	2.78081	0.113844	0.331778	0.479152	3.17353	-3.49884	4.9968	0.0392032	0.123347	0.908871	0.572263	-3.49884	0.161099	0.693182	1	0
13486	ENSMUSG00000029265	Dr1	down-regulator of transcription 1	-0.158039	4.44891	1.51429	0.231552	0.527209	0.278017	-0.19042	4.44891	3.32175	0.0820658	0.219815	0.657942	-0.0323808	4.44891	0.0643046	0.802185	1	0
13487	ENSMUSG00000001225	Slc26a3	solute carrier family 26, member 3	2.11678	-3.12739	2.27534	0.145752	0.395112	0.40328	1.36644	-3.12739	1.12166	0.301115	0.561664	0.250524	-0.750335	-3.12739	0.329156	0.572007	0.953486	0.0206857
13488	ENSMUSG00000021478	Drd1	dopamine receptor D1	0	-3.83907	0	1	1	0	0	-3.83907	0	1	1	0	0	-3.83907	0	1	1	0
13489	ENSMUSG00000032259	Drd2	dopamine receptor D2	0	-3.83907	0	1	1	0	0	-3.83907	0	1	1	0	0	-3.83907	0	1	1	0
13490	ENSMUSG00000022705	Drd3	dopamine receptor D3	1.73723	-3.74648	2.02087	0.173364	0.444814	0.351821	1.27234	-3.74648	1.4686	0.242259	0.496146	0.30439	-0.464891	-3.74648	0.118903	0.734486	1	0
13491	ENSMUSG00000025496	Drd4	dopamine receptor D4	0	-3.83907	0	1	1	0	0	-3.83907	0	1	1	0	0	-3.83907	0	1	1	0
13492	ENSMUSG00000039358	Drd5	dopamine receptor D5	0	-3.83907	0	1	1	0	0	-3.83907	0	1	1	0	0	-3.83907	0	1	1	0
13494	ENSMUSG00000020457	Drg1	developmentally regulated GTP binding protein 1	-0.336387	5.32423	7.11654	0.0140998	0.0731053	1.13605	-0.0460274	5.32423	0.205458	0.654815	1	0	0.29036	5.32423	5.3205	0.0309298	0.125638	0.900881
13495	ENSMUSG00000020537	Drg2	developmentally regulated GTP binding protein 2	-0.388091	4.55158	10.5181	0.00375039	0.0261833	1.58197	-0.410041	4.55158	18.0495	0.000332218	0.00239188	2.62126	-0.0219503	4.55158	0.0345654	0.854222	1	0
13496	ENSMUSG00000019564	Arid3a	AT-rich interaction domain 3A	1.02089	0.507229	6.48298	0.0184526	0.0897127	1.04715	0.846833	0.507229	6.10922	0.0217123	0.077029	1.11335	-0.174058	0.507229	0.187852	0.668954	1	0
13497	ENSMUSG00000000223	Drp2	dystrophin related protein 2	3.48775	-2.44364	10.5798	0.00366722	0.0257084	1.58992	1.89866	-2.44364	3.44743	0.0768657	0.209374	0.679077	-1.58908	-2.44364	2.71802	0.113507	0.317478	0.498287
13498	ENSMUSG00000004263	Atn1	atrophin 1	0.441023	4.88215	12.3707	0.00195423	0.0156956	1.80422	0.577452	4.88215	30.6305	1.48747e-05	0.000176388	3.75353	0.136429	4.88215	1.14373	0.296524	0.610026	0.214652
13505	ENSMUSG00000044322	Dsc1	desmocollin 1	0.688255	-3.46239	0.270015	0.608539	1	0	0.0791935	-3.46239	0.00371505	0.951951	1	0	-0.609062	-3.46239	0.213804	0.648367	1	0
13506	ENSMUSG00000024331	Dsc2	desmocollin 2	-0.264558	6.11181	2.34483	0.140031	0.383691	0.416018	-0.339159	6.11181	5.88295	0.0239958	0.0834097	1.07878	-0.0746009	6.11181	0.191214	0.666194	1	0
13507	ENSMUSG00000059898	Dsc3	desmocollin 3	3.64019	-3.3298	10.6	0.00468823	0.0312078	1.50574	-1.21441	-3.3298	1.42383	0.249276	0.498057	0.302721	-4.8546	-3.3298	15.6388	0.00103555	0.00958627	2.01835
13508	ENSMUSG00000050272	Dscam	DS cell adhesion molecule	0.63368	-3.31878	0.259761	0.615387	1	0	-1.25217	-3.31878	1.08441	0.309084	0.573536	0.241439	-1.88585	-3.31878	1.98067	0.173368	0.431237	0.365284
13510	ENSMUSG00000069441	Dsg1a	desmoglein 1 alpha	-1.37383	-3.18942	0.881434	0.358059	0.702136	0.153579	-0.934024	-3.18942	0.669502	0.422048	0.731278	0.135917	0.439807	-3.18942	0.0853208	0.772964	1	0
13511	ENSMUSG00000044393	Dsg2	desmoglein 2	0.461509	7.66007	6.29598	0.0200096	0.0954443	1.02025	-0.0955146	7.66007	0.391345	0.538064	0.884003	0.0535465	-0.557024	7.66007	9.22182	0.00608022	0.0368789	1.43322
13512	ENSMUSG00000056632	Dsg3	desmoglein 3	1.82498	-3.65907	1.74596	0.204018	0.485131	0.314141	-1.24107	-3.65907	1.20576	0.287592	0.542395	0.265685	-3.06605	-3.65907	4.65092	0.0457563	0.167829	0.775134
13516	ENSMUSG00000019936	Epyc	epiphycan	0	-3.83907	0	1	1	0	0	-3.83907	0	1	1	0	0	-3.83907	0	1	1	0
13518	ENSMUSG00000026131	Dst	dystonin	-0.0470522	6.49958	0.0226492	0.882338	1	0	0.0370366	6.49958	0.0211127	0.886368	1	0	0.0840888	6.49958	0.0721241	0.791854	1	0
13521	ENSMUSG00000034320	Slc26a2	solute carrier family 26 (sulfate transporter), member 2	0.647365	1.37015	4.20602	0.0524461	0.195131	0.709673	-0.3824	1.37015	2.005	0.170861	0.377761	0.422783	-1.02976	1.37015	10.6413	0.00358644	0.0246027	1.60902
13522	ENSMUSG00000014725	Adam28	a disintegrin and metallopeptidase domain 28	-1.90287	-3.74521	1.45793	0.246104	0.548123	0.261122	-1.90287	-3.74521	2.26998	0.152835	0.34702	0.459645	0	-3.74521	0	1	1	0
13524	ENSMUSG00000031552	Adam18	a disintegrin and metallopeptidase domain 18	0	-3.79144	0	1	1	0	1.25895	-3.79144	1.44849	0.24757	0.497093	0.303562	1.25895	-3.79144	0.92061	0.352648	0.678744	0.168294
13525	ENSMUSG00000048516	Adam26a	ADAM metallopeptidase domain 26A	0	-3.83907	0	1	1	0	0	-3.83907	0	1	1	0	0	-3.83907	0	1	1	0
13526	ENSMUSG00000046723	Adam24	ADAM metallopeptidase domain 24	0	-3.61615	0	1	1	0	2.976	-3.61615	5.28911	0.0363651	0.11658	0.933375	2.976	-3.61615	3.26625	0.0909771	0.272567	0.564527
13527	ENSMUSG00000024302	Dtna	dystrobrevin alpha	1.92996	-1.04648	10.472	0.0038138	0.0265442	1.57603	-0.656422	-1.04648	1.31013	0.264739	0.510263	0.292206	-2.58638	-1.04648	17.7035	0.00036705	0.00438508	2.35802
13528	ENSMUSG00000071454	Dtnb	dystrobrevin, beta	0.293624	4.72862	6.17336	0.0211099	0.0994363	1.00246	1.00139	4.72862	104.192	8.79126e-10	5.98365e-08	7.22303	0.707761	4.72862	33.5063	8.1697e-06	0.000274264	3.56183
13529	ENSMUSG00000018259	Prl8a2	prolactin family 8, subfamily a, member 2	0	-3.83907	0	1	1	0	0	-3.83907	0	1	1	0	0	-3.83907	0	1	1	0
13531	ENSMUSG00000054568	Usp17la	ubiquitin specific peptidase 17-like A	2.48514	-3.74851	3.04485	0.106781	0.317353	0.498457	0	-3.74851	0	1	1	0	-2.48514	-3.74851	2.99146	0.109575	0.30884	0.510267
13532	ENSMUSG00000058976	Usp17lc	ubiquitin specific peptidase 17-like C	0	-3.83907	0	1	1	0	0	-3.83907	0	1	1	0	0	-3.83907	0	1	1	0
13537	ENSMUSG00000027368	Dusp2	dual specificity phosphatase 2	1.05864	-1.17237	3.07916	0.093297	0.292842	0.533367	-0.391742	-1.17237	0.520274	0.478362	0.80714	0.0930511	-1.45039	-1.17237	5.66675	0.026431	0.111895	0.951189
13542	ENSMUSG00000029071	Dvl1	dishevelled segment polarity protein 1	-0.0272736	6.24342	0.0359358	0.851396	1	0	0.605785	6.24342	26.5047	3.74207e-05	0.000388139	3.41101	0.633059	6.24342	18.4216	0.000298746	0.00375599	2.42528
13543	ENSMUSG00000020888	Dvl2	dishevelled segment polarity protein 2	0.292653	2.96062	2.73558	0.112413	0.328771	0.483106	0.747333	2.96062	26.1062	4.10865e-05	0.000420059	3.37669	0.454681	2.96062	6.36332	0.0194327	0.0885284	1.05292
13544	ENSMUSG00000003233	Dvl3	dishevelled segment polarity protein 3	0.158505	3.99254	0.675643	0.419959	0.779542	0.10816	0.202947	3.99254	1.63524	0.214378	0.451637	0.34521	0.0444415	3.99254	0.0524884	0.820917	1	0
13548	ENSMUSG00000022897	Dyrk1a	dual-specificity tyrosine phosphorylation regulated kinase 1a	0.374357	4.68598	9.23023	0.00606072	0.038166	1.41832	0.503574	4.68598	24.2567	6.40993e-05	0.000610212	3.21452	0.129217	4.68598	1.06743	0.312812	0.633526	0.198236
13549	ENSMUSG00000002409	Dyrk1b	dual-specificity tyrosine phosphorylation regulated kinase 1b	-0.219621	3.4195	1.62328	0.216003	0.503766	0.297771	-0.787433	3.4195	30.9001	1.4042e-05	0.000168497	3.77341	-0.567812	3.4195	11.2326	0.00290189	0.0209861	1.67807
13555	ENSMUSG00000027490	E2f1	E2F transcription factor 1	0.0480481	1.25036	0.0339073	0.8556	1	0	-0.833034	1.25036	14.3608	0.00101386	0.00605754	2.2177	-0.881082	1.25036	11.5272	0.00261572	0.019452	1.71104
13557	ENSMUSG00000016477	E2f3	E2F transcription factor 3	0.310884	2.80806	3.05353	0.0945845	0.295315	0.529715	-0.0791849	2.80806	0.285682	0.598391	0.95483	0.020074	-0.390069	2.80806	4.81586	0.039111	0.149382	0.825703
13559	ENSMUSG00000027552	E2f5	E2F transcription factor 5	0.0525545	2.74777	0.0993822	0.755559	1	0	0.290835	2.74777	4.53847	0.044632	0.137022	0.863211	0.238281	2.74777	2.01352	0.169993	0.425757	0.370839
13560	ENSMUSG00000024137	E4f1	E4F transcription factor 1	0.172383	3.4845	1.06481	0.313393	0.652848	0.185188	0.664668	3.4845	23.386	7.95516e-05	0.000730697	3.13626	0.492285	3.4845	8.36478	0.0084856	0.0474255	1.32399
13586	ENSMUSG00000072601	Ear1	eosinophil-associated, ribonuclease A family, member 1	0	-3.83907	0	1	1	0	0	-3.83907	0	1	1	0	0	-3.83907	0	1	1	0
13587	ENSMUSG00000072596	Ear2	eosinophil-associated, ribonuclease A family, member 2	1.18568	1.4081	8.57769	0.00824296	0.0486716	1.31272	0.358386	1.4081	1.05392	0.316741	0.58524	0.232666	-0.827297	1.4081	4.17588	0.0542622	0.188702	0.724225
13589	ENSMUSG00000027479	Mapre1	microtubule-associated protein, RP/EB family, member 1	0.154583	5.00947	1.82896	0.190063	0.473877	0.324335	0.0831443	5.00947	0.782092	0.386117	0.682955	0.165608	-0.0714386	5.00947	0.388517	0.539524	0.916108	0.0380531
13590	ENSMUSG00000038793	Lefty1	left right determination factor 1	-1.84842	-0.803236	7.97916	0.00989751	0.0558866	1.25269	-2.55664	-0.803236	22.5024	9.9501e-05	0.000882616	3.05423	-0.708221	-0.803236	1.10912	0.303765	0.620754	0.207081
13591	ENSMUSG00000057098	Ebf1	early B cell factor 1	2.58587	-2.47173	8.17145	0.0109322	0.0603303	1.21946	-3.88788	-2.47173	9.49711	0.00680734	0.0300059	1.52279	-6.47375	-2.47173	27.4063	6.87583e-05	0.00126099	2.89929
13592	ENSMUSG00000022053	Ebf2	early B cell factor 2	0	-3.83907	0	1	1	0	0	-3.83907	0	1	1	0	0	-3.83907	0	1	1	0
13593	ENSMUSG00000010476	Ebf3	early B cell factor 3	-0.444135	-2.30464	0.265362	0.611626	1	0	0.179415	-2.30464	0.0690444	0.795192	1	0	0.62355	-2.30464	0.521767	0.477739	0.838682	0.0764028
13595	ENSMUSG00000031168	Ebp	EBP cholestenol delta-isomerase	-1.21258	7.52746	32.2185	1.06404e-05	0.000255248	3.59304	-1.01019	7.52746	36.8269	4.25263e-06	6.31597e-05	4.19956	0.202387	7.52746	0.987293	0.331268	0.661051	0.179765
13599	ENSMUSG00000026247	Ecel1	endothelin converting enzyme-like 1	0.519264	-3.74765	0.147054	0.706154	1	0	-1.21796	-3.74765	1.41931	0.25	0.498545	0.302296	-1.73723	-3.74765	2.03086	0.172362	0.429467	0.36707
13601	ENSMUSG00000028108	Ecm1	extracellular matrix protein 1	-0.991916	6.34285	8.14163	0.0123054	0.0658397	1.18151	-1.90407	6.34285	45.826	7.11805e-06	9.58204e-05	4.01854	-0.912153	6.34285	7.88824	0.0134602	0.0671749	1.17279
13602	ENSMUSG00000029309	Sparcl1	SPARC-like 1	0.827538	2.19528	3.37643	0.0851166	0.275077	0.560546	-2.0447	2.19528	24.4399	0.000154402	0.00126706	2.8972	-2.87224	2.19528	38.2889	1.41055e-05	0.00040348	3.39418
13603	ENSMUSG00000026525	Opn3	opsin 3	-0.101331	0.460328	0.0801248	0.779789	1	0	0.59072	0.460328	4.18601	0.0529639	0.156325	0.805972	0.692051	0.460328	3.67502	0.0683845	0.223258	0.651193
13605	ENSMUSG00000027699	Ect2	ect2 oncogene	-0.203101	0.993439	0.260286	0.615033	1	0	-0.504233	0.993439	2.37252	0.137827	0.32506	0.488037	-0.301131	0.993439	0.578682	0.45495	0.809974	0.0915292
13607	ENSMUSG00000059327	Eda	ectodysplasin-A	0.5171	1.62503	4.03174	0.0571568	0.208156	0.681612	0.985738	1.62503	21.0748	0.000144304	0.00119767	2.92166	0.468639	1.62503	3.20539	0.0872448	0.265089	0.576608
13608	ENSMUSG00000003227	Edar	ectodysplasin-A receptor	-2.69773	-3.61506	3.16366	0.0905919	0.287053	0.542038	-1.43523	-3.61506	1.54312	0.228609	0.475645	0.322717	1.2625	-3.61506	0.923229	0.348171	0.678744	0.168294
13609	ENSMUSG00000045092	S1pr1	sphingosine-1-phosphate receptor 1	-0.174896	5.17927	0.717989	0.406879	0.763332	0.117287	-1.51588	5.17927	77.4356	2.702e-08	9.51265e-07	6.0217	-1.34098	5.17927	45.1782	1.57624e-06	9.34644e-05	4.02935
13610	ENSMUSG00000067586	S1pr3	sphingosine-1-phosphate receptor 3	1.27693	2.53139	8.08035	0.0123436	0.0659627	1.1807	1.14239	2.53139	8.77218	0.0096926	0.0399689	1.39828	-0.134533	2.53139	0.0877938	0.771061	1	0
13611	ENSMUSG00000044199	S1pr4	sphingosine-1-phosphate receptor 4	0.99035	-0.916349	3.77648	0.064953	0.228141	0.641796	-0.31271	-0.916349	0.475171	0.497864	0.832961	0.0793756	-1.30306	-0.916349	6.43531	0.0188363	0.0863616	1.06368
13612	ENSMUSG00000034488	Edil3	EGF-like repeats and discoidin I-like domains 3	-2.68323	-3.65794	2.48652	0.135844	0.375596	0.425279	-2.68323	-3.65794	3.92899	0.0662419	0.186048	0.730375	0	-3.65794	0	1	1	0
13614	ENSMUSG00000021367	Edn1	endothelin 1	0.750526	-1.10668	1.41911	0.246313	0.548296	0.260985	-1.27865	-1.10668	4.7832	0.0397192	0.124715	0.904083	-2.02917	-1.10668	9.59333	0.00528085	0.0331857	1.47905
13615	ENSMUSG00000028635	Edn2	endothelin 2	0	-3.83907	0	1	1	0	0	-3.83907	0	1	1	0	0	-3.83907	0	1	1	0
13616	ENSMUSG00000027524	Edn3	endothelin 3	0.66198	-3.66089	0.243233	0.628236	1	0	-1.86125	-3.66089	2.42198	0.138193	0.325614	0.487297	-2.52323	-3.66089	3.43298	0.0814732	0.252579	0.597603
13617	ENSMUSG00000031616	Ednra	endothelin receptor type A	-0.698913	1.12295	4.42034	0.0472465	0.182066	0.73977	-2.3546	1.12295	66.1842	4.6475e-08	1.47564e-06	5.83102	-1.65569	1.12295	24.818	5.58961e-05	0.00107821	2.9673
13618	ENSMUSG00000022122	Ednrb	endothelin receptor type B	-0.614861	2.91567	4.67823	0.0427211	0.169506	0.770814	-2.13545	2.91567	78.1108	2.24316e-08	8.21655e-07	6.08531	-1.52059	2.91567	30.1721	2.16836e-05	0.00055598	3.25494
13619	ENSMUSG00000040669	Phc1	polyhomeotic 1	0.800726	2.54105	19.7816	0.000204454	0.0026113	2.58314	0.975736	2.54105	41.1841	1.90902e-06	3.24689e-05	4.48853	0.17501	2.54105	0.914945	0.349256	0.678744	0.168294
13626	ENSMUSG00000030619	Eed	embryonic ectoderm development	-0.0322216	4.14797	0.0631344	0.803954	1	0	0.195492	4.14797	3.4912	0.075145	0.205469	0.687253	0.227713	4.14797	3.11458	0.091551	0.273978	0.562285
13627	ENSMUSG00000037742	Eef1a1	eukaryotic translation elongation factor 1 alpha 1	0.143345	12.2335	0.619708	0.439601	0.804302	0.0945808	1.09761	12.2335	52.6711	2.95555e-07	6.86573e-06	5.16331	0.95426	12.2335	24.92	5.45314e-05	0.00105789	2.97556
13628	ENSMUSG00000016349	Eef1a2	eukaryotic translation elongation factor 1 alpha 2	1.73723	-3.79305	1.79689	0.205162	0.485131	0.314141	0	-3.79305	0	1	1	0	-1.73723	-3.79305	1.76494	0.208966	0.47674	0.321719
13629	ENSMUSG00000034994	Eef2	eukaryotic translation elongation factor 2	0.153433	10.9553	0.843156	0.368508	0.713266	0.146749	1.18434	10.9553	72.5068	2.15545e-08	7.94885e-07	6.0997	1.03091	10.9553	34.2459	7.03973e-06	0.000247594	3.60626
13631	ENSMUSG00000035064	Eef2k	eukaryotic elongation factor-2 kinase	-0.910841	3.66378	11.31	0.00337233	0.0241201	1.61762	-1.49086	3.66378	46.3952	1.96113e-06	3.32719e-05	4.47792	-0.580023	3.66378	4.9675	0.0384841	0.147552	0.831054
13636	ENSMUSG00000027954	Efna1	ephrin A1	1.62937	5.76944	16.7907	0.00122602	0.0109109	1.96214	1.03791	5.76944	9.23884	0.00936651	0.0389483	1.40951	-0.591464	5.76944	2.14606	0.166393	0.418974	0.377813
13637	ENSMUSG00000003070	Efna2	ephrin A2	-0.010957	-2.04795	0.000151487	0.990291	1	0	-1.22167	-2.04795	2.36574	0.138363	0.3259	0.486915	-1.21072	-2.04795	1.7134	0.204126	0.47674	0.321719
13638	ENSMUSG00000028039	Efna3	ephrin A3	1.89732	-0.733394	5.7901	0.0268783	0.119367	0.923116	-0.973613	-0.733394	1.63766	0.216627	0.455066	0.341925	-2.87094	-0.733394	12.2014	0.00254369	0.0190402	1.72033
13639	ENSMUSG00000028040	Efna4	ephrin A4	4.26848	-0.334327	56.7289	1.63956e-07	1.01276e-05	4.99449	3.05855	-0.334327	33.3925	8.36055e-06	0.000109721	3.95971	-1.20992	-0.334327	6.17465	0.021098	0.0943905	1.02507
13640	ENSMUSG00000048915	Efna5	ephrin A5	-0.981521	2.03498	16.3234	0.000551711	0.00573543	2.24143	-1.10005	2.03498	32.2379	1.05977e-05	0.000133659	3.874	-0.118529	2.03498	0.250215	0.621918	1	0
13641	ENSMUSG00000031217	Efnb1	ephrin B1	0.744549	3.5898	18.1325	0.000324408	0.00377605	2.42296	-0.501877	3.5898	11.3798	0.00275482	0.0140845	1.85126	-1.24643	3.5898	51.2421	3.66583e-07	3.48369e-05	4.45796
13642	ENSMUSG00000001300	Efnb2	ephrin B2	0.623472	1.62883	2.66683	0.117707	0.339668	0.468945	0.289216	1.62883	0.808858	0.378888	0.672532	0.172287	-0.334256	1.62883	0.762034	0.392791	0.72991	0.136731
13643	ENSMUSG00000003934	Efnb3	ephrin B3	2.05285	-1.94961	6.39621	0.0191576	0.0924245	1.03421	1.72286	-1.94961	5.66555	0.0264452	0.0899905	1.0458	-0.329987	-1.94961	0.185822	0.670634	1	0
13644	ENSMUSG00000022203	Efs	embryonal Fyn-associated substrate	0.710133	-1.99644	0.401076	0.53408	0.922279	0.0351375	-1.8337	-1.99644	2.70461	0.116495	0.287341	0.541602	-2.54384	-1.99644	4.36198	0.0504389	0.179882	0.745013
13645	ENSMUSG00000028017	Egf	epidermal growth factor	0.187024	0.309176	0.189158	0.667878	1	0	0.824431	0.309176	5.52345	0.0281973	0.0948132	1.02313	0.637407	0.309176	2.15703	0.156151	0.401394	0.39643
13646	ENSMUSG00000060177	Klk1b22	kallikrein 1-related peptidase b22	0	-3.83907	0	1	1	0	0	-3.83907	0	1	1	0	0	-3.83907	0	1	1	0
13648	ENSMUSG00000059042	Klk1b9	kallikrein 1-related peptidase b9	-1.2129	-3.79236	0.904567	0.356755	0.702136	0.153579	-1.2129	-3.79236	1.39898	0.25545	0.500008	0.301023	0	-3.79236	0	1	1	0
13649	ENSMUSG00000020122	Egfr	epidermal growth factor receptor	-1.10286	8.02623	4.17579	0.061794	0.220494	0.656604	-0.859568	8.02623	4.15212	0.0624429	0.178065	0.749422	0.243292	8.02623	0.220375	0.646522	1	0
13650	ENSMUSG00000020282	Rhbdf1	rhomboid 5 homolog 1	1.674	4.3947	128.908	1.22141e-10	4.20212e-08	7.37653	2.0458	4.3947	249.714	1.89143e-13	9.66562e-11	10.0148	0.371792	4.3947	5.93475	0.0234502	0.102058	0.991153
13653	ENSMUSG00000038418	Egr1	early growth response 1	1.93401	6.79022	5.03549	0.0440332	0.173297	0.76121	3.86048	6.79022	22.3969	0.000458762	0.00311328	2.50678	1.92647	6.79022	3.8883	0.0716121	0.22963	0.638971
13654	ENSMUSG00000037868	Egr2	early growth response 2	2.21059	-1.48241	7.19532	0.0136435	0.0713935	1.14634	1.57689	-1.48241	4.54334	0.0445277	0.136769	0.864013	-0.633705	-1.48241	0.65661	0.426485	0.77333	0.111635
13655	ENSMUSG00000033730	Egr3	early growth response 3	2.13549	-2.86787	2.70901	0.114074	0.332278	0.478499	2.25463	-2.86787	3.89569	0.0611704	0.175393	0.755988	0.119146	-2.86787	0.0104108	0.91966	1	0
13656	ENSMUSG00000071341	Egr4	early growth response 4	0	-3.83907	0	1	1	0	0	-3.83907	0	1	1	0	0	-3.83907	0	1	1	0
13660	ENSMUSG00000024772	Ehd1	EH-domain containing 1	0.046246	4.96352	0.103196	0.751076	1	0	-0.291031	4.96352	6.06341	0.0221543	0.0781989	1.1068	-0.337277	4.96352	5.58247	0.0274543	0.115276	0.938262
13661	ENSMUSG00000012350	Ehf	ets homologous factor	0.767233	-0.284177	2.63908	0.118584	0.341325	0.466831	-2.07754	-0.284177	20.7575	0.000157017	0.00128503	2.89109	-2.84478	-0.284177	31.6866	1.18904e-05	0.000356305	3.44818
13663	ENSMUSG00000062762	Ei24	etoposide induced 2.4 mRNA	-0.237375	7.46549	1.80914	0.192389	0.477223	0.321279	0.206621	7.46549	2.09472	0.161986	0.362505	0.440686	0.443995	7.46549	6.2184	0.0206981	0.0930457	1.0313
13664	ENSMUSG00000057561	Eif1a	eukaryotic translation initiation factor 1A	0.73658	6.07635	17.1097	0.000436542	0.00479271	2.31942	1.23487	6.07635	66.9491	4.2226e-08	1.35818e-06	5.86704	0.498289	6.07635	7.2093	0.0135643	0.0675827	1.17016
13665	ENSMUSG00000021116	Eif2s1	eukaryotic translation initiation factor 2, subunit 1 alpha	-0.0828026	5.1537	0.474165	0.498315	0.879354	0.0558365	0.0749598	5.1537	0.586132	0.452099	0.772514	0.112094	0.157762	5.1537	1.71176	0.204335	0.47674	0.321719
13666	ENSMUSG00000031668	Eif2ak3	eukaryotic translation initiation factor 2 alpha kinase 3	0.671711	4.21792	18.9143	0.000259977	0.00318859	2.4964	0.292879	4.21792	5.10677	0.0341335	0.110785	0.955519	-0.378832	4.21792	5.9422	0.0233729	0.101771	0.992377
13667	ENSMUSG00000029145	Eif2b4	eukaryotic translation initiation factor 2B, subunit 4 delta	-0.685842	4.49531	10.7831	0.00361976	0.0254545	1.59424	-0.370931	4.49531	5.00834	0.0364558	0.11683	0.932446	0.314911	4.49531	2.33623	0.14166	0.373138	0.428131
13669	ENSMUSG00000024991	Eif3a	eukaryotic translation initiation factor 3, subunit A	0.168138	7.46563	1.78374	0.195419	0.481707	0.317217	0.368	7.46563	12.6236	0.00179357	0.0097867	2.00936	0.199862	7.46563	2.45106	0.131795	0.354317	0.450608
13680	ENSMUSG00000015023	Ddx19a	DEAD box helicase 19a	0.192121	4.60509	2.75908	0.110968	0.325898	0.486918	0.360903	4.60509	14.3541	0.00101602	0.00606111	2.21745	0.168782	4.60509	2.08225	0.163186	0.413336	0.383697
13681	ENSMUSG00000059796	Eif4a1	eukaryotic translation initiation factor 4A1	-0.142362	7.9409	0.95049	0.340251	0.692256	0.159733	0.464103	7.9409	15.2651	0.00076257	0.00474929	2.32337	0.606465	7.9409	16.5669	0.000512827	0.00562702	2.24972
13682	ENSMUSG00000022884	Eif4a2	eukaryotic translation initiation factor 4A2	-0.558556	7.77905	11.9811	0.00223359	0.0174847	1.75734	-0.421045	7.77905	10.6711	0.00354802	0.0173314	1.76117	0.137511	7.77905	0.752948	0.394962	0.732993	0.1349
13684	ENSMUSG00000028156	Eif4e	eukaryotic translation initiation factor 4E	-0.20152	5.09745	2.49969	0.128218	0.361041	0.442444	0.0807	5.09745	0.611178	0.442723	0.75998	0.119198	0.28222	5.09745	4.87256	0.03808	0.146411	0.834428
13685	ENSMUSG00000031490	Eif4ebp1	eukaryotic translation initiation factor 4E binding protein 1	0.204425	5.77021	2.03042	0.168288	0.437023	0.359495	0.874982	5.77021	54.3083	2.3212e-07	5.63789e-06	5.24888	0.670557	5.77021	20.4252	0.000171655	0.00246717	2.6078
13688	ENSMUSG00000020091	Eif4ebp2	eukaryotic translation initiation factor 4E binding protein 2	-0.101051	6.46662	0.304414	0.58672	0.981743	0.00800198	0.108955	6.46662	0.534895	0.472317	0.799857	0.0969875	0.210005	6.46662	1.30347	0.265921	0.563151	0.249375
13690	ENSMUSG00000005610	Eif4g2	eukaryotic translation initiation factor 4, gamma 2	-0.421815	8.8468	10.3725	0.0039549	0.0273317	1.56333	-0.0529474	8.8468	0.25393	0.619358	0.977954	0.00968169	0.368868	8.8468	7.96901	0.00993802	0.0535392	1.27133
13706	ENSMUSG00000058579	Cela2a	chymotrypsin-like elastase family, member 2A	-0.574038	0.143779	1.94784	0.176824	0.450666	0.346146	0.531715	0.143779	2.74914	0.111576	0.277476	0.556775	1.10575	0.143779	7.11248	0.0141238	0.069763	1.15637
13709	ENSMUSG00000036461	Elf1	E74 like ETS transcription factor 1	0.387889	4.61335	5.93822	0.0234142	0.107387	0.96905	-0.104124	4.61335	0.618581	0.440011	0.756281	0.121317	-0.492014	4.61335	9.59741	0.00527274	0.0331453	1.47958
13710	ENSMUSG00000003051	Elf3	E74-like factor 3	2.76182	0.490714	44.8339	1.01858e-06	4.07119e-05	4.39028	1.33495	0.490714	12.9272	0.00161963	0.00895622	2.04788	-1.42687	0.490714	12.8299	0.00167329	0.0138611	1.8582
13711	ENSMUSG00000027186	Elf5	E74-like factor 5	-1.49676	-2.24161	1.62568	0.215676	0.503293	0.298179	-0.916066	-2.24161	1.03829	0.319354	0.589015	0.229874	0.580694	-2.24161	0.239353	0.629543	1	0
13712	ENSMUSG00000009406	Elk1	ELK1, member of ETS oncogene family	0.442438	2.70318	3.98045	0.0586334	0.212197	0.673261	0.46013	2.70318	6.20959	0.0207779	0.0742801	1.12913	0.0176915	2.70318	0.00624807	0.937716	1	0
13713	ENSMUSG00000008398	Elk3	ELK3, member of ETS oncogene family	0.432577	2.91251	1.73092	0.205432	0.485685	0.313645	-1.29237	2.91251	20.697	0.000271476	0.00201928	2.6948	-1.72495	2.91251	27.7905	5.85254e-05	0.00111762	2.9517
13714	ENSMUSG00000026436	Elk4	ELK4, member of ETS oncogene family	-0.33911	3.76398	0.997293	0.333603	0.682601	0.165833	-0.195605	3.76398	0.509993	0.485967	0.817344	0.0875953	0.143505	3.76398	0.180579	0.676832	1	0
13716	ENSMUSG00000070002	Ell	elongation factor RNA polymerase II	0.374271	5.45869	6.80256	0.0160945	0.0808108	1.09253	0.848714	5.45869	50.5066	4.10244e-07	9.10207e-06	5.04086	0.474443	5.45869	10.3011	0.00405967	0.0271034	1.56698
13717	ENSMUSG00000029675	Eln	elastin	1.12742	1.43813	7.00573	0.0158966	0.080064	1.09656	-1.43833	1.43813	13.7605	0.0014843	0.00831636	2.08007	-2.56574	1.43813	34.4616	1.17701e-05	0.000353872	3.45115
13722	ENSMUSG00000028029	Aimp1	aminoacyl tRNA synthetase complex-interacting multifunctional protein 1	0.301987	4.00894	3.51544	0.0742109	0.249668	0.602636	0.677481	4.00894	25.8276	4.38815e-05	0.000443531	3.35308	0.375494	4.00894	5.23069	0.0322329	0.12969	0.887093
13723	ENSMUSG00000021728	Emb	embigin	3.62572	0.336416	43.6654	1.70494e-06	6.01019e-05	4.22111	1.08159	0.336416	4.51161	0.0459844	0.140224	0.853178	-2.54413	0.336416	23.7392	8.59145e-05	0.00147883	2.83008
13726	ENSMUSG00000001964	Emd	emerin	0.0587729	3.62973	0.129277	0.72263	1	0	0.343536	3.62973	6.58648	0.0176492	0.0650954	1.18645	0.284763	3.62973	2.97519	0.0986503	0.289531	0.538305
13728	ENSMUSG00000024969	Mark2	MAP/microtubule affinity regulating kinase 2	0.593729	4.56638	21.6463	0.000124156	0.00177789	2.75009	0.485623	4.56638	20.7002	0.000159441	0.00130126	2.88564	-0.108106	4.56638	0.700085	0.411801	0.755282	0.121891
13730	ENSMUSG00000030208	Emp1	epithelial membrane protein 1	1.44526	0.0108527	9.7957	0.00489474	0.0322898	1.49093	-2.21632	0.0108527	22.4751	0.000100197	0.000887347	3.05191	-3.66158	0.0108527	51.9441	3.29606e-07	3.23645e-05	4.48993
13731	ENSMUSG00000022505	Emp2	epithelial membrane protein 2	1.10976	4.6705	18.3088	0.000559111	0.0057956	2.2369	0.113738	4.6705	0.26667	0.612542	0.970349	0.013072	-0.996026	4.6705	14.7057	0.0014293	0.0122176	1.91302
13732	ENSMUSG00000040212	Emp3	epithelial membrane protein 3	0.572869	1.34798	3.06649	0.093931	0.294153	0.531427	-0.0737062	1.34798	0.0708258	0.79263	1	0	-0.646575	1.34798	3.90615	0.0608505	0.205015	0.688215
13733	ENSMUSG00000004730	Adgre1	adhesion G protein-coupled receptor E1	0.198121	3.71875	0.505982	0.486409	0.864342	0.0633146	-1.91554	3.71875	62.1573	4.07972e-07	9.07387e-06	5.04221	-2.11366	3.71875	58.5975	6.0909e-07	4.85468e-05	4.31384
13796	ENSMUSG00000033726	Emx1	empty spiracles homeobox 1	0	-3.79184	0	1	1	0	1.24693	-3.79184	1.45351	0.246788	0.497093	0.303562	1.24693	-3.79184	0.923186	0.351995	0.678744	0.168294
13797	ENSMUSG00000043969	Emx2	empty spiracles homeobox 2	0	-3.83907	0	1	1	0	0	-3.83907	0	1	1	0	0	-3.83907	0	1	1	0
13798	ENSMUSG00000058665	En1	engrailed 1	1.7832	-3.79208	1.79869	0.20495	0.485131	0.314141	0	-3.79208	0	1	1	0	-1.7832	-3.79208	1.76697	0.208721	0.47674	0.321719
13799	ENSMUSG00000039095	En2	engrailed 2	-2.91333	-2.78722	5.40918	0.029701	0.129035	0.889293	-0.378253	-2.78722	0.228593	0.637312	0.999683	0.000137901	2.53507	-2.78722	4.01	0.0577773	0.197327	0.704813
13800	ENSMUSG00000022995	Enah	ENAH actin regulator	0.81301	-0.299768	2.7429	0.11196	0.327906	0.48425	-0.13633	-0.299768	0.102408	0.751995	1	0	-0.94934	-0.299768	3.71326	0.0670673	0.220166	0.657249
13801	ENSMUSG00000029286	Enam	enamelin	0	-3.83907	0	1	1	0	0	-3.83907	0	1	1	0	0	-3.83907	0	1	1	0
13803	ENSMUSG00000041773	Enc1	ectodermal-neural cortex 1	2.30275	4.19211	85.9727	3.73973e-08	3.27877e-06	5.48429	2.25733	4.19211	104.736	8.62914e-09	3.78276e-07	6.42219	-0.0454141	4.19211	0.0325211	0.858969	1	0
13804	ENSMUSG00000015337	Endog	endonuclease G	-0.580268	4.10069	11.1044	0.00303714	0.0222018	1.65361	0.156131	4.10069	1.27715	0.270666	0.518205	0.285499	0.736399	4.10069	17.6745	0.000370147	0.00440851	2.35571
13805	ENSMUSG00000026814	Eng	endoglin	0.116933	5.78967	0.281282	0.602029	0.998081	0.000834255	-0.960165	5.78967	27.4944	4.68288e-05	0.000468443	3.32934	-1.0771	5.78967	25.0171	8.00376e-05	0.00140304	2.85293
13806	ENSMUSG00000063524	Eno1	enolase 1, alpha non-neuron	-1.13725	8.5498	46.0504	8.32667e-07	3.43415e-05	4.46418	-0.43525	8.5498	11.2052	0.00293031	0.0147953	1.82988	0.702003	8.5498	18.3324	0.000306422	0.00383613	2.41611
13807	ENSMUSG00000004267	Eno2	enolase 2, gamma neuronal	1.3165	-2.49021	1.9945	0.171937	0.443072	0.353525	-0.158897	-2.49021	0.0341734	0.855041	1	0	-1.4754	-2.49021	2.45874	0.131223	0.353259	0.451907
13808	ENSMUSG00000060600	Eno3	enolase 3, beta muscle	0.447903	2.63416	5.12638	0.0338245	0.142221	0.847036	1.20078	2.63416	53.1927	2.735e-07	6.43032e-06	5.19177	0.752878	2.63416	13.7061	0.00125237	0.0110946	1.95489
13809	ENSMUSG00000028024	Enpep	glutamyl aminopeptidase	-1.44667	6.02351	58.5256	1.27554e-07	8.53889e-06	5.0686	-1.87328	6.02351	157.816	1.77106e-11	3.02741e-09	8.51893	-0.426606	6.02351	5.94469	0.0233471	0.101707	0.992648
13813	ENSMUSG00000032446	Eomes	eomesodermin	1.37346	-2.75964	1.61246	0.217486	0.505219	0.29652	-1.02538	-2.75964	0.893495	0.354855	0.640701	0.193345	-2.39884	-2.75964	4.36905	0.0484355	0.174755	0.757571
13819	ENSMUSG00000024140	Epas1	endothelial PAS domain protein 1	0.464343	8.52353	7.6627	0.0112518	0.0616307	1.2102	1.59884	8.52353	125.846	1.53116e-10	1.57769e-08	7.80198	1.13449	8.52353	39.9306	2.38929e-06	0.000124642	3.90434
13821	ENSMUSG00000027624	Epb41l1	erythrocyte membrane protein band 4.1 like 1	1.05913	1.60004	10.242	0.00414861	0.0283091	1.54807	-0.934414	1.60004	10.1605	0.00427492	0.0203161	1.69216	-1.99354	1.60004	35.5662	5.42384e-06	0.000207919	3.68211
13822	ENSMUSG00000019978	Epb41l2	erythrocyte membrane protein band 4.1 like 2	0.480257	3.77198	6.73628	0.0165545	0.0824964	1.08357	-0.32793	3.77198	4.45879	0.0463769	0.141167	0.850268	-0.808186	3.77198	19.2748	0.00023511	0.00312855	2.50466
13823	ENSMUSG00000024044	Epb41l3	erythrocyte membrane protein band 4.1 like 3	0.786125	1.71765	7.26441	0.0132568	0.069746	1.15648	0.930666	1.71765	14.2976	0.00103455	0.0061541	2.21084	0.144541	1.71765	0.239787	0.629234	1	0
13824	ENSMUSG00000024376	Epb41l4a	erythrocyte membrane protein band 4.1 like 4a	1.49731	-0.34941	8.86423	0.00697757	0.0427896	1.36866	-0.384238	-0.34941	0.703391	0.410716	0.71596	0.145111	-1.88155	-0.34941	13.6997	0.00125496	0.0111051	1.95448
13828	ENSMUSG00000023216	Epb42	erythrocyte membrane protein band 4.2	2.91089	-3.00366	4.61541	0.0430169	0.170406	0.768514	2.03145	-3.00366	2.53183	0.125917	0.30434	0.516641	-0.879435	-3.00366	0.540902	0.46987	0.828937	0.0814784
13829	ENSMUSG00000022099	Dmtn	dematin actin binding protein	0.888929	-1.03406	1.87475	0.184825	0.465212	0.332349	-0.715394	-1.03406	1.48108	0.23657	0.487766	0.311789	-1.60432	-1.03406	5.87283	0.024104	0.104203	0.982121
13830	ENSMUSG00000026880	Stom	stomatin	0.633423	5.5175	17.9396	0.000342875	0.00393395	2.40517	-0.545346	5.5175	18.8397	0.000265476	0.00198497	2.70225	-1.17877	5.5175	63.3584	6.67286e-08	1.17008e-05	4.93179
13831	ENSMUSG00000024240	Epc1	enhancer of polycomb homolog 1	0.134707	4.19551	0.879254	0.358642	0.702136	0.153579	0.354599	4.19551	9.02273	0.00656295	0.0290843	1.53634	0.219892	4.19551	2.29363	0.144219	0.378279	0.422188
13835	ENSMUSG00000029859	Epha1	Eph receptor A1	-0.382583	5.77695	5.43537	0.0293485	0.127892	0.893156	0.461142	5.77695	12.2175	0.00205925	0.0110109	1.95818	0.843725	5.77695	25.3878	4.87272e-05	0.000976663	3.01026
13836	ENSMUSG00000006445	Epha2	Eph receptor A2	0.51526	4.09233	5.56563	0.028836	0.125982	0.899691	0.0539433	4.09233	0.0873267	0.770716	1	0	-0.461317	4.09233	4.44763	0.0480416	0.173772	0.76002
13837	ENSMUSG00000052504	Epha3	Eph receptor A3	0.826882	-1.35609	2.06072	0.169411	0.438899	0.357635	-6.57362	-1.35609	50.2359	1.89655e-06	3.22973e-05	4.49083	-7.40051	-1.35609	60.7292	5.45906e-07	4.53736e-05	4.3432
13838	ENSMUSG00000026235	Epha4	Eph receptor A4	2.67497	-0.246663	41.3266	1.86146e-06	6.42728e-05	4.19197	2.81578	-0.246663	57.4329	1.48492e-07	3.90316e-06	5.40858	0.140807	-0.246663	0.132194	0.719657	1	0
13839	ENSMUSG00000029245	Epha5	Eph receptor A5	0	-3.83907	0	1	1	0	0	-3.83907	0	1	1	0	0	-3.83907	0	1	1	0
13840	ENSMUSG00000055540	Epha6	Eph receptor A6	0	-3.83907	0	1	1	0	0	-3.83907	0	1	1	0	0	-3.83907	0	1	1	0
13841	ENSMUSG00000028289	Epha7	Eph receptor A7	-0.0859423	0.729523	0.0572857	0.813066	1	0	-2.32305	0.729523	50.532	4.08644e-07	9.07884e-06	5.04197	-2.2371	0.729523	36.7605	4.30694e-06	0.000175237	3.75637
13842	ENSMUSG00000028661	Epha8	Eph receptor A8	0	-3.83907	0	1	1	0	0	-3.83907	0	1	1	0	0	-3.83907	0	1	1	0
13844	ENSMUSG00000028664	Ephb2	Eph receptor B2	0.0961524	-2.63199	0.0107277	0.918451	1	0	-3.76962	-2.63199	12.2335	0.00204799	0.010955	1.96039	-3.86577	-2.63199	10.8528	0.00332308	0.023218	1.63418
13845	ENSMUSG00000005958	Ephb3	Eph receptor B3	-0.142932	-1.47161	0.061069	0.807118	1	0	-1.92738	-1.47161	13.2017	0.00147821	0.00829062	2.08141	-1.78445	-1.47161	8.54245	0.00791137	0.0449839	1.34694
13846	ENSMUSG00000029710	Ephb4	Eph receptor B4	0.530971	5.30427	12.8963	0.00163646	0.0137573	1.86147	0.529494	5.30427	18.4319	0.000297869	0.00218391	2.66076	-0.00147711	5.30427	9.67243e-05	0.992242	1	0
13848	ENSMUSG00000029869	Ephb6	Eph receptor B6	0.748685	-0.0486793	3.21662	0.0867291	0.278334	0.555434	-1.92384	-0.0486793	23.5538	7.62827e-05	0.000706642	3.1508	-2.67252	-0.0486793	36.8007	4.274e-06	0.000174896	3.75722
13849	ENSMUSG00000038776	Ephx1	epoxide hydrolase 1, microsomal	-1.87861	7.02177	75.0687	1.60234e-08	1.70117e-06	5.76925	-1.58739	7.02177	92.4523	2.58644e-09	1.43463e-07	6.84326	0.291227	7.02177	2.11498	0.16006	0.407511	0.389861
13850	ENSMUSG00000022040	Ephx2	epoxide hydrolase 2, cytoplasmic	-2.12007	8.01764	89.6841	3.39079e-09	5.0086e-07	6.30028	-1.61739	8.01764	92.5166	2.57041e-09	1.42916e-07	6.84492	0.502684	8.01764	5.98277	0.0229568	0.100533	0.99769
13852	ENSMUSG00000029428	Stx2	syntaxin 2	0.0614301	3.61725	0.22737	0.638209	1	0	-0.315146	3.61725	8.80258	0.0071466	0.0312229	1.50553	-0.376576	3.61725	8.66272	0.00754708	0.0434673	1.36184
13853	ENSMUSG00000055493	Epm2a	epilepsy, progressive myoclonic epilepsy, type 2 gene alpha	-0.850107	0.328201	3.54244	0.0731863	0.246983	0.607332	-0.839968	0.328201	5.42592	0.0294751	0.098286	1.00751	0.0101385	0.328201	0.000515417	0.982093	1	0
13854	ENSMUSG00000035203	Epn1	epsin 1	-0.180362	7.36237	1.34695	0.258318	0.567114	0.24633	0.247343	7.36237	3.85132	0.062548	0.178195	0.749105	0.427706	7.36237	7.41794	0.0124404	0.0632942	1.19864
13855	ENSMUSG00000001036	Epn2	epsin 2	0.747601	4.03364	31.7413	1.17547e-05	0.000276607	3.55814	0.747612	4.03364	44.782	1.02748e-06	1.95814e-05	4.70816	1.17616e-05	4.03364	7.42269e-09	0.999932	1	0
13856	ENSMUSG00000029711	Epo	erythropoietin	5.62516	-2.60063	16.6812	0.00078275	0.00757999	2.12033	4.92287	-2.60063	14.0682	0.0016093	0.00890635	2.0503	-0.702289	-2.60063	0.503348	0.487718	0.851798	0.0696633
13857	ENSMUSG00000006235	Epor	erythropoietin receptor	-0.457608	0.327868	1.80435	0.192956	0.477758	0.320792	-1.07759	0.327868	14.5316	0.000960187	0.00577366	2.23855	-0.619979	0.327868	3.34624	0.0810214	0.251523	0.599423
13858	ENSMUSG00000028552	Eps15	epidermal growth factor receptor pathway substrate 15	0.438643	6.05334	11.4318	0.0027048	0.020235	1.6939	0.765637	6.05334	50.1335	4.34537e-07	9.54597e-06	5.02018	0.326994	6.05334	6.02287	0.0225538	0.0990929	1.00396
13859	ENSMUSG00000006276	Eps15l1	epidermal growth factor receptor pathway substrate 15-like 1	0.346812	4.10314	6.03819	0.0224018	0.103954	0.983159	0.0343974	4.10314	0.0861086	0.771949	1	0	-0.312415	4.10314	4.88831	0.0377989	0.145598	0.836846
13860	ENSMUSG00000015766	Eps8	epidermal growth factor receptor pathway substrate 8	0.465756	1.02758	2.05167	0.166172	0.43347	0.363041	-1.1723	1.02758	16.9287	0.0004605	0.0031226	2.50548	-1.63805	1.02758	25.053	5.28077e-05	0.00103108	2.98671
13861	ENSMUSG00000052234	Epx	eosinophil peroxidase	0	-3.79184	0	1	1	0	1.24693	-3.79184	1.45351	0.246788	0.497093	0.303562	1.24693	-3.79184	0.923186	0.351995	0.678744	0.168294
13863	ENSMUSG00000026937	Lcn5	lipocalin 5	-0.866547	-3.61639	0.386916	0.542236	0.930923	0.0310863	-2.67388	-3.61639	4.5367	0.0481922	0.145309	0.837707	-1.80733	-3.61639	1.87368	0.188997	0.45634	0.340711
13864	ENSMUSG00000002393	Nr2f6	nuclear receptor subfamily 2, group F, member 6	-0.0388989	6.47004	0.0444122	0.835039	1	0	-0.256989	6.47004	2.90812	0.102293	0.259592	0.585708	-0.21809	6.47004	1.42135	0.245952	0.531885	0.274182
13865	ENSMUSG00000069171	Nr2f1	nuclear receptor subfamily 2, group F, member 1	-0.0972504	-0.864723	0.0316811	0.860367	1	0	-0.969618	-0.864723	4.32395	0.0495091	0.148399	0.82857	-0.872367	-0.864723	2.50146	0.12809	0.346945	0.459739
13866	ENSMUSG00000062312	Erbb2	erb-b2 receptor tyrosine kinase 2	1.19521	0.792618	10.8147	0.00336891	0.0241021	1.61795	-0.256051	0.792618	0.642633	0.43138	0.744458	0.12816	-1.45126	0.792618	15.8436	0.000638111	0.00664745	2.17734
13867	ENSMUSG00000018166	Erbb3	erb-b2 receptor tyrosine kinase 3	-0.0561143	6.5466	0.0226564	0.882511	1	0	-0.150745	6.5466	0.245953	0.627667	0.988147	0.00517846	-0.0946309	6.5466	0.0651327	0.802287	1	0
13869	ENSMUSG00000062209	Erbb4	erb-b2 receptor tyrosine kinase 4	-3.21645	-1.59311	10.7352	0.00346681	0.0246467	1.60824	-2.27898	-1.59311	10.708	0.00350092	0.0171475	1.7658	0.937478	-1.59311	0.831004	0.371917	0.702319	0.153465
13870	ENSMUSG00000003549	Ercc1	excision repair cross-complementing rodent repair deficiency, complementation group 1	0.398781	1.74433	2.53043	0.126016	0.356851	0.447513	0.282012	1.74433	1.82065	0.191034	0.412596	0.384475	-0.116769	1.74433	0.215159	0.647335	1	0
13871	ENSMUSG00000030400	Ercc2	excision repair cross-complementing rodent repair deficiency, complementation group 2	0.0899131	3.32886	0.29037	0.595424	0.990659	0.00407585	0.184281	3.32886	1.80994	0.192294	0.414514	0.382461	0.094368	3.32886	0.316623	0.579365	0.962687	0.0165148
13872	ENSMUSG00000024382	Ercc3	excision repair cross-complementing rodent repair deficiency, complementation group 3	-0.145095	3.71752	0.960031	0.33789	0.688554	0.162062	0.250731	3.71752	4.35762	0.0487052	0.146498	0.834167	0.395826	3.71752	7.03126	0.0146129	0.0714066	1.14626
13874	ENSMUSG00000029377	Ereg	epiregulin	0.329573	-1.72222	0.241532	0.627996	1	0	-0.747882	-1.72222	1.57772	0.222337	0.464802	0.332732	-1.07746	-1.72222	2.48031	0.12963	0.349882	0.456078
13875	ENSMUSG00000040857	Erf	Ets2 repressor factor	0.508008	5.46077	9.59883	0.00526992	0.0342331	1.46555	1.28066	5.46077	86.1019	4.86347e-09	2.37315e-07	6.62468	0.772655	5.46077	20.2661	0.000179189	0.00255432	2.59272
13876	ENSMUSG00000040732	Erg	ETS transcription factor	0.0450338	1.69412	0.0113617	0.916251	1	0	-0.733452	1.69412	4.301	0.0521809	0.154592	0.810813	-0.778486	1.69412	3.45001	0.0791031	0.247006	0.607292
13877	ENSMUSG00000021131	Erh	ERH mRNA splicing and mitosis factor	-0.00794574	4.26935	0.00255847	0.960118	1	0	0.233053	4.26935	3.29978	0.0830159	0.22143	0.654764	0.240998	4.26935	2.31946	0.142088	0.373881	0.427267
13884	ENSMUSG00000057400	Ces1c	carboxylesterase 1C	-0.82562	11.223	16.6127	0.000505858	0.00535803	2.27099	-0.897067	11.223	31.1653	1.32723e-05	0.000160039	3.79577	-0.0714471	11.223	0.134616	0.717218	1	0
13885	ENSMUSG00000021996	Esd	esterase D/formylglutathione hydrolase	-0.521736	7.2551	11.0422	0.00310525	0.0226085	1.64573	-0.474755	7.2551	14.2647	0.00104552	0.00620847	2.20702	0.0469811	7.2551	0.0931527	0.763091	1	0
13897	ENSMUSG00000061959	Ces1e	carboxylesterase 1E	-3.4694	5.71671	48.2772	9.40698e-06	0.000232218	3.6341	-3.55591	5.71671	90.2152	2.92344e-07	6.79694e-06	5.16769	-0.0865098	5.71671	0.041415	0.841849	1	0
13909	ENSMUSG00000062181	Ces3b	carboxylesterase 3B	-3.1915	7.58868	17.7143	0.00111006	0.0101141	1.99507	-4.35147	7.58868	52.6575	7.96665e-06	0.000105777	3.97561	-1.15996	7.58868	3.45132	0.0868943	0.264439	0.577675
13924	ENSMUSG00000097993	Ptprv	protein tyrosine phosphatase receptor type V	1.08669	-2.60147	1.43578	0.243642	0.546826	0.262151	-1.91499	-2.60147	4.20272	0.0525311	0.155349	0.808692	-3.00168	-2.60147	8.9081	0.00685998	0.0404617	1.39296
13929	ENSMUSG00000020610	Amz2	archaelysin family metallopeptidase 2	-0.0539857	4.10296	0.194215	0.663755	1	0	0.364212	4.10296	13.3171	0.00142281	0.00802796	2.0954	0.418198	4.10296	11.3845	0.00275031	0.0201959	1.69474
13972	ENSMUSG00000000884	Gnb1l	guanine nucleotide binding protein (G protein), beta polypeptide 1-like	0.62496	1.10387	4.76451	0.0400721	0.161734	0.791198	0.2373	1.10387	0.964835	0.336709	0.614684	0.211348	-0.387659	1.10387	1.82626	0.190378	0.458917	0.338266
13982	ENSMUSG00000019768	Esr1	estrogen receptor 1 (alpha)	-1.73561	4.83071	9.16953	0.0100405	0.0565342	1.24769	-1.90389	4.83071	18.2473	0.000982426	0.00589434	2.22957	-0.168283	4.83071	0.100149	0.756852	1	0
13983	ENSMUSG00000021055	Esr2	estrogen receptor 2 (beta)	1.02836	-3.0463	0.527662	0.475291	0.849921	0.0706216	2.16447	-3.0463	3.46542	0.076153	0.207719	0.682525	1.13611	-3.0463	0.75003	0.395864	0.734366	0.134087
13984	ENSMUSG00000023443	Esx1	extraembryonic, spermatogenesis, homeobox 1	0	-3.70179	0	1	1	0	2.34595	-3.70179	3.05148	0.101266	0.258103	0.588207	2.34595	-3.70179	1.90713	0.187672	0.455139	0.341856
13990	ENSMUSG00000029920	Smarcad1	SWI/SNF-related, matrix-associated actin-dependent regulator of chromatin, subfamily a, containing DEAD/H box 1	-0.0507157	3.85139	0.0892186	0.767991	1	0	0.151798	3.85139	1.20146	0.284949	0.538529	0.268791	0.202513	3.85139	1.40889	0.247969	0.53531	0.271395
13992	ENSMUSG00000022332	Khdrbs3	KH domain containing, RNA binding, signal transduction associated 3	-1.76049	3.5256	69.4857	3.09067e-08	2.79074e-06	5.55428	-2.10204	3.5256	160.144	1.53725e-11	2.73079e-09	8.56371	-0.34155	3.5256	2.9666	0.0991082	0.290422	0.536971
13996	NA	Etohd2	ethanol decreased 2	0.0288184	1.49894	0.014173	0.906322	1	0	-0.0858672	1.49894	0.185894	0.670574	1	0	-0.114686	1.49894	0.224935	0.640004	1	0
13998	ENSMUSG00000020021	Fgd6	FYVE, RhoGEF and PH domain containing 6	-0.381684	5.37842	4.28775	0.0503903	0.189716	0.721897	-0.462678	5.37842	9.68406	0.00510373	0.0236027	1.62704	-0.0809945	5.37842	0.199634	0.659408	1	0
13999	ENSMUSG00000078889	Gm14288	predicted gene 14288	-0.463287	-1.02045	0.720947	0.405028	0.760816	0.118721	-1.24033	-1.02045	7.24499	0.0133643	0.0519343	1.28455	-0.777047	-1.02045	1.97341	0.174125	0.43272	0.363793
14000	ENSMUSG00000022191	Drosha	drosha, ribonuclease type III	0.0532555	3.56709	0.141289	0.710623	1	0	0.0591707	3.56709	0.259098	0.615835	0.973693	0.0115777	0.00591516	3.56709	0.00173614	0.967142	1	0
14004	ENSMUSG00000070493	Chchd2	coiled-coil-helix-coiled-coil-helix domain containing 2	-0.863473	7.97528	21.0255	0.000146203	0.00200588	2.6977	-0.538823	7.97528	13.1917	0.0014831	0.00831291	2.08025	0.32465	7.97528	3.12439	0.0910742	0.272761	0.564218
14007	ENSMUSG00000002107	Celf2	CUGBP, Elav-like family member 2	0.0293955	2.71551	0.0118575	0.914298	1	0	-1.36156	2.71551	35.0204	6.49077e-06	8.88363e-05	4.05141	-1.39095	2.71551	27.2078	3.3591e-05	0.000750797	3.12448
14008	ENSMUSG00000006311	Etv2	ets variant 2	0	-3.83907	0	1	1	0	0	-3.83907	0	1	1	0	0	-3.83907	0	1	1	0
14009	ENSMUSG00000004151	Etv1	ets variant 1	0.104859	-1.06666	0.0391051	0.845066	1	0	-1.19418	-1.06666	6.52607	0.0181132	0.066509	1.17712	-1.29904	-1.06666	5.75448	0.0254109	0.108449	0.964773
14011	ENSMUSG00000030199	Etv6	ets variant 6	0.0458899	4.17668	0.0481381	0.828512	1	0	-0.351876	4.17668	4.17536	0.0541259	0.158916	0.798831	-0.397766	4.17668	3.67871	0.0691962	0.225258	0.647319
14012	ENSMUSG00000032092	Mpzl2	myelin protein zero-like 2	-0.689327	5.68927	17.7657	0.000360506	0.0041004	2.38717	0.195923	5.68927	2.29303	0.144269	0.335308	0.474556	0.88525	5.68927	28.7785	2.22872e-05	0.000564456	3.24837
14013	ENSMUSG00000027684	Mecom	MDS1 and EVI1 complex locus	-0.088629	0.21703	0.0438959	0.835986	1	0	-0.37285	0.21703	1.13485	0.298358	0.558129	0.253265	-0.284221	0.21703	0.453244	0.507848	0.877007	0.0569969
14017	ENSMUSG00000078771	Evi2a	ecotropic viral integration site 2a	1.05378	0.460802	9.4143	0.00565056	0.0360747	1.4428	-1.45842	0.460802	21.1036	0.000143205	0.00119172	2.92383	-2.51219	0.460802	49.9424	4.47585e-07	3.9885e-05	4.39919
14020	ENSMUSG00000011831	Evi5	ecotropic viral integration site 5	0.534805	6.97213	15.3369	0.000745757	0.00728123	2.1378	0.166343	6.97213	2.14252	0.157486	0.354447	0.450448	-0.368462	6.97213	7.20879	0.0135671	0.0675845	1.17015
14025	ENSMUSG00000000861	Bcl11a	BCL11 transcription factor A	1.41564	-2.21587	2.80138	0.108421	0.32093	0.493589	-3.1669	-2.21587	9.93682	0.00464395	0.021837	1.66081	-4.58254	-2.21587	19.2707	0.000235379	0.00312855	2.50466
14026	ENSMUSG00000021262	Evl	Ena-vasodilator stimulated phosphoprotein	1.31406	1.79526	18.228	0.000315674	0.00370454	2.43127	-0.693843	1.79526	6.49458	0.0183606	0.0671993	1.17264	-2.0079	1.79526	41.814	1.70837e-06	9.83725e-05	4.00713
14027	ENSMUSG00000034282	Evpl	envoplakin	1.42032	0.119875	16.7092	0.000491512	0.00524698	2.28009	0.368237	0.119875	1.4556	0.240516	0.494094	0.30619	-1.05209	0.119875	9.23135	0.00605812	0.0367695	1.43451
14028	ENSMUSG00000005503	Evx1	even-skipped homeobox 1	0	-3.83907	0	1	1	0	0	-3.83907	0	1	1	0	0	-3.83907	0	1	1	0
14029	ENSMUSG00000001815	Evx2	even-skipped homeobox 2	0	-3.83907	0	1	1	0	0	-3.83907	0	1	1	0	0	-3.83907	0	1	1	0
14030	ENSMUSG00000009079	Ewsr1	Ewing sarcoma breakpoint region 1	0.175461	6.47584	2.19096	0.153079	0.410107	0.387102	0.319723	6.47584	10.747	0.00345203	0.0169477	1.77089	0.144263	6.47584	1.44698	0.241868	0.525584	0.279358
14038	ENSMUSG00000000983	Wfdc18	WAP four-disulfide core domain 18	0.516679	-2.79206	0.317272	0.578979	0.973045	0.0118673	-2.14529	-2.79206	5.22397	0.0323329	0.106043	0.974519	-2.66197	-2.79206	6.66465	0.0170682	0.0801898	1.09588
14042	ENSMUSG00000061731	Ext1	exostosin glycosyltransferase 1	0.229925	5.7771	3.43364	0.0774174	0.256726	0.59053	0.80356	5.7771	61.2224	8.84345e-08	2.50632e-06	5.60096	0.573635	5.7771	20.1164	0.000186611	0.00263749	2.57881
14043	ENSMUSG00000027198	Ext2	exostosin glycosyltransferase 2	0.337393	5.15825	8.85193	0.00701093	0.0429554	1.36698	0.304767	5.15825	10.5355	0.0037268	0.0180425	1.7437	-0.0326258	5.15825	0.0812384	0.778307	1	0
14048	ENSMUSG00000025932	Eya1	EYA transcriptional coactivator and phosphatase 1	1.8074	-3.7916	1.79798	0.205033	0.485131	0.314141	0	-3.7916	0	1	1	0	-1.8074	-3.7916	1.76641	0.208789	0.47674	0.321719
14049	ENSMUSG00000017897	Eya2	EYA transcriptional coactivator and phosphatase 2	0.127539	-2.72851	0.0145029	0.905243	1	0	-1.18504	-2.72851	1.48034	0.236684	0.487891	0.311677	-1.31258	-2.72851	1.38437	0.252001	0.541606	0.266317
14050	ENSMUSG00000028886	Eya3	EYA transcriptional coactivator and phosphatase 3	-0.190236	4.30254	2.68069	0.115876	0.335684	0.47407	-0.157454	4.30254	2.78426	0.109443	0.273096	0.563685	0.032782	4.30254	0.0803472	0.779492	1	0
14051	ENSMUSG00000010461	Eya4	EYA transcriptional coactivator and phosphatase 4	0.545578	-2.04528	0.660729	0.42506	0.785684	0.104752	-1.281	-2.04528	4.20103	0.0525749	0.155454	0.808398	-1.82657	-2.04528	6.74624	0.0164844	0.0781047	1.10732
14055	ENSMUSG00000006920	Ezh1	enhancer of zeste 1 polycomb repressive complex 2 subunit	0.394766	4.2733	7.46152	0.012219	0.0655545	1.1834	0.256335	4.2733	4.55861	0.0442026	0.136007	0.866437	-0.138431	4.2733	0.905299	0.351758	0.678744	0.168294
14056	ENSMUSG00000029687	Ezh2	enhancer of zeste 2 polycomb repressive complex 2 subunit	0.103096	2.1357	0.20251	0.65713	1	0	-0.335721	2.1357	3.11735	0.0914162	0.23808	0.623277	-0.438817	2.1357	3.70455	0.0673649	0.220751	0.656097
14057	ENSMUSG00000021474	Sfxn1	sideroflexin 1	0.129435	6.9056	1.00487	0.327094	0.673338	0.171767	0.568302	6.9056	28.6106	2.3137e-05	0.000258357	3.58778	0.438867	6.9056	11.0451	0.00310197	0.0220702	1.65619
14058	ENSMUSG00000031444	F10	coagulation factor X	-0.0371775	8.99438	0.0413039	0.840831	1	0	0.308091	8.99438	4.25933	0.0510947	0.152237	0.817481	0.345268	8.99438	3.47309	0.0758513	0.239828	0.6201
14060	ENSMUSG00000026368	F13b	coagulation factor XIII, beta subunit	-0.814036	7.77233	30.5742	1.50555e-05	0.000331062	3.48009	-0.593957	7.77233	26.0613	4.1523e-05	0.000423313	3.37334	0.220079	7.77233	2.35806	0.138973	0.36782	0.434365
14061	ENSMUSG00000027249	F2	coagulation factor II	0.263902	11.0428	2.40447	0.135334	0.37472	0.426294	0.269608	11.0428	3.68752	0.0679508	0.189763	0.721788	0.00570653	11.0428	0.00110251	0.973813	1	0
14062	ENSMUSG00000048376	F2r	coagulation factor II thrombin receptor	2.14879	4.8123	170.925	8.16323e-12	5.83864e-09	8.23369	1.27418	4.8123	79.8318	9.42416e-09	4.07865e-07	6.38948	-0.874605	4.8123	28.0565	2.62027e-05	0.000629676	3.20088
14063	ENSMUSG00000021678	F2rl1	F2R like trypsin receptor 1	3.79274	0.984978	77.3616	1.29719e-08	1.41591e-06	5.84896	1.72832	0.984978	19.2991	0.000236217	0.00179635	2.74561	-2.06442	0.984978	26.3376	3.95639e-05	0.000845367	3.07295
14064	ENSMUSG00000021675	F2rl2	coagulation factor II thrombin receptor like 2	1.83349	-1.92155	5.03518	0.0352886	0.1469	0.832978	0.703486	-1.92155	0.897497	0.3538	0.63923	0.194343	-1.13	-1.92155	2.00889	0.170463	0.426613	0.369965
14065	ENSMUSG00000050147	F2rl3	F2R like thrombin or trypsin receptor 3	2.24921	-3.07671	2.76133	0.11083	0.325598	0.487318	2.3031	-3.07671	3.65662	0.0690288	0.192111	0.716447	0.0538833	-3.07671	0.00188765	0.965739	1	0
14066	ENSMUSG00000028128	F3	coagulation factor III	-0.0513696	2.33579	0.013352	0.90945	1	0	0.385591	2.33579	1.13454	0.302655	0.564111	0.248635	0.436961	2.33579	0.947022	0.344995	0.677305	0.169216
14067	ENSMUSG00000026579	F5	coagulation factor V	0.0635675	9.23345	0.10148	0.753081	1	0	-0.199487	9.23345	1.49039	0.235149	0.48572	0.313614	-0.263055	9.23345	1.76259	0.197988	0.471573	0.326451
14068	ENSMUSG00000031443	F7	coagulation factor VII	0.0595953	7.54171	0.10184	0.75266	1	0	0.400773	7.54171	6.85704	0.0157269	0.0591629	1.22795	0.341178	7.54171	3.23279	0.0859922	0.262369	0.581088
14069	ENSMUSG00000031196	F8	coagulation factor VIII	-0.00329926	3.57043	6.03831e-05	0.993912	1	0	-0.808207	3.57043	5.25444	0.0382728	0.12128	0.916211	-0.804908	3.57043	3.70967	0.0751016	0.238221	0.623019
14070	ENSMUSG00000078317	F8a	factor 8-associated gene A	0.236215	2.98298	1.63139	0.214899	0.501997	0.299299	0.32167	2.98298	4.43699	0.0468678	0.142331	0.8467	0.0854551	2.98298	0.210381	0.650993	1	0
14071	ENSMUSG00000031138	F9	coagulation factor IX	-0.241974	7.61937	2.84964	0.105599	0.317353	0.498457	-0.142348	7.61937	1.50753	0.232562	0.482135	0.316831	0.0996257	7.61937	0.488618	0.491909	0.856572	0.0672362
14073	ENSMUSG00000034171	Faah	fatty acid amide hydrolase	-0.607383	7.32673	17.1492	0.000431499	0.00475191	2.32313	0.0597766	7.32673	0.262692	0.613412	0.97128	0.0126555	0.66716	7.32673	20.5753	0.000164867	0.00239879	2.62001
14077	ENSMUSG00000028773	Fabp3	fatty acid binding protein 3, muscle and heart	-0.568755	-2.34462	0.327284	0.573095	0.966922	0.0146087	-0.887599	-2.34462	1.15765	0.293676	0.551385	0.258545	-0.318843	-2.34462	0.10031	0.75446	1	0
14079	ENSMUSG00000023057	Fabp2	fatty acid binding protein 2, intestinal	-1.87499	4.88702	47.9832	2.27983e-06	7.60288e-05	4.11902	-1.76059	4.88702	71.8651	1.49124e-07	3.90943e-06	5.40789	0.114406	4.88702	0.207186	0.654669	1	0
14080	ENSMUSG00000054422	Fabp1	fatty acid binding protein 1, liver	-2.00305	10.7315	23.6994	0.000159009	0.00214123	2.66934	-3.14619	10.7315	91.0832	4.16425e-08	1.341e-06	5.87257	-1.14313	10.7315	10.0725	0.00574425	0.0352592	1.45273
14081	ENSMUSG00000018796	Acsl1	acyl-CoA synthetase long-chain family member 1	-1.36168	9.18398	43.0581	1.37646e-06	5.01486e-05	4.29974	-1.47878	9.18398	83.1628	6.59859e-09	3.03457e-07	6.5179	-0.117092	9.18398	0.365384	0.551749	0.930964	0.0310669
14082	ENSMUSG00000031077	Fadd	Fas associated via death domain	-0.0586081	3.16656	0.166805	0.686937	1	0	-0.213032	3.16656	3.28443	0.0836872	0.222666	0.652346	-0.154424	3.16656	1.16894	0.291392	0.602857	0.219786
14083	ENSMUSG00000022607	Ptk2	PTK2 protein tyrosine kinase 2	0.138032	3.95908	0.830611	0.372028	0.717528	0.144161	0.0190742	3.95908	0.0233926	0.879842	1	0	-0.118958	3.95908	0.615984	0.440959	0.791862	0.10135
14084	ENSMUSG00000010517	Faf1	Fas-associated factor 1	-0.28251	5.03508	4.36803	0.0484596	0.185452	0.731768	0.357099	5.03508	10.7269	0.0034771	0.0170493	1.76829	0.639609	5.03508	21.7658	0.000120344	0.00189393	2.72264
14085	ENSMUSG00000030630	Fah	fumarylacetoacetate hydrolase	-0.523099	9.19509	8.60919	0.00770688	0.0461886	1.33547	0.0131824	9.19509	0.00857486	0.927064	1	0	0.536282	9.19509	9.03753	0.00652563	0.0389835	1.40912
14086	ENSMUSG00000029581	Fscn1	fascin actin-bundling protein 1	-0.203275	1.82252	0.371818	0.548296	0.937831	0.0278756	-2.44764	1.82252	67.3237	4.03012e-08	1.30398e-06	5.88473	-2.24436	1.82252	44.5976	1.05973e-06	7.25501e-05	4.13936
14087	ENSMUSG00000032815	Fanca	Fanconi anemia, complementation group A	0.212292	-0.589676	0.246347	0.624608	1	0	-0.989848	-0.589676	7.0055	0.014772	0.0561835	1.25039	-1.20214	-0.589676	7.67047	0.0112161	0.0585562	1.23243
14088	ENSMUSG00000021461	Fancc	Fanconi anemia, complementation group C	-0.297551	2.54093	2.64375	0.118276	0.340749	0.467565	-0.150824	2.54093	1.03856	0.319294	0.588967	0.229909	0.146727	2.54093	0.647173	0.42978	0.778059	0.108987
14089	ENSMUSG00000000392	Fap	fibroblast activation protein	0.399198	-0.783075	0.569302	0.458581	0.828708	0.0815983	0.514873	-0.783075	1.37091	0.254251	0.500008	0.301023	0.115675	-0.783075	0.0479579	0.828686	1	0
14102	ENSMUSG00000024778	Fas	Fas cell surface death receptor	-0.254674	3.649	2.84553	0.105836	0.317353	0.498457	-0.685149	3.649	30.7913	1.43719e-05	0.000171547	3.76562	-0.430474	3.649	8.40631	0.00834734	0.0468938	1.32888
14103	ENSMUSG00000000817	Fasl	Fas ligand	0.832574	-2.32849	0.851813	0.366107	0.710236	0.148597	-0.955254	-2.32849	1.30186	0.26621	0.51242	0.290374	-1.78783	-2.32849	3.6748	0.068392	0.223258	0.651193
14104	ENSMUSG00000025153	Fasn	fatty acid synthase	-2.32414	8.98222	21.0158	0.000435301	0.00478409	2.3202	-1.73671	8.98222	21.1583	0.000422702	0.00291663	2.53512	0.587424	8.98222	1.62112	0.223868	0.499876	0.301137
14105	ENSMUSG00000028676	Srsf10	serine and arginine-rich splicing factor 10	0.25125	5.14931	3.59512	0.0712334	0.242249	0.615738	0.266162	5.14931	5.92285	0.0235743	0.0822393	1.08492	0.0149113	5.14931	0.0124508	0.912171	1	0
14106	ENSMUSG00000033837	Foxh1	forkhead box H1	0	-3.61469	0	1	1	0	3.0073	-3.61469	5.25463	0.0368952	0.117918	0.92842	3.0073	-3.61469	3.24787	0.0918071	0.274532	0.561406
14107	ENSMUSG00000070047	Fat1	FAT atypical cadherin 1	0.941182	5.51269	17.5033	0.000551645	0.00573543	2.24143	0.301215	5.51269	2.52255	0.129535	0.310215	0.508337	-0.639967	5.51269	7.99058	0.01113	0.0582407	1.23477
14109	ENSMUSG00000038274	Fau	FAU ubiquitin like and ribosomal protein S30 fusion	0.0115502	8.02444	0.00227406	0.962431	1	0	1.18782	8.02444	35.1125	8.00765e-06	0.000106199	3.97388	1.17627	8.02444	21.1495	0.000167645	0.00242673	2.61498
14113	ENSMUSG00000046865	Fbl	fibrillarin	-0.482025	4.94789	7.86951	0.0103451	0.0578658	1.23758	0.175527	4.94789	1.63545	0.21435	0.451614	0.345233	0.657552	4.94789	14.4371	0.00098948	0.00928101	2.0324
14114	ENSMUSG00000006369	Fbln1	fibulin 1	1.31231	-0.149194	6.25908	0.0203338	0.096753	1.01434	-2.60843	-0.149194	22.5738	9.7701e-05	0.000870914	3.06002	-3.92073	-0.149194	43.7976	1.21302e-06	7.7756e-05	4.10927
14115	ENSMUSG00000064080	Fbln2	fibulin 2	0.650655	0.983244	3.28614	0.0836119	0.27235	0.564873	-1.84746	0.983244	31.4257	1.25612e-05	0.000152615	3.8164	-2.49812	0.983244	45.4703	9.16229e-07	6.5705e-05	4.1824
14118	ENSMUSG00000027204	Fbn1	fibrillin 1	0.665011	1.67673	5.36056	0.0303677	0.130948	0.882902	-2.00725	1.67673	58.152	1.34326e-07	3.59336e-06	5.4445	-2.67226	1.67673	81.6609	7.73781e-09	3.23548e-06	5.49006
14119	ENSMUSG00000024598	Fbn2	fibrillin 2	4.02764	-2.11714	18.6432	0.000280582	0.0033893	2.46989	-1.92046	-2.11714	2.3601	0.138811	0.326502	0.486114	-5.9481	-2.11714	28.6875	2.27435e-05	0.000570771	3.24354
14120	ENSMUSG00000021456	Fbp2	fructose bisphosphatase 2	-1.38149	-2.51255	1.61275	0.217446	0.505219	0.29652	-0.575219	-2.51255	0.489043	0.491723	0.824666	0.083722	0.806268	-2.51255	0.542767	0.469115	0.82782	0.0820643
14121	ENSMUSG00000069805	Fbp1	fructose bisphosphatase 1	-1.52493	9.48821	64.7619	5.56722e-08	4.42431e-06	5.35415	-1.15484	9.48821	62.9385	7.04865e-08	2.08008e-06	5.68192	0.370093	9.48821	4.28665	0.0504174	0.179845	0.745103
14123	ENSMUSG00000042423	Fbrs	fibrosin	0.333794	4.62262	7.22468	0.0134777	0.0706786	1.15071	0.55236	4.62262	28.8077	2.2143e-05	0.000248894	3.60399	0.218566	4.62262	2.99564	0.0975696	0.287245	0.541748
14125	ENSMUSG00000005339	Fcer1a	Fc receptor, IgE, high affinity I, alpha polypeptide	1.74549	-3.66051	1.87627	0.188707	0.471706	0.326329	-1.25511	-3.66051	1.40572	0.252191	0.500008	0.301023	-3.00061	-3.66051	5.2263	0.0354517	0.138902	0.857291
14126	ENSMUSG00000024680	Ms4a2	membrane-spanning 4-domains, subfamily A, member 2	1.8074	-3.7916	1.79798	0.205033	0.485131	0.314141	0	-3.7916	0	1	1	0	-1.8074	-3.7916	1.76641	0.208789	0.47674	0.321719
14127	ENSMUSG00000058715	Fcer1g	Fc receptor, IgE, high affinity I, gamma polypeptide	0.691002	2.99591	5.17817	0.0352809	0.14689	0.833007	-0.768637	2.99591	8.69541	0.00856408	0.0361827	1.4415	-1.45964	2.99591	23.2583	0.000135111	0.00207233	2.68354
14128	ENSMUSG00000005540	Fcer2a	Fc receptor, IgE, low affinity II, alpha polypeptide	0.104009	-1.64042	0.0140675	0.906699	1	0	-2.03437	-1.64042	6.00657	0.022971	0.080621	1.09355	-2.13838	-1.64042	5.18481	0.0332189	0.132273	0.878527
14129	ENSMUSG00000015947	Fcgr1	Fc receptor, IgG, high affinity I	1.22113	2.05002	13.0262	0.00173502	0.0143288	1.84379	-1.24526	2.05002	16.7581	0.000558177	0.00365647	2.43694	-2.4664	2.05002	51.1556	6.03125e-07	4.82127e-05	4.31684
14130	ENSMUSG00000026656	Fcgr2b	Fc receptor, IgG, low affinity IIb	0.00525122	4.64476	0.000243164	0.987776	1	0	-0.944687	4.64476	11.4277	0.00441797	0.0208785	1.6803	-0.949938	4.64476	8.30688	0.0119415	0.0615511	1.21076
14131	ENSMUSG00000059498	Fcgr3	Fc receptor, IgG, low affinity III	0.779852	2.76581	6.64738	0.0184231	0.0896068	1.04766	-0.262815	2.76581	1.04011	0.320611	0.590932	0.228462	-1.04267	2.76581	11.9205	0.00266832	0.0197339	1.70479
14132	ENSMUSG00000003420	Fcgrt	Fc fragment of IgG receptor and transporter	-1.00881	7.20455	32.9915	9.07289e-06	0.000226374	3.64517	-0.716362	7.20455	27.0817	3.27308e-05	0.000345472	3.46159	0.292449	7.20455	2.96315	0.0992932	0.290776	0.536442
14133	ENSMUSG00000026938	Fcna	ficolin A	-1.09775	4.77579	16.044	0.000964865	0.00905527	2.0431	-1.93115	4.77579	75.8317	1.42133e-07	3.76515e-06	5.42422	-0.833395	4.77579	10.4339	0.00506765	0.0321801	1.49241
14134	ENSMUSG00000026835	Fcnb	ficolin B	5.34513	-3.07756	11.1843	0.00389473	0.0270107	1.56846	2.99773	-3.07756	3.64475	0.0734759	0.201697	0.695301	-2.34739	-3.07756	3.39979	0.0829137	0.255732	0.592215
14137	ENSMUSG00000021273	Fdft1	farnesyl diphosphate farnesyl transferase 1	-0.597679	7.6405	6.27145	0.0207958	0.0984153	1.00694	-0.18181	7.6405	0.916012	0.349662	0.633185	0.19847	0.415869	7.6405	3.08644	0.0938563	0.278759	0.554772
14148	ENSMUSG00000032051	Fdx1	ferredoxin 1	-0.969275	5.98692	22.5966	0.000103548	0.00153119	2.81497	-0.12146	5.98692	0.58249	0.453702	0.774814	0.110802	0.847815	5.98692	17.4874	0.000409452	0.00473583	2.3246
14149	ENSMUSG00000018861	Fdxr	ferredoxin reductase	-0.154118	4.84738	0.621186	0.439426	0.80409	0.0946953	0.839419	4.84738	27.872	3.12141e-05	0.000331653	3.47932	0.993537	4.84738	24.1593	7.35086e-05	0.00132927	2.87639
14151	ENSMUSG00000024588	Fech	ferrochelatase	-0.290845	7.2997	4.54194	0.0445577	0.174828	0.757389	0.181459	7.2997	2.71482	0.113708	0.282003	0.549747	0.472304	7.2997	11.7906	0.0023859	0.0181226	1.74178
14154	ENSMUSG00000043683	Fem1a	fem 1 homolog a	-0.23941	4.98266	4.07507	0.0559423	0.204788	0.688695	0.055076	4.98266	0.329873	0.571592	0.924775	0.0339638	0.294486	4.98266	6.13891	0.0214311	0.0953784	1.02055
14155	ENSMUSG00000032244	Fem1b	fem 1 homolog b	0.0929757	4.47694	0.52499	0.476399	0.85134	0.0698968	0.366023	4.47694	12.093	0.00214907	0.0114148	1.94253	0.273047	4.47694	4.42218	0.0472046	0.171658	0.765335
14156	ENSMUSG00000024742	Fen1	flap structure specific endonuclease 1	0.339989	2.13533	2.79483	0.108811	0.321725	0.492515	-0.0789125	2.13533	0.216055	0.646655	1	0	-0.418902	2.13533	4.24954	0.0513398	0.181669	0.74072
14158	ENSMUSG00000000127	Fer	FER tyrosine kinase	-0.249921	2.72758	1.93672	0.178013	0.452848	0.344048	-0.248828	2.72758	2.91121	0.102122	0.259291	0.586213	0.00109323	2.72758	3.74609e-05	0.995172	1	0
14159	ENSMUSG00000053158	Fes	feline sarcoma oncogene	0.602441	3.47774	15.1278	0.000795853	0.00768401	2.11441	0.71257	3.47774	30.1587	1.64652e-05	0.00019256	3.71543	0.11013	3.47774	0.489869	0.491361	0.855937	0.0675584
14160	ENSMUSG00000020140	Lgr5	leucine rich repeat containing G protein coupled receptor 5	-2.08853	1.95799	11.6633	0.00388395	0.0269497	1.56945	-2.77729	1.95799	31.9355	4.78142e-05	0.000476721	3.32174	-0.688758	1.95799	1.3793	0.258708	0.552176	0.257922
14161	ENSMUSG00000028001	Fga	fibrinogen alpha chain	1.16634	12.4482	17.5571	0.000395576	0.00441897	2.35468	0.464148	12.4482	3.89073	0.0615577	0.17615	0.754117	-0.702187	12.4482	6.23959	0.0206654	0.092944	1.03178
14163	ENSMUSG00000025265	Fgd1	FYVE, RhoGEF and PH domain containing 1	2.28824	1.55232	63.0537	6.94337e-08	5.27133e-06	5.27808	1.46511	1.55232	33.2233	8.6534e-06	0.000112585	3.94852	-0.823133	1.55232	8.43135	0.00826522	0.0465576	1.33201
14164	ENSMUSG00000036585	Fgf1	fibroblast growth factor 1	-1.18963	6.7572	22.8672	0.000126547	0.00180169	2.74432	-0.427553	6.7572	4.93938	0.0384699	0.121727	0.914614	0.762078	6.7572	9.78935	0.00548336	0.0341364	1.46678
14165	ENSMUSG00000021732	Fgf10	fibroblast growth factor 10	-1.90287	-3.74521	1.45793	0.246104	0.548123	0.261122	-1.90287	-3.74521	2.26998	0.152835	0.34702	0.459645	0	-3.74521	0	1	1	0
14166	ENSMUSG00000042826	Fgf11	fibroblast growth factor 11	-1.53953	-2.56727	1.8459	0.188104	0.470722	0.327236	-0.224512	-2.56727	0.0730501	0.78948	1	0	1.31502	-2.56727	1.33134	0.261016	0.555882	0.255018
14167	ENSMUSG00000022523	Fgf12	fibroblast growth factor 12	-0.325891	-1.88746	0.149676	0.702582	1	0	-0.580424	-1.88746	0.686104	0.416437	0.723587	0.140509	-0.254533	-1.88746	0.0903124	0.766617	1	0
14168	ENSMUSG00000031137	Fgf13	fibroblast growth factor 13	2.41137	-3.25972	6.25655	0.0203563	0.0968261	1.01401	-1.12211	-3.25972	1.07671	0.319848	0.589766	0.22932	-3.53348	-3.25972	11.1795	0.00295711	0.0212848	1.67193
14169	ENSMUSG00000025551	Fgf14	fibroblast growth factor 14	2.21654	-3.20715	2.8858	0.107718	0.319337	0.495751	-2.66561	-3.20715	2.93137	0.105183	0.265187	0.576447	-4.88215	-3.20715	9.18424	0.00759258	0.0436678	1.35984
14170	ENSMUSG00000031073	Fgf15	fibroblast growth factor 15	0	-3.83907	0	1	1	0	0	-3.83907	0	1	1	0	0	-3.83907	0	1	1	0
14171	ENSMUSG00000022101	Fgf17	fibroblast growth factor 17	-2.33429	-3.42411	1.94501	0.178516	0.453786	0.343149	1.05472	-3.42411	0.886383	0.35776	0.644628	0.190691	3.38901	-3.42411	3.92253	0.061651	0.207096	0.683829
14172	ENSMUSG00000057967	Fgf18	fibroblast growth factor 18	1.35624	-2.77587	1.27897	0.270335	0.586855	0.231469	1.52117	-2.77587	2.1919	0.152996	0.347225	0.459388	0.164936	-2.77587	0.0211797	0.885623	1	0
14173	ENSMUSG00000037225	Fgf2	fibroblast growth factor 2	2.42067	-3.5009	3.66459	0.0687488	0.236044	0.627007	0.693942	-3.5009	0.315816	0.579845	0.934332	0.0294988	-1.72673	-3.5009	2.03214	0.168115	0.422448	0.374227
14174	ENSMUSG00000031074	Fgf3	fibroblast growth factor 3	1.73723	-3.79305	1.79689	0.205162	0.485131	0.314141	0	-3.79305	0	1	1	0	-1.73723	-3.79305	1.76494	0.208966	0.47674	0.321719
14175	ENSMUSG00000050917	Fgf4	fibroblast growth factor 4	0	-3.83907	0	1	1	0	0	-3.83907	0	1	1	0	0	-3.83907	0	1	1	0
14176	ENSMUSG00000029337	Fgf5	fibroblast growth factor 5	0	-3.83907	0	1	1	0	0	-3.83907	0	1	1	0	0	-3.83907	0	1	1	0
14177	ENSMUSG00000000183	Fgf6	fibroblast growth factor 6	0	-3.83907	0	1	1	0	0	-3.83907	0	1	1	0	0	-3.83907	0	1	1	0
14178	ENSMUSG00000027208	Fgf7	fibroblast growth factor 7	-0.167813	-3.31993	0.0171541	0.896993	1	0	-2.33465	-3.31993	3.30265	0.0828907	0.221376	0.654869	-2.16684	-3.31993	2.20944	0.151437	0.392694	0.405946
14179	ENSMUSG00000025219	Fgf8	fibroblast growth factor 8	0	-3.83907	0	1	1	0	0	-3.83907	0	1	1	0	0	-3.83907	0	1	1	0
14180	ENSMUSG00000021974	Fgf9	fibroblast growth factor 9	-1.111	-2.01543	1.76331	0.1979	0.485131	0.314141	-1.21889	-2.01543	3.24453	0.0854618	0.226368	0.645184	-0.107887	-2.01543	0.0161793	0.899946	1	0
14181	ENSMUSG00000048373	Fgfbp1	fibroblast growth factor binding protein 1	1.30701	-2.74837	1.0809	0.30985	0.647841	0.188531	1.22346	-2.74837	1.22684	0.280051	0.53179	0.27426	-0.0835492	-2.74837	0.00502175	0.944149	1	0
14182	ENSMUSG00000031565	Fgfr1	fibroblast growth factor receptor 1	2.47124	4.21928	124.733	7.97868e-10	1.54895e-07	6.80996	2.3701	4.21928	144.5	2.30956e-10	2.12066e-08	7.67353	-0.101145	4.21928	0.205216	0.655639	1	0
14183	ENSMUSG00000030849	Fgfr2	fibroblast growth factor receptor 2	1.1027	5.81212	54.6879	2.19641e-07	1.27556e-05	4.8943	0.66953	5.81212	28.0547	2.62134e-05	0.000286817	3.54239	-0.433173	5.81212	8.19868	0.0090644	0.0498909	1.30198
14184	ENSMUSG00000054252	Fgfr3	fibroblast growth factor receptor 3	-0.272984	4.78721	2.76273	0.110745	0.32547	0.487489	-1.48805	4.78721	118.598	2.66566e-10	2.35994e-08	7.6271	-1.21507	4.78721	58.5632	1.26893e-07	1.81228e-05	4.74178
14186	ENSMUSG00000005320	Fgfr4	fibroblast growth factor receptor 4	0.705164	5.96289	24.9868	5.36579e-05	0.000909775	3.04107	0.491891	5.96289	17.3108	0.000411518	0.00285104	2.545	-0.213273	5.96289	2.22404	0.150155	0.390047	0.408884
14187	ENSMUSG00000029762	Akr1b8	aldo-keto reductase family 1, member B8	0.180719	1.52275	0.270499	0.60822	1	0	-0.302037	1.52275	1.08798	0.308308	0.57237	0.242323	-0.482756	1.52275	1.94475	0.177154	0.437555	0.358967
14190	ENSMUSG00000039899	Fgl2	fibrinogen-like protein 2	1.80117	2.34415	18.1521	0.000606085	0.0062008	2.20755	-0.52658	2.34415	1.9634	0.180372	0.394045	0.404454	-2.32775	2.34415	29.7248	5.44683e-05	0.00105749	2.97572
14191	ENSMUSG00000028874	Fgr	FGR proto-oncogene, Src family tyrosine kinase	1.34711	1.8491	20.0075	0.000192217	0.00248775	2.60419	-0.448212	1.8491	2.87293	0.104268	0.263321	0.579515	-1.79532	1.8491	35.1934	5.83456e-06	0.00021903	3.6595
14194	ENSMUSG00000026526	Fh1	fumarate hydratase 1	-1.11184	7.13105	29.0099	2.11716e-05	0.000435595	3.36092	-0.144614	7.13105	0.816721	0.375984	0.668949	0.174607	0.967222	7.13105	22.2775	0.000105411	0.00171144	2.76664
14198	ENSMUSG00000060579	Fhit	fragile histidine triad gene	0.0551673	1.62244	0.0336176	0.856211	1	0	1.11991	1.62244	20.9786	0.000148036	0.00122211	2.91289	1.06474	1.62244	11.9346	0.00226978	0.0174859	1.75731
14199	ENSMUSG00000023092	Fhl1	four and a half LIM domains 1	0.912076	2.59942	11.8485	0.00234119	0.0181492	1.74114	-0.46401	2.59942	4.13668	0.0542793	0.159298	0.79779	-1.37609	2.59942	27.0023	3.34484e-05	0.000748824	3.12562
14200	ENSMUSG00000008136	Fhl2	four and a half LIM domains 2	1.656	-0.992009	6.48008	0.0184757	0.089782	1.04681	-1.70432	-0.992009	6.63459	0.0172891	0.0639754	1.19399	-3.36032	-0.992009	22.5806	9.75297e-05	0.0016173	2.79121
14201	ENSMUSG00000032643	Fhl3	four and a half LIM domains 3	3.99977	1.47216	118.678	2.64898e-10	7.3466e-08	7.13391	2.73124	1.47216	66.8916	4.25299e-08	1.36634e-06	5.86444	-1.26853	1.47216	14.3074	0.00103133	0.00957001	2.01909
14202	ENSMUSG00000050035	Fhl4	four and a half LIM domains 4	3.68987	-3.23364	9.99749	0.00454053	0.0304408	1.51654	0.687223	-3.23364	0.31388	0.581001	0.935764	0.0288336	-3.00264	-3.23364	7.34481	0.0128221	0.0646673	1.18932
14204	ENSMUSG00000074141	Il4i1	interleukin 4 induced 1	1.48434	-3.22397	1.31154	0.264488	0.57738	0.238539	1.99908	-3.22397	3.2615	0.0847017	0.224737	0.648325	0.514739	-3.22397	0.189186	0.667855	1	0
14205	ENSMUSG00000031380	Vegfd	vascular endothelial growth factor D	0.644641	0.880284	4.00171	0.0580161	0.210411	0.676932	0.336924	0.880284	1.53308	0.228772	0.475949	0.32244	-0.307716	0.880284	0.907527	0.351178	0.678744	0.168294
14208	ENSMUSG00000029147	Ppm1g	protein phosphatase 1G (formerly 2C), magnesium-dependent, gamma isoform	-0.167153	5.34625	0.989677	0.330697	0.678648	0.168356	0.379344	5.34625	7.74526	0.0108796	0.0439961	1.35659	0.546496	5.34625	10.2687	0.00410813	0.0273195	1.56353
14211	ENSMUSG00000028312	Smc2	structural maintenance of chromosomes 2	-0.112232	1.87804	0.215742	0.646892	1	0	-1.28143	1.87804	39.2118	2.72323e-06	4.37589e-05	4.35893	-1.1692	1.87804	23.9053	6.99003e-05	0.00127249	2.89535
14218	ENSMUSG00000053617	Sh3pxd2a	SH3 and PX domains 2A	-0.0576919	4.80502	0.0609739	0.807774	1	0	-0.737897	4.80502	14.7152	0.00122132	0.00707464	2.1503	-0.680205	4.80502	8.81127	0.00827034	0.0465671	1.33192
14219	ENSMUSG00000019997	Ccn2	cellular communication network factor 2	2.5813	3.87168	21.1146	0.000546989	0.00570039	2.2441	1.61214	3.87168	10.6826	0.00635599	0.0283242	1.54784	-0.96916	3.87168	3.0366	0.105795	0.304212	0.516824
14221	ENSMUSG00000075012	Fjx1	four jointed box 1	3.07334	-1.10956	18.0423	0.000332903	0.0038502	2.41452	0.864193	-1.10956	1.58492	0.22132	0.46322	0.334213	-2.20914	-1.10956	10.1991	0.00421465	0.0278538	1.55512
14225	ENSMUSG00000032966	Fkbp1a	FK506 binding protein 1a	0.159528	5.72901	1.30508	0.265634	0.579214	0.237161	0.125448	5.72901	1.19403	0.286404	0.540667	0.26707	-0.0340802	5.72901	0.0590541	0.810261	1	0
14226	ENSMUSG00000020635	Fkbp1b	FK506 binding protein 1b	0.785035	-1.63787	1.37414	0.253708	0.559839	0.251937	-0.812895	-1.63787	1.74613	0.200017	0.428119	0.368435	-1.59793	-1.63787	5.37296	0.0301962	0.1236	0.907983
14227	ENSMUSG00000056629	Fkbp2	FK506 binding protein 2	-0.406159	5.69996	3.07104	0.0962985	0.299086	0.524204	0.155012	5.69996	0.694966	0.415142	0.721936	0.141502	0.561171	5.69996	5.78658	0.0268281	0.113171	0.946264
14228	ENSMUSG00000030357	Fkbp4	FK506 binding protein 4	-1.20215	6.98344	36.2821	4.72091e-06	0.000133517	3.87446	-1.24444	6.98344	63.2786	6.74257e-08	2.00719e-06	5.69741	-0.0422853	6.98344	0.0502001	0.824794	1	0
14229	ENSMUSG00000024222	Fkbp5	FK506 binding protein 5	0.212385	7.39184	0.568254	0.461138	0.83129	0.0802473	2.16117	7.39184	80.1947	6.84628e-08	2.03139e-06	5.69221	1.94878	7.39184	38.9342	8.46767e-06	0.000279639	3.5534
14230	ENSMUSG00000001555	Fkbp10	FK506 binding protein 10	1.00617	-0.00974838	6.01928	0.0225895	0.104651	0.980259	-1.19305	-0.00974838	10.0749	0.00441228	0.0208559	1.68077	-2.19922	-0.00974838	27.1808	3.19921e-05	0.000723992	3.14027
14231	ENSMUSG00000002732	Fkbp7	FK506 binding protein 7	0.121253	1.31822	0.186638	0.669958	1	0	-0.26502	1.31822	1.28954	0.26842	0.514775	0.288382	-0.386273	1.31822	1.90383	0.181589	0.44501	0.35163
14232	ENSMUSG00000019428	Fkbp8	FK506 binding protein 8	-0.169154	7.97051	1.07644	0.310827	0.649291	0.18756	0.250058	7.97051	3.57269	0.0720573	0.198664	0.701881	0.419212	7.97051	6.47261	0.0185353	0.0853181	1.06896
14233	ENSMUSG00000047861	Foxi1	forkhead box I1	0	-3.83907	0	1	1	0	0	-3.83907	0	1	1	0	0	-3.83907	0	1	1	0
14234	ENSMUSG00000046714	Foxc2	forkhead box C2	-0.108903	-2.75084	0.0156432	0.901608	1	0	-1.19003	-2.75084	2.32856	0.141346	0.331348	0.479716	-1.08112	-2.75084	1.39077	0.25094	0.539794	0.267772
14235	ENSMUSG00000001517	Foxm1	forkhead box M1	-0.0386767	-0.162515	0.00968608	0.922497	1	0	-1.08957	-0.162515	10.4581	0.00383315	0.0184718	1.73349	-1.05089	-0.162515	7.04564	0.014525	0.0711048	1.1481
14236	ENSMUSG00000034998	Foxn2	forkhead box N2	0.0411799	3.93368	0.0810811	0.778515	1	0	-0.00409325	3.93368	0.00119143	0.972778	1	0	-0.0452732	3.93368	0.0979649	0.75725	1	0
14237	ENSMUSG00000051490	Foxd4	forkhead box D4	3.61019	-3.58198	6.47865	0.0209893	0.0990741	1.00404	1.25892	-3.58198	1.19397	0.28988	0.545768	0.262992	-2.35127	-3.58198	3.02274	0.100309	0.292563	0.533781
14238	ENSMUSG00000038402	Foxf2	forkhead box F2	0	-3.83907	0	1	1	0	0	-3.83907	0	1	1	0	0	-3.83907	0	1	1	0
14239	ENSMUSG00000074676	Foxs1	forkhead box S1	1.44625	-1.96188	4.29035	0.0503265	0.189554	0.722267	-1.92884	-1.96188	6.89456	0.0154793	0.0583835	1.23371	-3.37509	-1.96188	18.7848	0.000269603	0.00346129	2.46076
14240	ENSMUSG00000056829	Foxb2	forkhead box B2	0	-3.83907	0	1	1	0	0	-3.83907	0	1	1	0	0	-3.83907	0	1	1	0
14241	ENSMUSG00000097084	Foxl1	forkhead box L1	0	-3.83907	0	1	1	0	0	-3.83907	0	1	1	0	0	-3.83907	0	1	1	0
14245	ENSMUSG00000020593	Lpin1	lipin 1	-1.85049	8.66954	14.8446	0.00177624	0.0146026	1.83557	1.35022	8.66954	13.8116	0.00232382	0.0121952	1.91381	3.20071	8.66954	37.8771	2.56904e-05	0.000623113	3.20543
14246	ENSMUSG00000102439	Flg	filaggrin	0	-3.83907	0	1	1	0	0	-3.83907	0	1	1	0	0	-3.83907	0	1	1	0
14247	ENSMUSG00000016087	Fli1	Friend leukemia integration 1	0.488523	0.866813	1.85534	0.187023	0.468877	0.328941	-1.02	0.866813	10.6206	0.00361336	0.017581	1.75496	-1.50852	0.866813	17.5032	0.000389033	0.00457135	2.33996
14248	ENSMUSG00000002812	Flii	flightless I actin binding protein	-0.255111	5.78196	3.72108	0.0668016	0.232644	0.633309	-0.380896	5.78196	12.6354	0.00178648	0.00975546	2.01075	-0.125785	5.78196	0.929766	0.345461	0.677927	0.168817
14251	ENSMUSG00000059714	Flot1	flotillin 1	0.780229	5.38396	20.6444	0.000161838	0.00217054	2.66343	0.995491	5.38396	47.1041	7.01373e-07	1.40683e-05	4.85176	0.215262	5.38396	1.48301	0.236276	0.519807	0.284158
14252	ENSMUSG00000061981	Flot2	flotillin 2	0.0565968	5.77306	0.178543	0.676752	1	0	0.237463	5.77306	4.68723	0.0415691	0.129476	0.887812	0.180866	5.77306	1.7921	0.194416	0.46584	0.331763
14254	ENSMUSG00000029648	Flt1	FMS-like tyrosine kinase 1	-0.112029	2.72998	0.122808	0.729915	1	0	-0.467507	2.72998	3.16993	0.0912164	0.237651	0.624061	-0.355478	2.72998	1.2601	0.275802	0.578293	0.237852
14255	ENSMUSG00000042817	Flt3	FMS-like tyrosine kinase 3	1.58776	-1.27379	8.06208	0.00957322	0.0545359	1.26332	-1.20229	-1.27379	4.78838	0.0396221	0.124496	0.904845	-2.79005	-1.27379	22.2398	0.000106438	0.001724	2.76346
14256	ENSMUSG00000110206	Flt3l	FMS-like tyrosine kinase 3 ligand	0.150336	2.27595	0.401971	0.532646	0.920564	0.0359459	-0.373053	2.27595	3.57788	0.0718657	0.198238	0.702813	-0.523389	2.27595	4.92601	0.037136	0.143676	0.842616
14257	ENSMUSG00000020357	Flt4	FMS-like tyrosine kinase 4	0.177425	4.27895	0.582178	0.455149	0.824761	0.0836719	-0.964225	4.27895	24.4706	9.84396e-05	0.000875488	3.05775	-1.14165	4.27895	24.9389	8.87803e-05	0.00151283	2.82021
14260	ENSMUSG00000044042	Fmn1	formin 1	0.595939	4.76054	3.89973	0.0671606	0.233541	0.631636	1.30275	4.76054	26.2324	0.000128606	0.00109333	2.96125	0.706811	4.76054	5.05126	0.0402209	0.152549	0.816591
14261	ENSMUSG00000040181	Fmo1	flavin containing monooxygenase 1	-1.75318	7.82993	84.1487	5.95095e-09	7.776e-07	6.10924	-1.6695	7.82993	129.138	1.20106e-10	1.31628e-08	7.88065	0.0836892	7.82993	0.225942	0.63926	1	0
14262	ENSMUSG00000026691	Fmo3	flavin containing monooxygenase 3	-3.48682	9.02381	27.3494	0.00016266	0.00217887	2.66177	0.590899	9.02381	1.71674	0.212799	0.449006	0.347747	4.07772	9.02381	34.8963	5.18027e-05	0.00101804	2.99224
14263	ENSMUSG00000028088	Fmo5	flavin containing monooxygenase 5	-1.13352	8.87971	22.0471	0.000111867	0.00163553	2.78634	-0.102036	8.87971	0.297765	0.590807	0.946511	0.0238744	1.03148	8.87971	18.4514	0.00029623	0.00373088	2.42819
14264	ENSMUSG00000041559	Fmod	fibromodulin	-0.619526	0.370216	0.83544	0.373309	0.718923	0.143318	-1.89355	0.370216	10.5883	0.00460366	0.0216768	1.664	-1.27402	0.370216	3.51143	0.0779954	0.244677	0.611407
14265	ENSMUSG00000000838	Fmr1	fragile X messenger ribonucleoprotein 1	-0.0129153	4.79524	0.00954687	0.923054	1	0	-0.0467261	4.79524	0.186974	0.669679	1	0	-0.0338108	4.79524	0.0656006	0.800246	1	0
14266	ENSMUSG00000031189	Aff2	AF4/FMR2 family, member 2	0.633344	-3.50333	0.185291	0.671076	1	0	0.801787	-3.50333	0.41091	0.528166	0.871533	0.0597162	0.168443	-3.50333	0.0138908	0.907254	1	0
14268	ENSMUSG00000026193	Fn1	fibronectin 1	0.84252	11.4712	12.3947	0.00193837	0.0155913	1.80712	0.318687	11.4712	2.51925	0.126812	0.305796	0.514569	-0.523833	11.4712	4.71216	0.0410793	0.154897	0.809958
14269	ENSMUSG00000075415	Fnbp1	formin binding protein 1	0.221412	3.37942	1.75202	0.199288	0.485131	0.314141	-0.833502	3.37942	35.0929	5.95099e-06	8.26902e-05	4.08255	-1.05491	3.37942	40.7062	2.07841e-06	0.000112081	3.95047
14270	ENSMUSG00000026425	Srgap2	SLIT-ROBO Rho GTPase activating protein 2	0.277062	4.5443	3.16245	0.0892513	0.28408	0.546559	0.0254019	4.5443	0.0388191	0.845626	1	0	-0.25166	4.5443	2.60456	0.120888	0.332551	0.478142
14272	ENSMUSG00000015994	Fnta	farnesyltransferase, CAAX box, alpha	-0.0658373	5.17819	0.207409	0.653293	1	0	0.386453	5.17819	10.7623	0.00343304	0.0168697	1.77289	0.45229	5.17819	9.50991	0.00544969	0.033964	1.46898
14275	ENSMUSG00000001827	Folr1	folate receptor alpha	0.411169	-2.89259	0.106807	0.746914	1	0	0.514553	-2.89259	0.23066	0.635802	0.998005	0.000867123	0.103384	-2.89259	0.00648152	0.936565	1	0
14276	ENSMUSG00000032725	Folr2	folate receptor beta	-0.586416	3.07476	3.35734	0.0837815	0.272615	0.56445	-2.63755	3.07476	88.9518	2.52886e-08	9.06754e-07	6.04251	-2.05113	3.07476	42.5969	4.23533e-06	0.000174148	3.75908
14281	ENSMUSG00000021250	Fos	FBJ osteosarcoma oncogene	2.58611	2.6359	74.7236	1.99257e-08	2.01387e-06	5.69597	4.04005	2.6359	220.749	9.41592e-13	3.70892e-10	9.43075	1.45394	2.6359	23.7465	7.69798e-05	0.00136658	2.86437
14282	ENSMUSG00000003545	Fosb	FBJ osteosarcoma oncogene B	0.947091	-0.616388	1.47365	0.239006	0.539083	0.268344	2.26881	-0.616388	12.3282	0.00221512	0.0117198	1.93108	1.32171	-0.616388	2.97387	0.100146	0.292455	0.533942
14283	ENSMUSG00000024912	Fosl1	fos-like antigen 1	2.52323	-3.70259	3.95359	0.0632367	0.223849	0.650045	1.26629	-3.70259	1.51643	0.235042	0.485575	0.313744	-1.25694	-3.70259	0.939518	0.346087	0.678744	0.168294
14284	ENSMUSG00000029135	Fosl2	fos-like antigen 2	0.655793	3.23391	8.11686	0.00937192	0.053615	1.27071	0.805107	3.23391	17.3533	0.000407228	0.00282809	2.54851	0.149315	3.23391	0.40696	0.530144	0.904008	0.0438276
14287	ENSMUSG00000009566	Fpgs	folylpolyglutamyl synthetase	-0.158641	6.38971	0.457037	0.507249	0.889913	0.0506525	-0.971439	6.38971	25.4602	7.41682e-05	0.000689876	3.16123	-0.812798	6.38971	12.7316	0.00208107	0.0163399	1.78675
14289	ENSMUSG00000052270	Fpr2	formyl peptide receptor 2	0.396567	-0.191921	0.554397	0.46445	0.835591	0.0780061	-1.32973	-0.191921	7.75492	0.010837	0.0438433	1.3581	-1.7263	-0.191921	10.0491	0.00445457	0.0290059	1.53751
14290	ENSMUSG00000060701	Fpr-rs3	formyl peptide receptor, related sequence 3	0	-3.83907	0	1	1	0	0	-3.83907	0	1	1	0	0	-3.83907	0	1	1	0
14291	ENSMUSG00000048062	Fpr-rs4	formyl peptide receptor, related sequence 4	0	-3.83907	0	1	1	0	0	-3.83907	0	1	1	0	0	-3.83907	0	1	1	0
14293	ENSMUSG00000045551	Fpr1	formyl peptide receptor 1	-0.117372	1.00718	0.102028	0.75244	1	0	-2.19643	1.00718	44.5004	1.07716e-06	2.03025e-05	4.69245	-2.07905	1.00718	31.0157	1.37007e-05	0.000394807	3.40362
14294	ENSMUSG00000079700	Fpr3	formyl peptide receptor 3	0	-3.83907	0	1	1	0	0	-3.83907	0	1	1	0	0	-3.83907	0	1	1	0
14296	ENSMUSG00000067199	Frat1	frequently rearranged in advanced T cell lymphomas	1.19313	2.66806	16.1266	0.00068878	0.00684975	2.16433	0.974879	2.66806	14.7219	0.0010444	0.00620404	2.20733	-0.218253	2.66806	0.529049	0.475515	0.83602	0.0777833
14297	ENSMUSG00000059363	Fxn	frataxin	-0.33096	3.47325	2.55437	0.124332	0.353475	0.451641	0.0464099	3.47325	0.077599	0.783194	1	0	0.37737	3.47325	3.31042	0.0825539	0.254947	0.59355
14299	ENSMUSG00000062661	Ncs1	neuronal calcium sensor 1	1.97922	-1.02135	11.4095	0.00272611	0.0203441	1.69156	0.597695	-1.02135	1.2624	0.273375	0.522214	0.282152	-1.38153	-1.02135	5.74796	0.0254852	0.1087	0.963771
14300	ENSMUSG00000031590	Frg1	FSHD region gene 1	-0.29194	3.63557	3.20831	0.0871106	0.279142	0.554174	-0.0939857	3.63557	0.50953	0.482888	0.813362	0.089716	0.197954	3.63557	1.48289	0.236293	0.519807	0.284158
14302	ENSMUSG00000019779	Frk	fyn-related kinase	0.303809	2.73815	1.56027	0.224825	0.516092	0.287273	-0.314397	2.73815	2.3921	0.136293	0.322421	0.491577	-0.618206	2.73815	6.51644	0.0181885	0.0841726	1.07483
14308	ENSMUSG00000027120	Fshb	follicle stimulating hormone beta	0	-3.83907	0	1	1	0	0	-3.83907	0	1	1	0	0	-3.83907	0	1	1	0
14309	ENSMUSG00000032937	Fshr	follicle stimulating hormone receptor	0	-3.83907	0	1	1	0	0	-3.83907	0	1	1	0	0	-3.83907	0	1	1	0
14311	ENSMUSG00000030278	Cidec	cell death-inducing DFFA-like effector c	-0.774284	1.23883	4.46374	0.0462664	0.179409	0.746157	-0.128974	1.23883	0.20069	0.658569	1	0	0.64531	1.23883	3.11342	0.0916074	0.274116	0.562065
14312	ENSMUSG00000024335	Brd2	bromodomain containing 2	-0.150009	6.54498	0.80098	0.380541	0.728772	0.137409	-0.0035484	6.54498	0.000680039	0.979432	1	0	0.14646	6.54498	0.7637	0.391665	0.728215	0.13774
14313	ENSMUSG00000021765	Fst	follistatin	3.28121	3.44457	83.6982	1.35369e-07	8.88694e-06	5.05125	3.05436	3.44457	88.3979	9.46009e-08	2.64522e-06	5.57754	-0.226847	3.44457	0.423737	0.524737	0.897591	0.0469215
14314	ENSMUSG00000022816	Fstl1	follistatin-like 1	0.747759	2.40364	7.72713	0.0109602	0.0604477	1.21862	-1.654	2.40364	47.2282	6.87465e-07	1.38291e-05	4.85921	-2.40176	2.40364	77.4537	1.22442e-08	4.02017e-06	5.39576
14317	ENSMUSG00000001155	Ftcd	formiminotransferase cyclodeaminase	-0.0745099	8.71087	0.182575	0.673345	1	0	0.329776	8.71087	5.38499	0.0300306	0.0998778	1.00053	0.404286	8.71087	5.22878	0.0322613	0.129766	0.886838
14319	ENSMUSG00000024661	Fth1	ferritin heavy polypeptide 1	-0.311335	10.4364	2.91358	0.101991	0.311463	0.506594	0.0390309	10.4364	0.07046	0.793153	1	0	0.350366	10.4364	3.67739	0.068302	0.223042	0.651613
14325	ENSMUSG00000050708	Ftl1	ferritin light polypeptide 1	-1.2584	9.8722	40.4007	2.19524e-06	7.36598e-05	4.13277	-0.787303	9.8722	26.3823	3.85071e-05	0.000397638	3.40051	0.471096	9.8722	6.12504	0.0215619	0.0958038	1.01862
14339	ENSMUSG00000031667	Aktip	AKT interacting protein	-0.219935	3.54411	1.57579	0.22261	0.512479	0.290324	-0.0287974	3.54411	0.0411811	0.841064	1	0	0.191138	3.54411	1.19168	0.286867	0.595633	0.225021
14343	ENSMUSG00000008461	Fut1	fucosyltransferase 1	1.45914	-1.16449	2.09928	0.164867	0.431273	0.365248	1.76658	-1.16449	4.14633	0.056984	0.165715	0.780639	0.307444	-1.16449	0.098613	0.757174	1	0
14344	ENSMUSG00000055978	Fut2	fucosyltransferase 2	-0.308916	-2.63932	0.0756605	0.785847	1	0	-1.39412	-2.63932	1.98387	0.173036	0.381608	0.418382	-1.0852	-2.63932	0.868638	0.361504	0.689238	0.161631
14345	ENSMUSG00000049307	Fut4	fucosyltransferase 4	1.20043	-1.34378	3.75233	0.0657514	0.230172	0.637947	-1.309	-1.34378	4.7528	0.0402948	0.126172	0.899037	-2.50943	-1.34378	14.6694	0.000919123	0.00876213	2.05739
14346	ENSMUSG00000117146	Fut4-ps1	fucosyltransferase 4, pseudogene 1	0	-3.83907	0	1	1	0	0	-3.83907	0	1	1	0	0	-3.83907	0	1	1	0
14347	ENSMUSG00000036587	Fut7	fucosyltransferase 7	2.19524	-1.77743	7.56852	0.0116935	0.0634114	1.19783	0.572373	-1.77743	0.58893	0.451036	0.771133	0.11287	-1.62286	-1.77743	4.31661	0.0496865	0.177946	0.749713
14348	ENSMUSG00000055373	Fut9	fucosyltransferase 9	0	-3.7922	0	1	1	0	1.23647	-3.7922	1.45733	0.246196	0.497093	0.303562	1.23647	-3.7922	0.925074	0.351517	0.678744	0.168294
14349	ENSMUSG00000070583	Fv1	Friend virus susceptibility 1	-0.104966	0.824665	0.0428186	0.838205	1	0	-0.102868	0.824665	0.0614119	0.806859	1	0	0.00209777	0.824665	1.71236e-05	0.99674	1	0
14356	ENSMUSG00000089847	Timm10b	translocase of inner mitochondrial membrane 10B	-0.160252	4.08525	0.829262	0.37241	0.71803	0.143858	0.136883	4.08525	0.919719	0.348027	0.630939	0.200013	0.297134	4.08525	2.82567	0.10699	0.307006	0.512853
14357	ENSMUSG00000029603	Dtx1	deltex 1, E3 ubiquitin ligase	0.677727	-0.23974	3.25015	0.0852092	0.275077	0.560546	-1.63179	-0.23974	21.8396	0.000118053	0.00101794	2.99228	-2.30952	-0.23974	34.8148	6.28671e-06	0.000230278	3.63775
14359	ENSMUSG00000027680	Fxr1	FMR1 autosomal homolog 1	-0.0841602	5.72721	0.520806	0.47814	0.853723	0.0686832	0.608759	5.72721	40.9603	1.98636e-06	3.3616e-05	4.47345	0.69292	5.72721	33.5978	8.01971e-06	0.000271442	3.56632
14360	ENSMUSG00000019843	Fyn	Fyn proto-oncogene	-0.0265141	2.86053	0.0111513	0.916862	1	0	-1.05256	2.86053	24.9838	5.3698e-05	0.00052669	3.27845	-1.02604	2.86053	17.2082	0.000424083	0.00487983	2.3116
14362	ENSMUSG00000044674	Fzd1	frizzled class receptor 1	0.192372	3.24208	1.65452	0.21179	0.497129	0.303531	0.0924992	3.24208	0.561296	0.461718	0.785846	0.104663	-0.0998733	3.24208	0.443733	0.512289	0.882799	0.0541383
14365	ENSMUSG00000007989	Fzd3	frizzled class receptor 3	1.40808	-0.241395	7.64894	0.0113151	0.0618905	1.20838	1.30203	-0.241395	8.71104	0.00740598	0.0321415	1.49293	-0.10605	-0.241395	0.0446235	0.834653	1	0
14366	ENSMUSG00000049791	Fzd4	frizzled class receptor 4	-0.730204	4.06582	2.36812	0.147849	0.39921	0.398798	-0.299182	4.06582	0.636098	0.439473	0.755676	0.121664	0.431023	4.06582	0.842308	0.375474	0.707002	0.150579
14367	ENSMUSG00000045005	Fzd5	frizzled class receptor 5	1.22432	3.60286	24.3242	9.35136e-05	0.00141515	2.8492	0.724531	3.60286	11.6762	0.00290272	0.0146887	1.83302	-0.499787	3.60286	3.98396	0.0605261	0.20415	0.690051
14368	ENSMUSG00000022297	Fzd6	frizzled class receptor 6	0.47527	3.05086	7.53445	0.011858	0.0640924	1.19319	0.584471	3.05086	16.405	0.000538334	0.00354672	2.45017	0.109201	3.05086	0.387761	0.539915	0.91646	0.0378863
14369	ENSMUSG00000041075	Fzd7	frizzled class receptor 7	-0.106221	4.27427	0.351743	0.559209	0.950576	0.0220133	-0.377353	4.27427	6.6413	0.0172395	0.0638095	1.19511	-0.271132	4.27427	2.33971	0.140443	0.371061	0.430555
14370	ENSMUSG00000036904	Fzd8	frizzled class receptor 8	-0.416229	4.41926	1.93702	0.183694	0.463009	0.334411	-0.337464	4.41926	1.96803	0.180421	0.394121	0.404371	0.0787654	4.41926	0.0709172	0.793525	1	0
14371	ENSMUSG00000049551	Fzd9	frizzled class receptor 9	0.7135	-2.24572	0.501695	0.486234	0.864185	0.0633931	-0.0560083	-2.24572	0.00415146	0.949211	1	0	-0.769508	-2.24572	0.578607	0.454979	0.809974	0.0915292
14373	ENSMUSG00000009633	G0s2	G0/G1 switch gene 2	0	-3.83907	0	1	1	0	0	-3.83907	0	1	1	0	0	-3.83907	0	1	1	0
14375	ENSMUSG00000022471	Xrcc6	X-ray repair complementing defective repair in Chinese hamster cells 6	-0.417286	3.80733	11.1954	0.00294045	0.0216288	1.66497	-0.441407	3.80733	19.2614	0.000235991	0.00179614	2.74566	-0.0241215	3.80733	0.038385	0.84648	1	0
14376	ENSMUSG00000071650	Ganab	alpha glucosidase 2 alpha neutral subunit	-0.172809	7.38853	1.23588	0.278334	0.599546	0.222177	-0.344274	7.38853	7.43703	0.0123429	0.0487243	1.31225	-0.171465	7.38853	1.2485	0.275959	0.578458	0.237729
14377	ENSMUSG00000078650	G6pc1	glucose-6-phosphatase catalytic subunit 1	-2.3621	7.93546	27.2445	0.000124009	0.00177671	2.75038	-0.78551	7.93546	5.71308	0.031231	0.103138	0.98658	1.57659	7.93546	13.2794	0.00260043	0.0193742	1.71278
14378	ENSMUSG00000005232	G6pc2	glucose-6-phosphatase, catalytic, 2	0.372446	-2.10856	0.138556	0.713302	1	0	-0.851267	-2.10856	0.919262	0.348145	0.631025	0.199953	-1.22371	-2.10856	1.43044	0.244494	0.529701	0.275969
14380	ENSMUSG00000089992	G6pd2	glucose-6-phosphate dehydrogenase 2	0	-3.83907	0	1	1	0	0	-3.83907	0	1	1	0	0	-3.83907	0	1	1	0
14381	ENSMUSG00000031400	G6pdx	glucose-6-phosphate dehydrogenase X-linked	2.19147	3.94223	50.6612	3.1579e-06	9.7201e-05	4.01233	0.498463	3.94223	3.4864	0.0811669	0.218056	0.661433	-1.69301	3.94223	30.4867	5.47231e-05	0.0010601	2.97465
14385	ENSMUSG00000032114	Slc37a4	solute carrier family 37 (glucose-6-phosphate transporter), member 4	-1.20002	7.92494	44.7734	1.02895e-06	4.10056e-05	4.38716	0.871445	7.92494	39.1315	2.7636e-06	4.4197e-05	4.35461	2.07146	7.92494	121.087	2.19657e-10	2.84288e-07	6.54624
14387	ENSMUSG00000025579	Gaa	glucosidase, alpha, acid	0.112408	6.71134	0.768489	0.390209	0.741383	0.129957	0.337697	6.71134	10.2924	0.00407258	0.0194601	1.71086	0.225289	6.71134	3.009	0.0968713	0.285746	0.54402
14388	ENSMUSG00000031714	Gab1	growth factor receptor bound protein 2-associated protein 1	-0.365049	4.55041	3.94519	0.0596739	0.215046	0.667469	0.300255	4.55041	4.13954	0.054189	0.159084	0.798372	0.665304	4.55041	12.8042	0.00168774	0.0139468	1.85552
14389	ENSMUSG00000004508	Gab2	growth factor receptor bound protein 2-associated protein 2	0.87212	1.62145	8.57071	0.00782403	0.0467259	1.33044	-0.312872	1.62145	1.48743	0.2356	0.486394	0.313012	-1.18499	1.62145	15.822	0.000642337	0.00667869	2.17531
14390	ENSMUSG00000008976	Gabpa	GA repeat binding protein, alpha	-0.39267	5.64786	8.89708	0.0068893	0.042363	1.37301	-0.258128	5.64786	5.94448	0.0233493	0.0816429	1.08808	0.134542	5.64786	1.06547	0.313248	0.634172	0.197793
14391	ENSMUSG00000027361	Gabpb1	GA repeat binding protein, beta 1	0.13734	3.33073	0.749816	0.395931	0.748974	0.125533	-0.0204156	3.33073	0.0243682	0.877383	1	0	-0.157756	3.33073	0.989526	0.330733	0.660367	0.180214
14394	ENSMUSG00000010803	Gabra1	gamma-aminobutyric acid type A receptor subunit alpha 1	1.73723	-3.79305	1.79689	0.205162	0.485131	0.314141	0	-3.79305	0	1	1	0	-1.73723	-3.79305	1.76494	0.208966	0.47674	0.321719
14395	ENSMUSG00000000560	Gabra2	gamma-aminobutyric acid type A receptor subunit alpha 2	0	-3.83907	0	1	1	0	0	-3.83907	0	1	1	0	0	-3.83907	0	1	1	0
14396	ENSMUSG00000031343	Gabra3	gamma-aminobutyric acid type A receptor subunit alpha 3	0.678206	0.703126	3.74925	0.0658544	0.230332	0.637645	-1.50221	0.703126	22.4924	9.97542e-05	0.000884285	3.05341	-2.18042	0.703126	37.0429	4.08131e-06	0.000169713	3.77029
14397	ENSMUSG00000029211	Gabra4	gamma-aminobutyric acid type A receptor subunit alpha 4	1.8074	-3.74622	2.08874	0.166699	0.434225	0.362285	1.23647	-3.74622	1.44152	0.246472	0.497093	0.303562	-0.570927	-3.74622	0.158342	0.697028	1	0
14399	ENSMUSG00000020428	Gabra6	gamma-aminobutyric acid type A receptor subunit alpha 6	0	-3.83907	0	1	1	0	0	-3.83907	0	1	1	0	0	-3.83907	0	1	1	0
14400	ENSMUSG00000029212	Gabrb1	gamma-aminobutyric acid type A receptor subunit beta 1	-1.24107	-3.74515	0.980167	0.346262	0.69789	0.156213	0.0214428	-3.74515	0.000370723	0.98483	1	0	1.26251	-3.74515	1.00095	0.340647	0.671534	0.172932
14401	ENSMUSG00000007653	Gabrb2	gamma-aminobutyric acid type A receptor subunit beta 2	-2.88679	-3.61957	2.43299	0.139819	0.383349	0.416405	-2.88679	-3.61957	3.87487	0.0679334	0.18974	0.721841	0	-3.61957	0	1	1	0
14402	ENSMUSG00000033676	Gabrb3	GABRB3, gamma-aminobutyric acid type A receptor subunit beta 3	-4.42407	-1.41236	30.844	1.42111e-05	0.000316592	3.4995	-6.17498	-1.41236	70.6939	2.67201e-08	9.45606e-07	6.02429	-1.7509	-1.41236	2.49693	0.128418	0.347667	0.458837
14403	ENSMUSG00000029054	Gabrd	gamma-aminobutyric acid (GABA) A receptor, subunit delta	1.14315	-2.41611	1.32086	0.262846	0.574776	0.240501	1.50683	-2.41611	3.22066	0.0865439	0.228722	0.640692	0.363678	-2.41611	0.143186	0.708781	1	0
14404	ENSMUSG00000031340	Gabre	gamma-aminobutyric acid (GABA) A receptor, subunit epsilon	1.78105	-2.99934	2.93471	0.100831	0.308769	0.510366	1.35364	-2.99934	2.09827	0.161647	0.362073	0.441203	-0.427407	-2.99934	0.19291	0.664813	1	0
14405	ENSMUSG00000001260	Gabrg1	gamma-aminobutyric acid type A receptor subunit gamma 1	0	-3.83907	0	1	1	0	0	-3.83907	0	1	1	0	0	-3.83907	0	1	1	0
14406	ENSMUSG00000020436	Gabrg2	gamma-aminobutyric acid type A receptor, subunit gamma 2	0	-3.83907	0	1	1	0	0	-3.83907	0	1	1	0	0	-3.83907	0	1	1	0
14407	ENSMUSG00000055026	Gabrg3	gamma-aminobutyric acid type A receptor, subunit gamma 3	0	-3.83907	0	1	1	0	0	-3.83907	0	1	1	0	0	-3.83907	0	1	1	0
14408	ENSMUSG00000028280	Gabrr1	gamma-aminobutyric acid type A receptor subunit rho 1	0	-3.83907	0	1	1	0	0	-3.83907	0	1	1	0	0	-3.83907	0	1	1	0
14409	ENSMUSG00000023267	Gabrr2	gamma-aminobutyric acid type A receptor subunit rho 2	-0.279816	-2.55571	0.0686887	0.795707	1	0	-1.03827	-2.55571	1.26789	0.272362	0.520864	0.283275	-0.758456	-2.55571	0.472439	0.499089	0.865871	0.0625467
14411	ENSMUSG00000030109	Slc6a12	solute carrier family 6 (neurotransmitter transporter, betaine/GABA), member 12	-0.691858	6.32347	14.2232	0.00105952	0.00974505	2.01122	-0.293902	6.32347	4.08402	0.0556949	0.162464	0.789244	0.397956	6.32347	4.82896	0.0388701	0.148691	0.827715
14412	ENSMUSG00000030108	Slc6a13	solute carrier family 6 (neurotransmitter transporter, GABA), member 13	-0.717731	7.37214	19.4137	0.000226234	0.00283486	2.54747	-0.625219	7.37214	23.3417	8.04402e-05	0.00073811	3.13188	0.0925128	7.37214	0.340545	0.565483	0.946325	0.0239598
14415	ENSMUSG00000070880	Gad1	glutamate decarboxylase 1	3.84845	-3.43133	6.17412	0.0237571	0.108611	0.964125	2.69396	-3.43133	3.47291	0.0798732	0.215343	0.666869	-1.15449	-3.43133	0.766095	0.393712	0.731259	0.135929
14417	ENSMUSG00000026787	Gad2	glutamic acid decarboxylase 2	0	-3.83907	0	1	1	0	0	-3.83907	0	1	1	0	0	-3.83907	0	1	1	0
14419	ENSMUSG00000024907	Gal	galanin and GMAP prepropeptide	-1.89566	-3.74548	1.64707	0.218987	0.506784	0.295177	-1.89566	-3.74548	2.56529	0.130245	0.31135	0.506751	0	-3.74548	0	1	1	0
14420	ENSMUSG00000021003	Galc	galactosylceramidase	0.13975	2.63433	0.725796	0.403478	0.758639	0.119965	0.173309	2.63433	1.64608	0.212918	0.449223	0.347538	0.0335584	2.63433	0.0415159	0.840429	1	0
14421	ENSMUSG00000006731	B4galnt1	beta-1,4-N-acetyl-galactosaminyl transferase 1	0.855984	7.44504	37.8945	3.47553e-06	0.00010417	3.98226	1.49327	7.44504	157.414	1.81527e-11	3.08357e-09	8.51095	0.637287	7.44504	18.909	0.000260364	0.00336492	2.47302
14422	ENSMUSG00000013418	B4galnt2	beta-1,4-N-acetyl-galactosaminyl transferase 2	-0.533993	-0.424777	0.938966	0.343134	0.696181	0.157278	1.29333	-0.424777	9.50163	0.00546677	0.0250137	1.60182	1.82732	-0.424777	10.8175	0.00336553	0.0234362	1.63011
14423	ENSMUSG00000000420	Galnt1	polypeptide N-acetylgalactosaminyltransferase 1	-0.194288	5.41827	3.0071	0.0969704	0.300358	0.522361	-0.237546	5.41827	6.8243	0.0159467	0.0598144	1.22319	-0.0432577	5.41827	0.15156	0.700813	1	0
14425	ENSMUSG00000026994	Galnt3	polypeptide N-acetylgalactosaminyltransferase 3	0.683523	-0.824354	1.16693	0.291798	0.62061	0.207181	0.129673	-0.824354	0.0566975	0.81401	1	0	-0.55385	-0.824354	0.766091	0.390937	0.727459	0.138192
14426	ENSMUSG00000090035	Galnt4	polypeptide N-acetylgalactosaminyltransferase 4	-0.104678	3.8782	0.51995	0.478498	0.854249	0.0684154	-0.107721	3.8782	0.828601	0.372597	0.664315	0.177626	-0.00304317	3.8782	0.000441787	0.983421	1	0
14427	ENSMUSG00000024553	Galr1	galanin receptor 1	0	-3.83907	0	1	1	0	0	-3.83907	0	1	1	0	0	-3.83907	0	1	1	0
14428	ENSMUSG00000020793	Galr2	galanin receptor 2	0.129922	-2.20166	0.0236599	0.879163	1	0	0.916029	-2.20166	1.82127	0.190961	0.412505	0.384571	0.786106	-2.20166	0.886492	0.35671	0.6827	0.16577
14429	ENSMUSG00000114755	Galr3	galanin receptor 3	-1.40335	-3.35317	1.04386	0.318089	0.660051	0.180423	-0.213292	-3.35317	0.0443233	0.835202	1	0	1.19006	-3.35317	0.740873	0.398716	0.738245	0.1318
14430	ENSMUSG00000036073	Galt	galactose-1-phosphate uridyl transferase	0.17002	5.68928	0.838746	0.369803	0.714551	0.145967	0.169322	5.68928	1.22994	0.279536	0.531146	0.274786	-0.000697651	5.68928	1.39605e-05	0.997053	1	0
14431	ENSMUSG00000020150	Gamt	guanidinoacetate methyltransferase	-0.606697	7.3727	6.30187	0.0208077	0.0984389	1.00683	-0.844334	7.3727	19.0044	0.000306202	0.00223417	2.65088	-0.237638	7.3727	1.03473	0.321247	0.646036	0.189743
14432	ENSMUSG00000047261	Gap43	growth associated protein 43	-1.21796	-3.79218	0.903722	0.356973	0.702136	0.153579	-1.21796	-3.79218	1.39731	0.255722	0.500008	0.301023	0	-3.79218	0	1	1	0
14433	ENSMUSG00000057666	Gapdh	glyceraldehyde-3-phosphate dehydrogenase	-0.272368	6.3277	4.13683	0.0542614	0.200213	0.698507	0.282802	6.3277	6.83688	0.0158618	0.0595454	1.22515	0.55517	6.3277	16.7783	0.000481505	0.0053811	2.26913
14447	ENSMUSG00000061099	Gapdhs	glyceraldehyde-3-phosphate dehydrogenase, spermatogenic	0.123598	1.29577	0.151743	0.700641	1	0	-0.243294	1.29577	0.852682	0.365867	0.655886	0.183171	-0.366892	1.29577	1.34304	0.258992	0.552566	0.257616
14450	ENSMUSG00000022962	Gart	phosphoribosylglycinamide formyltransferase	-0.273787	4.83354	3.33194	0.0816293	0.267559	0.57258	-0.0793304	4.83354	0.428546	0.519527	0.860569	0.0652145	0.194456	4.83354	1.68957	0.207186	0.47674	0.321719
14451	ENSMUSG00000052957	Gas1	growth arrest specific 1	-1.87657	3.60197	45.0115	2.05895e-06	6.97759e-05	4.15629	-3.13704	3.60197	184.636	3.09044e-11	4.62741e-09	8.33466	-1.26047	3.60197	23.1649	0.00012088	0.00190018	2.72121
14453	ENSMUSG00000030498	Gas2	growth arrest specific 2	-1.90286	4.42075	79.1418	1.24331e-08	1.37355e-06	5.86216	-1.36183	4.42075	71.0994	3.0632e-08	1.04834e-06	5.9795	0.541033	4.42075	7.17021	0.0139587	0.0691218	1.16039
14455	ENSMUSG00000053332	Gas5	growth arrest specific 5	0.273348	6.18438	1.83833	0.189574	0.473135	0.325015	1.3459	6.18438	63.5967	8.77208e-08	2.49651e-06	5.60267	1.07255	6.18438	25.3291	5.57496e-05	0.00107768	2.96751
14456	ENSMUSG00000031451	Gas6	growth arrest specific 6	-0.412062	5.70898	3.04251	0.0980196	0.302672	0.519027	-1.91992	5.70898	94.6607	1.25706e-08	5.10695e-07	6.29184	-1.50786	5.70898	44.7246	2.72276e-06	0.000132646	3.87731
14457	ENSMUSG00000033066	Gas7	growth arrest specific 7	0.688151	0.65518	3.46983	0.0759796	0.253442	0.596121	-1.64208	0.65518	23.7367	7.2886e-05	0.000679811	3.16761	-2.33023	0.65518	37.6011	3.67231e-06	0.000159186	3.79809
14459	ENSMUSG00000017165	Gast	gastrin	0	-3.83907	0	1	1	0	0	-3.83907	0	1	1	0	0	-3.83907	0	1	1	0
14460	ENSMUSG00000031162	Gata1	GATA binding protein 1	4.9317	-3.00484	10.9927	0.00412246	0.0281627	1.55033	3.96713	-3.00484	7.79845	0.0125605	0.0494111	1.30618	-0.964579	-3.00484	0.732711	0.403994	0.745579	0.127506
14461	ENSMUSG00000015053	Gata2	GATA binding protein 2	0.786574	0.153037	3.67646	0.0683343	0.235962	0.627158	0.529018	0.153037	2.30882	0.142961	0.334097	0.476127	-0.257556	0.153037	0.394592	0.536398	0.912313	0.0398561
14462	ENSMUSG00000015619	Gata3	GATA binding protein 3	0.560126	-1.8731	0.734296	0.400783	0.755126	0.12198	-0.983509	-1.8731	2.7102	0.113999	0.282466	0.549033	-1.54363	-1.8731	5.21371	0.0324862	0.130458	0.884528
14463	ENSMUSG00000021944	Gata4	GATA binding protein 4	0.234195	3.60403	1.11268	0.303405	0.638748	0.194671	-0.518205	3.60403	7.83583	0.0107025	0.0434024	1.36249	-0.7524	3.60403	11.6987	0.00255323	0.019091	1.71917
14464	ENSMUSG00000015627	Gata5	GATA binding protein 5	-0.286899	-2.31379	0.104248	0.749856	1	0	-1.23367	-2.31379	2.55381	0.124371	0.301435	0.520807	-0.946775	-2.31379	1.07711	0.310678	0.630473	0.200333
14465	ENSMUSG00000005836	Gata6	GATA binding protein 6	1.22552	3.40598	52.2328	3.15597e-07	1.66233e-05	4.77928	0.860543	3.40598	35.2179	5.80649e-06	8.11803e-05	4.09055	-0.36498	3.40598	4.53879	0.0446249	0.164858	0.78289
14466	ENSMUSG00000028048	Gba1	glucosylceramidase beta 1	0.197496	4.63182	2.28289	0.145117	0.393704	0.40483	0.32462	4.63182	9.08726	0.00640199	0.0284918	1.54528	0.127123	4.63182	0.92712	0.346134	0.678744	0.168294
14467	ENSMUSG00000029432	Nipsnap2	nipsnap homolog 2	0.392505	4.07098	12.1387	0.00211563	0.0167494	1.776	0.477091	4.07098	26.0036	4.20925e-05	0.000428476	3.36807	0.0845852	4.07098	0.54979	0.466288	0.824009	0.0840682
14468	ENSMUSG00000040264	Gbp2b	guanylate binding protein 2b	-0.153219	1.49935	0.0736446	0.78965	1	0	-3.83874	1.49935	46.316	4.74945e-06	6.91776e-05	4.16003	-3.68552	1.49935	35.8311	2.08843e-05	0.000542653	3.26548
14469	ENSMUSG00000028270	Gbp2	guanylate binding protein 2	0.677125	3.02166	7.82544	0.0106084	0.0590104	1.22907	-1.35359	3.02166	40.8173	2.15955e-06	3.61197e-05	4.44226	-2.03071	3.02166	70.0707	3.16781e-08	7.11554e-06	5.14779
14470	ENSMUSG00000003380	Rabac1	Rab acceptor 1 (prenylated)	-0.236372	5.76316	1.07493	0.313103	0.652394	0.18549	0.289429	5.76316	2.46333	0.133357	0.316911	0.499063	0.525801	5.76316	5.19484	0.0346265	0.136452	0.865019
14472	ENSMUSG00000034486	Gbx2	gastrulation brain homeobox 2	2.56151	-3.70262	3.6082	0.0747203	0.250719	0.600813	1.23647	-3.70262	1.33851	0.263409	0.508248	0.293924	-1.32504	-3.70262	0.915558	0.352149	0.678744	0.168294
14473	ENSMUSG00000035540	Gc	vitamin D binding protein	0.19159	12.6863	1.35121	0.257589	0.565926	0.24724	0.153211	12.6863	1.27732	0.270636	0.518183	0.285517	-0.0383787	12.6863	0.0536157	0.819039	1	0
14479	ENSMUSG00000020124	Usp15	ubiquitin specific peptidase 15	-0.290479	5.12035	5.43425	0.0293635	0.127937	0.893004	0.121442	5.12035	1.4602	0.239798	0.492928	0.307217	0.411922	5.12035	10.8243	0.00335726	0.0234026	1.63074
14489	ENSMUSG00000029840	Mtpn	myotrophin	-0.307528	6.72109	5.98389	0.0229455	0.105791	0.975553	-0.511455	6.72109	25.2927	4.985e-05	0.000494001	3.30627	-0.203926	6.72109	2.73436	0.112489	0.315156	0.501475
14525	ENSMUSG00000022659	Gcsam	germinal center associated, signaling and motility	0.138743	-2.01617	0.0325273	0.858535	1	0	-1.77833	-2.01617	6.04093	0.0223748	0.0788544	1.10317	-1.91707	-2.01617	5.4753	0.0288203	0.119279	0.923435
14526	ENSMUSG00000000394	Gcg	glucagon	0	-3.83907	0	1	1	0	0	-3.83907	0	1	1	0	0	-3.83907	0	1	1	0
14527	ENSMUSG00000025127	Gcgr	glucagon receptor	-0.19876	7.70327	1.40022	0.249385	0.552892	0.25736	-0.0178699	7.70327	0.0172485	0.896711	1	0	0.18089	7.70327	1.1614	0.292913	0.604901	0.218316
14528	ENSMUSG00000037580	Gch1	GTP cyclohydrolase 1	-1.67354	7.15089	72.7673	2.09065e-08	2.08637e-06	5.68061	-1.42178	7.15089	89.3105	3.51884e-09	1.83567e-07	6.73621	0.25176	7.15089	1.89424	0.182648	0.446821	0.349866
14531	ENSMUSG00000023333	Gcm1	glial cells missing homolog 1	1.73723	-3.79305	1.79689	0.205162	0.485131	0.314141	0	-3.79305	0	1	1	0	-1.73723	-3.79305	1.76494	0.208966	0.47674	0.321719
14533	ENSMUSG00000090247	Bloc1s1	biogenesis of lysosomal organelles complex-1, subunit 1	-0.0309135	5.30525	0.0271286	0.870714	1	0	0.306602	5.30525	4.00823	0.0580585	0.168247	0.774053	0.337516	5.30525	3.16189	0.0895288	0.269407	0.569591
14534	ENSMUSG00000020918	Kat2a	K(lysine) acetyltransferase 2A	-0.0284103	4.43219	0.0669716	0.798217	1	0	0.284228	4.43219	10.071	0.0044186	0.0208785	1.6803	0.312638	4.43219	7.95786	0.00998275	0.0536844	1.27015
14536	ENSMUSG00000063972	Nr6a1	nuclear receptor subfamily 6, group A, member 1	-0.0683079	3.68434	0.0814546	0.778298	1	0	-0.264998	3.68434	1.83115	0.191232	0.41286	0.384197	-0.19669	3.68434	0.684235	0.417985	0.762546	0.117734
14537	ENSMUSG00000038843	Gcnt1	glucosaminyl (N-acetyl) transferase 1, core 2	1.09691	-0.163165	4.30559	0.0499537	0.189173	0.723141	-0.343509	-0.163165	0.534841	0.472339	0.799857	0.0969875	-1.44042	-0.163165	7.31075	0.0130043	0.0654043	1.18439
14538	ENSMUSG00000021360	Gcnt2	glucosaminyl (N-acetyl) transferase 2 (I blood group)	0.100362	5.22954	0.38855	0.539507	0.927702	0.0325915	0.454392	5.22954	11.8209	0.00236094	0.0123371	1.90879	0.35403	5.22954	4.68071	0.0416982	0.156514	0.805448
14539	ENSMUSG00000031394	Opn1mw	opsin 1 (cone pigments), medium-wave-sensitive (color blindness, deutan)	0	-3.83907	0	1	1	0	0	-3.83907	0	1	1	0	0	-3.83907	0	1	1	0
14544	ENSMUSG00000058624	Gda	guanine deaminase	-1.04697	4.69447	15.1099	0.00121537	0.0108339	1.96521	-1.59036	4.69447	54.235	1.21708e-06	2.24721e-05	4.64836	-0.543393	4.69447	4.52164	0.0486609	0.175335	0.756131
14545	ENSMUSG00000025777	Gdap1	ganglioside-induced differentiation-associated-protein 1	0	-3.83907	0	1	1	0	0	-3.83907	0	1	1	0	0	-3.83907	0	1	1	0
14547	ENSMUSG00000027865	Gdap2	ganglioside-induced differentiation-associated-protein 2	0.00201145	4.72246	0.000271576	0.987001	1	0	0.0704851	4.72246	0.49903	0.487382	0.819206	0.0866071	0.0684736	4.72246	0.313203	0.581406	0.96501	0.0154683
14548	ENSMUSG00000029918	Mrps33	mitochondrial ribosomal protein S33	-0.478847	3.80477	7.11181	0.0141277	0.0732079	1.13544	0.0269526	3.80477	0.0353394	0.852619	1	0	0.5058	3.80477	7.91901	0.0101403	0.0542955	1.26524
14555	ENSMUSG00000023019	Gpd1	glycerol-3-phosphate dehydrogenase 1 (soluble)	-0.285381	7.67438	1.80482	0.1929	0.477732	0.320816	-0.635098	7.67438	13.6027	0.00129538	0.00743391	2.12878	-0.349716	7.67438	2.84094	0.106101	0.304931	0.515798
14559	ENSMUSG00000087408	Gdf1	growth differentiation factor 1	0	-3.83907	0	1	1	0	0	-3.83907	0	1	1	0	0	-3.83907	0	1	1	0
14560	ENSMUSG00000021943	Gdf10	growth differentiation factor 10	-0.803462	1.84634	9.92143	0.00467061	0.0311363	1.50673	-2.9111	1.84634	164.988	1.15151e-11	2.15841e-09	8.66587	-2.10764	1.84634	68.2236	3.60576e-08	7.90331e-06	5.10219
14561	ENSMUSG00000025352	Gdf11	growth differentiation factor 11	0.551799	-2.8726	0.236475	0.631599	1	0	-2.41404	-2.8726	3.90707	0.0608226	0.17462	0.757906	-2.96584	-2.8726	5.06846	0.0347462	0.136786	0.863959
14562	ENSMUSG00000030117	Gdf3	growth differentiation factor 3	4.01552	-2.68824	15.3141	0.00113218	0.0102743	1.98825	-2.31332	-2.68824	3.28258	0.0878486	0.23095	0.636483	-6.32885	-2.68824	25.3496	0.000104047	0.00169318	2.7713
14563	ENSMUSG00000038259	Gdf5	growth differentiation factor 5	0	-3.83907	0	1	1	0	0	-3.83907	0	1	1	0	0	-3.83907	0	1	1	0
14566	ENSMUSG00000018238	Gdf9	growth differentiation factor 9	-1.02655	-1.90267	1.50361	0.233151	0.529967	0.275751	-0.641596	-1.90267	0.957153	0.3386	0.617374	0.209451	0.384955	-1.90267	0.208877	0.652154	1	0
14567	ENSMUSG00000015291	Gdi1	GDP dissociation inhibitor 1	-0.301673	5.88588	7.64144	0.0113498	0.0620554	1.20722	-0.471972	5.88588	28.5607	2.33965e-05	0.000260612	3.584	-0.1703	5.88588	2.52001	0.126757	0.344445	0.46288
14569	ENSMUSG00000021218	Gdi2	GDP dissociation inhibitor 2	-0.205965	8.02515	2.43196	0.133232	0.370561	0.43114	0.230057	8.02515	4.6231	0.0428593	0.132704	0.877117	0.436022	8.02515	10.6862	0.00352862	0.0242857	1.61465
14570	ENSMUSG00000073433	Arhgdig	Rho GDP dissociation inhibitor gamma	0	-3.7922	0	1	1	0	1.23647	-3.7922	1.45733	0.246196	0.497093	0.303562	1.23647	-3.7922	0.925074	0.351517	0.678744	0.168294
14571	ENSMUSG00000026827	Gpd2	glycerol phosphate dehydrogenase 2, mitochondrial	-0.342064	4.90431	2.19328	0.155706	0.41514	0.381806	-0.772942	4.90431	16.9389	0.00063525	0.00408167	2.38916	-0.430878	4.90431	3.65027	0.0719325	0.230413	0.637493
14573	ENSMUSG00000022144	Gdnf	glial cell line derived neurotrophic factor	1.73723	-3.79305	1.79689	0.205162	0.485131	0.314141	0	-3.79305	0	1	1	0	-1.73723	-3.79305	1.76494	0.208966	0.47674	0.321719
14579	ENSMUSG00000028214	Gem	GTP binding protein overexpressed in skeletal muscle	-0.148671	0.378833	0.103349	0.750898	1	0	-2.06093	0.378833	24.9079	5.46923e-05	0.000534898	3.27173	-1.91226	0.378833	16.462	0.000529198	0.00574863	2.24044
14580	ENSMUSG00000020932	Gfap	glial fibrillary acidic protein	0.290607	-1.55512	0.188352	0.668541	1	0	-1.08407	-1.55512	3.29552	0.0832013	0.221807	0.654024	-1.37467	-1.55512	3.98394	0.0585315	0.199352	0.700379
14581	ENSMUSG00000029275	Gfi1	growth factor independent 1 transcription repressor	1.32071	-2.64896	1.46189	0.239533	0.539823	0.267749	-0.192082	-2.64896	0.0342852	0.854807	1	0	-1.51279	-2.64896	1.89438	0.182632	0.446821	0.349866
14582	ENSMUSG00000026815	Gfi1b	growth factor independent 1B	4.44816	-3.19893	10.5681	0.00473786	0.0314688	1.50212	3.56981	-3.19893	7.60075	0.0135341	0.0524665	1.28012	-0.878351	-3.19893	0.662026	0.427175	0.774374	0.111049
14583	ENSMUSG00000029992	Gfpt1	glutamine fructose-6-phosphate transaminase 1	0.574148	4.58778	15.8533	0.000636216	0.00642144	2.19237	0.230077	4.58778	3.64543	0.0694239	0.19307	0.714285	-0.344071	4.58778	5.63095	0.0268603	0.113272	0.945878
14584	ENSMUSG00000020363	Gfpt2	glutamine fructose-6-phosphate transaminase 2	1.32168	-1.2529	5.41678	0.0295982	0.12865	0.890589	-0.766294	-1.2529	2.07824	0.163574	0.365125	0.437558	-2.08798	-1.2529	12.7599	0.00171306	0.0141003	1.85077
14585	ENSMUSG00000025089	Gfra1	glial cell line derived neurotrophic factor family receptor alpha 1	0.21359	7.52668	0.751559	0.396652	0.749746	0.125086	1.42919	7.52668	47.8831	1.24701e-06	2.28386e-05	4.64133	1.2156	7.52668	21.4448	0.000176307	0.00252469	2.59779
14586	ENSMUSG00000022103	Gfra2	glial cell line derived neurotrophic factor family receptor alpha 2	-0.0249779	0.0756701	0.00342011	0.953896	1	0	-1.93553	0.0756701	25.3144	4.95918e-05	0.000491918	3.30811	-1.91055	0.0756701	18.9449	0.000257762	0.003342	2.47599
14587	ENSMUSG00000024366	Gfra3	glial cell line derived neurotrophic factor family receptor alpha 3	0.495904	-3.70253	0.147803	0.704355	1	0	0.00561191	-3.70253	0.000116952	0.99147	1	0	-0.490292	-3.70253	0.139918	0.711963	1	0
14588	ENSMUSG00000027316	Gfra4	glial cell line derived neurotrophic factor family receptor alpha 4	5.12657	-3.08657	12.8749	0.00228803	0.0178032	1.7495	3.21827	-3.08657	5.30999	0.0341876	0.110947	0.954883	-1.9083	-3.08657	2.88756	0.107619	0.308249	0.511098
14590	ENSMUSG00000073987	Ggh	gamma-glutamyl hydrolase	0.29861	3.75414	4.48998	0.0456848	0.177864	0.749912	-0.0971239	3.75414	0.688779	0.415544	0.72245	0.141192	-0.395734	3.75414	7.91614	0.0101521	0.0543477	1.26482
14593	ENSMUSG00000021302	Ggps1	geranylgeranyl diphosphate synthase 1	0.282071	2.84107	1.95809	0.175736	0.448608	0.348133	0.403951	2.84107	5.87236	0.024109	0.0837391	1.07707	0.12188	2.84107	0.358872	0.555286	0.935076	0.0291531
14594	ENSMUSG00000035778	Ggta1	glycoprotein galactosyltransferase alpha 1, 3	1.1303	1.58559	20.3299	0.000176127	0.00232716	2.63317	0.0464966	1.58559	0.0461448	0.831902	1	0	-1.0838	1.58559	18.6696	0.000278493	0.00355359	2.44933
14595	ENSMUSG00000028413	B4galt1	UDP-Gal:betaGlcNAc beta 1,4- galactosyltransferase, polypeptide 1	0.462858	5.53647	9.38381	0.00571634	0.0364192	1.43867	0.190898	5.53647	2.31019	0.142849	0.333909	0.476372	-0.27196	5.53647	3.20367	0.0873243	0.265272	0.576309
14598	ENSMUSG00000006345	Ggt1	gamma-glutamyltransferase 1	2.09053	-1.23444	10.1187	0.00434131	0.0293004	1.53313	3.16034	-1.23444	31.3192	1.28468e-05	0.000155807	3.80741	1.06981	-1.23444	3.15211	0.0897419	0.269871	0.568843
14599	ENSMUSG00000020713	Gh	growth hormone	3.11999	-3.70107	4.04286	0.0676173	0.23444	0.629969	0	-3.70107	0	1	1	0	-3.11999	-3.70107	3.97466	0.0696633	0.226158	0.645588
14600	ENSMUSG00000055737	Ghr	growth hormone receptor	-1.88879	8.29384	72.5618	2.1416e-08	2.12432e-06	5.67278	-1.50298	8.29384	79.7738	9.48383e-09	4.09144e-07	6.38812	0.385816	8.29384	3.5365	0.0734103	0.234235	0.630347
14601	ENSMUSG00000027643	Ghrh	growth hormone releasing hormone	2.56151	-3.74659	3.05713	0.10615	0.317353	0.498457	0	-3.74659	0	1	1	0	-2.56151	-3.74659	3.00419	0.108901	0.30884	0.510267
14602	ENSMUSG00000004654	Ghrhr	growth hormone releasing hormone receptor	1.55919	-2.58317	2.40826	0.135042	0.374101	0.427011	0.0216324	-2.58317	0.000557282	0.98138	1	0	-1.53755	-2.58317	2.33822	0.140564	0.371199	0.430394
14603	ENSMUSG00000024682	Cblif	cobalamin binding intrinsic factor	-1.24132	-3.79138	0.898838	0.358238	0.702136	0.153579	-1.24132	-3.79138	1.38807	0.257231	0.500008	0.301023	0	-3.79138	0	1	1	0
14605	ENSMUSG00000031431	Tsc22d3	TSC22 domain family, member 3	-1.61503	6.41762	36.6793	9.92512e-06	0.000241933	3.61631	-0.508427	6.41762	6.36942	0.0212018	0.075551	1.12176	1.1066	6.41762	18.1587	0.000467142	0.00525298	2.27959
14607	ENSMUSG00000014351	Gip	gastric inhibitory polypeptide	0	-3.83907	0	1	1	0	0	-3.83907	0	1	1	0	0	-3.83907	0	1	1	0
14608	ENSMUSG00000031932	Gpr83	G protein-coupled receptor 83	3.8474	-3.50462	6.40187	0.0216508	0.101352	0.99417	1.9283	-3.50462	1.97377	0.178185	0.39046	0.408423	-1.9191	-3.50462	1.97254	0.178312	0.439538	0.357004
14609	ENSMUSG00000050953	Gja1	gap junction protein, alpha 1	-0.640263	0.849564	3.30849	0.0826374	0.269887	0.568817	-1.79574	0.849564	36.2471	4.75279e-06	6.91892e-05	4.15996	-1.15548	0.849564	10.9321	0.00322988	0.0226952	1.64407
14610	ENSMUSG00000051056	Gja10	gap junction protein, alpha 10	0.77715	-3.35605	0.411638	0.529756	0.917798	0.037253	-3.18339	-3.35605	5.32663	0.0339425	0.110244	0.957644	-3.96054	-3.35605	7.1645	0.0160014	0.0763644	1.11711
14611	ENSMUSG00000048582	Gja3	gap junction protein, alpha 3	0	-3.83907	0	1	1	0	0	-3.83907	0	1	1	0	0	-3.83907	0	1	1	0
14612	ENSMUSG00000050234	Gja4	gap junction protein, alpha 4	-0.5673	2.05897	4.17016	0.0533783	0.197518	0.704393	-0.938771	2.05897	17.299	0.000412938	0.00285797	2.54394	-0.371471	2.05897	1.85338	0.187247	0.454994	0.341994
14613	ENSMUSG00000057123	Gja5	gap junction protein, alpha 5	0.396115	-0.386559	0.334865	0.569528	0.962534	0.0165838	-1.61573	-0.386559	6.69562	0.0179503	0.0660447	1.18016	-2.01184	-0.386559	8.10495	0.0102319	0.0546352	1.26253
14615	ENSMUSG00000034520	Gjc1	gap junction protein, gamma 1	0.0882366	-1.29102	0.0286556	0.867132	1	0	-0.377332	-1.29102	0.729847	0.40219	0.704416	0.152171	-0.465569	-1.29102	0.787721	0.384443	0.718881	0.143343
14616	ENSMUSG00000049908	Gja8	gap junction protein, alpha 8	-1.24107	-3.79139	0.8989	0.358222	0.702136	0.153579	-1.24107	-3.79139	1.38818	0.257213	0.500008	0.301023	0	-3.79139	0	1	1	0
14617	ENSMUSG00000068615	Gjd2	gap junction protein, delta 2	2.60286	-3.74563	3.06072	0.105967	0.317353	0.498457	0	-3.74563	0	1	1	0	-2.60286	-3.74563	3.00808	0.108696	0.30884	0.510267
14618	ENSMUSG00000047797	Gjb1	gap junction protein, beta 1	-0.0405111	9.39348	0.0676567	0.797212	1	0	-0.621869	9.39348	23.7987	7.17723e-05	0.000670114	3.17385	-0.581358	9.39348	14.5278	0.000961344	0.00909815	2.04105
14619	ENSMUSG00000046352	Gjb2	gap junction protein, beta 2	-1.21464	7.961	37.8604	3.49778e-06	0.000104471	3.981	-1.11615	7.961	52.4331	3.06262e-07	7.06612e-06	5.15082	0.0984907	7.961	0.276341	0.604397	0.9923	0.00335679
14620	ENSMUSG00000042367	Gjb3	gap junction protein, beta 3	0	-3.61705	0	1	1	0	2.95686	-3.61705	4.0207	0.0634874	0.180004	0.744717	2.95686	-3.61705	2.48161	0.136203	0.362431	0.440774
14621	ENSMUSG00000046623	Gjb4	gap junction protein, beta 4	3.11999	-3.70107	4.04286	0.0676173	0.23444	0.629969	0	-3.70107	0	1	1	0	-3.11999	-3.70107	3.97466	0.0696633	0.226158	0.645588
14622	ENSMUSG00000042357	Gjb5	gap junction protein, beta 5	2.83999	-2.99416	4.07774	0.0558683	0.204665	0.688956	3.34611	-2.99416	7.1729	0.0137717	0.0532131	1.27398	0.506122	-2.99416	0.183463	0.672601	1	0
14623	ENSMUSG00000040055	Gjb6	gap junction protein, beta 6	-2.70918	-2.76496	3.65351	0.0691382	0.236992	0.625267	0.0494671	-2.76496	0.00309232	0.956158	1	0	2.75865	-2.76496	3.78468	0.0646845	0.214607	0.668356
14625	ENSMUSG00000053624	Gykl1	glycerol kinase-like 1	0	-3.83907	0	1	1	0	0	-3.83907	0	1	1	0	0	-3.83907	0	1	1	0
14626	ENSMUSG00000050553	Gk2	glycerol kinase 2	0	-3.83907	0	1	1	0	0	-3.83907	0	1	1	0	0	-3.83907	0	1	1	0
14628	ENSMUSG00000038280	Ostm1	osteopetrosis associated transmembrane protein 1	0.29178	3.92177	4.9519	0.0366882	0.151358	0.819994	0.290104	3.92177	7.15094	0.0138985	0.053566	1.27111	-0.00167611	3.92177	0.000160925	0.989994	1	0
14629	ENSMUSG00000032350	Gclc	glutamate-cysteine ligase, catalytic subunit	0.0512942	7.26258	0.107783	0.745804	1	0	-1.00652	7.26258	60.6456	9.55427e-08	2.66881e-06	5.57368	-1.05781	7.26258	48.4435	5.6609e-07	4.64827e-05	4.33271
14630	ENSMUSG00000028124	Gclm	glutamate-cysteine ligase, modifier subunit	-0.774178	6.6384	25.8559	4.35884e-05	0.000771785	3.1125	-0.611657	6.6384	25.7156	4.50632e-05	0.000453787	3.34315	0.162521	6.6384	1.20168	0.284906	0.593046	0.226912
14632	ENSMUSG00000025407	Gli1	GLI-Kruppel family member GLI1	-0.613427	-2.63258	0.271924	0.607283	1	0	-0.102588	-2.63258	0.0120566	0.913567	1	0	0.510839	-2.63258	0.188879	0.668107	1	0
14633	ENSMUSG00000048402	Gli2	GLI-Kruppel family member GLI2	-2.61776	-2.48072	3.67397	0.0684211	0.236044	0.627007	-0.316876	-2.48072	0.125431	0.726608	1	0	2.30088	-2.48072	2.79864	0.108584	0.30884	0.510267
14634	ENSMUSG00000021318	Gli3	GLI-Kruppel family member GLI3	0.733153	-1.51477	1.07552	0.311028	0.649564	0.187378	-1.19329	-1.51477	3.28472	0.0836743	0.222654	0.65237	-1.92644	-1.51477	6.86451	0.0156772	0.0751883	1.12385
14635	ENSMUSG00000020766	Galk1	galactokinase 1	-0.0300091	6.11566	0.0259223	0.873568	1	0	1.00005	6.11566	42.6266	1.48282e-06	2.62893e-05	4.58022	1.03006	6.11566	28.0183	2.64299e-05	0.000633455	3.19828
14645	ENSMUSG00000026473	Glul	glutamate-ammonia ligase	-2.54624	9.16176	46.0217	3.24559e-06	9.91146e-05	4.00386	-2.15215	9.16176	59.2037	6.31326e-07	1.2882e-05	4.89002	0.394092	9.16176	1.39096	0.254539	0.545637	0.263096
14651	ENSMUSG00000024158	Hagh	hydroxyacyl glutathione hydrolase	-1.4073	7.29486	39.8746	2.42598e-06	7.98443e-05	4.09776	-1.25375	7.29486	52.6741	2.97403e-07	6.89686e-06	5.16135	0.153556	7.29486	0.534951	0.472303	0.832256	0.0797432
14652	ENSMUSG00000024027	Glp1r	glucagon-like peptide 1 receptor	0	-3.70012	0	1	1	0	2.38768	-3.70012	3.46657	0.0824896	0.220537	0.656518	2.38768	-3.70012	2.17013	0.161552	0.410013	0.387202
14654	ENSMUSG00000000263	Glra1	glycine receptor, alpha 1 subunit	0	-3.79184	0	1	1	0	1.24693	-3.79184	1.45351	0.246788	0.497093	0.303562	1.24693	-3.79184	0.923186	0.351995	0.678744	0.168294
14657	ENSMUSG00000018595	Glra4	glycine receptor, alpha 4 subunit	0.17465	-2.35834	0.0337749	0.855879	1	0	-0.0203096	-2.35834	0.000658181	0.979765	1	0	-0.19496	-2.35834	0.0419477	0.839613	1	0
14658	ENSMUSG00000028020	Glrb	glycine receptor, beta subunit	0.519264	-3.74765	0.147054	0.706154	1	0	-1.21796	-3.74765	1.41931	0.25	0.498545	0.302296	-1.73723	-3.74765	2.03086	0.172362	0.429467	0.36707
14659	ENSMUSG00000062310	Glrp1	glutamine repeat protein 1	-0.0495109	-2.70541	0.00294714	0.957199	1	0	-1.83673	-2.70541	4.62978	0.0427229	0.132417	0.878056	-1.78722	-2.70541	3.35018	0.0808547	0.251395	0.599643
14660	ENSMUSG00000026103	Gls	glutaminase	1.08718	3.43315	28.1695	2.55429e-05	0.000507109	3.2949	1.13126	3.43315	41.8664	1.69274e-06	2.93786e-05	4.53197	0.044076	3.43315	0.0445906	0.834713	1	0
14661	ENSMUSG00000021794	Glud1	glutamate dehydrogenase 1	0.237515	10.2649	2.24443	0.148386	0.400454	0.397447	0.111552	10.2649	0.729624	0.402261	0.704494	0.152123	-0.125963	10.2649	0.626304	0.43721	0.787111	0.103964
14663	ENSMUSG00000022491	Glycam1	glycosylation dependent cell adhesion molecule 1	0	-3.83907	0	1	1	0	0	-3.83907	0	1	1	0	0	-3.83907	0	1	1	0
14664	ENSMUSG00000028542	Slc6a9	solute carrier family 6 (neurotransmitter transporter, glycine), member 9	0.128726	5.46174	0.475471	0.497859	0.878865	0.0560778	-0.0627855	5.46174	0.16755	0.686349	1	0	-0.191512	5.46174	1.0563	0.315489	0.63738	0.195602
14667	ENSMUSG00000000594	Gm2a	GM2 ganglioside activator protein	0.300008	7.28496	3.45196	0.0766856	0.255034	0.593402	0.302312	7.28496	5.1345	0.0336975	0.109619	0.960115	0.00230387	7.28496	0.000199307	0.988864	1	0
14670	ENSMUSG00000024429	Gnl1	guanine nucleotide binding protein-like 1	-0.331152	4.82426	4.6546	0.0422199	0.167934	0.774861	0.192354	4.82426	2.42547	0.133725	0.317647	0.498055	0.523505	4.82426	11.4619	0.00267638	0.0197774	1.70383
14672	ENSMUSG00000034781	Gna11	guanine nucleotide binding protein, alpha 11	0.0730768	5.83267	0.362033	0.553564	0.943665	0.0251821	0.460691	5.83267	21.3955	0.000132589	0.00111914	2.95112	0.387614	5.83267	9.83646	0.00482081	0.0309532	1.50929
14673	ENSMUSG00000000149	Gna12	guanine nucleotide binding protein, alpha 12	-0.503705	5.48079	5.25437	0.033328	0.140787	0.851438	-0.490456	5.48079	7.74394	0.0117657	0.0468887	1.32893	0.0132492	5.48079	0.00377299	0.951655	1	0
14674	ENSMUSG00000020611	Gna13	guanine nucleotide binding protein, alpha 13	0.158387	5.16534	1.70598	0.205073	0.485131	0.314141	0.154322	5.16534	2.39452	0.136105	0.322089	0.492024	-0.0040645	5.16534	0.00111208	0.9737	1	0
14675	ENSMUSG00000024697	Gna14	guanine nucleotide binding protein, alpha 14	-0.0590619	1.2281	0.0348812	0.853566	1	0	-0.870422	1.2281	10.7654	0.00342918	0.0168574	1.77321	-0.81136	1.2281	6.66772	0.0170458	0.080126	1.09623
14676	ENSMUSG00000034792	Gna15	guanine nucleotide binding protein, alpha 15	0.75356	-1.26472	1.1098	0.303621	0.638956	0.194529	-1.22884	-1.26472	3.40628	0.0785254	0.212718	0.672196	-1.9824	-1.26472	7.09084	0.0142523	0.0702381	1.15343
14677	ENSMUSG00000057614	Gnai1	G protein subunit alpha i1	1.43967	-0.170646	6.89978	0.0154813	0.0784136	1.10561	-0.246024	-0.170646	0.248616	0.62305	0.982643	0.00760418	-1.6857	-0.170646	9.36084	0.00578745	0.0354432	1.45047
14678	ENSMUSG00000032562	Gnai2	G protein subunit alpha i2	0.45724	6.86637	12.5718	0.00182529	0.0148888	1.82714	0.179897	6.86637	2.82297	0.107148	0.268899	0.570411	-0.277343	6.86637	4.57419	0.0438738	0.162758	0.788458
14679	ENSMUSG00000000001	Gnai3	G protein subunit alpha i3	-0.263562	6.67421	4.63604	0.0425953	0.169204	0.771588	-0.250489	6.67421	6.4043	0.0190907	0.069367	1.15885	0.0130729	6.67421	0.01163	0.915103	1	0
14680	ENSMUSG00000024524	Gnal	guanine nucleotide binding protein, alpha stimulating, olfactory type	0.0384555	1.82076	0.0209093	0.88635	1	0	0.203922	1.82076	0.877256	0.359178	0.646583	0.189376	0.165467	1.82076	0.383731	0.542011	0.918956	0.0367052
14681	ENSMUSG00000031748	Gnao1	guanine nucleotide binding protein, alpha O	0.609336	-0.600025	1.64754	0.212722	0.498712	0.30215	1.19675	-0.600025	9.19571	0.00614123	0.0274979	1.5607	0.587414	-0.600025	1.53885	0.227927	0.506054	0.295803
14682	ENSMUSG00000024639	Gnaq	guanine nucleotide binding protein, alpha q polypeptide	-0.134636	4.5639	1.15626	0.293958	0.623546	0.205132	-0.0193758	4.5639	0.0362299	0.850796	1	0	0.11526	4.5639	0.848135	0.367124	0.696549	0.157048
14683	ENSMUSG00000027523	Gnas	GNAS complex locus	-0.246168	8.48864	2.73157	0.112662	0.329251	0.482473	-0.341395	8.48864	8.01806	0.00974389	0.0401737	1.39606	-0.0952266	8.48864	0.419859	0.52375	0.896676	0.0473646
14685	ENSMUSG00000034837	Gnat1	G protein subunit alpha transducin 1	-0.526041	5.3042	5.75296	0.0267476	0.118942	0.924664	0.00886039	5.3042	0.00256576	0.960124	1	0	0.534902	5.3042	5.94239	0.0246438	0.105963	0.974845
14686	ENSMUSG00000009108	Gnat2	G protein subunit alpha transducin 2	-0.137098	0.623648	0.0898563	0.767189	1	0	-0.797915	0.623648	4.36049	0.0486373	0.14635	0.834607	-0.660817	0.623648	2.10237	0.161255	0.409679	0.387556
14687	ENSMUSG00000040009	Gnaz	guanine nucleotide binding protein, alpha z subunit	2.62528	-2.66207	8.25923	0.00884847	0.0513434	1.28952	1.44503	-2.66207	2.87715	0.104029	0.262794	0.580385	-1.18025	-2.66207	1.9233	0.179462	0.441575	0.354995
14688	ENSMUSG00000029064	Gnb1	guanine nucleotide binding protein (G protein), beta 1	0.314776	6.34728	6.65571	0.0171336	0.0846219	1.07252	0.138888	6.34728	1.89672	0.182374	0.397525	0.400636	-0.175888	6.34728	2.05937	0.165414	0.417237	0.379617
14693	ENSMUSG00000029713	Gnb2	guanine nucleotide binding protein (G protein), beta 2	0.174047	6.80159	1.16048	0.293101	0.622473	0.20588	0.432381	6.80159	10.5674	0.00368387	0.0178633	1.74804	0.258334	6.80159	2.47474	0.130039	0.35077	0.454978
14694	ENSMUSG00000020372	Rack1	receptor for activated C kinase 1	0.460538	7.77382	6.24071	0.0204975	0.0973913	1.01148	1.6002	7.77382	104.46	8.58728e-10	5.89378e-08	7.22961	1.13967	7.77382	33.3922	8.3612e-06	0.000277471	3.55678
14695	ENSMUSG00000023439	Gnb3	guanine nucleotide binding protein (G protein), beta 3	-1.8776	-3.57356	1.47182	0.239278	0.539473	0.268031	0.876016	-3.57356	0.548961	0.467405	0.79333	0.100546	2.75361	-3.57356	2.82668	0.108354	0.30884	0.510267
14696	ENSMUSG00000027669	Gnb4	guanine nucleotide binding protein (G protein), beta 4	0.11399	0.517399	0.0664848	0.798935	1	0	-2.03211	0.517399	25.7593	4.4598e-05	0.00044977	3.34701	-2.1461	0.517399	22.414	0.000101778	0.0016654	2.77848
14697	ENSMUSG00000032192	Gnb5	guanine nucleotide binding protein (G protein), beta 5	1.24384	0.191708	8.4218	0.00829644	0.0489032	1.31066	1.23585	0.191708	11.2345	0.00289995	0.0146774	1.83335	-0.00799212	0.191708	0.000352947	0.985181	1	0
14699	ENSMUSG00000029663	Gngt1	guanine nucleotide binding protein (G protein), gamma transducing activity polypeptide 1	-2.16456	-1.52741	9.00644	0.00660428	0.0409562	1.38768	-3.89338	-1.52741	34.9049	6.17577e-06	8.52037e-05	4.06954	-1.72882	-1.52741	4.35017	0.0488816	0.175898	0.75474
14700	ENSMUSG00000038607	Gng10	guanine nucleotide binding protein (G protein), gamma 10	0.0995395	2.57208	0.196225	0.662134	1	0	-0.202971	2.57208	1.19397	0.286417	0.540667	0.26707	-0.302511	2.57208	1.8248	0.190549	0.459207	0.337992
14701	ENSMUSG00000036402	Gng12	guanine nucleotide binding protein (G protein), gamma 12	0.0478734	5.87723	0.1468	0.705309	1	0	0.0127099	5.87723	0.0154403	0.902245	1	0	-0.0351635	5.87723	0.0791167	0.781141	1	0
14702	ENSMUSG00000043004	Gng2	guanine nucleotide binding protein (G protein), gamma 2	0.81646	1.08051	3.2623	0.0862295	0.277214	0.557185	-0.714384	1.08051	3.27008	0.0858828	0.227306	0.643388	-1.53084	1.08051	11.3617	0.00309644	0.0220367	1.65685
14704	ENSMUSG00000071658	Gng3	guanine nucleotide binding protein (G protein), gamma 3	0.408816	-2.5618	0.114193	0.738641	1	0	0.364868	-2.5618	0.13287	0.718974	1	0	-0.0439478	-2.5618	0.00122298	0.97242	1	0
14705	ENSMUSG00000071657	Bscl2	BSCL2 lipid droplet biogenesis associated, seipin	0.0110691	5.27073	0.00450772	0.94708	1	0	0.0826246	5.27073	0.375886	0.546134	0.894428	0.0484547	0.0715555	5.27073	0.18729	0.669417	1	0
14706	ENSMUSG00000021303	Gng4	guanine nucleotide binding protein (G protein), gamma 4	-1.90333	-3.70024	1.63128	0.216242	0.503977	0.297589	-0.637043	-3.70024	0.268309	0.610186	0.967631	0.0142901	1.26629	-3.70024	0.874027	0.361061	0.68861	0.162027
14707	ENSMUSG00000068523	Gng5	G protein subunit gamma 5	-0.0949182	5.68212	0.328863	0.572177	0.965733	0.0151429	0.0902861	5.68212	0.449346	0.50966	0.848333	0.0714337	0.185204	5.68212	1.24355	0.276888	0.579913	0.236637
14708	ENSMUSG00000048240	Gng7	guanine nucleotide binding protein (G protein), gamma 7	0.812566	0.976621	5.78459	0.025071	0.113266	0.945902	1.03423	0.976621	13.1975	0.00148023	0.00830025	2.08091	0.221666	0.976621	0.42375	0.52185	0.894003	0.0486609
14709	ENSMUSG00000063594	Gng8	guanine nucleotide binding protein (G protein), gamma 8	-1.05258	-3.12971	0.584996	0.452532	0.821437	0.085426	-3.14577	-3.12971	5.28847	0.0313876	0.103567	0.984777	-2.09319	-3.12971	1.7124	0.204254	0.47674	0.321719
14710	ENSMUSG00000038811	Gngt2	guanine nucleotide binding protein (G protein), gamma transducing activity polypeptide 2	0.417031	2.12905	2.17694	0.15434	0.412387	0.384695	-0.534863	2.12905	4.99212	0.0360046	0.115656	0.93683	-0.951894	2.12905	11.4396	0.00269742	0.0199058	1.70102
14711	ENSMUSG00000002769	Gnmt	glycine N-methyltransferase	-1.55231	10.2055	18.5926	0.000450392	0.00491023	2.3089	-0.167457	10.2055	0.377324	0.546988	0.895308	0.0480276	1.38485	10.2055	15.0748	0.00115185	0.0104076	1.98265
14712	ENSMUSG00000031985	Gnpat	glyceronephosphate O-acyltransferase	-0.480925	5.43582	17.9979	0.000337175	0.00388309	2.41082	-0.245754	5.43582	7.32798	0.0129118	0.0505238	1.2965	0.235172	5.43582	4.38725	0.0480099	0.173703	0.760192
14714	ENSMUSG00000015812	Gnrh1	gonadotropin releasing hormone 1	-0.886876	-0.187192	4.55481	0.0442832	0.174002	0.759445	0.559251	-0.187192	3.14479	0.0900917	0.235352	0.628282	1.44613	-0.187192	11.9518	0.00225629	0.0174116	1.75916
14715	ENSMUSG00000029255	Gnrhr	gonadotropin releasing hormone receptor	0	-3.83907	0	1	1	0	0	-3.83907	0	1	1	0	0	-3.83907	0	1	1	0
14718	ENSMUSG00000025190	Got1	glutamic-oxaloacetic transaminase 1, soluble	-1.09139	9.02485	4.83798	0.0456385	0.177822	0.750015	1.40051	9.02485	12.7492	0.00319424	0.0159062	1.79843	2.4919	9.02485	21.5219	0.000410568	0.00474037	2.32419
14719	ENSMUSG00000031672	Got2	glutamatic-oxaloacetic transaminase 2, mitochondrial	-0.544129	8.7905	12.9678	0.00159779	0.0135116	1.86929	-0.147463	8.7905	1.49594	0.234308	0.484463	0.31474	0.396666	8.7905	6.98375	0.0149077	0.0724156	1.14017
14723	ENSMUSG00000050675	Gp1ba	glycoprotein 1b, alpha polypeptide	0.412568	-0.182378	0.931518	0.345016	0.69789	0.156213	0.943106	-0.182378	7.15138	0.013896	0.0535638	1.27113	0.530537	-0.182378	1.53058	0.22914	0.508018	0.294121
14724	ENSMUSG00000050761	Gp1bb	glycoprotein Ib, beta polypeptide	3.2596	-2.0456	17.2334	0.000420958	0.00464712	2.33282	2.33618	-2.0456	10.2611	0.0041196	0.0196536	1.70656	-0.923418	-2.0456	1.7511	0.199401	0.47361	0.324579
14725	ENSMUSG00000027070	Lrp2	low density lipoprotein receptor-related protein 2	-0.384212	-1.63147	0.106057	0.748543	1	0	-0.210565	-1.63147	0.0488735	0.827596	1	0	0.173647	-1.63147	0.0214113	0.885338	1	0
14726	ENSMUSG00000028583	Pdpn	podoplanin	0.0917226	-1.38176	0.0143439	0.905761	1	0	-0.806882	-1.38176	1.47206	0.237957	0.489809	0.309973	-0.898605	-1.38176	1.33275	0.260771	0.555498	0.255317
14727	ENSMUSG00000112023	Lilrb4b	leukocyte immunoglobulin-like receptor, subfamily B, member 4B	2.10339	2.19728	39.3144	4.1295e-06	0.000119654	3.92207	1.28441	2.19728	19.0797	0.000301167	0.00220453	2.65668	-0.818981	2.19728	6.06225	0.0230731	0.100918	0.996031
14728	ENSMUSG00000062593	Lilrb4a	leukocyte immunoglobulin-like receptor, subfamily B, member 4A	1.17319	2.7993	15.4652	0.000901318	0.00854742	2.06816	-0.304274	2.7993	1.39257	0.252611	0.500008	0.301023	-1.47747	2.7993	24.4918	9.04236e-05	0.00153442	2.81406
14729	ENSMUSG00000047953	Gp5	glycoprotein 5 platelet	1.46493	-1.63882	4.70352	0.0412483	0.164963	0.782614	0.429659	-1.63882	0.500272	0.486847	0.818458	0.0870038	-1.03527	-1.63882	2.39874	0.135777	0.361772	0.441565
14731	ENSMUSG00000022561	Gpaa1	GPI anchor attachment protein 1	-0.0812764	4.35428	0.422931	0.522249	0.908545	0.0416535	-0.0837764	4.35428	0.675665	0.419951	0.728157	0.137775	-0.00250009	4.35428	0.000402009	0.984185	1	0
14732	ENSMUSG00000024978	Gpam	glycerol-3-phosphate acyltransferase, mitochondrial	-0.58073	6.85712	2.56504	0.130799	0.365814	0.43674	-0.748467	6.85712	6.63586	0.0215088	0.0764467	1.11664	-0.167737	6.85712	0.227203	0.640707	1	0
14733	ENSMUSG00000034220	Gpc1	glypican 1	-0.0496329	1.23243	0.0254555	0.874701	1	0	-2.01733	1.23243	53.4039	2.65086e-07	6.25351e-06	5.20388	-1.96769	1.23243	39.1903	2.73396e-06	0.00013269	3.87716
14734	ENSMUSG00000055653	Gpc3	glypican 3	7.29204	7.45493	172.577	6.11264e-09	7.94906e-07	6.09968	8.80429	7.45493	245.249	6.90496e-10	5.07216e-08	7.29481	1.51225	7.45493	8.91436	0.01041	0.0553684	1.25674
14735	ENSMUSG00000031119	Gpc4	glypican 4	0.518204	5.76999	18.6023	0.000283839	0.00342104	2.46584	0.154165	5.76999	2.37537	0.137602	0.324615	0.488631	-0.364039	5.76999	9.1005	0.00636953	0.0382569	1.41729
14738	ENSMUSG00000041468	Gpr12	G-protein coupled receptor 12	-0.487999	-1.09141	0.386985	0.540509	0.928778	0.0320879	-1.15632	-1.09141	3.07515	0.0939164	0.243402	0.613676	-0.668319	-1.09141	0.708913	0.409185	0.751789	0.123904
14739	ENSMUSG00000043895	S1pr2	sphingosine-1-phosphate receptor 2	1.27689	2.50413	44.6364	1.05285e-06	4.16526e-05	4.38036	-0.155319	2.50413	0.881267	0.358104	0.645033	0.190418	-1.4322	2.50413	56.0777	1.79834e-07	2.23183e-05	4.65134
14744	ENSMUSG00000021886	Gpr65	G-protein coupled receptor 65	0.485453	1.06183	1.76847	0.19727	0.484423	0.314776	-0.815043	1.06183	6.67646	0.0169823	0.0629861	1.20076	-1.3005	1.06183	12.6447	0.00178089	0.0145354	1.83757
14745	ENSMUSG00000038668	Lpar1	lysophosphatidic acid receptor 1	0.690828	-0.452788	1.91076	0.180828	0.45778	0.339343	-2.38241	-0.452788	23.0948	8.55952e-05	0.000778057	3.10899	-3.07323	-0.452788	31.7547	1.17216e-05	0.000353196	3.45198
14747	ENSMUSG00000042190	Cmklr1	chemerin chemokine-like receptor 1	0.544249	1.40559	2.75299	0.11134	0.326689	0.485866	-1.54468	1.40559	27.8672	2.73499e-05	0.00029698	3.52727	-2.08893	1.40559	39.4121	2.62534e-06	0.000131166	3.88218
14748	ENSMUSG00000049649	Gpr3	G-protein coupled receptor 3	-1.24095	-3.57502	0.788309	0.385229	0.734851	0.133801	1.73768	-3.57502	2.05756	0.166997	0.371103	0.430506	2.97862	-3.57502	3.33216	0.0829998	0.255882	0.591961
14751	ENSMUSG00000036427	Gpi1	glucose-6-phosphate isomerase 1	-0.149281	7.47034	1.04441	0.317965	0.659895	0.180525	0.365248	7.47034	9.46875	0.00553518	0.0252678	1.59743	0.514529	7.47034	12.0268	0.00219867	0.0170541	1.76817
14755	ENSMUSG00000025728	Pigq	phosphatidylinositol glycan anchor biosynthesis, class Q	-0.515784	4.09904	10.3523	0.00398416	0.0274557	1.56137	-0.847695	4.09904	42.7075	1.46222e-06	2.60217e-05	4.58466	-0.331911	4.09904	4.50179	0.0454259	0.166819	0.777753
14756	ENSMUSG00000021340	Gpld1	glycosylphosphatidylinositol specific phospholipase D1	-0.257904	8.66491	2.89437	0.10306	0.313669	0.503529	0.327952	8.66491	7.15482	0.013876	0.0535021	1.27163	0.585856	8.66491	14.5063	0.000967933	0.00912503	2.03977
14758	ENSMUSG00000031342	Gpm6b	glycoprotein m6b	0.889416	0.209233	5.09851	0.0342646	0.143605	0.842831	-0.777232	0.209233	4.93929	0.0369055	0.117937	0.92835	-1.66665	0.209233	17.4759	0.000392145	0.00459215	2.33798
14760	ENSMUSG00000032641	Gpr19	G protein-coupled receptor 19	-0.0287143	1.87785	0.0157012	0.901427	1	0	0.210909	1.87785	1.27177	0.271651	0.519615	0.284319	0.239623	1.87785	1.08255	0.309489	0.628666	0.20158
14761	ENSMUSG00000072875	Gpr27	G protein-coupled receptor 27	2.52575	-3.40039	3.83072	0.0670683	0.23328	0.632123	-1.85844	-3.40039	1.92371	0.183492	0.399186	0.398825	-4.38419	-3.40039	8.76981	0.00879539	0.0487359	1.31215
14762	ENSMUSG00000035148	Gpr33	G protein-coupled receptor 33	0.848643	-3.46355	0.450724	0.509018	0.892084	0.0495941	-1.38424	-3.46355	1.21388	0.282539	0.535205	0.27148	-2.23288	-3.46355	2.61566	0.120141	0.331101	0.480039
14763	ENSMUSG00000039904	Gpr37	G protein-coupled receptor 37	0	-3.83907	0	1	1	0	0	-3.83907	0	1	1	0	0	-3.83907	0	1	1	0
14764	ENSMUSG00000034117	Ptgdr2	prostaglandin D2 receptor 2	0	-3.70048	0	1	1	0	2.3784	-3.70048	3.47364	0.0822079	0.220059	0.65746	2.3784	-3.70048	2.17375	0.161226	0.409644	0.387593
14765	ENSMUSG00000056380	Gpr50	G-protein-coupled receptor 50	0	-3.83907	0	1	1	0	0	-3.83907	0	1	1	0	0	-3.83907	0	1	1	0
14766	ENSMUSG00000031785	Adgrg1	adhesion G protein-coupled receptor G1	2.36795	3.37687	134.985	7.90416e-11	2.98371e-08	7.52524	1.97474	3.37687	120.299	2.33444e-10	2.13629e-08	7.67034	-0.393213	3.37687	3.73717	0.0662585	0.218164	0.661217
14767	ENSMUSG00000026237	Nmur1	neuromedin U receptor 1	-0.260495	-3.53612	0.0306253	0.862688	1	0	-1.5098	-3.53612	1.29939	0.26665	0.512868	0.289994	-1.24931	-3.53612	0.69215	0.414423	0.758134	0.120254
14768	ENSMUSG00000026000	Lancl1	LanC (bacterial lantibiotic synthetase component C)-like 1	0.061318	4.4138	0.202918	0.656807	1	0	0.171442	4.4138	2.36232	0.138634	0.32621	0.486503	0.110124	4.4138	0.647476	0.429674	0.777918	0.109066
14772	ENSMUSG00000052783	Grk4	G protein-coupled receptor kinase 4	0.624935	0.33848	4.60796	0.0431706	0.170816	0.767472	0.939888	0.33848	14.8774	0.000860773	0.00527032	2.27816	0.314953	0.33848	1.15743	0.29372	0.605989	0.217535
14773	ENSMUSG00000003228	Grk5	G protein-coupled receptor kinase 5	0.942582	1.64423	12.696	0.00175031	0.0144288	1.84077	-0.854591	1.64423	13.5476	0.00131893	0.00755157	2.12196	-1.79717	1.64423	45.5764	9.0029e-07	6.52506e-05	4.18542
14775	ENSMUSG00000063856	Gpx1	glutathione peroxidase 1	-2.60739	9.86737	118.382	2.71127e-10	7.4434e-08	7.12823	-2.58837	9.86737	204.678	1.38573e-12	4.64971e-10	9.33257	0.0190183	9.86737	0.00826299	0.928398	1	0
14776	ENSMUSG00000042808	Gpx2	glutathione peroxidase 2	2.93063	-2.20389	6.44694	0.0190847	0.0921974	1.03528	0.999275	-2.20389	0.809803	0.378374	0.672015	0.172621	-1.93135	-2.20389	3.1087	0.0924113	0.275654	0.559636
14777	NA	Gpx2-ps1	glutathione peroxidase 2, pseudogene 1	2.56151	-3.74659	3.05713	0.10615	0.317353	0.498457	0	-3.74659	0	1	1	0	-2.56151	-3.74659	3.00419	0.108901	0.30884	0.510267
14778	ENSMUSG00000018339	Gpx3	glutathione peroxidase 3	2.46692	3.70831	24.4644	0.000271921	0.00330378	2.48099	2.56693	3.70831	33.0328	6.89453e-05	0.000648171	3.18831	0.100013	3.70831	0.0396066	0.845349	1	0
14780	ENSMUSG00000004344	Gpx5	glutathione peroxidase 5	0.270752	-2.66403	0.0911885	0.765523	1	0	-2.5205	-2.66403	7.51989	0.0119292	0.0473941	1.32428	-2.79125	-2.66403	7.50297	0.0120124	0.0617756	1.20918
14782	ENSMUSG00000031584	Gsr	glutathione reductase	-0.176575	5.61361	1.73185	0.201797	0.485131	0.314141	-0.487228	5.61361	19.8893	0.000198519	0.00155401	2.80854	-0.310653	5.61361	5.53836	0.0280075	0.116984	0.931873
14783	ENSMUSG00000020176	Grb10	growth factor receptor bound protein 10	1.51668	3.06749	19.2704	0.000443432	0.00484991	2.31427	1.13369	3.06749	14.4316	0.00154346	0.00860032	2.06549	-0.382989	3.06749	1.20758	0.287859	0.597275	0.223825
14784	ENSMUSG00000059923	Grb2	growth factor receptor bound protein 2	0.080637	5.48401	0.500582	0.486713	0.864656	0.0631566	-0.239014	5.48401	6.52415	0.0181282	0.0665461	1.17688	-0.319651	5.48401	7.98266	0.00988358	0.0533093	1.2732
14786	ENSMUSG00000019312	Grb7	growth factor receptor bound protein 7	0.15079	6.33915	0.739379	0.399184	0.753014	0.123197	0.188779	6.33915	1.71662	0.203717	0.434228	0.362283	0.0379884	6.33915	0.046298	0.831628	1	0
14787	ENSMUSG00000022580	Rhpn1	rhophilin, Rho GTPase binding protein 1	3.31492	-2.44402	11.2023	0.00293326	0.0215935	1.66568	2.85378	-2.44402	9.82288	0.00484531	0.0226273	1.64537	-0.461145	-2.44402	0.288095	0.59686	0.983467	0.0072401
14788	ENSMUSG00000038390	Gpr162	G protein-coupled receptor 162	0.582301	-0.506908	1.44774	0.24175	0.543827	0.264539	-1.92579	-0.506908	17.5389	0.000385013	0.00269698	2.56912	-2.50809	-0.506908	23.947	6.91829e-05	0.00126451	2.89808
14789	ENSMUSG00000023191	P3h3	prolyl 3-hydroxylase 3	0.0952888	1.15633	0.107772	0.745817	1	0	-1.60406	1.15633	39.8985	2.40324e-06	3.93966e-05	4.40454	-1.69935	1.15633	33.9714	7.43792e-06	0.000257404	3.58938
14790	ENSMUSG00000072772	Grcc10	gene rich cluster, C10 gene	-0.193113	5.77458	0.979946	0.333354	0.682143	0.166124	0.289109	5.77458	3.34482	0.0814916	0.218665	0.66022	0.482222	5.77458	5.96999	0.0233615	0.101753	0.992451
14791	ENSMUSG00000004268	Emg1	EMG1 N1-specific pseudouridine methyltransferase	-0.0468536	4.99117	0.101402	0.753173	1	0	0.34036	4.99117	8.05048	0.00961787	0.039727	1.40091	0.387214	4.99117	6.75776	0.0164039	0.0778124	1.10895
14792	ENSMUSG00000004270	Lpcat3	lysophosphatidylcholine acyltransferase 3	-0.515832	6.68903	16.8811	0.000467045	0.00504154	2.29744	-0.165615	6.68903	2.72586	0.113017	0.28057	0.551958	0.350216	6.68903	7.89314	0.0102468	0.0546841	1.26214
14793	ENSMUSG00000023505	Cdca3	cell division cycle associated 3	0.122458	0.77718	0.15509	0.69753	1	0	-0.38241	0.77718	2.16302	0.155603	0.35149	0.454087	-0.504867	0.77718	2.64327	0.118308	0.327143	0.485263
14794	ENSMUSG00000038451	Spsb2	splA/ryanodine receptor domain and SOCS box containing 2	-0.000564929	3.48385	5.32035e-06	0.998182	1	0	-0.196134	3.48385	0.952939	0.340567	0.620311	0.207391	-0.195569	3.48385	0.644183	0.431582	0.780488	0.107634
14797	ENSMUSG00000054452	Tle5	TLE family member 5, transcriptional modulator	-0.367654	8.80688	3.14826	0.0899257	0.285525	0.544356	-0.0349596	8.80688	0.0440182	0.835761	1	0	0.332694	8.80688	2.58584	0.122159	0.334789	0.475229
14799	ENSMUSG00000020524	Gria1	glutamate receptor, ionotropic, AMPA1 (alpha 1)	-3.19871	-3.5749	4.13931	0.0601227	0.215948	0.665652	-3.19871	-3.5749	6.61263	0.0213723	0.0760311	1.11901	0	-3.5749	0	1	1	0
14800	ENSMUSG00000033981	Gria2	glutamate receptor, ionotropic, AMPA2 (alpha 2)	3.06605	-3.70251	4.03105	0.0679662	0.23505	0.628841	0	-3.70251	0	1	1	0	-3.06605	-3.70251	3.96247	0.0700367	0.226691	0.644565
14802	ENSMUSG00000025892	Gria4	glutamate receptor, ionotropic, AMPA4 (alpha 4)	1.78584	-3.16636	2.63455	0.123088	0.350966	0.454735	-3.15189	-3.16636	5.47401	0.0318575	0.104723	0.979956	-4.93774	-3.16636	12.4431	0.00260896	0.0194164	1.71183
14803	ENSMUSG00000041078	Grid1	glutamate receptor, ionotropic, delta 1	-4.68469	-0.0148599	67.4432	3.97077e-08	3.44699e-06	5.46256	-7.76313	-0.0148599	174.077	6.82992e-12	1.53414e-09	8.81414	-3.07843	-0.0148599	11.3383	0.00279544	0.0204185	1.68998
14804	ENSMUSG00000071424	Grid2	glutamate receptor, ionotropic, delta 2	0	-3.83907	0	1	1	0	0	-3.83907	0	1	1	0	0	-3.83907	0	1	1	0
14805	ENSMUSG00000022935	Grik1	glutamate receptor, ionotropic, kainate 1	0	-3.83907	0	1	1	0	0	-3.83907	0	1	1	0	0	-3.83907	0	1	1	0
14806	ENSMUSG00000056073	Grik2	glutamate receptor, ionotropic, kainate 2 (beta 2)	2.96792	-3.70538	4.0031	0.068801	0.236044	0.627007	0	-3.70538	0	1	1	0	-2.96792	-3.70538	3.93396	0.0709199	0.227948	0.642164
14807	ENSMUSG00000001985	Grik3	glutamate receptor, ionotropic, kainate 3	3.99559	-1.92912	14.1659	0.00111532	0.0101484	1.9936	1.52737	-1.92912	2.09317	0.162478	0.363307	0.439726	-2.46823	-1.92912	6.6102	0.0176683	0.0822696	1.08476
14809	ENSMUSG00000003378	Grik5	glutamate receptor, ionotropic, kainate 5 (gamma 2)	-0.295807	4.25236	1.88908	0.184275	0.464172	0.333321	1.24484	4.25236	51.2298	5.66673e-07	1.18474e-05	4.92638	1.54065	4.25236	46.487	1.15199e-06	7.64559e-05	4.11659
14810	ENSMUSG00000026959	Grin1	glutamate receptor, ionotropic, NMDA1 (zeta 1)	-1.23314	-3.70161	0.871511	0.361739	0.705566	0.151463	0.667399	-3.70161	0.309225	0.584362	0.939174	0.0272541	1.90054	-3.70161	1.67761	0.210082	0.478629	0.320001
14811	ENSMUSG00000059003	Grin2a	glutamate receptor, ionotropic, NMDA2A (epsilon 1)	0	-3.83907	0	1	1	0	0	-3.83907	0	1	1	0	0	-3.83907	0	1	1	0
14812	ENSMUSG00000030209	Grin2b	glutamate receptor, ionotropic, NMDA2B (epsilon 2)	-1.23314	-3.74553	0.983378	0.346262	0.69789	0.156213	0.0258041	-3.74553	0.000470316	0.983707	1	0	1.25895	-3.74553	1.00681	0.340647	0.671534	0.172932
14813	ENSMUSG00000020734	Grin2c	glutamate receptor, ionotropic, NMDA2C (epsilon 3)	0.919878	-2.87299	0.626138	0.43727	0.801101	0.0963126	-0.258311	-2.87299	0.0591061	0.810179	1	0	-1.17819	-2.87299	0.998294	0.328646	0.657462	0.18213
14814	ENSMUSG00000002771	Grin2d	glutamate receptor, ionotropic, NMDA2D (epsilon 4)	0.538811	-1.87863	0.533629	0.472835	0.846699	0.0722711	-1.30744	-1.87863	3.61158	0.0706353	0.195698	0.708414	-1.84625	-1.87863	5.69255	0.0261263	0.110847	0.955275
14815	ENSMUSG00000024431	Nr3c1	nuclear receptor subfamily 3, group C, member 1	-0.186452	6.65602	1.16006	0.293187	0.622473	0.20588	-0.175061	6.65602	1.55496	0.225588	0.470117	0.327794	0.0113907	6.65602	0.00438771	0.947788	1	0
14816	ENSMUSG00000019828	Grm1	glutamate receptor, metabotropic 1	1.30241	-3.70229	1.0028	0.330773	0.678753	0.168288	-1.24132	-3.70229	1.44479	0.245959	0.497093	0.303562	-2.54373	-3.70229	3.89252	0.0651083	0.215574	0.666403
14823	ENSMUSG00000024211	Grm8	glutamate receptor, metabotropic 8	5.04866	-0.911984	66.596	4.41321e-08	3.69066e-06	5.4329	4.04443	-0.911984	47.6156	6.45941e-07	1.31506e-05	4.88105	-1.00423	-0.911984	4.24635	0.0514201	0.181925	0.740108
14824	ENSMUSG00000034708	Grn	granulin	0.0632258	8.22605	0.194323	0.663668	1	0	0.507903	8.22605	18.6276	0.000281821	0.00208879	2.6801	0.444677	8.22605	9.22068	0.00608288	0.036882	1.43319
14825	ENSMUSG00000029380	Cxcl1	C-X-C motif chemokine ligand 1	4.77236	4.57537	97.678	2.33894e-07	1.33832e-05	4.87344	3.01195	4.57537	49.5539	9.54034e-06	0.000122195	3.91295	-1.76041	4.57537	15.7247	0.00165855	0.013781	1.86072
14827	ENSMUSG00000027248	Pdia3	protein disulfide isomerase associated 3	0.211553	8.70396	1.09107	0.307638	0.644864	0.190532	-0.144747	8.70396	0.753774	0.394708	0.694263	0.158476	-0.356301	8.70396	3.12481	0.0910537	0.27273	0.564267
14828	ENSMUSG00000026864	Hspa5	heat shock protein 5	0.44621	9.50275	2.5636	0.125615	0.356079	0.448454	0.772161	9.50275	11.0344	0.00353256	0.0172745	1.7626	0.325951	9.50275	1.29163	0.269682	0.569429	0.24456
14829	ENSMUSG00000031364	Grpr	gastrin releasing peptide receptor	0	-3.83907	0	1	1	0	0	-3.83907	0	1	1	0	0	-3.83907	0	1	1	0
14836	ENSMUSG00000021095	Gsc	goosecoid homeobox	1.73723	-3.79305	1.79689	0.205162	0.485131	0.314141	0	-3.79305	0	1	1	0	-1.73723	-3.79305	1.76494	0.208966	0.47674	0.321719
14840	ENSMUSG00000030206	Gsg1	germ cell associated 1	1.45513	-3.31934	1.14842	0.29556	0.626112	0.203348	1.5567	-3.31934	1.69854	0.206028	0.437608	0.358915	0.101571	-3.31934	0.00589906	0.939476	1	0
14841	ENSMUSG00000050107	Haspin	histone H3 associated protein kinase	0.663124	-1.07659	1.39824	0.249709	0.553486	0.256894	-0.205758	-1.07659	0.177728	0.677446	1	0	-0.868882	-1.07659	2.37868	0.137342	0.364676	0.438093
14842	ENSMUSG00000053129	Gsx1	GS homeobox 1	0	-3.83907	0	1	1	0	0	-3.83907	0	1	1	0	0	-3.83907	0	1	1	0
14843	ENSMUSG00000035946	Gsx2	GS homeobox 2	1.73723	-3.79305	1.79689	0.205162	0.485131	0.314141	0	-3.79305	0	1	1	0	-1.73723	-3.79305	1.76494	0.208966	0.47674	0.321719
14852	ENSMUSG00000062203	Gspt1	G1 to S phase transition 1	-0.308235	6.50305	4.31522	0.04972	0.188531	0.724617	-0.470859	6.50305	15.4009	0.000731135	0.00458503	2.33866	-0.162624	6.50305	1.24445	0.276719	0.579649	0.236835
14853	ENSMUSG00000071723	Gspt2	G1 to S phase transition 2	2.16333	1.14051	27.6486	2.9573e-05	0.00056643	3.24685	2.31521	1.14051	40.515	2.245e-06	3.72079e-05	4.42936	0.151881	1.14051	0.140501	0.711425	1	0
14854	ENSMUSG00000027610	Gss	glutathione synthetase	0.448283	6.20698	8.56585	0.00783899	0.0467946	1.3298	0.384326	6.20698	9.11862	0.00632537	0.0282202	1.54944	-0.0639577	6.20698	0.170147	0.683995	1	0
14857	ENSMUSG00000074183	Gsta1	glutathione S-transferase, alpha 1 (Ya)	2.18359	0.734476	3.32869	0.0918861	0.289747	0.537981	-3.70075	0.734476	6.6468	0.0234166	0.0818127	1.08718	-5.88434	0.734476	15.4378	0.00183162	0.0148292	1.82888
14858	ENSMUSG00000057933	Gsta2	glutathione S-transferase, alpha 2 (Yc2)	-2.57955	3.45762	8.61679	0.0121375	0.0652281	1.18557	-2.82413	3.45762	17.245	0.00125988	0.00726792	2.13859	-0.244586	3.45762	0.0915165	0.767288	1	0
14859	ENSMUSG00000025934	Gsta3	glutathione S-transferase, alpha 3	-1.46348	10.0398	51.1052	3.74305e-07	1.90868e-05	4.71927	-0.400291	10.0398	6.5838	0.0176695	0.06516	1.18602	1.06319	10.0398	28.1597	2.55995e-05	0.000622333	3.20598
14860	ENSMUSG00000032348	Gsta4	glutathione S-transferase, alpha 4	-0.662181	5.6744	7.54564	0.0132391	0.0696795	1.15689	-0.510002	5.6744	7.06469	0.0159957	0.0599561	1.22217	0.152179	5.6744	0.415454	0.527325	0.900476	0.0455278
14862	ENSMUSG00000058135	Gstm1	glutathione S-transferase, mu 1	0.440681	10.4511	2.38333	0.138547	0.380966	0.419113	0.47887	10.4511	4.07534	0.0573334	0.166524	0.778523	0.0381888	10.4511	0.0173087	0.896665	1	0
14863	ENSMUSG00000040562	Gstm2	glutathione S-transferase, mu 2	-1.12419	5.58914	39.3113	2.67414e-06	8.5607e-05	4.06749	-0.737757	5.58914	27.8688	2.73395e-05	0.00029698	3.52727	0.386429	5.58914	4.96022	0.0365457	0.141979	0.847777
14864	ENSMUSG00000004038	Gstm3	glutathione S-transferase, mu 3	0.295434	5.53482	0.613075	0.447223	0.814902	0.0888944	-0.956536	5.53482	9.17262	0.00939131	0.0390087	1.40884	-1.25197	5.53482	11.4504	0.00469425	0.0302765	1.51889
14865	ENSMUSG00000027890	Gstm4	glutathione S-transferase, mu 4	-0.222014	5.41278	0.712847	0.410525	0.768011	0.114633	-1.0842	5.41278	25.1571	0.000114341	0.000990969	3.00394	-0.862186	5.41278	11.4331	0.003655	0.0249471	1.60298
14866	ENSMUSG00000004032	Gstm5	glutathione S-transferase, mu 5	0.716595	3.53944	16.3448	0.000548167	0.00570829	2.24349	0.797776	3.53944	28.6294	2.30404e-05	0.000257489	3.58924	0.0811807	3.53944	0.202953	0.65678	1	0
14867	ENSMUSG00000068762	Gstm6	glutathione S-transferase, mu 6	-0.462819	6.02635	4.12304	0.0565175	0.206447	0.685192	-0.78149	6.02635	18.0622	0.000431897	0.00297253	2.52687	-0.318671	6.02635	2.06982	0.166487	0.419133	0.377648
14869	ENSMUSG00000038155	Gstp2	glutathione S-transferase, pi 2	2.27141	0.856889	30.1667	1.64367e-05	0.000355678	3.44894	2.19954	0.856889	35.8808	5.10173e-06	7.29103e-05	4.13721	-0.0718641	0.856889	0.0317558	0.860204	1	0
14870	ENSMUSG00000060803	Gstp1	glutathione S-transferase, pi 1	0.970306	7.95897	44.0961	1.15316e-06	4.44558e-05	4.35207	1.14706	7.95897	85.0439	5.42271e-09	2.57664e-07	6.58895	0.176756	7.95897	1.36359	0.255484	0.547101	0.261932
14871	ENSMUSG00000001663	Gstt1	glutathione S-transferase, theta 1	-0.414365	8.03047	4.3364	0.0492101	0.187638	0.72668	-0.360355	8.03047	5.07804	0.0345918	0.111979	0.950865	0.0540097	8.03047	0.0759101	0.785504	1	0
14872	ENSMUSG00000033318	Gstt2	glutathione S-transferase, theta 2	-1.60393	5.94953	57.4319	1.80993e-07	1.08592e-05	4.9642	-0.691712	5.94953	18.6084	0.000300519	0.00220038	2.6575	0.912223	5.94953	19.9145	0.000210191	0.00288088	2.54047
14873	ENSMUSG00000025068	Gsto1	glutathione S-transferase omega 1	-1.06557	6.39326	36.4783	4.54611e-06	0.000129455	3.88788	-0.489857	6.39326	12.703	0.00174619	0.0095656	2.01929	0.575712	6.39326	11.1535	0.00298457	0.0214426	1.66872
14874	ENSMUSG00000021033	Gstz1	glutathione transferase zeta 1 (maleylacetoacetate isomerase)	-0.697445	9.1421	18.2032	0.000317921	0.00372286	2.42912	-0.31502	9.1421	5.9091	0.0237186	0.0826366	1.08283	0.382425	9.1421	5.63421	0.026821	0.113171	0.946264
14884	ENSMUSG00000006599	Gtf2h1	general transcription factor II H, polypeptide 1	-0.431937	4.82295	12.7429	0.00172289	0.0142676	1.84565	0.125519	4.82295	1.67773	0.208727	0.442346	0.354238	0.557456	4.82295	21.0135	0.00014667	0.0022054	2.65651
14885	ENSMUSG00000001524	Gtf2h4	general transcription factor II H, polypeptide 4	-0.46596	3.51759	6.12112	0.0215991	0.101127	0.995134	-0.0776622	3.51759	0.265731	0.611379	0.968959	0.0136946	0.388298	3.51759	4.27024	0.050823	0.180863	0.74265
14886	ENSMUSG00000060261	Gtf2i	general transcription factor II I	-0.117131	6.70943	0.776283	0.387857	0.738256	0.131793	-0.17342	6.70943	2.57232	0.123087	0.299658	0.523374	-0.0562885	6.70943	0.181598	0.674166	1	0
14894	ENSMUSG00000031796	Cfap20	cilia and flagella associated protein 20	0.668655	4.90904	20.3568	0.000174852	0.00231175	2.63606	1.074	4.90904	73.997	1.81217e-08	6.9273e-07	6.15944	0.405343	4.90904	7.01834	0.0146924	0.0716921	1.14453
14897	ENSMUSG00000026219	Trip12	thyroid hormone receptor interactor 12	0.0385428	7.03409	0.0664155	0.799038	1	0	0.0206279	7.03409	0.0284354	0.867638	1	0	-0.0179148	7.03409	0.0143257	0.905821	1	0
14904	ENSMUSG00000042535	Gtpbp1	GTP binding protein 1	-0.273735	4.32034	3.76122	0.0654563	0.229338	0.639525	0.129988	4.32034	1.30269	0.266061	0.512312	0.290466	0.403723	4.32034	8.10523	0.00940915	0.0512282	1.29049
14910	ENSMUSG00000086429	Gt(ROSA)26Sor	gene trap ROSA 26, Philippe Soriano	-0.256857	3.00304	1.31007	0.264749	0.577776	0.23824	0.705239	3.00304	15.2771	0.000759736	0.0047338	2.32479	0.962096	3.00304	17.5937	0.000378935	0.00448371	2.34836
14911	ENSMUSG00000030264	Thumpd3	THUMP domain containing 3	-0.0032872	3.67796	0.000506784	0.982244	1	0	0.0871205	3.67796	0.53206	0.473479	0.801339	0.0961839	0.0904077	3.67796	0.381304	0.54328	0.920562	0.0359471
14912	ENSMUSG00000041309	Nkx6-2	NK6 homeobox 2	-2.67948	-3.61569	2.5092	0.128963	0.362227	0.441019	-1.41322	-3.61569	1.20514	0.285417	0.539153	0.268288	1.26626	-3.61569	0.740843	0.399653	0.739477	0.131075
14913	ENSMUSG00000023982	Guca1a	guanylate cyclase activator 1a (retina)	1.36232	1.02015	21.4193	0.000131763	0.00185198	2.73236	1.50691	1.02015	35.3264	5.68425e-06	7.9965e-05	4.0971	0.14459	1.02015	0.240167	0.628963	1	0
14915	ENSMUSG00000023247	Guca2a	guanylate cyclase activator 2a (guanylin)	0	-3.83907	0	1	1	0	0	-3.83907	0	1	1	0	0	-3.83907	0	1	1	0
14916	ENSMUSG00000032978	Guca2b	guanylate cyclase activator 2b (retina)	2.96792	-3.70538	4.0031	0.068801	0.236044	0.627007	0	-3.70538	0	1	1	0	-2.96792	-3.70538	3.93396	0.0709199	0.227948	0.642164
14917	ENSMUSG00000042638	Gucy2c	guanylate cyclase 2c	0.873254	1.35783	2.81145	0.111754	0.327444	0.484863	1.30221	1.35783	8.78788	0.00863844	0.0364007	1.43889	0.428959	1.35783	0.659617	0.427843	0.77543	0.110457
14918	ENSMUSG00000074003	Gucy2d	guanylate cyclase 2d	0	-3.83907	0	1	1	0	0	-3.83907	0	1	1	0	0	-3.83907	0	1	1	0
14919	ENSMUSG00000020890	Gucy2e	guanylate cyclase 2e	2.48514	-3.74851	3.04485	0.106781	0.317353	0.498457	0	-3.74851	0	1	1	0	-2.48514	-3.74851	2.99146	0.109575	0.30884	0.510267
14923	ENSMUSG00000020444	Guk1	guanylate kinase 1	-0.461975	4.00006	5.39774	0.0298563	0.129493	0.887755	0.143282	4.00006	0.813953	0.376779	0.66997	0.173945	0.605257	4.00006	9.17077	0.00620015	0.0374392	1.42667
14924	ENSMUSG00000045095	Magi1	membrane associated guanylate kinase, WW and PDZ domain containing 1	0.46462	5.08404	11.4112	0.00272453	0.0203434	1.69158	0.14077	5.08404	1.51358	0.231658	0.480812	0.318025	-0.323851	5.08404	5.50138	0.028481	0.11838	0.926722
14933	ENSMUSG00000025059	Gk	glycerol kinase	-0.899117	6.33243	41.8101	1.70954e-06	6.01861e-05	4.2205	-0.570159	6.33243	27.1641	3.21158e-05	0.000340169	3.4683	0.328958	6.33243	5.89004	0.0239202	0.10354	0.984893
14934	ENSMUSG00000051839	Gypa	glycophorin A	1.73212	-2.31286	2.74156	0.112043	0.328113	0.483977	0.0290199	-2.31286	0.000899003	0.976352	1	0	-1.7031	-2.31286	2.64811	0.11799	0.326497	0.486121
14936	ENSMUSG00000003865	Gys1	glycogen synthase 1, muscle	0.513713	2.00186	4.29516	0.0502085	0.189352	0.722729	0.762805	2.00186	13.6116	0.00129162	0.00742054	2.12956	0.249093	2.00186	0.98287	0.332329	0.66249	0.178821
14938	ENSMUSG00000023132	Gzma	granzyme A	1.4139	-0.362722	10.6879	0.00352644	0.0249727	1.60253	-0.54374	-0.362722	1.88678	0.183477	0.399186	0.398825	-1.95764	-0.362722	19.8095	0.000202897	0.002808	2.5516
14939	ENSMUSG00000015437	Gzmb	granzyme B	1.80511	-0.0315698	15.2724	0.000760838	0.00740911	2.13023	-0.897385	-0.0315698	4.2457	0.0514365	0.153003	0.815299	-2.70249	-0.0315698	31.9118	1.13427e-05	0.000345997	3.46093
14940	ENSMUSG00000079186	Gzmc	granzyme C	1.97644	-3.28991	3.4909	0.0791648	0.261346	0.582784	-2.69289	-3.28991	4.77103	0.0433469	0.133908	0.873192	-4.66933	-3.28991	13.0565	0.00216656	0.0168649	1.77302
14941	ENSMUSG00000059256	Gzmd	granzyme D	2.48514	-3.74851	3.04485	0.106781	0.317353	0.498457	0	-3.74851	0	1	1	0	-2.48514	-3.74851	2.99146	0.109575	0.30884	0.510267
14942	ENSMUSG00000022156	Gzme	granzyme E	0	-3.83907	0	1	1	0	0	-3.83907	0	1	1	0	0	-3.83907	0	1	1	0
14943	ENSMUSG00000015441	Gzmf	granzyme F	0	-3.83907	0	1	1	0	0	-3.83907	0	1	1	0	0	-3.83907	0	1	1	0
14944	ENSMUSG00000040284	Gzmg	granzyme G	0	-3.83907	0	1	1	0	0	-3.83907	0	1	1	0	0	-3.83907	0	1	1	0
14945	ENSMUSG00000042385	Gzmk	granzyme K	0.708915	-3.50201	0.318636	0.579853	0.973851	0.0115075	-2.66199	-3.50201	4.04358	0.0605922	0.174139	0.759103	-3.3709	-3.50201	5.46963	0.0319174	0.12863	0.890657
14950	ENSMUSG00000019188	H13	histocompatibility 13	-0.0525656	6.85862	0.145391	0.706657	1	0	0.194088	6.85862	2.98314	0.0982283	0.252172	0.598303	0.246654	6.85862	3.15244	0.0897264	0.269854	0.568871
14955	ENSMUSG00000000031	H19	H19, imprinted maternally expressed transcript	6.89702	6.33959	221.615	1.00812e-09	1.85133e-07	6.73252	6.70583	6.33959	230.948	7.75703e-10	5.51906e-08	7.25813	-0.191183	6.33959	0.228174	0.640575	1	0
14957	ENSMUSG00000052565	H1f3	H1.3 linker histone, cluster member	0.388129	-2.40224	0.215978	0.646713	1	0	-3.34186	-2.40224	12.9709	0.00159617	0.00884631	2.05324	-3.72999	-2.40224	13.6876	0.00125994	0.0111192	1.95393
14958	ENSMUSG00000096210	H1f0	H1.0 linker histone	0.362288	7.27407	4.49516	0.0455711	0.177676	0.750372	0.428928	7.27407	9.1766	0.00618633	0.0276725	1.55795	0.0666401	7.27407	0.147592	0.704556	1	0
14960	ENSMUSG00000036594	H2-Aa	histocompatibility 2, class II antigen A, alpha	0.775583	4.55352	3.088	0.102613	0.312799	0.504735	-1.8804	4.55352	23.2718	0.000341527	0.00244273	2.61213	-2.65598	4.55352	35.9453	4.6685e-05	0.000949478	3.02251
14961	ENSMUSG00000073421	H2-Ab1	histocompatibility 2, class II antigen A, beta 1	0.667627	4.68771	3.02752	0.104951	0.317353	0.498457	-1.96822	4.68771	33.8202	5.5096e-05	0.000538265	3.269	-2.63585	4.68771	47.1233	1.01891e-05	0.000320149	3.49465
14962	ENSMUSG00000090231	Cfb	complement factor B	0.458795	10.2893	8.45954	0.00817378	0.0483261	1.31582	0.143209	10.2893	1.19713	0.285795	0.53968	0.267863	-0.315586	10.2893	3.96644	0.0590443	0.200671	0.697516
14963	ENSMUSG00000073406	H2-Bl	histocompatibility 2, blastocyst	0.482329	-0.196682	1.26402	0.273075	0.591599	0.227973	0.205513	-0.196682	0.323868	0.575089	0.928829	0.0320642	-0.276817	-0.196682	0.415705	0.525791	0.898659	0.046405
14964	ENSMUSG00000073411	H2-D1	histocompatibility 2, D region locus 1	0.541268	8.59388	10.1858	0.00423532	0.0287277	1.5417	0.0192809	8.59388	0.0186807	0.892536	1	0	-0.521987	8.59388	9.46242	0.00554847	0.0344454	1.46287
[truncated: 25,294 more rows]
