# Supplementary material for: ICMT deficiency ameliorates weight loss and mortality, but not tumor formation in a mouse model of liver cancer
Source: Cell Commun Signal. 2026 Mar 11;24:232. doi: 10.1186/s12964-026-02775-6 (PMC13085728; doi:10.1186/s12964-026-02775-6)
Supplement: Supplementary file 2 — Supplementary Material 2. [file 12964_2026_2775_MOESM2_ESM.xlsx]

## Sheet: ABpIF+ vs Ctrl Upregulated
ABpIF/+ vs Ctrl Upregulated
1	2	3	4	5	6	7	8	9	10	11	12	13	14	15	C: Student's T-test Significant FLX/-_CONTROL	C: Student's T-test Significant FLX/FLX_CONTROL	C: Student's T-test Significant FLX/-_FLX/FLX	C: Student's T-test significant	C: FLX/- vs CON UP	C: FLX/- vs CON DOWN	C: FLX/FLX vs CON UP	C: FLX/FLX vs CON DOWN	C: FLX/- vs FLX/FLX UP	C: FLX/- vs FLX/FLX DOWN	N: -Log Student's T-test p-value FLX/-_CONTROL	N: Student's T-test q-value FLX/-_CONTROL	N: Student's T-test Difference FLX/-_CONTROL	N: Student's T-test Test statistic FLX/-_CONTROL	N: -Log Student's T-test p-value FLX/FLX_CONTROL	N: Student's T-test q-value FLX/FLX_CONTROL	N: Student's T-test Difference FLX/FLX_CONTROL	N: Student's T-test Test statistic FLX/FLX_CONTROL	N: -Log Student's T-test p-value FLX/-_FLX/FLX	N: Student's T-test q-value FLX/-_FLX/FLX	N: Student's T-test Difference FLX/-_FLX/FLX	N: Student's T-test Test statistic FLX/-_FLX/FLX	T: Protein.Group	T: Protein.Names	T: Genes	T: First.Protein.Description
8.6	8.6	8.6	8.6	8.6	8.6	27.3992	27.6998	27.5389	27.391	27.3153	27.2353	8.6	27.2353	27.4862	+			FLX/-_CONTROL	Keep	Discard	Discard	Discard	Discard	Discard	20.0415	4.00146e-17	18.8299	277.484	NaN	NaN	0	NaN	0.778498	0.33835	6.32274	1.54386	Q8K386	RAB15_MOUSE	Rab15	Ras-related protein Rab-15
20.2066	8.6	8.6	8.6	8.6	8.6	27.7325	27.1115	26.9539	27.1795	26.976	27.4707	22.6119	23.1886	24.848	+		+	FLX/-_CONTROL;FLX/-_FLX/FLX	Keep	Discard	Discard	Discard	Keep	Discard	5.21398	3.03796e-05	16.7029	8.61662	2.57489	0.0116329	13.0151	4.54198	3.95551	0.00588367	3.68784	7.75861	P47876	IBP1_MOUSE	Igfbp1	Insulin-like growth factor-binding protein 1
8.6	8.6	8.6	8.6	8.6	8.6	24.1719	24.6757	24.6649	24.7945	24.275	24.002	21.9882	22.002	22.8113	+	+	+	FLX/-_CONTROL;FLX/-_FLX/FLX;FLX/FLX_CONTROL	Keep	Discard	Keep	Discard	Keep	Discard	16.4012	5.20756e-14	15.8307	119.976	10.7744	9.94515e-09	13.6671	76.7245	4.12042	0.00506147	2.16354	8.23408	Q8CCT4	TCAL5_MOUSE	Tceal5	Transcription elongation factor A protein-like 5
8.6	8.6	8.6	8.6	8.6	8.6	22.5475	22.7655	23.2125	23.48	22.5685	22.8858	20.6453	20.8651	22.2243	+	+		FLX/-_CONTROL;FLX/FLX_CONTROL	Keep	Discard	Keep	Discard	Discard	Discard	15.3716	1.87539e-13	14.31	94.6334	8.73079	4.45736e-07	12.6449	39.1149	2.42085	0.0364795	1.66503	4.24972	Q8BGX7	SPIDR_MOUSE	Spidr	DNA repair-scaffolding protein
8.6	8.6	8.6	8.6	8.6	21.7915	24.5638	25.0148	24.8093	24.7182	24.9043	24.7995	24.5869	25.7182	25.2571	+			FLX/-_CONTROL	Keep	Discard	Discard	Discard	Discard	Discard	4.08743	0.000276193	14.003	6.36648	2.53268	0.0124166	14.3888	4.46084	0.843889	0.309014	-0.385757	-1.64842	Q91YD6	VILL_MOUSE	Vill	Villin-like protein
8.6	8.6	8.6	8.6	8.6	8.6	21.8538	22.6253	22.6119	22.5731	21.8461	22.4626	21.5356	21.4526	21.9495	+	+		FLX/-_CONTROL;FLX/FLX_CONTROL	Keep	Discard	Keep	Discard	Discard	Discard	15.1345	3.05575e-13	13.7288	89.6013	12.369	5.42009e-10	13.0459	129.683	1.56264	0.113948	0.682896	2.77804	Q9WTU3	SCN8A_MOUSE	Scn8a	Sodium channel protein type 8 subunit alpha
8.6	8.6	8.6	8.6	8.6	8.6	21.8538	22.1047	22.8858	22.3073	22.4015	22.2821	22.9619	23.1931	23.0105	+	+		FLX/-_CONTROL;FLX/FLX_CONTROL	Keep	Discard	Keep	Discard	Discard	Discard	15.5083	1.80676e-13	13.7058	97.6622	15.0544	3.91397e-12	14.4552	313.752	2.03479	0.0590949	-0.749333	-3.55913	P27812	KRBBA_MOUSE	Klrb1b	Killer cell lectin-like receptor subfamily B member 1B allele A
8.6	8.6	8.6	8.6	8.6	8.6	21.7265	22.3184	22.6253	22.3778	21.7876	22.2185	19.7177	20.6453	20.9672	+	+		FLX/-_CONTROL;FLX/FLX_CONTROL	Keep	Discard	Keep	Discard	Discard	Discard	15.3707	1.87539e-13	13.5757	94.6136	9.36999	1.53964e-07	11.8434	48.3013	2.98019	0.0182002	1.73228	5.3654	Q8CFZ4	GPC3_MOUSE	Gpc3	Glypican-3
8.6	8.6	8.6	8.6	8.6	8.6	21.4626	22.1395	22.0088	21.9882	21.7594	22.0359	20.4676	20.9388	21.2419	+	+		FLX/-_CONTROL;FLX/FLX_CONTROL	Keep	Discard	Keep	Discard	Discard	Discard	16.8019	3.06505e-14	13.2991	131.578	11.0237	6.75649e-09	12.2828	83.2897	2.73883	0.0244395	1.01629	4.86502	E9Q4X2	E9Q4X2_MOUSE	Uggt2	UDP-glucose glycoprotein glucosyltransferase 2
22.8269	8.6	8.6	8.6	8.6	8.6	24.5754	24.1253	23.8288	23.8576	23.7492	23.7796	23.1488	8.6	8.6	+			FLX/-_CONTROL	Keep	Discard	Discard	Discard	Discard	Discard	3.57023	0.00077593	13.0148	5.48061	NaN	NaN	0	NaN	1.88969	0.0717441	10.5364	3.3128	P07743	BPIA2_MOUSE	Bpifa2	BPI fold-containing family A member 2
8.6	8.6	8.6	8.6	8.6	8.6	21.3752	21.9742	21.6757	21.1457	21.4375	21.9388	19.1328	19.9459	20.2066	+	+		FLX/-_CONTROL;FLX/FLX_CONTROL	Keep	Discard	Keep	Discard	Discard	Discard	15.4574	1.80676e-13	12.9912	96.5249	9.63577	1.02629e-07	11.1618	52.7255	3.40429	0.0109875	1.82942	6.326	P59024	FKB14_MOUSE	Fkbp14	Peptidyl-prolyl cis-trans isomerase FKBP14
8.6	8.6	8.6	8.6	8.6	8.6	21.0224	21.4825	21.2066	21.1269	21.0625	21.6757	8.6	8.6	19.5177	+			FLX/-_CONTROL	Keep	Discard	Discard	Discard	Discard	Discard	16.3747	5.20756e-14	12.6628	119.246	NaN	NaN	0	NaN	2.16134	0.0509436	9.02353	3.77948	Q91ZQ1	PDE6C_MOUSE	Pde6c	Cone cGMP-specific 3',5'-cyclic phosphodiesterase subunit alpha'
8.6	8.6	8.6	8.6	8.6	8.6	21.2066	21.1946	21.1886	21.2125	21.3538	21.0691	19.9289	19.9459	19.679	+	+	+	FLX/-_CONTROL;FLX/-_FLX/FLX;FLX/FLX_CONTROL	Keep	Discard	Keep	Discard	Keep	Discard	20.9332	1.02701e-17	12.6042	340.732	13.6734	3.32198e-11	11.2513	199.192	6.27407	0.000132925	1.35291	17.29	Q9QXN5	MIOX_MOUSE	Miox	Inositol oxygenase
8.6	8.6	8.6	8.6	8.6	12.0191	8.6	23.7389	24.558	24.6649	24.1565	24.417	8.6	24.7338	25.0275	+			FLX/-_CONTROL	Keep	Discard	Discard	Discard	Discard	Discard	3.05311	0.00219813	12.5194	4.66696	NaN	NaN	0	NaN	0.166289	0.793022	2.23548	0.427462	Q9EQF6	DPYL5_MOUSE	Dpysl5	Dihydropyrimidinase-related protein 5
8.6	8.6	8.6	8.6	8.6	8.6	19.2824	21.1581	21.2302	21.3645	21.5451	20.7715	20.6186	23.9672	26.5609	+	+		FLX/-_CONTROL;FLX/FLX_CONTROL	Keep	Discard	Keep	Discard	Discard	Discard	11.2228	6.84642e-10	12.292	36.2984	5.52493	0.000200709	15.1156	13.4241	1.25655	0.172497	-2.8236	-2.29507	P02772	FETA_MOUSE	Afp	Alpha-fetoprotein
8.6	8.6	8.6	8.6	8.6	8.6	20.2989	21.4476	21.4526	20.9601	19.6585	20.417	19.3537	19.5582	20.5069	+	+		FLX/-_CONTROL;FLX/FLX_CONTROL	Keep	Discard	Keep	Discard	Discard	Discard	11.8301	2.28474e-10	12.1058	41.7811	9.36271	1.53964e-07	11.2063	48.1856	0.977697	0.257293	0.89953	1.85962	Q6PCQ0	IQCE_MOUSE	Iqce	IQ domain-containing protein E
8.6	8.6	8.6	8.6	8.6	8.6	20.0951	21.1825	20.8269	20.5261	20.1581	21.3211	17.6484	17.8146	19.6965	+	+		FLX/-_CONTROL;FLX/FLX_CONTROL	Keep	Discard	Keep	Discard	Discard	Discard	13.2148	1.49179e-11	12.085	57.5422	7.09688	1.24541e-05	9.78648	22.7624	2.47361	0.0341338	2.29849	4.34865	Q08AU9	CQ058_MOUSE		UPF0450 protein C17orf58 homolog
8.6	8.6	20.5731	20.3101	21.0292	8.6	27.0401	27.3662	26.976	25.6865	24.6595	25.8764	24.3844	23.7182	24.7182	+			FLX/-_CONTROL	Keep	Discard	Discard	Discard	Discard	Discard	2.78771	0.0037693	11.6487	4.27256	1.35291	0.0957889	9.65486	2.44595	1.74383	0.0874673	1.99385	3.0712	P49891	ST1E1_MOUSE	Sult1e1	Sulfotransferase 1E1
8.6	8.6	8.6	8.6	8.6	8.6	20.1825	19.595	20.1332	19.8633	20.002	20.0292	17.8673	18.003	19.2475	+	+		FLX/-_CONTROL;FLX/FLX_CONTROL	Keep	Discard	Keep	Discard	Discard	Discard	16.7594	3.06505e-14	11.3675	130.296	8.30588	1.09681e-06	9.7726	33.9904	2.83935	0.0214215	1.59492	5.06968	P19182	IFRD1_MOUSE	Ifrd1	Interferon-related developmental regulator 1
8.6	8.6	8.6	8.6	8.6	8.6	19.3374	19.4448	19.5989	19.4217	19.7804	19.0626	8.6	17.8426	17.8261	+			FLX/-_CONTROL	Keep	Discard	Discard	Discard	Discard	Discard	16.0018	8.77047e-14	10.841	109.426	NaN	NaN	0	NaN	1.27176	0.169617	4.68476	2.31883	Q62137	JAK3_MOUSE	Jak3	Tyrosine-protein kinase JAK3
8.6	8.6	18.9389	8.6	8.6	8.6	20.6006	20.6714	20.9171	21.0224	20.9388	20.9812	21.4324	21.3101	21.3857	+			FLX/-_CONTROL	Keep	Discard	Discard	Discard	Discard	Discard	3.94062	0.000368472	10.5321	6.10686	2.49107	0.0133409	11.0529	4.38166	2.73567	0.0244395	-0.52082	-4.85867	Q9D2G5	SYNJ2_MOUSE	Synj2	Synaptojanin-2
8.6	8.6	8.6	8.6	8.6	8.6	19.0675	19.5184	19.1802	19.2409	18.474	18.7911	18.8806	19.6809	20.4273	+	+		FLX/-_CONTROL;FLX/FLX_CONTROL	Keep	Discard	Keep	Discard	Discard	Discard	14.0517	2.69598e-12	10.4454	69.8021	8.6305	5.46748e-07	11.0629	37.8403	0.870323	0.298134	-0.617534	-1.6904	Q8BL80	RHG22_MOUSE	Arhgap22	Rho GTPase-activating protein 22
8.6	8.6	8.6	8.6	8.6	8.6	18.3538	18.98	18.5994	19.0331	18.7619	18.7636	18.2489	18.2999	18.0562	+	+		FLX/-_CONTROL;FLX/FLX_CONTROL	Keep	Discard	Keep	Discard	Discard	Discard	15.5828	1.77007e-13	10.1486	99.3558	13.6485	3.32198e-11	9.60167	197.571	1.98794	0.0629284	0.546965	3.4789	Q8BMF8	GLDN_MOUSE	Gldn	Gliomedin
8.6	8.6	8.6	8.6	8.6	8.6	18.2068	18.7022	18.7628	19.2065	18.7577	18.6521	18.2165	18.1604	18.0449	+	+		FLX/-_CONTROL;FLX/FLX_CONTROL	Keep	Discard	Keep	Discard	Discard	Discard	14.5178	1.06926e-12	10.1147	77.7242	14.7978	4.71176e-12	9.5406	288.349	1.68126	0.0957996	0.574092	2.96917	P30875	SSR2_MOUSE	Sstr2	Somatostatin receptor type 2
8.6	20.265	8.6	8.6	8.6	8.6	20.9812	20.8191	20.5638	20.4067	20.2185	20.9316	20.8034	20.6006	21.1143	+			FLX/-_CONTROL	Keep	Discard	Discard	Discard	Discard	Discard	3.38967	0.00111564	10.1093	5.18906	2.06738	0.0270486	10.2953	3.61536	0.397433	0.578205	-0.185956	-0.895093	P20664	PRI1_MOUSE	Prim1	DNA primase small subunit
8.6	8.6	18.7053	18.769	8.6	8.6	21.4626	22.2006	21.4626	21.8802	20.85	21.9882	19.3433	19.6346	20.1079	+			FLX/-_CONTROL	Keep	Discard	Discard	Discard	Discard	Discard	2.94295	0.00276721	9.66165	4.50154	1.36429	0.0940426	7.71623	2.46382	3.26029	0.0131557	1.94542	5.98729	Q7TPG7	TAFA2_MOUSE	Tafa2	Chemokine-like protein TAFA-2
8.6	8.6	8.6	8.6	8.6	8.6	20.002	21.2243	18.7396	8.6	20.6006	20.265	18.2003	8.6	8.6	+			FLX/-_CONTROL	Keep	Discard	Discard	Discard	Discard	Discard	3.22214	0.00155847	9.63858	4.92588	NaN	NaN	0	NaN	0.948843	0.267551	6.43849	1.81432	Q52KH6	Q52KH6_MOUSE	Pwwp4a	PWWP domain containing 4A
8.6	19.3982	8.6	8.6	8.6	8.6	19.7039	20.1704	19.7978	19.5311	19.7484	20.002	19.2335	19.3793	19.6697	+			FLX/-_CONTROL	Keep	Discard	Discard	Discard	Discard	Discard	3.41567	0.00105837	9.42589	5.23053	1.95626	0.0327107	9.02778	3.42503	1.38318	0.145442	0.39811	2.49352	Q6VGS5	DAPLE_MOUSE	Ccdc88c	Protein Daple
8.6	19.7499	8.6	8.6	8.6	8.6	19.5585	19.8535	19.3477	19.8916	20.4067	20.1332	19.9	8.6	18.7653	+			FLX/-_CONTROL	Keep	Discard	Discard	Discard	Discard	Discard	3.29807	0.00134337	9.40685	5.04433	NaN	NaN	0	NaN	0.901318	0.285919	4.11008	1.73944	Q8QZZ8	RAB38_MOUSE	Rab38	Ras-related protein Rab-38
8.6	8.6	8.6	8.6	8.6	8.6	17.8152	18.4485	18.2361	17.9842	17.7385	17.6952	8.6	18.4816	17.2908	+			FLX/-_CONTROL	Keep	Discard	Discard	Discard	Discard	Discard	14.4495	1.18231e-12	9.38626	76.5099	NaN	NaN	0	NaN	0.789296	0.333436	3.19544	1.56121	Q8BYY9	SPA3B_MOUSE	Serpina3b	Serine protease inhibitor A3B
19.0825	8.6	18.4147	8.6	8.6	8.6	20.9812	21.1519	21.4273	21.343	21.417	21.5451	22.2273	22.7161	22.6051	+		+	FLX/-_CONTROL;FLX/-_FLX/FLX	Keep	Discard	Discard	Discard	Discard	Keep	2.84258	0.00338443	9.32804	4.35297	1.91711	0.034912	10.5333	3.35887	3.92272	0.0061327	-1.20525	-7.66679	A2AFS3	ELAP1_MOUSE	Elapor1	Endosome/lysosome-associated apoptosis and autophagy regulator 1
8.6	8.6	8.6	8.6	8.6	8.6	16.9298	18.8687	18.6265	17.23	17.8023	17.5345	17.6432	18.0439	17.5667	+	+		FLX/-_CONTROL;FLX/FLX_CONTROL	Keep	Discard	Keep	Discard	Discard	Discard	10.3054	3.72565e-09	9.23195	29.3325	11.4058	3.16868e-09	9.15126	94.4532	0.0610985	0.920334	0.0806926	0.171394	Q9EQS9	IGDC4_MOUSE	Igdcc4	Immunoglobulin superfamily DCC subclass member 4
8.6	8.6	18.3177	8.6	8.6	8.6	19.1353	19.402	19.2944	19.3219	19.5788	19.7737	18.7789	19.2997	19.5525	+			FLX/-_CONTROL	Keep	Discard	Discard	Discard	Discard	Discard	3.68467	0.00061471	9.19805	5.66991	2.1643	0.0228074	8.99074	3.78469	0.471371	0.521695	0.207306	1.02886	Q8R1L8	ANGL8_MOUSE	Angptl8	Angiopoietin-like protein 8
8.6	8.6	8.6	8.6	8.6	8.6	20.5823	19.9316	19.0708	18.2229	8.6	20.2877	19.6352	20.1581	22.1301	+	+		FLX/-_CONTROL;FLX/FLX_CONTROL	Keep	Discard	Keep	Discard	Discard	Discard	3.21221	0.00159076	9.18255	4.91049	7.28263	8.4154e-06	12.0411	24.2132	0.470573	0.522123	-2.85855	-1.02745	Q99P91	GPNMB_MOUSE	Gpnmb	Transmembrane glycoprotein NMB
17.1672	8.6	8.6	8.6	8.6	8.6	18.6435	19.1718	19.6498	18.8517	18.5756	19.1886	18.791	20.0426	20.6886	+			FLX/-_CONTROL	Keep	Discard	Discard	Discard	Discard	Discard	4.02289	0.000313583	8.98564	6.25151	2.61758	0.0108226	9.81285	4.62488	0.998152	0.249273	-0.827213	-1.89168	Q9DBS9	OSBL3_MOUSE	Osbpl3	Oxysterol-binding protein-related protein 3
8.6	8.6	8.6	8.6	8.6	8.6	17.3949	17.3663	17.4912	17.7221	17.4819	18.0112	17.0389	17.5154	18.1171	+	+		FLX/-_CONTROL;FLX/FLX_CONTROL	Keep	Discard	Keep	Discard	Discard	Discard	15.1172	3.05575e-13	8.97794	89.245	9.07769	2.39342e-07	8.95713	43.8611	0.0285185	0.961938	0.0208092	0.0826503	P97318	DAB1_MOUSE	Dab1	Disabled homolog 1
8.6	8.6	8.6	8.6	8.6	8.6	17.7178	18.188	16.9001	17.6472	16.982	18.0041	15.5165	13.6286	15.1054	+	+		FLX/-_CONTROL;FLX/FLX_CONTROL	Keep	Discard	Keep	Discard	Discard	Discard	11.8163	2.31767e-10	8.97322	41.6482	6.11483	8.51433e-05	6.15017	16.3888	3.15989	0.0144912	2.82305	5.75897	Q62395	TFF3_MOUSE	Tff3	Trefoil factor 3
8.6	8.6	8.6	15.0673	8.6	8.6	18.1695	19.1263	18.87	17.8738	18.6079	18.736	19.2834	18.631	18.9072	+	+		FLX/-_CONTROL;FLX/FLX_CONTROL	Keep	Discard	Keep	Discard	Discard	Discard	4.98573	4.74703e-05	8.88603	8.1199	3.20132	0.004388	9.26268	5.85243	0.59472	0.434833	-0.37665	-1.24192	Q9D7V2	LYSM2_MOUSE	Lysmd2	LysM and putative peptidoglycan-binding domain-containing protein 2
8.6	17.7099	8.6	8.6	8.6	8.6	18.9296	19.3594	19.4364	18.6304	18.3384	19.1681	17.0821	17.9742	18.1157	+			FLX/-_CONTROL	Keep	Discard	Discard	Discard	Discard	Discard	3.75971	0.000528047	8.85875	5.79602	1.94537	0.0333194	7.60568	3.40657	2.15233	0.0513898	1.25307	3.7636	O08538	ANGP1_MOUSE	Angpt1	Angiopoietin-1
8.6	8.6	8.6	8.6	8.6	8.6	17.2678	17.9785	17.6086	17.5195	16.6899	17.1016	15.9912	8.6	16.1554	+			FLX/-_CONTROL	Keep	Discard	Discard	Discard	Discard	Discard	12.4418	6.63372e-11	8.76099	48.1316	NaN	NaN	0	NaN	1.25101	0.17356	3.7788	2.28642	E0CZ26	E0CZ26_MOUSE	Kctd18	Potassium channel tetramerisation domain containing 18
8.6	8.6	8.6	8.6	8.6	16.7295	18.4724	18.734	18.5605	18.8723	19.111	18.3438	18.8647	18.4755	18.6433	+			FLX/-_CONTROL	Keep	Discard	Discard	Discard	Discard	Discard	4.11624	0.000260358	8.72741	6.41825	2.49365	0.0133104	8.70625	4.38654	0.040236	0.946667	0.0211598	0.115208	Q80UE6	WNK4_MOUSE	Wnk4	Serine/threonine-protein kinase WNK4
8.6	8.6	17.9577	8.6	8.6	8.6	18.1194	18.9173	18.9367	19.1964	19.0226	18.5196	19.0187	19.5982	19.9316	+			FLX/-_CONTROL	Keep	Discard	Discard	Discard	Discard	Discard	3.58288	0.000756631	8.62571	5.50136	2.33233	0.0172	9.35653	4.08635	1.38071	0.145852	-0.730827	-2.48964	Q9Z268	RASL1_MOUSE	Rasal1	RasGAP-activating-like protein 1
8.6	8.6	8.6	8.6	8.6	8.6	17.184	17.3638	17.3253	16.92	16.915	16.6728	16.4898	16.9578	17.5791	+	+		FLX/-_CONTROL;FLX/FLX_CONTROL	Keep	Discard	Keep	Discard	Discard	Discard	14.4407	1.18231e-12	8.46349	76.3549	8.85217	3.6574e-07	8.40886	40.7146	0.075117	0.903476	0.0546246	0.207977	Q99MZ6	MYO7B_MOUSE	Myo7b	Unconventional myosin-VIIb
8.6	8.6	8.6	8.6	18.7041	18.6501	19.856	21.0088	20.7553	20.2877	20.0691	20.3538	21.7265	24.1015	22.2448	+			FLX/-_CONTROL	Keep	Discard	Discard	Discard	Discard	Discard	2.56693	0.00584041	8.42943	3.95446	1.94848	0.0331905	10.7319	3.41184	2.44175	0.0355011	-2.30248	-4.28877	Q9JJU9	CRBB3_MOUSE	Crybb3	Beta-crystallin B3
16.9707	8.6	8.6	8.6	8.6	8.6	18.8443	18.0952	18.27	18.1391	17.6248	18.5994	17.1988	18.6624	19.4375	+			FLX/-_CONTROL	Keep	Discard	Discard	Discard	Discard	Discard	3.80943	0.000476844	8.26705	5.88048	2.30861	0.0179044	8.43776	4.04311	0.129398	0.835106	-0.170714	-0.342071	Q9JHF7	HPGDS_MOUSE	Hpgds	Hematopoietic prostaglandin D synthase
17.449	8.6	8.6	8.6	8.6	8.6	18.088	18.7782	18.3531	17.9578	18.3461	18.3358	17.4804	17.8667	18.8028	+			FLX/-_CONTROL	Keep	Discard	Discard	Discard	Discard	Discard	3.62261	0.00069643	8.235	5.56682	2.09778	0.0256302	7.97514	3.66813	0.371046	0.598736	0.25986	0.845944	Q9JHQ0	ANXA9_MOUSE	Anxa9	Annexin A9
8.6	8.6	8.6	8.6	8.6	8.6	16.6059	16.5756	16.9482	16.7627	16.7423	16.992	14.774	15.8062	16.2694	+	+		FLX/-_CONTROL;FLX/FLX_CONTROL	Keep	Discard	Keep	Discard	Discard	Discard	16.2885	5.20756e-14	8.17111	116.9	7.28705	8.4154e-06	7.01654	24.2488	2.15134	0.0514641	1.15457	3.76187	P23359	BMP7_MOUSE	Bmp7	Bone morphogenetic protein 7
8.6	8.6	17.4636	8.6	8.6	8.6	17.6326	18.0762	18.9712	17.6106	17.8682	18.1345	8.6	17.8695	8.6	+			FLX/-_CONTROL	Keep	Discard	Discard	Discard	Discard	Discard	3.487	0.000916722	7.97163	5.34517	NaN	NaN	0	NaN	1.76737	0.0849005	6.35906	3.10981	Q80V23	ZNF32_MOUSE	Znf32	Zinc finger protein 32
8.6	8.6	8.6	8.6	8.6	8.6	16.6922	16.7435	16.6054	16.2162	16.4036	16.4844	8.6	15.9796	16.0036	+			FLX/-_CONTROL	Keep	Discard	Discard	Discard	Discard	Discard	15.5481	1.78073e-13	7.92422	98.5622	NaN	NaN	0	NaN	0.973354	0.258795	2.9965	1.85281	E9Q8I9	FRY_MOUSE	Fry	Protein furry homolog
8.6	8.6	8.6	8.6	8.6	8.6	15.8674	16.7878	16.3224	16.6954	16.2062	16.5836	14.9156	16.2088	16.3091	+	+		FLX/-_CONTROL;FLX/FLX_CONTROL	Keep	Discard	Keep	Discard	Discard	Discard	13.0448	2.14696e-11	7.81047	55.3269	7.32394	7.94058e-06	7.21119	24.548	0.856551	0.303401	0.599284	1.66855	Q4QQM5	MIGA1_MOUSE	Miga1	Mitoguardin 1
8.6	8.6	8.6	8.6	8.6	8.6	15.9136	17.1351	16.4186	16.1685	16.0002	16.7488	8.6	17.6241	17.7307	+			FLX/-_CONTROL	Keep	Discard	Discard	Discard	Discard	Discard	11.6947	2.75943e-10	7.79746	40.4924	NaN	NaN	0	NaN	0.38527	0.587417	1.74587	0.87254	B2RV77	B2RV77_MOUSE	Cstdc4	Cystatin domain containing 4
8.6	8.6	8.6	8.6	8.6	8.6	17.6591	17.3761	18.3583	18.6082	8.6	17.734	8.6	8.6	17.271	+			FLX/-_CONTROL	Keep	Discard	Discard	Discard	Discard	Discard	3.24666	0.00148785	7.7893	4.96398	NaN	NaN	0	NaN	0.84246	0.309443	4.89896	1.64615	Q9R224	BEX1_MOUSE	Bex1	Protein BEX1
17.17	8.6	8.6	8.6	8.6	8.6	17.7273	17.6068	17.6505	18.0918	17.8543	17.6552	17.0556	16.8739	17.8845	+			FLX/-_CONTROL	Keep	Discard	Discard	Discard	Discard	Discard	3.5262	0.000846529	7.73598	5.40873	1.96967	0.0319607	7.24298	3.44779	1.15356	0.198787	0.492996	2.13437	P48356	LEPR_MOUSE	Lepr	Leptin receptor
18.0027	8.6	18.0123	8.6	8.6	8.6	19.8223	19.479	19.6027	19.1941	19.071	19.568	18.8344	19.0138	20.2302	+			FLX/-_CONTROL	Keep	Discard	Discard	Discard	Discard	Discard	2.51893	0.00643167	7.72034	3.88637	1.45901	0.0794533	7.62363	2.61318	0.108477	0.860201	0.0967118	0.291696	O54791	MAFF_MOUSE	Maff	Transcription factor MafF
8.6	8.6	15.2971	8.6	8.6	8.6	17.2276	17.3166	17.3338	17.5982	18.0703	17.0209	17.2754	17.5617	17.8962	+	+		FLX/-_CONTROL;FLX/FLX_CONTROL	Keep	Discard	Keep	Discard	Discard	Discard	4.34974	0.000163043	7.71172	6.84798	2.70589	0.00943562	7.86161	4.79908	0.248102	0.709304	-0.149895	-0.604147	Q921I6	SH3B4_MOUSE	Sh3bp4	SH3 domain-binding protein 4
17.7471	17.4234	8.6	8.6	8.6	8.6	18.549	19.2592	19.0905	19.0754	19.3314	19.5837	18.662	18.6305	19.5855	+			FLX/-_CONTROL	Keep	Discard	Discard	Discard	Discard	Discard	2.58157	0.0056774	7.55313	3.9753	1.48094	0.0764481	7.36424	2.64791	0.269195	0.688557	0.188889	0.647382	Q3UY90	GAK1A_MOUSE	Gask1a	Golgi-associated kinase 1A
8.6	8.6	17.4585	8.6	16.8042	8.6	18.6096	19.1981	18.9661	18.7295	18.7243	19.4932	17.255	17.4918	18.5164	+			FLX/-_CONTROL	Keep	Discard	Discard	Discard	Discard	Discard	2.70925	0.00439782	7.50967	4.15856	1.31294	0.102995	6.31061	2.38327	2.11536	0.0534348	1.19906	3.69878	Q9WTZ2	MBTP1_MOUSE	Mbtps1	Membrane-bound transcription factor site-1 protease
16.3972	8.6	8.6	8.6	8.6	8.6	17.3463	16.9308	17.5177	17.752	17.4111	17.3221	17.3283	16.945	8.6	+			FLX/-_CONTROL	Keep	Discard	Discard	Discard	Discard	Discard	3.7239	0.000567178	7.48045	5.73563	NaN	NaN	0	NaN	0.845329	0.308292	3.08887	1.65072	E9Q649	GCNT4_MOUSE	Gcnt4	Beta-1,3-galactosyl-O-glycosyl-glycoprotein beta-1,6-N-acetylglucosaminyltransferase 4
8.6	8.6	8.6	8.6	8.6	8.6	8.6	16.9479	17.8799	17.93	17.2331	17.4053	17.5153	18.3976	18.3759	+	+		FLX/-_CONTROL;FLX/FLX_CONTROL	Keep	Discard	Keep	Discard	Discard	Discard	3.25253	0.00147138	7.39935	4.97312	9.47039	1.4304e-07	9.49624	49.9275	0.43244	0.551436	-2.09689	-0.959104	P27811	KLRBA_MOUSE	Klrb1a	Killer cell lectin-like receptor subfamily B member 1A
17.4922	8.6	16.9288	8.6	8.6	8.6	18.9643	18.9978	19.078	18.7254	18.445	18.6889	19.3405	20.5261	20.002	+			FLX/-_CONTROL	Keep	Discard	Discard	Discard	Discard	Discard	2.62544	0.00520103	7.34639	4.03796	1.80971	0.0420029	8.48601	3.17964	2.4381	0.0356794	-1.13963	-4.28194	Q9JJY3	NSMA2_MOUSE	Smpd3	Sphingomyelin phosphodiesterase 3
8.6	8.6	8.6	8.6	8.6	8.6	17.2182	17.5782	17.1598	17.2705	17.7092	8.6	17.7191	17.1203	18.1458	+	+		FLX/-_CONTROL;FLX/FLX_CONTROL	Keep	Discard	Keep	Discard	Discard	Discard	3.26395	0.00144008	7.32265	4.99093	9.25741	1.75186e-07	9.06172	46.5407	0.350147	0.61432	-1.73907	-0.806413	A2A472	A2A472_MOUSE	Tox2	TOX high mobility group box family member 2
16.2185	8.6	8.6	8.6	8.6	16.1415	18.4925	18.1289	18.4678	19.1223	17.6481	18.1633	16.7286	18.0894	17.1761	+			FLX/-_CONTROL	Keep	Discard	Discard	Discard	Discard	Discard	2.92646	0.0028593	7.2105	4.477	1.47336	0.0775107	6.20471	2.6359	1.42272	0.138038	1.00579	2.55581	P56390	CKS2_MOUSE	Cks2	Cyclin-dependent kinases regulatory subunit 2
8.6	8.6	17.1218	8.6	16.6461	8.6	18.2969	18.6387	18.5433	18.5369	18.4634	18.5246	18.5043	18.5573	18.4193	+			FLX/-_CONTROL	Keep	Discard	Discard	Discard	Discard	Discard	2.65753	0.00488294	7.1393	4.08399	1.56887	0.0651719	7.1323	2.78801	0.0330782	0.955269	0.00699933	0.09541	Q8VE94	F110C_MOUSE	Fam110c	Protein FAM110C
8.6	8.6	17.1807	8.6	8.6	17.2649	17.9767	19.4506	18.1711	18.7485	18.118	18.9948	19.0285	18.921	19.0538	+			FLX/-_CONTROL	Keep	Discard	Discard	Discard	Discard	Discard	2.51004	0.00654422	7.10233	3.87379	1.59401	0.0621498	7.52683	2.82831	0.577968	0.445112	-0.424496	-1.21359	Q3U492	KCP_MOUSE	Kcp	Kielin/chordin-like protein
17.5905	8.6	8.6	8.6	8.6	8.6	16.9034	17.5436	17.2287	17.1238	16.8011	17.5308	16.0735	15.8406	15.9873	+			FLX/-_CONTROL	Keep	Discard	Discard	Discard	Discard	Discard	3.08476	0.00206171	7.09015	4.71496	1.49799	0.0739684	5.86867	2.67497	3.43975	0.0106742	1.22148	6.4115	Q7TN37	TRPM4_MOUSE	Trpm4	Transient receptor potential cation channel subfamily M member 4
16.7957	8.6	8.6	8.6	8.6	8.6	15.6872	17.3663	17.0313	17.3072	17.392	17.3322	16.8568	17.4799	17.5335	+			FLX/-_CONTROL	Keep	Discard	Discard	Discard	Discard	Discard	3.31093	0.00130733	7.0534	5.06453	2.08948	0.0260213	7.32413	3.65369	0.266036	0.691346	-0.270731	-0.640959	P97411	ICA69_MOUSE	Ica1	Islet cell autoantigen 1
16.8093	8.6	16.2985	8.6	17.5188	8.6	19.5315	19.7777	19.717	19.9316	19.5945	19.8802	19.0125	19.2287	19.1482	+			FLX/-_CONTROL	Keep	Discard	Discard	Discard	Discard	Discard	2.43444	0.00762344	7.00096	3.76734	1.29225	0.106974	6.39206	2.35088	3.24213	0.0133341	0.608894	5.94553	Q99JT2	STK26_MOUSE	Stk26	Serine/threonine-protein kinase 26
16.59	8.6	16.1415	8.6	8.6	8.6	17.892	18.1514	17.955	17.9923	18.7006	17.8468	18.4433	18.9342	17.5433	+			FLX/-_CONTROL	Keep	Discard	Discard	Discard	Discard	Discard	2.73757	0.0041682	6.90111	4.19958	1.66959	0.0542505	7.11838	2.95023	0.277535	0.679275	-0.217269	-0.664254	Q9WU63	HEBP2_MOUSE	Hebp2	Heme-binding protein 2
8.6	8.6	8.6	8.6	8.6	15.0489	16.1791	16.3748	16.3468	16.628	16.2852	16.5724	15.9137	15.4598	15.8998	+			FLX/-_CONTROL	Keep	Discard	Discard	Discard	Discard	Discard	4.01732	0.000316916	6.72289	6.24166	2.20611	0.0213136	6.08296	3.85877	2.5645	0.0300898	0.639925	4.52194	Q924S7	SPRE2_MOUSE	Spred2	Sprouty-related, EVH1 domain-containing protein 2
16.8034	8.6	8.6	8.6	8.6	8.6	15.4985	17.1325	17.0395	16.9819	16.3936	16.7216	17.2149	17.5658	17.7141	+			FLX/-_CONTROL	Keep	Discard	Discard	Discard	Discard	Discard	3.13503	0.00185958	6.6607	4.79166	2.14939	0.0234019	7.53102	3.75843	1.25406	0.173114	-0.87032	-2.29118	A2ALS5	RPGP1_MOUSE	Rap1gap	Rap1 GTPase-activating protein 1
8.6	8.6	15.3605	8.6	8.6	8.6	16.2924	16.4764	16.9466	15.7545	16.3162	16.2658	8.6	14.4365	16.0048	+			FLX/-_CONTROL	Keep	Discard	Discard	Discard	Discard	Discard	3.77094	0.000516171	6.61524	5.81503	NaN	NaN	0	NaN	1.21477	0.181682	3.32822	2.22983	O08691	ARGI2_MOUSE	Arg2	Arginase-2, mitochondrial
17.8944	8.6	8.6	8.6	8.6	8.6	15.9137	17.6417	17.3904	16.5075	16.2196	16.749	8.6	8.6	8.6	+		+	FLX/-_CONTROL;FLX/-_FLX/FLX	Keep	Discard	Discard	Discard	Keep	Discard	2.72961	0.00422889	6.5879	4.18803	NaN	NaN	0	NaN	6.75724	5.13943e-05	8.13698	20.3256	E9Q1F5	E9Q1F5_MOUSE	Myo5c	Myosin VC
8.6	8.6	8.6	8.6	15.9325	8.6	16.9617	15.5053	16.4452	16.0205	16.4079	17.0681	15.8048	15.9306	16.7381	+			FLX/-_CONTROL	Keep	Discard	Discard	Discard	Discard	Discard	3.44899	0.000988229	6.57937	5.28391	2.01286	0.0296629	6.33573	3.52149	0.251723	0.705658	0.243639	0.61163	Q8R1M0	HMCES_MOUSE	Hmces	Abasic site processing protein HMCES
8.6	8.6	8.6	15.3313	8.6	8.6	16.4618	16.4156	16.2748	15.9389	16.124	16.4826	16.4164	15.9499	16.0635	+			FLX/-_CONTROL	Keep	Discard	Discard	Discard	Discard	Discard	3.77996	0.00050696	6.56108	5.83034	2.23146	0.0203965	6.4214	3.90399	0.39012	0.583741	0.139676	0.881553	Q3TEI4	CO039_MOUSE		Uncharacterized protein C15orf39 homolog
8.6	8.6	8.6	8.6	8.6	8.6	8.6	15.6945	17.1432	16.0094	16.6726	16.1884	8.6	15.751	15.3439	+			FLX/-_CONTROL	Keep	Discard	Discard	Discard	Discard	Discard	3.22862	0.00153945	6.45137	4.93595	NaN	NaN	0	NaN	0.318316	0.642299	1.81972	0.745074	Q62190	RON_MOUSE	Mst1r	Macrophage-stimulating protein receptor
8.6	8.6	8.6	8.6	8.6	8.6	14.8329	15.8491	14.3074	13.9769	14.6249	15.2529	8.6	14.3003	14.8185	+			FLX/-_CONTROL	Keep	Discard	Discard	Discard	Discard	Discard	9.1943	2.32628e-08	6.20734	22.6303	NaN	NaN	0	NaN	0.837011	0.311583	2.23441	1.63748	Q6NWV3	IF122_MOUSE	Ift122	Intraflagellar transport protein 122 homolog
29.4032	29.1724	28.4113	28.2891	28.8799	28.3704	34.4763	34.9806	34.7504	34.8654	34.3033	34.6995	32.5527	32.8215	33.3303	+	+	+	FLX/-_CONTROL;FLX/-_FLX/FLX;FLX/FLX_CONTROL	Keep	Discard	Keep	Discard	Keep	Discard	10.007	6.3256e-09	5.92486	27.3631	5.45108	0.000223337	4.14709	13.0907	4.17991	0.00481475	1.77777	8.41145	Q00623	APOA1_MOUSE	Apoa1	Apolipoprotein A-I
8.6	8.6	8.6	8.6	8.6	8.6	16.572	16.4308	8.6	15.2169	17.3426	12.3341	16.3303	8.6	8.6	+			FLX/-_CONTROL	Keep	Discard	Discard	Discard	Discard	Discard	2.77506	0.00386346	5.81607	4.25411	NaN	NaN	0	NaN	0.592153	0.436226	3.2393	1.23759	Q66JW3	TOX_MOUSE	Tox	Thymocyte selection-associated high mobility group box protein TOX
8.6	8.6	8.6	8.6	8.6	8.6	13.9786	15.4792	15.802	16.6653	8.6	15.6667	15.6626	15.7178	16.3743	+	+		FLX/-_CONTROL;FLX/FLX_CONTROL	Keep	Discard	Keep	Discard	Discard	Discard	3.12619	0.00189292	5.76529	4.77812	9.40745	1.5097e-07	7.31823	48.9018	0.38717	0.585985	-1.55294	-0.876074	Q9QXV9	SPY1_MOUSE	Spry1	Protein sprouty homolog 1
8.6	8.6	16.4461	15.1744	8.6	8.6	16.6259	16.8729	15.7798	16.6834	16.8041	17.1109	17.137	15.8014	16.8574	+			FLX/-_CONTROL	Keep	Discard	Discard	Discard	Discard	Discard	2.36018	0.00886157	5.64274	3.66355	1.37617	0.0919581	5.59516	2.48249	0.0437227	0.942946	0.0475879	0.124752	Q7TN22	TXD16_MOUSE	Txndc16	Thioredoxin domain-containing protein 16
8.6	13.3558	8.6	8.6	8.6	8.6	15.172	15.0579	14.7328	14.7817	14.8153	14.9523	14.8942	14.0632	14.7606	+			FLX/-_CONTROL	Keep	Discard	Discard	Discard	Discard	Discard	4.40076	0.000147539	5.52603	6.94438	2.51019	0.0129284	5.18002	4.41795	0.908246	0.283224	0.346005	1.75038	P35584	FOXA3_MOUSE	Foxa3	Hepatocyte nuclear factor 3-gamma
8.6	15.1341	15.1622	8.6	8.6	8.6	15.888	16.1006	16.2563	16.025	15.9811	16.1389	15.2239	14.359	15.0734	+			FLX/-_CONTROL	Keep	Discard	Discard	Discard	Discard	Discard	2.47448	0.00701819	5.28225	3.82361	1.08196	0.155923	4.10268	2.02268	3.34215	0.0117245	1.17957	6.17818	Q80V42	CBPM_MOUSE	Cpm	Carboxypeptidase M
8.6	13.5946	8.6	8.6	8.6	8.6	14.9001	14.3336	14.0551	14.3165	14.9218	15.3238	13.8801	14.8576	14.6053	+			FLX/-_CONTROL	Keep	Discard	Discard	Discard	Discard	Discard	3.93155	0.000375154	5.20937	6.09104	2.321	0.0175378	5.01524	4.06566	0.227956	0.728862	0.194127	0.562041	P47930	FOSL2_MOUSE	Fosl2	Fos-related antigen 2
20.9243	20.8651	21.1015	21.0886	20.9388	21.0625	25.5045	27.1115	27.524	25.0275	25.0975	26.4282	23.6757	26.3118	25.48	+	+		FLX/-_CONTROL;FLX/FLX_CONTROL	Keep	Discard	Keep	Discard	Discard	Discard	6.44014	2.92967e-06	5.11872	11.7258	4.07822	0.00134248	4.15904	8.11018	0.556781	0.46033	0.959676	1.17751	P11672	NGAL_MOUSE	Lcn2	Neutrophil gelatinase-associated lipocalin
8.6	8.6	8.6	13.9375	13.3783	8.6	15.2828	15.4014	15.3969	15.6241	15.1585	14.9192	8.6	13.5537	14.3347	+			FLX/-_CONTROL	Keep	Discard	Discard	Discard	Discard	Discard	3.05456	0.00219244	5.01119	4.66916	NaN	NaN	0	NaN	1.48013	0.126336	3.13435	2.64663	Q80V72	IP6K2_MOUSE	Ip6k2	Inositol hexakisphosphate kinase 2
18.721	18.9801	19.3823	19.1256	19.062	18.6061	23.5869	24.417	24.2821	23.6757	23.654	24.2607	21.3752	22.8307	23.1127	+	+		FLX/-_CONTROL;FLX/FLX_CONTROL	Keep	Discard	Keep	Discard	Discard	Discard	9.78492	9.3829e-09	4.99989	25.9821	4.32542	0.000968974	3.46001	8.8589	2.10373	0.054115	1.53988	3.67849	Q9CQ45	NENF_MOUSE	Nenf	Neudesin
8.6	14.3249	8.6	8.6	8.6	8.6	14.2629	14.927	14.105	14.2841	15.0182	14.4063	14.4544	15.118	15.1499	+			FLX/-_CONTROL	Keep	Discard	Discard	Discard	Discard	Discard	3.3444	0.00122113	4.94642	5.11728	2.17935	0.0222223	5.35328	3.81128	0.752697	0.34949	-0.406856	-1.50227	P13609	SRGN_MOUSE	Srgn	Serglycin
8.6	8.6	12.9424	8.6	8.6	8.6	13.6448	14.7197	14.1593	14.2577	14.5479	14.2678	13.9325	14.0883	13.4033	+			FLX/-_CONTROL	Keep	Discard	Discard	Discard	Discard	Discard	4.26256	0.000194375	4.94245	6.68537	2.39323	0.0156042	4.48431	4.19839	0.919113	0.278661	0.458139	1.76752	Q9WV52	PLEK2_MOUSE	Plek2	Pleckstrin-2
8.6	8.6	8.6	8.6	14.558	13.5405	15.5406	15.4659	15.4118	14.9853	15.4883	15.0974	8.6	8.6	14.5012	+			FLX/-_CONTROL	Keep	Discard	Discard	Discard	Discard	Discard	2.76311	0.00395775	4.91514	4.23671	NaN	NaN	0	NaN	2.10385	0.054115	4.76447	3.67871	Q8BKN6	HS3SA_MOUSE	Hs3st3a1	Heparan sulfate glucosamine 3-O-sulfotransferase 3A1
20.2419	20.4273	20.2066	20.0951	20.417	20.3101	24.824	25.4008	25.1833	24.7796	24.9628	25.6209	23.3376	24.0854	24.6595	+	+		FLX/-_CONTROL;FLX/FLX_CONTROL	Keep	Discard	Keep	Discard	Discard	Discard	10.822	1.41134e-09	4.84556	33.075	5.70925	0.000150705	3.74449	14.2912	1.96085	0.0653189	1.10107	3.43282	Q9QYI6	DNJB9_MOUSE	Dnajb9	DnaJ homolog subfamily B member 9
8.6	8.6	8.6	8.6	8.6	8.6	13.5226	13.7365	13.048	13.4382	13.2066	13.4484	12.8535	12.7294	12.9074	+	+		FLX/-_CONTROL;FLX/FLX_CONTROL	Keep	Discard	Keep	Discard	Discard	Discard	12.4782	6.36527e-11	4.80003	48.5386	12.1983	6.24456e-10	4.23009	122.602	2.18981	0.0494629	0.569939	3.82981	Q91VJ1	AIM2_MOUSE	Aim2	Interferon-inducible protein AIM2
8.6	8.6	8.6	8.6	8.6	12.6835	14.2785	13.7662	13.8412	14.0541	14.44	13.8302	14.4093	14.843	14.0554	+	+		FLX/-_CONTROL;FLX/FLX_CONTROL	Keep	Discard	Keep	Discard	Discard	Discard	4.37382	0.000155473	4.75444	6.89336	2.86254	0.00727399	5.15532	5.11765	0.946167	0.268697	-0.400885	-1.81011	Q3V1L6	MTMRB_MOUSE	Mtmr11	Myotubularin-related protein 11
8.6	8.6	8.6	8.6	8.6	12.7358	14.1491	14.3534	14.2932	13.5249	13.7359	13.7995	8.6	8.6	8.6	+		+	FLX/-_CONTROL;FLX/-_FLX/FLX	Keep	Discard	Discard	Discard	Keep	Discard	4.2533	0.000197844	4.6867	6.66825	NaN	NaN	0	NaN	7.58306	8.85603e-06	5.376	26.7537	Q3TQF0	FBX31_MOUSE	Fbxo31	F-box only protein 31
8.6	8.6	8.6	8.6	14.2312	14.9202	15.3837	14.8073	14.9156	15.9303	15.2311	15.2403	15.3357	14.2844	13.9295	+			FLX/-_CONTROL	Keep	Discard	Discard	Discard	Discard	Discard	2.35722	0.00891594	4.6595	3.65944	1.13125	0.142891	3.92466	2.09957	1.07825	0.221292	0.734845	2.0169	A2AJK6	CHD7_MOUSE	Chd7	Chromodomain-helicase-DNA-binding protein 7
8.6	8.6	8.6	8.6	13.1368	8.6	13.526	14.6471	13.7741	14.2641	13.7174	13.7614	14.5811	14.4319	14.4402	+			FLX/-_CONTROL	Keep	Discard	Discard	Discard	Discard	Discard	3.83397	0.000453334	4.59221	5.92244	2.62087	0.0107721	5.12829	4.63128	1.14143	0.201897	-0.53608	-2.11545	Q922T2	MFAP3_MOUSE	Mfap3	Microfibril-associated glycoprotein 3
8.6	8.6	8.6	8.6	8.6	8.6	12.3813	14.4952	12.5101	13.2384	12.7221	13.4847	8.6	12.7338	13.0176	+			FLX/-_CONTROL	Keep	Discard	Discard	Discard	Discard	Discard	7.19629	7.23088e-07	4.53863	14.0915	NaN	NaN	0	NaN	0.821505	0.318806	1.68817	1.61275	Q9JHF9	LY96_MOUSE	Ly96	Lymphocyte antigen 96
8.6	8.6	8.6	8.6	8.6	8.6	12.743	13.7246	12.307	13.8186	12.5814	13.0221	13.3341	13.5355	13.3999	+	+		FLX/-_CONTROL;FLX/FLX_CONTROL	Keep	Discard	Keep	Discard	Discard	Discard	8.11882	1.40423e-07	4.43276	17.5647	12.2393	6.24456e-10	4.82314	124.266	0.48384	0.512677	-0.390376	-1.05092	Q8BLR5	PSD4_MOUSE	Psd4	PH and SEC7 domain-containing protein 4
22.6992	22.2066	22.7369	22.2125	22.7655	22.6736	26.53	26.8385	26.632	27.3153	26.9316	26.7645	24.5812	26.3811	25.3031	+	+		FLX/-_CONTROL;FLX/FLX_CONTROL	Keep	Discard	Keep	Discard	Discard	Discard	10.0251	6.20251e-09	4.28626	27.4791	3.90458	0.00164483	2.87278	7.6164	2.12802	0.0527328	1.41348	3.72093	P12246	SAMP_MOUSE	Apcs	Serum amyloid P-component
19.6107	19.4664	19.5846	19.5235	19.781	19.4756	23.6209	24.1871	23.9847	23.5404	23.7182	24.0275	21.2821	22.6051	22.8191	+	+		FLX/-_CONTROL;FLX/FLX_CONTROL	Keep	Discard	Keep	Discard	Discard	Discard	11.3218	5.67184e-10	4.27281	37.1411	4.12869	0.00125666	2.6618	8.25855	2.60619	0.0286502	1.61101	4.60267	Q3V1T4	P3H1_MOUSE	P3h1	Prolyl 3-hydroxylase 1
8.6	8.6	8.6	8.6	8.6	8.6	12.8719	12.6845	13.7806	13.177	12.1857	12.065	11.8102	14.279	14.4012	+	+		FLX/-_CONTROL;FLX/FLX_CONTROL	Keep	Discard	Keep	Discard	Discard	Discard	7.74863	2.67614e-07	4.19411	16.0851	4.32653	0.000968974	4.89679	8.86237	0.481247	0.514412	-0.702677	-1.04634	Q8BHL4	RAI3_MOUSE	Gprc5a	Retinoic acid-induced protein 3
8.6	8.6	12.2303	12.1281	8.6	8.6	15.0006	14.583	13.9121	13.9452	13.1643	12.782	8.6	8.6	8.6	+		+	FLX/-_CONTROL;FLX/-_FLX/FLX	Keep	Discard	Discard	Discard	Keep	Discard	3.24326	0.00149907	4.10479	4.9587	NaN	NaN	0	NaN	4.8478	0.00189639	5.29786	10.6395	Q80VV3	4EBP3_MOUSE	Eif4ebp3	Eukaryotic translation initiation factor 4E-binding protein 3
20.1946	20.8034	19.4836	19.3665	20.6364	19.7475	23.5404	24.2891	24.5404	24.3778	23.9495	23.9043	23.9316	24.7024	24.7492	+	+		FLX/-_CONTROL;FLX/FLX_CONTROL	Keep	Discard	Keep	Discard	Discard	Discard	7.19642	7.23088e-07	4.06156	14.0919	4.96339	0.000451092	4.42237	11.074	0.620768	0.419863	-0.360811	-1.28565	P25085	IL1RA_MOUSE	Il1rn	Interleukin-1 receptor antagonist protein
19.2923	19.6767	19.0822	18.8108	19.4613	18.8805	23.0139	23.3645	23.3511	22.9134	23.0658	23.3645	20.5731	22.002	22.0886	+	+		FLX/-_CONTROL;FLX/FLX_CONTROL	Keep	Discard	Keep	Discard	Discard	Discard	9.56197	1.3597e-08	3.97826	24.6639	3.35008	0.00356677	2.35393	6.1969	2.66629	0.0265174	1.62432	4.72049	Q9CYD3	CRTAP_MOUSE	Crtap	Cartilage-associated protein
21.7634	19.6728	19.4923	19.5356	19.4798	19.3807	22.9261	24.1174	24.0691	24.0275	23.654	23.7594	22.2989	24.2607	24.002	+	+		FLX/-_CONTROL;FLX/FLX_CONTROL	Keep	Discard	Keep	Discard	Discard	Discard	5.48508	1.83093e-05	3.8715	9.23727	2.95677	0.00634413	3.63311	5.31548	0.195807	0.76197	0.238398	0.493033	Q99K85	SERC_MOUSE	Psat1	Phosphoserine aminotransferase
18.1474	18.6306	18.1311	18.1291	18.5177	17.9243	21.7594	22.3129	22.2302	22.0559	22.1795	22.1457	22.4751	22.7796	22.7369	+	+		FLX/-_CONTROL;FLX/FLX_CONTROL	Keep	Discard	Keep	Discard	Discard	Discard	10.1936	4.6214e-09	3.86723	28.5793	7.45244	6.13846e-06	4.41714	25.6185	2.38547	0.0382415	-0.549905	-4.18403	Q8VC49	IF27B_MOUSE	Ifi27l2b	Interferon alpha-inducible protein 27-like protein 2B
8.6	8.6	12.0001	8.6	8.6	8.6	13.3797	12.3	12.7921	13.5086	12.3138	13.6079	12.735	12.8912	13.1635	+			FLX/-_CONTROL	Keep	Discard	Discard	Discard	Discard	Discard	3.98788	0.000336003	3.81702	6.18969	2.56067	0.0118881	3.76323	4.51456	0.0520234	0.93204	0.0537885	0.147221	Q60769	TNAP3_MOUSE	Tnfaip3	Tumor necrosis factor alpha-induced protein 3
21.4874	21.1581	21.2066	20.9812	20.9672	21.1269	24.5812	24.654	25.0772	25.4831	25.0732	24.7129	25.1135	24.3712	24.275	+	+		FLX/-_CONTROL;FLX/FLX_CONTROL	Keep	Discard	Keep	Discard	Discard	Discard	9.3608	1.83583e-08	3.77572	23.5303	6.14768	8.09642e-05	3.43199	16.571	0.615673	0.422877	0.343729	1.27713	E9PY03	E9PY03_MOUSE	Tstd1	Thiosulfate sulfurtransferase (rhodanese)-like domain containing 1
8.6	8.6	8.6	8.6	8.6	8.6	12.3852	12.1325	12.6492	12.2363	12.1213	12.5081	11.8999	11.2037	8.6	+			FLX/-_CONTROL	Keep	Discard	Discard	Discard	Discard	Discard	11.947	1.84231e-10	3.73877	42.9274	NaN	NaN	0	NaN	1.47875	0.126575	1.77092	2.64444	Q920V1	B3GL1_MOUSE	B3galnt1	UDP-GalNAc:beta-1,3-N-acetylgalactosaminyltransferase 1
21.1946	21.0821	21.2477	21.1457	21.4526	21.1946	24.6649	25.2426	24.9977	24.7945	24.6486	25.2133	22.8651	23.654	24.0526	+	+		FLX/-_CONTROL;FLX/FLX_CONTROL	Keep	Discard	Keep	Discard	Discard	Discard	10.5333	2.45625e-09	3.70737	30.9294	4.54527	0.000774513	2.30436	9.57362	2.82964	0.0217513	1.40301	5.04968	Q9DC23	DJC10_MOUSE	Dnajc10	DnaJ homolog subfamily C member 10
8.6	8.6	8.6	8.6	8.6	8.6	13.1128	8.6	13.0571	12.5923	13.4053	12.67	13.9739	13.9303	13.9147	+	+		FLX/-_CONTROL;FLX/FLX_CONTROL	Keep	Discard	Keep	Discard	Discard	Discard	3.22523	0.0015506	3.6396	4.93068	16.2244	5.29296e-13	5.33963	461.03	0.796784	0.329501	-1.70003	-1.57321	Q8R373	CLMP_MOUSE	Clmp	CXADR-like membrane protein
8.6	8.6	8.6	8.6	8.6	8.6	12.9969	13.4383	12.7775	12.1461	8.6	12.6443	8.6	8.6	8.6	+			FLX/-_CONTROL	Keep	Discard	Discard	Discard	Discard	Discard	3.17556	0.00171117	3.50051	4.85389	NaN	NaN	0	NaN	1.8915	0.0717248	3.50051	3.31584	Q9JLT2	TREA_MOUSE	Treh	Trehalase
8.6	8.6	8.6	8.6	8.6	8.6	12.6439	13.212	12.6805	12.1744	8.6	13.268	12.8918	12.2157	12.6741	+	+		FLX/-_CONTROL;FLX/FLX_CONTROL	Keep	Discard	Keep	Discard	Discard	Discard	3.18346	0.00168523	3.49646	4.86606	7.99002	2.07835e-06	3.99387	30.617	0.185008	0.773678	-0.497413	-0.469305	Q8BLB7	LMBL3_MOUSE	L3mbtl3	Lethal(3)malignant brain tumor-like protein 3
8.6	8.6	8.6	8.6	8.6	8.6	11.8511	12.4826	11.6985	11.5692	12.7814	11.5995	8.6	8.6	8.6	+		+	FLX/-_CONTROL;FLX/-_FLX/FLX	Keep	Discard	Discard	Discard	Keep	Discard	7.80517	2.44095e-07	3.39708	16.3032	NaN	NaN	0	NaN	4.97988	0.00153899	3.39708	11.1372	P02816	PIP_MOUSE	Pip	Prolactin-inducible protein homolog
8.6	8.6	8.6	8.6	8.6	8.6	12.6607	13.2803	8.6	12.6571	12.3026	12.2115	12.1926	12.0391	12.4703	+	+		FLX/-_CONTROL;FLX/FLX_CONTROL	Keep	Discard	Keep	Discard	Discard	Discard	3.18855	0.00166999	3.35203	4.87391	9.08669	2.39342e-07	3.63398	43.9916	0.10335	0.86689	-0.281944	-0.279112	Q9Z0G7	ZBT22_MOUSE	Zbtb22	Zinc finger and BTB domain-containing protein 22
22.8783	22.4501	22.4247	22.3156	22.6714	22.3725	26.1681	26.425	26.1075	25.1293	25.6458	25.6811	24.1174	24.6486	25.5841	+	+		FLX/-_CONTROL;FLX/FLX_CONTROL	Keep	Discard	Keep	Discard	Discard	Discard	7.7133	2.86394e-07	3.34068	15.9501	3.80448	0.00187708	2.26457	7.34304	1.52681	0.119335	1.07611	2.72083	O89086	RBM3_MOUSE	Rbm3	RNA-binding protein 3
22.4996	22.6453	22.5141	22.1395	22.4751	22.2155	25.239	26.0629	25.6125	25.6703	25.4769	26.038	23.895	25.019	24.9803	+	+		FLX/-_CONTROL;FLX/FLX_CONTROL	Keep	Discard	Keep	Discard	Discard	Discard	8.94197	3.49477e-08	3.26844	21.3294	4.13563	0.00125346	2.21663	8.27912	1.94937	0.0659965	1.0518	3.41335	P06684	CO5_MOUSE	C5	Complement C5
8.6	13.189	8.6	11.7304	8.6	8.6	13.7673	13.0212	12.5838	13.7389	13.1315	12.5852	12.6344	13.1932	13.2445	+			FLX/-_CONTROL	Keep	Discard	Discard	Discard	Discard	Discard	2.43656	0.00758999	3.2514	3.77031	1.42048	0.0847907	3.13748	2.55229	0.126701	0.838241	0.113915	0.335661	P70662	LDB1_MOUSE	Ldb1	LIM domain-binding protein 1
18.5344	18.1659	17.711	17.6404	17.9025	17.8501	21.0088	21.4324	21.0224	20.7876	21.1143	21.8576	18.8628	20.3752	20.2419	+	+		FLX/-_CONTROL;FLX/FLX_CONTROL	Keep	Discard	Keep	Discard	Discard	Discard	7.63306	3.27973e-07	3.23644	15.6475	2.79396	0.00815307	1.85922	4.97663	2.01625	0.0606582	1.37722	3.5273	Q9EPR2	PG12A_MOUSE	Pla2g12a	Group XIIA secretory phospholipase A2
8.6	8.6	8.6	8.6	8.6	8.6	11.8733	12.3407	11.3461	11.8194	12.0061	11.5652	10.3877	8.6	8.6	+			FLX/-_CONTROL	Keep	Discard	Discard	Discard	Discard	Discard	9.23467	2.18292e-08	3.22514	22.8454	NaN	NaN	0	NaN	3.24655	0.0133236	2.62924	5.95568	Q9CQ13	COPRS_MOUSE	Coprs	Coordinator of PRMT5 and differentiation stimulator
21.4775	21.9601	22.3101	22.0789	22.4825	22.2006	25.2426	25.8599	25.6757	24.9043	24.6209	25.4202	22.4375	25.1055	24.7492	+			FLX/-_CONTROL	Keep	Discard	Discard	Discard	Discard	Discard	7.00894	1.0282e-06	3.20232	13.4685	1.96259	0.0323888	2.01243	3.43576	1.02678	0.239735	1.18989	1.9365	Q71KU9	FGL1_MOUSE	Fgl1	Fibrinogen-like protein 1
27.9923	28.003	28.066	27.9372	28.3196	28.0762	30.9746	31.4284	31.2193	31.4581	31.0479	31.4581	29.8339	30.2308	30.6285	+	+		FLX/-_CONTROL;FLX/FLX_CONTROL	Keep	Discard	Keep	Discard	Discard	Discard	10.5044	2.60077e-09	3.19868	30.722	5.36552	0.000265578	2.16537	12.7141	2.90726	0.0200276	1.03331	5.21094	Q922R8	PDIA6_MOUSE	Pdia6	Protein disulfide-isomerase A6
23.7389	23.6971	23.6649	23.6096	23.5522	23.5983	26.521	26.7517	26.4154	26.4346	26.4122	26.8858	24.7389	25.632	25.6918	+	+		FLX/-_CONTROL;FLX/FLX_CONTROL	Keep	Discard	Keep	Discard	Discard	Discard	10.9026	1.24863e-09	2.9266	33.6992	4.14517	0.00123336	1.71073	8.30749	2.89143	0.0202503	1.21587	5.17778	Q99P27	PG12B_MOUSE	Pla2g12b	Group XIIB secretory phospholipase A2-like protein
20.5545	20.0292	20.1079	19.5694	20.3538	20.2535	22.7915	23.3376	22.9725	23.0641	23.1222	22.937	22.8385	22.9261	23.0139	+	+		FLX/-_CONTROL;FLX/FLX_CONTROL	Keep	Discard	Keep	Discard	Discard	Discard	8.3138	1.0082e-07	2.89277	18.3946	5.56577	0.000189889	2.78147	13.6118	0.432969	0.551193	0.111297	0.960061	Q3V3R1	C1TM_MOUSE	Mthfd1l	Monofunctional C1-tetrahydrofolate synthase, mitochondrial
28.3662	28.1604	27.8203	27.7958	28.1214	28.0349	30.6964	31.1483	30.7292	30.8974	30.8157	31.1901	29.5203	29.5844	30.2422	+	+		FLX/-_CONTROL;FLX/FLX_CONTROL	Keep	Discard	Keep	Discard	Discard	Discard	9.29782	1.99943e-08	2.86305	23.1859	4.27695	0.00102784	1.73248	8.70765	3.15444	0.0145702	1.13058	5.74676	P08226	APOE_MOUSE	Apoe	Apolipoprotein E
26.0752	25.9043	25.9977	25.9606	25.8409	25.9316	28.6831	29.1312	28.5463	28.8829	28.5754	28.9705	26.604	26.8858	27.9595	+			FLX/-_CONTROL	Keep	Discard	Discard	Discard	Discard	Discard	10.1305	5.15691e-09	2.84654	28.1625	2.48127	0.0135573	1.19806	4.36311	3.00349	0.0176618	1.64849	5.4154	Q00724	RET4_MOUSE	Rbp4	Retinol-binding protein 4
25.433	24.3645	25.3307	24.8858	25.976	24.9088	27.7325	28.0084	27.6181	28.1115	28.5609	27.7771	28.2308	27.4551	27.6251	+	+		FLX/-_CONTROL;FLX/FLX_CONTROL	Keep	Discard	Keep	Discard	Discard	Discard	6.02474	6.44838e-06	2.81825	10.5815	3.7379	0.00206155	2.62051	7.1656	0.331744	0.631113	0.197743	0.771124	Q00898	A1AT5_MOUSE	Serpina1e	Alpha-1-antitrypsin 1-5
22.5777	22.6693	22.5333	22.2621	22.3073	22.2214	25.4707	25.4831	24.7695	25.1719	25.1527	25.3975	23.3511	23.9672	23.9672	+	+	+	FLX/-_CONTROL;FLX/-_FLX/FLX;FLX/FLX_CONTROL	Keep	Discard	Keep	Discard	Keep	Discard	8.83979	4.11632e-08	2.81239	20.8233	3.90308	0.00164809	1.33332	7.61222	3.67726	0.00827493	1.47907	7.00695	E9Q8B5	E9Q8B5_MOUSE	Cfhr4	Complement factor H-related 4
17.8567	18.2522	18.3052	18.383	18.2095	18.3839	20.895	21.1825	20.7634	20.9098	21.0359	21.3645	19.7238	19.9031	20.1825	+	+	+	FLX/-_CONTROL;FLX/-_FLX/FLX;FLX/FLX_CONTROL	Keep	Discard	Keep	Discard	Keep	Discard	9.31601	1.96916e-08	2.79344	23.2848	5.11006	0.000360723	1.70473	11.6483	3.64693	0.00852856	1.08872	6.92865	P51670	CCL9_MOUSE	Ccl9	C-C motif chemokine 9
21.8839	21.9061	21.1581	21.0224	21.1206	21.0559	24.4362	24.2821	23.867	23.8764	24.417	24.002	21.9024	22.0723	22.0951	+		+	FLX/-_CONTROL;FLX/-_FLX/FLX	Keep	Discard	Discard	Discard	Keep	Discard	7.11079	8.48214e-07	2.78894	13.804	1.46679	0.0783245	0.665446	2.62549	5.44639	0.000630834	2.1235	13.0698	P51910	APOD_MOUSE	Apod	Apolipoprotein D
29.8157	29.7373	29.7676	29.7818	30.0737	29.9259	32.3802	32.8534	32.6713	32.717	32.3436	32.7453	31.2365	31.6022	31.9746	+	+		FLX/-_CONTROL;FLX/FLX_CONTROL	Keep	Discard	Keep	Discard	Discard	Discard	10.0765	5.68012e-09	2.76815	27.81	4.95413	0.000453356	1.7541	11.0386	3.00957	0.0175998	1.01405	5.42848	P20029	BIP_MOUSE	Hspa5	Endoplasmic reticulum chaperone BiP
26.4488	26.1871	26.217	26.1719	26.433	26.425	28.8415	29.2736	28.94	29.1164	28.8653	29.3724	27.7517	28.249	28.632	+	+		FLX/-_CONTROL;FLX/FLX_CONTROL	Keep	Discard	Keep	Discard	Discard	Discard	9.78893	9.35739e-09	2.75441	26.0065	4.73926	0.000602022	1.89711	10.2456	2.29758	0.0428878	0.857295	4.02307	Q9CXI5	MANF_MOUSE	Manf	Mesencephalic astrocyte-derived neurotrophic factor
19.3733	19.5372	20.1457	20.4576	20.4972	19.6373	23.1886	23.2821	23.0918	21.4425	21.7223	23.3645	19.7794	19.7364	21.8913	+			FLX/-_CONTROL	Keep	Discard	Discard	Discard	Discard	Discard	4.31285	0.00017604	2.74059	6.77884	0.432831	0.48466	0.527648	0.959812	1.81515	0.0795133	2.21295	3.18864	Q8CBR6	TSK_MOUSE	Tsku	Tsukushi
25.8288	26.0975	25.1795	26.6865	25.792	24.654	28.7096	28.4154	28.7549	28.2714	28.1115	28.1263	27.5165	26.6458	27.4785	+			FLX/-_CONTROL	Keep	Discard	Discard	Discard	Discard	Discard	5.22069	3.00152e-05	2.69181	8.63158	1.85399	0.038979	1.50722	3.25316	2.66709	0.0265174	1.1846	4.72208	P09528	FRIH_MOUSE	Fth1	Ferritin heavy chain
25.5609	25.4862	25.6757	25.5045	25.895	25.7024	28.1312	28.55	28.3196	28.341	27.9869	28.5278	26.6865	27.1214	27.509	+	+		FLX/-_CONTROL;FLX/FLX_CONTROL	Keep	Discard	Keep	Discard	Discard	Discard	9.50914	1.48192e-08	2.67194	24.3611	4.08327	0.00133732	1.46816	8.12492	3.22603	0.0135725	1.20378	5.90867	Q91YW3	DNJC3_MOUSE	Dnajc3	DnaJ homolog subfamily C member 3
20.4476	19.4839	20.1825	19.9009	19.6833	19.7792	22.0088	22.8365	23.1627	22.6628	22.4451	22.2214	22.1519	22.1363	22.4247	+	+		FLX/-_CONTROL;FLX/FLX_CONTROL	Keep	Discard	Keep	Discard	Discard	Discard	6.47964	2.72928e-06	2.64333	11.84	4.85297	0.000514386	2.32476	10.6586	0.589465	0.437918	0.318563	1.23305	Q3V0K9	PLSI_MOUSE	Pls1	Plastin-1
19.93	19.3824	19.7364	19.4941	19.4624	19.5432	21.9601	22.5237	22.4273	21.6929	22.4576	22.3294	21.7634	22.4273	22.8913	+	+		FLX/-_CONTROL;FLX/FLX_CONTROL	Keep	Discard	Keep	Discard	Discard	Discard	7.88924	2.11625e-07	2.6404	16.6328	5.00526	0.000431828	2.76925	11.2352	0.172647	0.786215	-0.12885	-0.441778	P10493	NID1_MOUSE	Nid1	Nidogen-1
25.228	25.0894	24.6153	24.391	24.7995	24.6264	27.2891	27.6389	27.5315	27.3578	27.2445	27.4862	25.9338	26.5345	26.7389	+	+		FLX/-_CONTROL;FLX/FLX_CONTROL	Keep	Discard	Keep	Discard	Discard	Discard	8.3145	1.0082e-07	2.63306	18.3977	3.49388	0.00287447	1.61079	6.54369	3.08795	0.0160709	1.02226	5.59916	Q61147	CERU_MOUSE	Cp	Ceruloplasmin
20.417	20.9459	21.0292	21.0756	20.9316	20.7307	23.1127	23.6431	23.5522	23.2492	23.417	23.8385	21.9171	22.4067	22.953	+	+		FLX/-_CONTROL;FLX/FLX_CONTROL	Keep	Discard	Keep	Discard	Discard	Discard	8.15775	1.30876e-07	2.61376	17.7275	3.4437	0.00308327	1.5706	6.42108	2.36156	0.039128	1.04316	4.13993	P11152	LIPL_MOUSE	Lpl	Lipoprotein lipase
27.6527	27.7325	27.4394	27.4154	27.4938	27.5609	29.7739	30.2647	30.1483	30.2979	30.1361	30.2979	29.0557	28.7895	29.2692	+	+	+	FLX/-_CONTROL;FLX/-_FLX/FLX;FLX/FLX_CONTROL	Keep	Discard	Keep	Discard	Keep	Discard	9.97368	6.77989e-09	2.60404	27.1516	5.35847	0.000268061	1.48904	12.6835	3.84237	0.00677739	1.115	7.44556	Q8BK48	EST2E_MOUSE	Ces2e	Pyrethroid hydrolase Ces2e
19.9601	19.6895	19.7097	19.1972	19.4673	19.5701	22.1916	22.3619	22.1825	22.1174	22.0756	22.2419	21.7955	21.7265	22.3211	+	+		FLX/-_CONTROL;FLX/FLX_CONTROL	Keep	Discard	Keep	Discard	Discard	Discard	9.27048	2.09949e-08	2.59617	23.0379	5.18121	0.000330286	2.34873	11.9365	0.945275	0.268888	0.247441	1.80871	Q3TYD4	ARSG_MOUSE	Arsg	Arylsulfatase G
18.605	20.2302	21.343	21.1825	21.0625	21.0821	23.1946	23.2961	24.4488	23.2961	21.9061	22.8614	21.6006	24.0105	21.6497	+			FLX/-_CONTROL	Keep	Discard	Discard	Discard	Discard	Discard	3.11792	0.00192347	2.58296	4.76548	1.2335	0.1186	1.83602	2.25907	0.480383	0.514776	0.746941	1.04482	P02798	MT2_MOUSE	Mt2	Metallothionein-2
23.0707	22.7695	22.6929	22.9116	22.7634	22.8633	25.1871	25.4769	25.2353	25.5195	25.6012	25.5463	24.0609	24.0443	25.4234	+	+		FLX/-_CONTROL;FLX/FLX_CONTROL	Keep	Discard	Keep	Discard	Discard	Discard	10.2276	4.34523e-09	2.58249	28.8061	2.98284	0.00610083	1.66429	5.37108	1.63893	0.102202	0.918204	2.90063	P21300	ALD1_MOUSE	Akr1b7	Aldo-keto reductase family 1 member B7
22.3752	21.2477	21.5498	21.4972	21.4676	21.7389	24.7389	23.5983	23.5522	24.9716	24.7846	23.5754	23.0609	22.2155	23.3511	+			FLX/-_CONTROL	Keep	Discard	Discard	Discard	Discard	Discard	4.87075	5.90262e-05	2.55743	7.87812	2.17874	0.0222266	1.22975	3.81021	1.59106	0.109858	1.32768	2.82357	Q8CI94	PYGB_MOUSE	Pygb	Glycogen phosphorylase, brain form
21.4067	21.68	21.3484	21.0292	21.1704	21.2933	24.1871	24.0935	23.867	23.391	23.7796	23.5638	22.7013	22.9566	23.3645	+	+		FLX/-_CONTROL;FLX/FLX_CONTROL	Keep	Discard	Keep	Discard	Discard	Discard	7.78348	2.52572e-07	2.49233	16.2192	4.43482	0.000862268	1.68616	9.20854	2.08181	0.0558593	0.806171	3.64038	P60824	CIRBP_MOUSE	Cirbp	Cold-inducible RNA-binding protein
21.2185	21.1946	20.1581	19.9601	20.2302	19.9316	21.8346	23.8858	23.5983	22.5404	22.4701	23.1253	23.0037	25.3745	25.654	+	+		FLX/-_CONTROL;FLX/FLX_CONTROL	Keep	Discard	Keep	Discard	Discard	Discard	3.98547	0.00033762	2.46024	6.18545	3.45315	0.00304334	4.22856	6.44404	1.36555	0.148765	-1.76832	-2.4658	Q8R3G9	TSN8_MOUSE	Tspan8	Tetraspanin-8
22.5285	22.3936	22.4551	22.4118	21.85	22.1519	24.7077	24.9134	24.3307	24.6375	24.7594	25.0609	22.9968	23.4298	23.7077	+	+	+	FLX/-_CONTROL;FLX/-_FLX/FLX;FLX/FLX_CONTROL	Keep	Discard	Keep	Discard	Keep	Discard	7.92031	2.00371e-07	2.43645	16.7561	2.95424	0.00637294	1.07961	5.31011	3.56901	0.00936335	1.35684	6.73055	Q9DD06	RARR2_MOUSE	Rarres2	Retinoic acid receptor responder protein 2
17.3967	17.8131	17.1581	17.5528	17.2571	16.9179	20.4874	18.5011	19.2322	20.3101	19.356	20.343	17.617	16.7431	17.6837	+			FLX/-_CONTROL	Keep	Discard	Discard	Discard	Discard	Discard	4.28941	0.000184513	2.35568	6.73516	0.00164874	0.996773	-0.00134182	-0.00492114	2.58717	0.0292796	2.35702	4.56574	Q9EQ21	HEPC_MOUSE	Hamp	Hepcidin
23.5045	22.823	23.1441	22.6475	23.1031	23.7077	25.8717	25.0772	24.9933	25.8741	25.6264	25.4645	24.3578	22.4947	23.9672	+			FLX/-_CONTROL	Keep	Discard	Discard	Discard	Discard	Discard	5.92591	7.78247e-06	2.32959	10.3238	0.468024	0.456787	0.451615	1.02292	2.45221	0.0349813	1.87798	4.30837	Q9NYQ2	HAOX2_MOUSE	Hao2	2-Hydroxyacid oxidase 2
22.8633	20.4375	19.6327	19.3358	19.7383	19.2941	21.7594	22.6074	22.4476	22.7614	22.8557	22.6865	21.823	23.9672	23.8576	+			FLX/-_CONTROL	Keep	Discard	Discard	Discard	Discard	Discard	2.58517	0.0056374	2.30272	3.98044	1.83228	0.0403936	2.99898	3.21704	0.661415	0.39623	-0.696266	-1.35319	Q61753	SERA_MOUSE	Phgdh	D-3-phosphoglycerate dehydrogenase
21.9637	22.3936	22.5615	22.3699	22.3348	22.3592	24.2607	24.7543	24.6431	24.6971	24.4738	24.9672	22.9298	23.7895	23.9584	+	+		FLX/-_CONTROL;FLX/FLX_CONTROL	Keep	Discard	Keep	Discard	Discard	Discard	8.23039	1.1642e-07	2.30225	18.0352	2.86902	0.0071972	1.22878	5.1311	2.40835	0.0370628	1.07347	4.22645	Q922Q9	CHID1_MOUSE	Chid1	Chitinase domain-containing protein 1
18.7052	19.9742	20.0426	20.0821	19.865	19.7009	21.4874	22.3592	22.1976	21.7675	22.0526	22.2419	20.5261	21.1457	20.9672	+			FLX/-_CONTROL	Keep	Discard	Discard	Discard	Discard	Discard	5.43024	2.01975e-05	2.28935	9.10892	1.97423	0.031691	1.15133	3.45555	2.76821	0.0236097	1.13802	4.92431	Q80W65	PCSK9_MOUSE	Pcsk9	Proprotein convertase subtilisin/kexin type 9
22.0918	22.0224	21.502	21.3156	21.5451	21.5261	23.9043	24.0691	23.7895	23.9933	23.9495	23.976	22.4651	23.3101	22.9985	+	+		FLX/-_CONTROL;FLX/FLX_CONTROL	Keep	Discard	Keep	Discard	Discard	Discard	7.99204	1.74834e-07	2.27976	17.0442	2.84482	0.00745663	1.25739	5.08098	3.25561	0.0131557	1.02237	5.97653	Q6S9I3	Q6S9I3_MOUSE	Kng2	HMW kininogen-II
21.8461	21.1206	21.0559	20.7223	21.654	21.391	23.0854	24.019	23.7389	23.7389	22.9584	23.8858	23.0951	24.0609	24.2679	+	+		FLX/-_CONTROL;FLX/FLX_CONTROL	Keep	Discard	Keep	Discard	Discard	Discard	5.47578	1.85883e-05	2.27273	9.21542	3.79969	0.00188391	2.50959	7.33015	0.280262	0.676504	-0.23686	-0.669744	P81117	NUCB2_MOUSE	Nucb2	Nucleobindin-2
19.0062	19.2803	18.3258	19.0644	18.9451	18.8167	21.2066	21.3752	20.4375	21.2243	21.5117	21.3045	19.7185	19.9016	19.7833	+			FLX/-_CONTROL	Keep	Discard	Discard	Discard	Discard	Discard	6.24346	4.26384e-06	2.27021	11.1714	2.58512	0.0114239	0.894698	4.56177	3.26748	0.0131548	1.37551	6.0039	A0A668KLU9	A0A668KLU9_MOUSE	Cfhr2	Complement factor H-related 2
8.6	10.456	8.6	8.6	8.6	8.6	11.3259	12.1382	11.2443	11.7507	8.6	11.873	8.6	8.6	8.6	+			FLX/-_CONTROL	Keep	Discard	Discard	Discard	Discard	Discard	2.36051	0.00885892	2.24601	3.66401	NaN	NaN	0	NaN	1.88115	0.0723008	2.55534	3.2985	O88273	GREM2_MOUSE	Grem2	Gremlin-2
26.17	26.8019	25.1332	25.4234	25.1642	25.7208	27.8081	28.003	28.0557	28.17	28.0505	27.7895	28.4862	27.6527	28.003	+	+		FLX/-_CONTROL;FLX/FLX_CONTROL	Keep	Discard	Keep	Discard	Discard	Discard	5.04082	4.23678e-05	2.24388	8.23771	3.04783	0.00549636	2.3117	5.51134	0.142433	0.819372	-0.0678123	-0.372715	Q8K023	AKC1H_MOUSE	Akr1c18	Aldo-keto reductase family 1 member C18
24.8433	24.6811	24.4425	24.4041	24.7846	24.5285	26.5315	27.0914	27.0711	26.8264	26.6181	26.8974	25.2096	25.9539	25.8741	+	+		FLX/-_CONTROL;FLX/FLX_CONTROL	Keep	Discard	Keep	Discard	Discard	Discard	8.35054	9.4894e-08	2.2253	18.5551	3.10239	0.00509039	1.06519	5.63097	3.09313	0.0160595	1.16012	5.61057	Q9CQU0	TXD12_MOUSE	Txndc12	Thioredoxin domain-containing protein 12
19.7882	19.8739	19.7709	19.3286	19.7743	19.4358	21.6276	22.2593	21.9812	21.5261	21.7796	21.928	19.6819	20.7715	21.5117	+			FLX/-_CONTROL	Keep	Discard	Discard	Discard	Discard	Discard	7.59423	3.50002e-07	2.18831	15.503	1.49252	0.0746501	0.993077	2.6663	1.77818	0.0833852	1.19524	3.12759	Q61805	LBP_MOUSE	Lbp	Lipopolysaccharide-binding protein
23.9225	22.6886	23.5285	24.0691	23.6649	22.9601	25.6068	26.3645	25.2317	25.239	26.2299	25.275	25.9562	24.9134	26.3545	+	+		FLX/-_CONTROL;FLX/FLX_CONTROL	Keep	Discard	Keep	Discard	Discard	Discard	4.50436	0.000120282	2.18552	7.14303	2.9412	0.00647952	2.26906	5.28245	0.0720651	0.906278	-0.0835381	-0.200088	Q00915	RET1_MOUSE	Rbp1	Retinol-binding protein 1
28.0914	28.2262	28.1747	28.3239	28.3282	28.1312	30.0217	30.7047	30.4823	30.3828	30.1604	30.6285	29.0349	29.2353	29.6492	+	+		FLX/-_CONTROL;FLX/FLX_CONTROL	Keep	Discard	Keep	Discard	Discard	Discard	8.42508	8.3352e-08	2.18412	18.8848	4.13227	0.00125352	1.09387	8.26915	3.0453	0.0168203	1.09025	5.50585	P24369	PPIB_MOUSE	Ppib	Peptidyl-prolyl cis-trans isomerase B
25.7415	25.902	25.6513	25.3444	25.5609	25.4614	27.673	27.9203	27.5969	27.8445	27.7833	27.9428	26.4362	26.8858	26.6181	+	+	+	FLX/-_CONTROL;FLX/-_FLX/FLX;FLX/FLX_CONTROL	Keep	Discard	Keep	Discard	Keep	Discard	9.08775	2.69542e-08	2.18322	22.0719	3.69825	0.00219723	1.03644	7.06154	4.57667	0.00286301	1.14679	9.67967	P20918	PLMN_MOUSE	Plg	Plasminogen
25.5433	25.3101	25.902	25.8142	25.5345	25.5225	27.7771	27.8564	27.7645	27.8858	27.726	27.7064	27.5014	27.019	27.1115	+	+		FLX/-_CONTROL;FLX/FLX_CONTROL	Keep	Discard	Keep	Discard	Discard	Discard	9.34401	1.8991e-08	2.18157	23.438	4.65228	0.000663736	1.60622	9.93929	3.01577	0.0174215	0.575356	5.44184	O55060	TPMT_MOUSE	Tpmt	Thiopurine S-methyltransferase
19.5256	19.2036	19.6503	19.485	19.8076	19.5427	21.5498	21.8461	21.68	22.002	21.4118	21.7512	19.7949	20.1825	20.5823	+		+	FLX/-_CONTROL;FLX/-_FLX/FLX	Keep	Discard	Discard	Discard	Keep	Discard	8.29839	1.03019e-07	2.17103	18.3277	1.94699	0.0332505	0.650792	3.40933	3.97254	0.00576167	1.52024	7.80661	Q9JHP7	PLGT2_MOUSE	Poglut2	Protein O-glucosyltransferase 2
24.8717	23.2821	23.7389	23.6971	23.7895	23.6971	25.6125	26.1174	25.965	26.2021	26.1585	26.0254	26.0609	25.8764	26.0588	+	+		FLX/-_CONTROL;FLX/FLX_CONTROL	Keep	Discard	Keep	Discard	Discard	Discard	5.4753	1.85971e-05	2.16739	9.21429	3.5509	0.00264645	2.15261	6.68514	0.0383177	0.948806	0.014782	0.10993	Q9D1M7	FKB11_MOUSE	Fkbp11	Peptidyl-prolyl cis-trans isomerase FKBP11
22.0723	22.5777	22.0691	22.3129	22.0459	22.1581	24.2535	24.8142	24.9043	23.9584	23.5285	24.7129	23.3239	25.1332	24.6918	+	+		FLX/-_CONTROL;FLX/FLX_CONTROL	Keep	Discard	Keep	Discard	Discard	Discard	5.4018	2.12364e-05	2.15596	9.04293	3.16406	0.00462823	2.17696	5.76834	0.0147699	0.980014	-0.020998	-0.0434414	O35744	CHIL3_MOUSE	Chil3	Chitinase-like protein 3
21.391	21.4425	21.4775	21.343	21.2821	21.3484	23.0967	23.8288	23.6209	23.417	23.3511	23.848	22.0983	22.9513	23.0139	+	+		FLX/-_CONTROL;FLX/FLX_CONTROL	Keep	Discard	Keep	Discard	Discard	Discard	8.07809	1.51063e-07	2.14633	17.3959	3.51736	0.00277359	1.30707	6.60167	1.83056	0.0779824	0.839255	3.21418	A0A1L1SSC7	A0A1L1SSC7_MOUSE	Ttc13	Tetratricopeptide repeat domain 13
19.7991	21.002	22.0592	21.5685	21.7796	21.4273	23.5404	23.1765	24.5225	23.7389	22.2006	23.184	21.5869	23.8093	21.3484	+			FLX/-_CONTROL	Keep	Discard	Discard	Discard	Discard	Discard	3.0622	0.00215683	2.12123	4.68073	0.682618	0.313703	0.975616	1.38812	0.855446	0.303948	1.14561	1.6668	P02802	MT1_MOUSE	Mt1	Metallothionein-1
23.1269	23.1111	22.8538	22.7955	23.0359	22.9742	25.0443	25.0062	25.5374	24.8717	24.6703	25.4645	23.5285	23.9584	24.7234	+			FLX/-_CONTROL	Keep	Discard	Discard	Discard	Discard	Discard	7.23321	6.72786e-07	2.11619	14.2173	2.54274	0.0122196	1.08719	4.48012	1.92361	0.0685168	1.029	3.36983	Q6WVG3	KCD12_MOUSE	Kctd12	BTB/POZ domain-containing protein KCTD12
21.2707	21.2066	20.9882	21.0886	21.4221	20.9672	23.1316	23.2375	23.5165	23.1719	23.3645	23.1519	22.239	21.9459	22.7553	+	+		FLX/-_CONTROL;FLX/FLX_CONTROL	Keep	Discard	Keep	Discard	Discard	Discard	9.12604	2.54354e-08	2.10511	22.271	3.34091	0.003588	1.15618	6.17525	2.94888	0.01889	0.948923	5.29873	Q78IQ7	S39A4_MOUSE	Slc39a4	Zinc transporter ZIP4
22.5522	22.3936	22.5522	22.4349	22.4849	22.4324	24.2821	24.6375	24.4488	24.7234	24.4425	24.8623	22.9829	23.417	23.9043	+	+		FLX/-_CONTROL;FLX/FLX_CONTROL	Keep	Discard	Discard	Discard	Discard	Discard	9.25188	2.14372e-08	2.09109	22.9377	2.98294	0.00610083	0.959708	5.3713	2.92203	0.0196093	1.13138	5.24198	Q9EPK6	SIL1_MOUSE	Sil1	Nucleotide exchange factor SIL1
22.8987	22.976	22.8595	22.6141	22.7389	22.5754	24.5345	25.002	24.6865	24.918	25.0105	24.824	23.9847	23.9672	24.1871	+	+		FLX/-_CONTROL;FLX/FLX_CONTROL	Keep	Discard	Keep	Discard	Discard	Discard	8.72382	4.99481e-08	2.05211	20.2629	5.16838	0.000332669	1.2692	11.8841	3.44608	0.0106742	0.782907	6.42687	P49182	HEP2_MOUSE	Serpind1	Heparin cofactor 2
25.1095	25.1604	24.7129	24.4362	24.8142	24.5105	26.604	26.9428	26.7517	26.8623	27.0401	26.8264	26.1155	26.0484	25.9847	+	+	+	FLX/-_CONTROL;FLX/-_FLX/FLX;FLX/FLX_CONTROL	Keep	Discard	Keep	Discard	Discard	Discard	7.43786	4.59006e-07	2.04727	14.9335	3.66028	0.00228599	1.2589	6.96303	4.17631	0.00481511	0.788366	8.4006	Q61247	A2AP_MOUSE	Serpinf2	Alpha-2-antiplasmin
20.2877	19.9882	18.9132	19.5108	19.3868	19.4857	22.0592	21.7594	21.6051	21.4626	21.0625	21.8423	19.4267	22.1704	20.4576	+			FLX/-_CONTROL	Keep	Discard	Discard	Discard	Discard	Discard	5.12115	3.62282e-05	2.03645	8.41185	0.954091	0.195837	1.0895	1.82257	0.864969	0.300175	0.946954	1.68191	Q9R022	DJC12_MOUSE	Dnajc12	DnaJ homolog subfamily C member 12
23.7594	23.5404	23.2679	23.391	23.2679	23.2961	25.6209	25.6703	25.1642	25.3307	25.3204	25.5045	23.1976	23.7389	24.3031	+		+	FLX/-_CONTROL;FLX/-_FLX/FLX	Keep	Discard	Discard	Discard	Keep	Discard	8.17566	1.2775e-07	2.01474	17.8029	0.666393	0.322841	0.326117	1.36141	3.69373	0.00817272	1.68863	7.04977	P06797	CATL1_MOUSE	Ctsl	Procathepsin L
22.0054	22.4775	22.5522	22.4273	22.4576	22.3073	24.3376	24.4362	24.1871	24.3376	24.2961	24.6595	22.6253	22.9189	23.4425	+		+	FLX/-_CONTROL;FLX/-_FLX/FLX	Keep	Discard	Discard	Discard	Keep	Discard	8.53042	6.96069e-08	2.00445	19.3602	1.81783	0.041364	0.624371	3.19308	3.86898	0.00659562	1.38008	7.51825	P47879	IBP4_MOUSE	Igfbp4	Insulin-like growth factor-binding protein 4
25.8142	25.7945	25.7945	25.7441	25.6811	25.7796	27.6181	27.8741	27.6595	27.8264	27.7708	27.8682	27.17	27.1115	27.1115	+	+	+	FLX/-_CONTROL;FLX/-_FLX/FLX;FLX/FLX_CONTROL	Keep	Discard	Keep	Discard	Discard	Discard	11.7711	2.40603e-10	2.0015	41.2145	9.01604	2.67227e-07	1.36298	42.9777	4.56937	0.00286301	0.638525	9.65492	E9PV38	E9PV38_MOUSE	Ces2g	Carboxylic ester hydrolase
9.76671	8.6	8.6	8.6	8.6	8.6	11.9561	8.6	10.9941	10.3628	11.1628	11.6991	10.7044	9.86844	11.8886	+			FLX/-_CONTROL	Keep	Discard	Discard	Discard	Discard	Discard	2.43235	0.00765051	2.00135	3.76441	2.41617	0.0150789	2.02604	4.241	0.0101919	0.986016	-0.0246954	-0.0301286	P05627	JUN_MOUSE	Jun	Transcription factor Jun
22.3294	22.3129	21.8614	21.4676	22.2096	21.928	23.7492	24.3712	24.1946	23.6865	24.0275	24.002	23.4298	24.7389	23.9584	+	+		FLX/-_CONTROL;FLX/FLX_CONTROL	Keep	Discard	Keep	Discard	Discard	Discard	6.36564	3.39387e-06	1.98703	11.513	3.41343	0.00320379	2.02425	6.34795	0.0445015	0.941813	-0.0372216	-0.126876	Q61704	ITIH3_MOUSE	Itih3	Inter-alpha-trypsin inhibitor heavy chain H3
18.9792	18.6935	18.8865	19.2578	19.1178	19.3141	20.5545	21.1015	21.1946	21.1946	20.9672	21.1206	20.6714	21.8073	22.019	+	+		FLX/-_CONTROL;FLX/FLX_CONTROL	Keep	Discard	Keep	Discard	Discard	Discard	7.266	6.31595e-07	1.9807	14.3299	4.03506	0.00143092	2.4578	7.98505	0.77472	0.33991	-0.4771	-1.53778	A1L314	MPEG1_MOUSE	Mpeg1	Macrophage-expressed gene 1 protein
8.6	8.6	8.6	8.6	8.6	8.6	11.1435	10.9022	8.6	11.4432	10.4993	10.8845	11.0696	11.0143	11.1753	+	+		FLX/-_CONTROL;FLX/FLX_CONTROL	Keep	Discard	Keep	Discard	Discard	Discard	3.11385	0.00194023	1.97879	4.75927	10.9172	7.66822e-09	2.48642	80.4203	0.364158	0.603876	-0.507631	-0.832976	Q8BIY3	ZC12D_MOUSE	Zc3h12d	Probable ribonuclease ZC3H12D
23.976	23.895	23.8093	23.6757	23.5983	23.6209	25.6209	25.9955	25.5841	25.7645	25.7024	25.7568	24.4105	24.4234	24.6971	+	+	+	FLX/-_CONTROL;FLX/-_FLX/FLX;FLX/FLX_CONTROL	Keep	Discard	Discard	Discard	Keep	Discard	9.21813	2.22973e-08	1.97481	22.757	3.57339	0.00256173	0.747814	6.74159	5.08136	0.00128243	1.227	11.5338	Q64726	ZA2G_MOUSE	Azgp1	Zinc-alpha-2-glycoprotein
22.3962	22.1238	22.0359	21.9352	22.1765	21.7389	23.6865	24.2096	23.7796	24.0443	24.4676	24.019	23.7594	23.9225	23.5983	+	+		FLX/-_CONTROL;FLX/FLX_CONTROL	Keep	Discard	Keep	Discard	Discard	Discard	6.96226	1.11822e-06	1.96667	13.3172	5.0779	0.000378371	1.69234	11.5201	0.762441	0.34569	0.274337	1.518	P08607	C4BPA_MOUSE	C4bpa	C4b-binding protein
25.7945	25.8191	25.7821	25.8528	25.9517	26.0359	27.4938	28.0914	27.8019	27.8324	27.7453	27.9705	26.4969	26.976	27.1604	+	+		FLX/-_CONTROL;FLX/FLX_CONTROL	Keep	Discard	Keep	Discard	Discard	Discard	8.87104	3.89922e-08	1.94989	20.9769	3.69119	0.00221603	1.00505	7.04316	2.95394	0.018761	0.944839	5.30946	Q9CPT4	MYDGF_MOUSE	Mydgf	Myeloid-derived growth factor
22.2332	22.1825	21.9388	21.7836	22.1673	21.9061	24.1174	24.1719	24.0772	23.7286	23.654	24.1174	22.2214	22.7327	23.3101	+			FLX/-_CONTROL	Keep	Discard	Discard	Discard	Discard	Discard	7.8289	2.34433e-07	1.94253	16.3956	1.75294	0.0465325	0.719501	3.08613	2.79211	0.0228114	1.22303	4.97286	P39061	COIA1_MOUSE	Col18a1	Collagen alpha-1(XVIII) chain
23.0886	21.6276	22.4118	22.2036	22.3239	22.1174	24.0275	24.632	24.5812	23.8191	23.7594	24.48	23.0772	23.1991	23.48	+			FLX/-_CONTROL	Keep	Discard	Discard	Discard	Discard	Discard	4.74443	7.53527e-05	1.92104	7.61874	1.85048	0.0392127	0.956632	3.24731	2.22047	0.0476844	0.96441	3.88435	Q9D7S7	RL22L_MOUSE	Rpl22l1	Ribosomal protein eL22-like 1
27.2353	27.6251	26.4815	28.3023	27.4314	26.143	29.7047	28.9259	29.5664	28.8799	28.8799	28.7802	28.2625	26.8858	28.1312	+			FLX/-_CONTROL	Keep	Discard	Discard	Discard	Discard	Discard	3.47696	0.000934581	1.91975	5.32896	0.46179	0.46075	0.556732	1.01183	2.08103	0.0558854	1.36302	3.63902	P29391	FRIL1_MOUSE	Ftl1	Ferritin light chain 1
21.8802	21.4576	21.9388	21.5213	21.5356	21.502	23.3239	23.848	23.632	23.3778	23.3778	23.7594	21.6497	22.6779	22.953	+			FLX/-_CONTROL	Keep	Discard	Discard	Discard	Discard	Discard	7.51907	4.01363e-07	1.9139	15.2269	1.53043	0.0697836	0.7876	2.72661	2.20523	0.0485102	1.1263	3.85721	Q99LJ6	GPX7_MOUSE	Gpx7	Glutathione peroxidase 7
21.0156	22.7975	22.4676	20.5731	20.6006	20.7553	24.0105	22.7796	22.6562	23.6971	23.0459	23.48	23.3101	22.7244	21.7013	+			FLX/-_CONTROL	Keep	Discard	Discard	Discard	Discard	Discard	2.68971	0.00457101	1.90993	4.13034	0.942542	0.2002	1.21032	1.80441	0.796921	0.329474	0.69961	1.57343	Q99N42	TYPH_MOUSE	Tymp	Thymidine phosphorylase
24.6703	24.5926	24.6375	24.4984	24.848	24.7077	26.2679	26.9088	26.4969	26.506	26.2944	26.8974	25.6012	25.8044	26.0629	+	+		FLX/-_CONTROL;FLX/FLX_CONTROL	Keep	Discard	Keep	Discard	Discard	Discard	7.5248	3.97302e-07	1.90278	15.2477	4.77633	0.00057304	1.16372	10.3786	2.2235	0.0475158	0.739056	3.88977	Q9ESP1	SDF2L_MOUSE	Sdf2l1	Stromal cell-derived factor 2-like protein 1
27.1115	26.8504	26.7389	26.604	26.8385	26.6865	28.7771	28.8593	28.6798	28.6424	28.5389	28.6831	27.5682	27.6389	27.4234	+	+	+	FLX/-_CONTROL;FLX/-_FLX/FLX;FLX/FLX_CONTROL	Keep	Discard	Discard	Discard	Keep	Discard	9.11914	2.55685e-08	1.8918	22.235	3.48107	0.00291505	0.738557	6.51223	5.80625	0.0003203	1.15324	14.7684	Q8VCR2	DHB13_MOUSE	Hsd17b13	17-beta-hydroxysteroid dehydrogenase 13
21.3699	20.6971	20.1946	19.9742	20.1946	20.1581	21.9566	22.2877	22.0951	22.3294	22.5823	22.6843	21.1206	20.5165	21.9423	+			FLX/-_CONTROL	Keep	Discard	Discard	Discard	Discard	Discard	4.86667	5.9465e-05	1.89116	7.86964	0.972074	0.189511	0.76175	1.8508	2.03485	0.0590949	1.12941	3.55923	P47877	IBP2_MOUSE	Igfbp2	Insulin-like growth factor-binding protein 2
20.3321	20.3211	19.6495	19.1947	19.8386	19.5856	21.8269	22.155	21.2764	21.6453	21.7876	21.5498	20.714	21.8802	21.7955	+			FLX/-_CONTROL	Keep	Discard	Discard	Discard	Discard	Discard	5.23263	2.9301e-05	1.88655	8.65824	2.57323	0.0116658	1.64295	4.53878	0.349547	0.614989	0.243597	0.805268	Q08761	PROS_MOUSE	Pros1	Vitamin K-dependent protein S
19.1251	18.9857	18.9241	18.6541	18.1341	18.5862	21.2593	20.343	19.9459	21.1395	20.654	20.3752	17.6593	8.6	18.373	+			FLX/-_CONTROL	Keep	Discard	Discard	Discard	Discard	Discard	4.66882	8.7238e-05	1.8846	7.46652	0.980008	0.187205	-3.85744	-1.86325	1.5508	0.115731	5.74204	2.75911	P00687	AMY1_MOUSE	Amy1	Alpha-amylase 1
22.8461	22.8519	22.4349	22.4825	22.5754	22.6584	24.4298	24.5754	24.5754	24.6703	24.4923	24.3975	23.417	23.7389	24.0105	+	+		FLX/-_CONTROL;FLX/FLX_CONTROL	Keep	Discard	Keep	Discard	Discard	Discard	9.15512	2.46482e-08	1.88194	22.4234	3.66785	0.00226958	1.08061	6.98258	3.37826	0.0111476	0.801325	6.26377	Q8BP92	RCN2_MOUSE	Rcn2	Reticulocalbin-2
23.654	23.8764	23.1658	23.3239	23.3511	23.6649	26.1234	24.4738	25.3811	25.726	25.1642	25.452	22.0918	22.8152	22.3045	+	+	+	FLX/-_CONTROL;FLX/-_FLX/FLX;FLX/FLX_CONTROL	Keep	Discard	Discard	Keep	Keep	Discard	4.67001	8.70585e-05	1.88073	7.4689	2.89269	0.00693531	-1.10217	-5.18042	4.13258	0.00495935	2.9829	8.27006	Q8QZR1	ATTY_MOUSE	Tat	Tyrosine aminotransferase
22.4375	22.3511	22.5777	21.8614	22.4947	21.8987	23.8385	24.654	24.3578	24.4298	23.5165	24.0854	22.0886	22.4118	23.2463	+			FLX/-_CONTROL	Keep	Discard	Discard	Discard	Discard	Discard	5.29841	2.5804e-05	1.87682	8.80625	0.492759	0.437788	0.31205	1.06662	2.62573	0.0279023	1.56477	4.64079	Q6PDH0	PHLB1_MOUSE	Phldb1	Pleckstrin homology-like domain family B member 1
24.0609	24.0105	23.7895	23.6096	23.8093	23.8093	25.6068	25.976	25.5725	25.6568	25.7796	25.7543	24.7441	25.654	25.2535	+	+		FLX/-_CONTROL;FLX/FLX_CONTROL	Keep	Discard	Keep	Discard	Discard	Discard	8.83891	4.11632e-08	1.87613	20.819	3.63618	0.00234895	1.369	6.90106	1.46306	0.129938	0.507126	2.61959	Q07456	AMBP_MOUSE	Ambp	Protein AMBP
21.9672	21.7348	21.5777	21.6051	21.823	21.9171	23.4676	23.8093	23.6649	23.6649	23.6757	23.5638	23.8093	23.8576	23.5754	+	+		FLX/-_CONTROL;FLX/FLX_CONTROL	Keep	Discard	Keep	Discard	Discard	Discard	9.29557	1.99943e-08	1.87024	23.1736	6.3468	5.95925e-05	1.97662	17.7172	0.562962	0.456242	-0.106378	-1.18806	Q99LS3	SERB_MOUSE	Psph	Phosphoserine phosphatase
20.1079	20.0691	20.5261	20.1079	20.8191	20.5069	21.9171	22.2096	22.343	22.3321	22.1395	22.3348	22.3645	22.7077	22.2961	+	+		FLX/-_CONTROL;FLX/FLX_CONTROL	Keep	Discard	Keep	Discard	Discard	Discard	6.86719	1.34037e-06	1.85651	13.0138	4.78712	0.000571856	2.09996	10.4176	0.987052	0.253214	-0.243444	-1.87429	Q6NWW9	FND3B_MOUSE	Fndc3b	Fibronectin type III domain-containing protein 3B
21.5309	21.5731	21.632	21.6231	21.6231	21.5638	23.2185	23.6431	23.5165	23.391	23.2258	23.6757	22.0459	22.4324	22.7975	+	+		FLX/-_CONTROL;FLX/FLX_CONTROL	Keep	Discard	Discard	Discard	Discard	Discard	9.12243	2.55489e-08	1.85409	22.2522	3.17256	0.00457953	0.834256	5.78745	3.03999	0.0169274	1.01984	5.49429	Q8BYB9	PGLT1_MOUSE	Poglut1	Protein O-glucosyltransferase 1
19.3377	19.186	19.0859	18.9189	18.9169	18.837	20.8876	21.2593	21.4874	20.3538	20.5261	20.7471	19.2535	22.0156	21.895	+			FLX/-_CONTROL	Keep	Discard	Discard	Discard	Discard	Discard	5.59139	1.49045e-05	1.82981	9.49024	1.90618	0.0355475	2.00763	3.34049	0.102134	0.868238	-0.177821	-0.276113	P09470	ACE_MOUSE	Ace	Angiotensin-converting enzyme
26.8385	26.8974	26.1273	25.9562	26.2517	26.0813	27.976	28.391	28.0137	28.2847	28.362	28.0609	27.4234	27.5389	27.5389	+			FLX/-_CONTROL	Keep	Discard	Discard	Discard	Discard	Discard	5.79924	1.00367e-05	1.82266	10.0013	2.64572	0.0103835	1.14169	4.67997	3.26121	0.0131557	0.680972	5.98943	O08677	KNG1_MOUSE	Kng1	Kininogen-1
24.8433	24.8997	24.6757	24.4234	24.7645	24.5045	26.2188	26.6998	26.4266	26.506	26.5696	26.5754	25.6348	25.8044	26.2607	+	+		FLX/-_CONTROL;FLX/FLX_CONTROL	Keep	Discard	Keep	Discard	Discard	Discard	8.16266	1.30496e-07	1.81421	17.7482	3.78693	0.00191697	1.21479	7.29594	2.18494	0.0496879	0.599416	3.82118	Q61703	ITIH2_MOUSE	Itih2	Inter-alpha-trypsin inhibitor heavy chain H2
21.3592	20.9672	21.3962	21.3538	21.4676	20.8727	22.6628	23.2185	23.6209	22.7796	22.6298	23.3778	21.3857	23.2679	23.391	+			FLX/-_CONTROL	Keep	Discard	Discard	Discard	Discard	Discard	5.45219	1.94285e-05	1.81209	9.16013	1.82796	0.040622	1.44542	3.20987	0.318494	0.64214	0.366676	0.745421	P08905	LYZ2_MOUSE	Lyz2	Lysozyme C-2
19.0286	18.7263	19.3166	19.4775	19.4777	18.8586	20.895	20.7796	21.0359	20.7553	20.9316	21.2989	20.1457	20.7553	20.68	+	+		FLX/-_CONTROL;FLX/FLX_CONTROL	Keep	Discard	Keep	Discard	Discard	Discard	6.40417	3.14799e-06	1.80185	11.6227	3.26144	0.00402853	1.37947	5.98996	1.34751	0.152156	0.422377	2.43747	Q9CXK4	SWET1_MOUSE	Slc50a1	Sugar transporter SWEET1
18.2583	18.5539	17.9418	18.0008	18.3033	17.92	19.9742	19.9034	20.1079	20.0292	19.8403	19.8997	19.904	20.3857	20.5915	+	+		FLX/-_CONTROL;FLX/FLX_CONTROL	Keep	Discard	Keep	Discard	Discard	Discard	7.80647	2.44095e-07	1.7961	16.3083	4.83919	0.000519648	2.13073	10.6078	1.25814	0.172353	-0.334636	-2.29756	O88643	PAK1_MOUSE	Pak1	Serine/threonine-protein kinase PAK 1
22.1457	22.0393	21.7756	21.4221	21.4118	21.5117	23.5754	23.5638	23.4551	23.3376	23.5285	23.5754	21.9243	22.5754	22.8423	+			FLX/-_CONTROL	Keep	Discard	Discard	Discard	Discard	Discard	6.89931	1.25058e-06	1.78828	13.1157	1.56861	0.0651762	0.729656	2.78759	3.11388	0.0155922	1.05863	5.65639	P21460	CYTC_MOUSE	Cst3	Cystatin-C
22.0325	21.9916	21.5404	21.743	21.4221	21.7553	23.654	23.5165	23.4041	23.417	23.5754	23.6431	23.4551	23.2419	23.0999	+	+		FLX/-_CONTROL;FLX/FLX_CONTROL	Keep	Discard	Keep	Discard	Discard	Discard	7.87661	2.15858e-07	1.78751	16.5829	4.53889	0.000782187	1.51814	9.55217	1.62353	0.104884	0.269375	2.8758	O54983	CRYM_MOUSE	Crym	Ketimine reductase mu-crystallin
17.4105	17.7703	17.6118	17.7213	17.9924	18.2354	19.8817	19.4771	19.4488	19.716	19.4606	19.4816	20.0691	19.7884	19.6742	+	+		FLX/-_CONTROL;FLX/FLX_CONTROL	Keep	Discard	Keep	Discard	Discard	Discard	6.81153	1.4886e-06	1.78735	12.8391	4.90077	0.000484813	2.05359	10.8367	1.07869	0.221136	-0.266247	-2.01758	Q9WTP2	SPY4_MOUSE	Spry4	Protein sprouty homolog 4
23.6757	23.7895	23.3645	23.3511	23.6431	23.7695	25.7645	25.0062	25.0935	25.4707	25.5045	25.4266	23.6865	22.882	23.3511	+		+	FLX/-_CONTROL;FLX/-_FLX/FLX	Keep	Discard	Discard	Discard	Keep	Discard	6.77857	1.58002e-06	1.77875	12.7367	0.765367	0.272307	-0.292382	-1.52272	4.40751	0.00338187	2.07113	9.12018	Q8C7G5	APOA5_MOUSE	Apoa5	Apolipoprotein A-V
22.5498	22.7836	23.2125	22.9043	22.5045	22.8519	24.8191	24.9271	24.6918	24.217	24.0609	24.7441	22.2185	23.6649	23.0393	+			FLX/-_CONTROL	Keep	Discard	Discard	Discard	Discard	Discard	5.78526	1.03132e-05	1.77556	9.96621	0.222343	0.692653	0.17313	0.550159	2.62461	0.0279372	1.60243	4.6386	Q9JJH1	RNAS4_MOUSE	Rnase4	Ribonuclease 4
23.1174	23.2492	22.3962	22.1976	22.8423	22.6453	24.5045	24.7895	24.6757	24.3645	24.1095	24.6431	23.3778	24.1719	23.8576	+			FLX/-_CONTROL	Keep	Discard	Discard	Discard	Discard	Discard	5.42759	2.02708e-05	1.77313	9.10277	2.1143	0.0249128	1.06109	3.69693	1.92431	0.0685022	0.712043	3.371	P40240	CD9_MOUSE	Cd9	CD9 antigen
25.5783	25.3578	25.2926	25.0813	25.1214	25.0935	27.0609	27.2625	27.1312	27.1015	26.7645	26.8264	26.3975	27.0296	27.3828	+	+		FLX/-_CONTROL;FLX/FLX_CONTROL	Keep	Discard	Keep	Discard	Discard	Discard	7.6952	2.95602e-07	1.77033	15.8814	3.89304	0.00165889	1.68248	7.58447	0.153558	0.806451	0.0878448	0.398455	Q9WVA4	TAGL2_MOUSE	Tagln2	Transgelin-2
20.7223	20.7715	20.7471	20.6096	20.6453	20.6628	22.2877	22.7574	22.6298	22.2764	22.1301	22.632	20.9243	21.4626	21.8614	+			FLX/-_CONTROL	Keep	Discard	Discard	Discard	Discard	Discard	7.86893	2.18819e-07	1.75911	16.5526	2.27292	0.0189963	0.723	3.97846	2.52392	0.0318658	1.03611	4.4441	Q8BPG6	SUMF2_MOUSE	Sumf2	Inactive C-alpha-formylglycine-generating enzyme 2
18.857	19.0075	18.8434	18.8933	18.8949	18.5784	20.6096	21.1395	21.0625	20.4476	19.8284	20.4874	19.2065	20.4067	20.9388	+			FLX/-_CONTROL	Keep	Discard	Discard	Discard	Discard	Discard	5.21236	3.04414e-05	1.75009	8.61302	2.21032	0.0211735	1.33822	3.86626	0.419706	0.560404	0.411871	0.935969	Q6EDY6	CARL1_MOUSE	Carmil1	F-actin-uncapping protein LRRC16A
22.2989	22.0459	22.0821	22.1143	22.2096	22.1269	23.7895	23.895	24.002	23.9847	23.8191	23.8576	23.9933	24.2243	24.5696	+	+		FLX/-_CONTROL;FLX/FLX_CONTROL	Keep	Discard	Keep	Discard	Discard	Discard	10.899	1.24863e-09	1.74503	33.6711	6.26408	6.80354e-05	2.11616	17.2321	1.73708	0.0883041	-0.371131	-3.06014	Q3TW96	UAP1L_MOUSE	Uap1l1	UDP-N-acetylhexosamine pyrophosphorylase-like protein 1
24.3578	24.4105	24.5638	24.3511	24.9361	24.8288	25.8336	26.8858	26.8019	26.2335	26.0254	26.1371	25.6649	27.7453	26.6595	+	+		FLX/-_CONTROL;FLX/FLX_CONTROL	Keep	Discard	Keep	Discard	Discard	Discard	5.20506	3.08879e-05	1.74486	8.59678	2.81561	0.00784174	2.11522	5.02088	0.341214	0.623014	-0.37036	-0.789341	Q61646	HPT_MOUSE	Hp	Haptoglobin
21.3376	21.417	21.5213	21.3484	21.2477	21.0088	23.1047	23.2375	22.7975	23.0325	22.8307	23.178	22.3936	22.6518	22.4247	+	+		FLX/-_CONTROL;FLX/FLX_CONTROL	Keep	Discard	Keep	Discard	Discard	Discard	7.90504	2.05594e-07	1.71669	16.6954	4.67858	0.000645804	1.17659	10.031	2.53934	0.0311299	0.540107	4.4736	O35682	MYADM_MOUSE	Myadm	Myeloid-associated differentiation marker
23.0918	23.0224	22.7013	22.4196	22.7512	22.6562	24.2463	24.6153	24.2679	24.4105	24.6595	24.6096	24.0275	24.0609	23.7695	+	+		FLX/-_CONTROL;FLX/FLX_CONTROL	Keep	Discard	Keep	Discard	Discard	Discard	6.99088	1.06047e-06	1.6944	13.4098	3.81185	0.00186643	1.17885	7.36289	2.33765	0.0404956	0.515556	4.09607	O88947	FA10_MOUSE	F10	Coagulation factor X
23.5869	23.5754	23.3376	23.0821	23.1596	23.2679	24.8093	25.0359	24.6865	25.1488	25.3745	25.1015	24.6486	24.1332	24.9539	+	+		FLX/-_CONTROL;FLX/FLX_CONTROL	Keep	Discard	Keep	Discard	Discard	Discard	6.79356	1.53474e-06	1.69116	12.7832	3.34829	0.0035719	1.24365	6.19266	1.11801	0.209359	0.447515	2.07892	Q9Z1R3	APOM_MOUSE	Apom	Apolipoprotein M
22.7634	22.7035	22.4324	22.0983	22.2621	22.2764	23.9495	24.019	23.9672	24.0609	24.604	24.0691	23.1734	23.4676	23.6757	+	+		FLX/-_CONTROL;FLX/FLX_CONTROL	Keep	Discard	Keep	Discard	Discard	Discard	6.35185	3.4847e-06	1.68893	11.474	3.05087	0.00547314	1.01624	5.51796	2.19477	0.0491271	0.672686	3.83861	P16125	LDHB_MOUSE	Ldhb	L-lactate dehydrogenase B chain
23.2535	23.1269	22.9882	22.9423	22.8365	22.7995	24.4614	25.0526	24.5225	24.6486	24.7594	24.6153	23.5522	23.7077	23.7077	+	+	+	FLX/-_CONTROL;FLX/-_FLX/FLX;FLX/FLX_CONTROL	Keep	Discard	Discard	Discard	Keep	Discard	7.4878	4.22222e-07	1.68547	15.1133	3.3073	0.00377954	0.664681	6.09638	3.97501	0.00576167	1.02079	7.81361	P11859	ANGT_MOUSE	Agt	Angiotensinogen
22.4526	22.2621	22.4015	22.0054	22.1395	22.5069	23.8576	23.976	24.141	24.1095	23.9043	23.8764	23.8858	24.3307	24.2821	+	+		FLX/-_CONTROL;FLX/FLX_CONTROL	Keep	Discard	Keep	Discard	Discard	Discard	8.20499	1.20984e-07	1.6828	17.9271	5.33685	0.000274661	1.87153	12.5901	0.817492	0.32046	-0.188736	-1.60635	Q91YR9	PTGR1_MOUSE	Ptgr1	Prostaglandin reductase 1
23.3101	23.5045	21.9495	21.7512	22.538	22.1395	23.9495	24.8858	23.7389	24.0359	24.2317	24.3101	23.6971	24.8191	24.0359	+			FLX/-_CONTROL	Keep	Discard	Discard	Discard	Discard	Discard	3.20684	0.00160732	1.65985	4.90218	1.93794	0.0337865	1.65191	3.39401	0.00833717	0.987934	0.00794156	0.0246969	P35441	TSP1_MOUSE	Thbs1	Thrombospondin-1
22.5117	22.5754	22.4425	22.3348	22.343	22.1015	24.1095	24.2891	24.1095	23.848	23.8191	24.0105	23.0625	23.7695	23.9134	+	+		FLX/-_CONTROL;FLX/FLX_CONTROL	Keep	Discard	Keep	Discard	Discard	Discard	7.85955	2.22049e-07	1.64613	16.5157	3.27051	0.00397286	1.19698	6.0109	1.20901	0.183445	0.449147	2.22084	Q3ULW8	PARP3_MOUSE	Parp3	Protein mono-ADP-ribosyltransferase PARP3
24.654	24.6096	24.558	24.7077	24.317	24.5285	26.3975	26.2891	25.895	26.2151	26.2768	26.1604	25.5285	25.2058	25.5983	+	+		FLX/-_CONTROL;FLX/FLX_CONTROL	Keep	Discard	Discard	Discard	Discard	Discard	8.30331	1.02335e-07	1.64318	18.3491	3.95563	0.00155991	0.881743	7.75893	3.21141	0.0136568	0.761441	5.87535	Q03311	CHLE_MOUSE	Bche	Cholinesterase
21.654	21.3266	21.4676	21.3857	21.3101	21.2302	22.502	23.1642	23.5285	23.0037	22.743	23.2821	22.3699	22.3699	22.6693	+	+		FLX/-_CONTROL;FLX/FLX_CONTROL	Keep	Discard	Keep	Discard	Discard	Discard	5.81198	9.76745e-06	1.64153	10.0334	4.58566	0.000724411	1.07394	9.71022	1.35561	0.150325	0.567597	2.45019	Q9QZ25	VNN3_MOUSE	Vnn3	Vascular non-inflammatory molecule 3
19.2539	19.3432	19.1785	19.2207	18.979	19.1433	20.7471	21.0359	20.5545	20.7307	20.8346	21.0088	20.1457	20.265	20.68	+	+		FLX/-_CONTROL;FLX/FLX_CONTROL	Keep	Discard	Keep	Discard	Discard	Discard	8.26682	1.09123e-07	1.63218	18.1914	4.41139	0.000880046	1.17715	9.13267	1.69596	0.0942395	0.455033	2.99305	Q8VI78	PLA1A_MOUSE	Pla1a	Phospholipase A1 member A
20.3857	20.3962	19.7921	19.69	20.1457	19.9601	21.3045	21.7307	22.1269	21.6584	21.4726	21.7471	21.8034	22.5117	22.265	+	+		FLX/-_CONTROL;FLX/FLX_CONTROL	Keep	Discard	Keep	Discard	Discard	Discard	5.65898	1.30302e-05	1.61172	9.65402	4.52582	0.000798773	2.13172	9.50842	1.33263	0.155725	-0.520002	-2.41413	Q9R059	FHL3_MOUSE	Fhl3	Four and a half LIM domains protein 3
23.4298	23.3645	22.5309	23.0756	22.5662	23.1285	25.3612	23.976	24.2891	24.7543	24.4105	24.9716	23.1158	21.5498	22.6453	+			FLX/-_CONTROL	Keep	Discard	Discard	Discard	Discard	Discard	4.01167	0.000320463	1.6112	6.23165	0.762081	0.273886	-0.578944	-1.51742	2.86926	0.0206101	2.19014	5.1316	Q80T19	HEPC2_MOUSE	Hamp2	Hepcidin-2
16.4367	16.0169	16.274	16.1145	16.2068	15.3697	18.5723	18.0359	17.7642	16.9559	17.3018	17.4553	15.7641	16.3954	16.9218	+			FLX/-_CONTROL	Keep	Discard	Discard	Discard	Discard	Discard	3.74533	0.000543947	1.61115	5.77173	0.417572	0.497466	0.290712	0.932076	1.84844	0.0756515	1.32044	3.24391	Q8C267	SETB2_MOUSE	Setdb2	Histone-lysine N-methyltransferase SETDB2
22.6649	22.6231	22.8385	22.6628	22.6253	22.6431	24.2679	24.5285	24.5696	24.1642	23.8288	24.3645	22.6253	23.4551	23.4425	+			FLX/-_CONTROL	Keep	Discard	Discard	Discard	Discard	Discard	7.14073	8.04129e-07	1.61099	13.904	1.49803	0.0739684	0.498059	2.67505	2.60154	0.0287974	1.11293	4.59362	Q8K297	GT251_MOUSE	Colgalt1	Procollagen galactosyltransferase 1
22.0526	21.9171	22.1301	22.0592	21.9352	22.0393	23.5638	23.8191	23.5638	23.5983	23.4041	23.8093	22.1519	22.44	22.5592	+		+	FLX/-_CONTROL;FLX/-_FLX/FLX	Keep	Discard	Discard	Discard	Keep	Discard	9.0476	2.88022e-08	1.60419	21.865	2.22676	0.0205543	0.361466	3.89558	4.66888	0.00248643	1.24272	9.99713	Q3UZ09	C1RL_MOUSE	C1rl	Complement C1r subcomponent-like protein
24.9316	24.9539	24.7846	24.7338	24.7594	25.0317	26.2785	26.6181	26.3239	26.524	26.425	26.6458	25.5463	25.8264	25.9977	+	+		FLX/-_CONTROL;FLX/FLX_CONTROL	Keep	Discard	Discard	Discard	Discard	Discard	8.69115	5.32111e-08	1.6034	20.1076	4.10148	0.00131047	0.924286	8.17827	3.00658	0.0176493	0.679117	5.42204	P55302	AMRP_MOUSE	Lrpap1	Alpha-2-macroglobulin receptor-associated protein
21.3156	21.1079	20.8113	20.6006	20.7715	20.714	22.3511	22.6693	22.2066	22.4626	22.7796	22.4601	21.6006	21.1015	21.7995	+			FLX/-_CONTROL	Keep	Discard	Discard	Discard	Discard	Discard	6.36443	3.40028e-06	1.6014	11.5096	1.64549	0.0567627	0.613704	2.91124	2.97649	0.0182479	0.987696	5.3575	Q8VCS0	PGRP2_MOUSE	Pglyrp2	N-acetylmuramoyl-L-alanine amidase
20.2302	20.6364	19.9316	19.3353	20.9459	20.3321	21.5165	21.8839	21.9601	21.9352	22.0723	21.6453	22.9043	22.9406	22.6736	+	+	+	FLX/-_CONTROL;FLX/-_FLX/FLX;FLX/FLX_CONTROL	Keep	Discard	Keep	Discard	Discard	Keep	4.18024	0.000228753	1.6003	6.5342	3.9191	0.00162184	2.60421	7.6567	3.79357	0.00712532	-1.00391	-7.31371	Q91XA2	GOLM1_MOUSE	Golm1	Golgi membrane protein 1
24.3975	24.3645	24.3239	24.3444	24.317	24.4862	25.7995	26.1015	25.965	26.0254	25.792	26.143	24.8288	25.1908	25.1332	+	+	+	FLX/-_CONTROL;FLX/-_FLX/FLX;FLX/FLX_CONTROL	Keep	Discard	Discard	Discard	Discard	Discard	9.48158	1.53723e-08	1.59881	24.2046	4.11446	0.00128145	0.678706	8.21648	4.02878	0.00557476	0.920106	7.96699	Q9ERE7	MESD_MOUSE	Mesd	LRP chaperone MESD
20.8651	20.8423	20.7715	20.953	20.8576	20.3211	21.7223	22.4144	22.7369	22.7512	22.2679	22.2989	22.5213	22.6671	22.3403	+	+		FLX/-_CONTROL;FLX/FLX_CONTROL	Keep	Discard	Keep	Discard	Discard	Discard	5.32374	2.46253e-05	1.59682	8.86378	5.12061	0.000359433	1.74111	11.6906	0.253427	0.70338	-0.144293	-0.615141	Q8BLV3	SL9A7_MOUSE	Slc9a7	Sodium/hydrogen exchanger 7
25.6096	25.5869	25.4425	25.0772	25.2821	25.1984	26.8385	27.0813	26.7389	27.0711	26.976	27.0609	25.6838	25.8167	26.0148	+		+	FLX/-_CONTROL;FLX/-_FLX/FLX	Keep	Discard	Discard	Discard	Keep	Discard	7.4906	4.20956e-07	1.59498	15.1234	1.87761	0.0373381	0.47228	3.29258	4.84104	0.0018974	1.1227	10.6146	Q9DBD0	ICA_MOUSE	Inhca	Inhibitor of carbonic anhydrase
21.1581	21.2764	20.9812	20.9316	20.8651	20.9951	22.9098	22.5165	22.5869	22.6475	22.4849	22.5777	21.928	21.6886	21.6364	+	+	+	FLX/-_CONTROL;FLX/-_FLX/FLX;FLX/FLX_CONTROL	Keep	Discard	Discard	Discard	Discard	Discard	8.21216	1.1963e-07	1.58598	17.9575	3.50998	0.00280633	0.71642	6.58341	4.04466	0.00552337	0.86956	8.01274	Q8R1K4	AT2L2_MOUSE	Phykpl	5-phosphohydroxy-L-lysine phospho-lyase
18.7262	18.7323	18.6542	18.6398	18.7999	18.6419	20.2419	20.5165	20.2989	20.0292	20.1825	20.3857	19.9459	20.4874	20.5356	+	+		FLX/-_CONTROL;FLX/FLX_CONTROL	Keep	Discard	Keep	Discard	Discard	Discard	8.96668	3.34793e-08	1.57676	21.4536	5.32241	0.00028156	1.62394	12.5281	0.110237	0.858929	-0.0471783	-0.295994	P70227	ITPR3_MOUSE	Itpr3	Inositol 1,4,5-trisphosphate-gated calcium channel ITPR3
20.0951	19.7146	19.8991	19.7454	19.9742	19.8577	21.3211	21.391	21.4972	21.4425	21.4526	21.6051	20.9812	21.4972	21.5117	+	+		FLX/-_CONTROL;FLX/FLX_CONTROL	Keep	Discard	Keep	Discard	Discard	Discard	9.14479	2.48399e-08	1.5706	22.3692	4.71858	0.000619068	1.44903	10.172	0.427659	0.554612	0.121569	0.950436	Q3UFY7	5NT3B_MOUSE	Nt5c3b	7-methylguanosine phosphate-specific 5'-nucleotidase
27.2714	27.2262	26.6998	26.2535	27.0914	26.5754	28.1312	28.3869	28.189	28.7292	28.6998	28.3494	27.8799	27.6663	27.9031	+			FLX/-_CONTROL	Keep	Discard	Discard	Discard	Discard	Discard	4.92071	5.36499e-05	1.5613	7.9825	2.21559	0.0209667	0.963489	3.87566	2.16023	0.0510118	0.597807	3.77753	P29699	FETUA_MOUSE	Ahsg	Alpha-2-HS-glycoprotein
22.2361	22.0691	21.7348	21.68	21.6231	21.7796	23.2961	23.239	23.48	23.3645	23.5285	23.5638	23.1111	22.4451	23.0526	+	+		FLX/-_CONTROL;FLX/FLX_CONTROL	Keep	Discard	Keep	Discard	Discard	Discard	7.10994	8.48214e-07	1.55823	13.8012	2.8273	0.00768854	1.0158	5.04487	1.93429	0.067518	0.542428	3.38786	F6RWR5	F6RWR5_MOUSE	Gstp3	Glutathione S-transferase
22.7955	22.4551	22.8034	22.6971	22.7836	22.8288	24.5225	24.4041	24.4362	24.1095	23.48	24.7543	23.7695	23.9043	23.4923	+	+		FLX/-_CONTROL;FLX/FLX_CONTROL	Keep	Discard	Discard	Discard	Discard	Discard	5.00641	4.55241e-05	1.55717	8.16398	4.24324	0.00107828	0.994764	8.60377	1.08293	0.219724	0.562409	2.02419	Q8K2T1	NMRL1_MOUSE	Nmral1	NmrA-like family domain-containing protein 1
20.9672	20.8269	20.9316	20.7389	20.68	20.7471	22.2361	22.3129	21.9388	22.5823	22.6453	22.5117	21.7013	21.9951	21.4526	+	+		FLX/-_CONTROL;FLX/FLX_CONTROL	Keep	Discard	Discard	Discard	Discard	Discard	6.94168	1.16032e-06	1.55588	13.251	3.79058	0.001906	0.901055	7.3057	1.98888	0.0629032	0.654825	3.4805	P70375	FA7_MOUSE	F7	Coagulation factor VII
22.7451	22.6992	22.7935	22.8746	22.9171	22.8595	24.3376	24.6209	24.1946	24.2535	24.1795	24.6209	23.6865	23.9672	23.9316	+	+		FLX/-_CONTROL;FLX/FLX_CONTROL	Keep	Discard	Keep	Discard	Discard	Discard	8.05074	1.57644e-07	1.553	17.2834	5.5909	0.000180634	1.04692	13.7286	2.14766	0.0515573	0.506077	3.7554	Q8C7V8	CC134_MOUSE	Ccdc134	Coiled-coil domain-containing protein 134
24.1642	24.3031	24.3376	24.6264	24.239	24.7129	25.5841	26.1488	26.1585	25.9738	25.7895	26.0359	24.8044	24.0609	25.3511	+			FLX/-_CONTROL	Keep	Discard	Discard	Discard	Discard	Discard	6.56224	2.35057e-06	1.55121	12.082	0.586603	0.37285	0.34157	1.22821	2.46709	0.0343694	1.20964	4.33636	Q91WG0	EST2C_MOUSE	Ces2c	Acylcarnitine hydrolase
17.4119	16.8224	17.3514	17.1411	16.559	16.6394	18.1452	18.6132	18.9142	18.563	18.5695	18.3983	18.0827	18.9673	19.0997	+	+		FLX/-_CONTROL;FLX/FLX_CONTROL	Keep	Discard	Keep	Discard	Discard	Discard	5.16572	3.33075e-05	1.54636	8.50969	3.14202	0.00476407	1.72901	5.71898	0.299041	0.65916	-0.182656	-0.707207	Q921V7	CTL3_MOUSE	Slc44a3	Choline transporter-like protein 3
17.6882	18.0317	17.757	17.2172	17.8375	17.8645	19.4791	19.2192	19.3932	19.1343	19.0661	19.3814	18.2052	18.5171	18.9569	+			FLX/-_CONTROL	Keep	Discard	Discard	Discard	Discard	Discard	6.4483	2.88742e-06	1.54616	11.7493	2.15977	0.0229624	0.827048	3.77671	2.37158	0.0387365	0.719114	4.15839	P57722	PCBP3_MOUSE	Pcbp3	Poly(rC)-binding protein 3
21.3592	21.3538	21.4273	21.2419	21.3645	21.4015	22.6606	22.9899	22.8014	22.937	22.6497	23.2821	21.4676	21.9098	22.0592	+			FLX/-_CONTROL	Keep	Discard	Discard	Discard	Discard	Discard	7.50591	4.1055e-07	1.52874	15.179	2.1234	0.0245168	0.454173	3.71284	3.1976	0.0139137	1.07457	5.84401	Q9Z2L6	MINP1_MOUSE	Minpp1	Multiple inositol polyphosphate phosphatase 1
21.1519	21.0156	21.1704	21.3211	21.2066	21.0821	22.4298	22.9061	22.5938	22.6276	22.5638	22.9672	21.5869	22.1946	22.4701	+	+		FLX/-_CONTROL;FLX/FLX_CONTROL	Keep	Discard	Discard	Discard	Discard	Discard	7.70285	2.91897e-07	1.52343	15.9104	2.84837	0.00742657	0.925922	5.0883	1.58918	0.11005	0.597504	2.82057	Q8BYW9	EOGT_MOUSE	Eogt	EGF domain-specific O-linked N-acetylglucosamine transferase
20.7056	20.7553	20.5823	20.3211	20.4676	20.5261	22.1143	22.2214	21.7223	22.1015	22.2448	21.9812	21.3592	21.5451	21.1206	+	+		FLX/-_CONTROL;FLX/FLX_CONTROL	Keep	Discard	Discard	Discard	Discard	Discard	7.39022	5.0148e-07	1.50457	14.7639	3.38455	0.00335444	0.781945	6.27875	2.87851	0.0203551	0.722626	5.15084	A2AS37	A2AS37_MOUSE	AI182371	Expressed sequence AI182371
24.5165	24.5522	24.5045	24.275	24.6375	24.4676	25.6237	26.2944	26.0629	25.824	26.0084	26.1194	25.3943	25.5255	25.2207	+	+		FLX/-_CONTROL;FLX/FLX_CONTROL	Keep	Discard	Discard	Discard	Discard	Discard	7.12582	8.24926e-07	1.49657	13.8541	4.55015	0.000773951	0.887939	9.59004	2.28669	0.0437232	0.608633	4.00335	E9Q414	APOB_MOUSE	Apob	Apolipoprotein B-100
25.9847	27.0401	26.2607	25.9998	26.6181	26.143	27.6389	28.0505	28.0349	27.8682	27.5536	27.8741	26.8741	27.7581	27.0711	+			FLX/-_CONTROL	Keep	Discard	Discard	Discard	Discard	Discard	4.90638	5.50353e-05	1.49565	7.95244	1.66852	0.0543235	0.893387	2.9485	1.59044	0.109858	0.602261	2.82258	Q8K0E8	FIBB_MOUSE	Fgb	Fibrinogen beta chain
21.2877	21.2243	21.0625	20.7715	20.9951	20.9812	22.1332	22.5592	22.5892	22.4849	23.0325	22.4825	22.2214	21.7715	22.002	+	+		FLX/-_CONTROL;FLX/FLX_CONTROL	Keep	Discard	Discard	Discard	Discard	Discard	6.05246	6.13043e-06	1.49319	10.6547	3.57997	0.00254524	0.94457	6.75816	1.6086	0.107106	0.548625	2.85176	Q8VCL5	S17A9_MOUSE	Slc17a9	Voltage-gated purine nucleotide uniporter SLC17A9
23.9134	23.7594	23.7492	23.8576	23.8764	24.2021	25.965	25.3545	25.4138	25.2463	24.8336	25.4984	23.895	23.9847	24.7182	+			FLX/-_CONTROL	Keep	Discard	Discard	Discard	Discard	Discard	5.41778	2.0607e-05	1.49224	9.07997	0.784768	0.263329	0.30628	1.55394	2.42947	0.0360412	1.18596	4.26579	Q9QUH0	GLRX1_MOUSE	Glrx	Glutaredoxin-1
27.0084	26.9316	26.7517	26.9203	26.7895	26.8623	28.1507	28.6595	28.362	28.3153	28.1984	28.524	27.1214	27.4551	27.8682	+			FLX/-_CONTROL	Keep	Discard	Discard	Discard	Discard	Discard	7.95398	1.87554e-07	1.49102	16.8908	2.26408	0.0192615	0.604275	3.96253	2.73127	0.0245401	0.88674	4.84984	P45878	FKBP2_MOUSE	Fkbp2	Peptidyl-prolyl cis-trans isomerase FKBP2
27.9203	28.0401	27.141	27.0711	27.4707	27.0296	28.5165	29.094	28.7517	28.9732	29.3388	28.9117	28.906	28.3109	28.5426	+			FLX/-_CONTROL	Keep	Discard	Discard	Discard	Discard	Discard	4.38547	0.000152119	1.48553	6.9154	2.25986	0.0194097	1.14104	3.95493	0.872683	0.297108	0.344494	1.69414	Q61838	PZP_MOUSE	Pzp	Pregnancy zone protein
26.5045	26.346	25.8118	25.4551	25.797	25.5955	27.1795	27.5014	27.0813	27.611	27.6527	27.3153	26.48	26.7389	27.4073	+			FLX/-_CONTROL	Keep	Discard	Discard	Discard	Discard	Discard	4.6996	8.21407e-05	1.47189	7.52823	1.76513	0.0455557	0.957099	3.10614	1.22724	0.178672	0.514794	2.24929	Q9QXC1	FETUB_MOUSE	Fetub	Fetuin-B
24.5285	24.4425	24.4425	24.4105	24.3511	24.3031	25.7338	25.9316	25.9293	25.895	25.8904	25.9271	24.9406	25.5754	26.1965	+	+		FLX/-_CONTROL;FLX/FLX_CONTROL	Keep	Discard	Keep	Discard	Discard	Discard	10.8033	1.45807e-09	1.47147	32.9314	2.69869	0.0095429	1.15776	4.78473	0.62823	0.415604	0.313704	1.29811	Q60854	SPB6_MOUSE	Serpinb6	Serpin B6
25.4073	25.4738	25.5014	25.5045	25.6784	25.6292	26.726	27.2891	26.9977	26.9977	26.7517	27.2445	26.0233	26.2426	26.3645	+	+		FLX/-_CONTROL;FLX/FLX_CONTROL	Keep	Discard	Discard	Discard	Discard	Discard	7.16026	7.72667e-07	1.46866	13.9697	3.89853	0.00165621	0.6777	7.59965	2.84261	0.0213881	0.790959	5.07641	Q99KV1	DJB11_MOUSE	Dnajb11	DnaJ homolog subfamily B member 11
19.9144	19.7922	20.0156	19.5329	19.5115	19.697	20.9388	21.4972	21.1269	21.2185	21.3101	21.1332	20.6364	19.7812	20.5638	+			FLX/-_CONTROL	Keep	Discard	Discard	Discard	Discard	Discard	6.8292	1.44348e-06	1.46015	12.8944	1.51048	0.0723078	0.583212	2.69483	2.36106	0.0391333	0.876936	4.13901	Q8K1I3	SPP24_MOUSE	Spp2	Secreted phosphoprotein 24
19.8268	20.0426	19.9601	19.9079	19.9316	19.7473	21.3592	21.3484	21.5165	21.3211	21.2877	21.3156	20.265	20.5261	20.714	+	+	+	FLX/-_CONTROL;FLX/-_FLX/FLX;FLX/FLX_CONTROL	Keep	Discard	Discard	Discard	Discard	Discard	9.95465	7.03262e-09	1.45537	27.0314	3.12743	0.00486884	0.598972	5.68647	4.2812	0.00423292	0.856401	8.72084	Q64311	NTAN1_MOUSE	Ntan1	Protein N-terminal asparagine amidohydrolase
22.6453	22.6865	22.2621	22.1856	22.2535	22.3831	23.7182	23.9672	24.1795	23.8576	23.7389	23.6865	23.9495	24.1488	24.3712	+	+		FLX/-_CONTROL;FLX/FLX_CONTROL	Keep	Discard	Keep	Discard	Discard	Discard	6.6979	1.83911e-06	1.4553	12.489	5.1076	0.000360723	1.75382	11.6384	1.16992	0.193933	-0.298526	-2.15987	Q9JJ00	PLS1_MOUSE	Plscr1	Phospholipid scramblase 1
25.1055	25.1642	24.5638	24.1488	24.5045	24.317	26.0854	26.1449	25.7024	26.1155	26.3595	26.1273	25.1095	24.9847	25.3943	+			FLX/-_CONTROL	Keep	Discard	Discard	Discard	Discard	Discard	4.75379	7.39207e-05	1.45519	7.63775	1.08729	0.154282	0.528844	2.031	3.33654	0.0117398	0.926346	6.16495	Q01339	APOH_MOUSE	Apoh	Beta-2-glycoprotein 1
19.3673	18.5551	19.1551	18.8	18.9851	19.1498	20.4874	20.7223	20.417	20.6453	20.0691	20.3645	19.2402	18.6373	19.2749	+		+	FLX/-_CONTROL;FLX/-_FLX/FLX	Keep	Discard	Discard	Discard	Keep	Discard	5.62706	1.38927e-05	1.44885	9.57639	0.0804282	0.879442	0.0487169	0.22161	3.76426	0.00732889	1.40014	7.23545	Q8VE91	RETR1_MOUSE	Retreg1	Reticulophagy regulator 1
21.6929	21.6364	21.7512	21.5777	21.5731	21.6186	23.0359	23.2535	23.0886	23.0325	22.9171	23.2081	21.8764	22.5915	22.4849	+			FLX/-_CONTROL	Keep	Discard	Discard	Discard	Discard	Discard	9.61599	1.23576e-08	1.44761	24.9772	2.53208	0.0124219	0.675948	4.4597	2.66523	0.0265174	0.771666	4.71841	Q91ZW2	OFUT1_MOUSE	Pofut1	GDP-fucose protein O-fucosyltransferase 1
24.0443	24.6431	24.6865	24.1642	24.8433	24.7077	25.4953	25.7945	26.1738	26.7129	25.9955	25.5135	25.9111	25.8336	26.2207	+	+		FLX/-_CONTROL;FLX/FLX_CONTROL	Keep	Discard	Keep	Discard	Discard	Discard	4.00611	0.000323245	1.43277	6.22184	3.67743	0.00224952	1.47366	7.00738	0.0505659	0.934171	-0.0408821	-0.143301	P97429	ANXA4_MOUSE	Anxa4	Annexin A4
24.6865	24.6264	24.3239	24.3844	24.2821	24.417	25.7363	26.2625	25.8433	25.8433	25.9473	25.6757	25.4041	25.6622	25.8599	+	+		FLX/-_CONTROL;FLX/FLX_CONTROL	Keep	Discard	Keep	Discard	Discard	Discard	6.92883	1.1897e-06	1.43134	13.2098	4.38878	0.000910447	1.18869	9.05997	0.816232	0.320931	0.242655	1.60434	Q9ESB3	HRG_MOUSE	Hrg	Histidine-rich glycoprotein
23.7389	23.4551	23.848	23.7286	23.3645	23.4923	25.0105	25.239	25.1527	24.918	24.9584	24.8811	24.5754	24.3844	24.217	+	+		FLX/-_CONTROL;FLX/FLX_CONTROL	Keep	Discard	Discard	Discard	Discard	Discard	7.34691	5.42678e-07	1.42202	14.6112	3.22186	0.00425208	0.787692	5.89918	3.21113	0.0136568	0.634332	5.87473	P05063	ALDOC_MOUSE	Aldoc	Fructose-bisphosphate aldolase C
20.6276	20.4375	20.4476	19.7035	20.417	20.1079	21.9847	21.4676	21.5069	21.6584	21.7995	21.8346	20.8269	21.0426	21.3211	+			FLX/-_CONTROL	Keep	Discard	Discard	Discard	Discard	Discard	5.35641	2.31949e-05	1.41845	8.93841	2.0107	0.0297696	0.773378	3.51779	2.41427	0.0367961	0.645073	4.23746	Q9JHI9	S40A1_MOUSE	Slc40a1	Ferroportin
25.9869	26.0127	25.9825	25.8764	25.945	25.7312	27.2714	27.2353	27.3066	27.611	27.3578	27.2353	27.509	27.3239	27.509	+	+		FLX/-_CONTROL;FLX/FLX_CONTROL	Keep	Discard	Keep	Discard	Discard	Discard	8.57681	6.49245e-08	1.41383	19.5732	6.7734	2.53409e-05	1.52485	20.4356	0.557329	0.460009	-0.111025	-1.17844	P45376	ALDR_MOUSE	Akr1b1	Aldo-keto reductase family 1 member B1
19.1838	19.3097	19.196	19.2147	18.8924	19.161	20.5638	20.8727	20.4676	20.1457	20.714	20.6628	19.5118	19.9316	20.4067	+			FLX/-_CONTROL	Keep	Discard	Discard	Discard	Discard	Discard	6.55772	2.3671e-06	1.4115	12.0687	2.38524	0.0158157	0.790419	4.18362	1.54718	0.116184	0.621077	2.75333	Q60963	PAFA_MOUSE	Pla2g7	Platelet-activating factor acetylhydrolase
19.0877	18.7374	18.2467	18.1574	18.6331	18.5092	19.1552	19.8376	20.2302	20.2764	20.2185	20.1206	20.0156	20.4067	19.9316	+	+		FLX/-_CONTROL;FLX/FLX_CONTROL	Keep	Discard	Keep	Discard	Discard	Discard	4.04991	0.000296841	1.41117	6.29949	3.6458	0.00231914	1.55604	6.92574	0.211735	0.745381	-0.144869	-0.527516	Q9JKD3	SCAM5_MOUSE	Scamp5	Secretory carrier-associated membrane protein 5
25.2133	24.7645	25.5492	25.239	25.5898	25.4892	26.632	26.965	26.673	26.7771	26.604	26.6458	26.5478	25.7441	25.6458	+			FLX/-_CONTROL	Keep	Discard	Discard	Discard	Discard	Discard	5.87936	8.55456e-06	1.40866	10.2043	1.42084	0.0847649	0.67172	2.55286	2.06721	0.0567816	0.73694	3.61507	Q9WU19	HAOX1_MOUSE	Hao1	2-Hydroxyacid oxidase 1
20.2877	20.2989	20.2185	20.2419	20.7876	20.6186	21.7512	22.1795	22.4601	21.3045	21.4067	21.7307	21.1079	23.417	22.9619	+			FLX/-_CONTROL	Keep	Discard	Discard	Discard	Discard	Discard	4.3243	0.000171751	1.39658	6.80026	2.45704	0.0141252	2.08673	4.31744	0.626076	0.417002	-0.690146	-1.29452	Q9QX15	CA3A1_MOUSE	Clca3a1	Calcium-activated chloride channel regulator 3A-1
19.3279	19.1383	19.6468	19.6036	19.325	19.3986	20.8802	20.68	20.8802	20.7056	20.7634	20.8651	20.2066	20.1206	20.0426	+	+	+	FLX/-_CONTROL;FLX/-_FLX/FLX;FLX/FLX_CONTROL	Keep	Discard	Discard	Discard	Discard	Discard	7.75479	2.64745e-07	1.38905	16.1087	3.2974	0.00383132	0.716552	6.0733	4.86964	0.00183113	0.672494	10.7204	Q3U2V3	NUD18_MOUSE	Nudt18	8-oxo-dGDP phosphatase NUDT18
14.7329	15.2439	14.7805	15.2358	15.1414	14.8404	16.538	16.1336	16.4149	16.3248	16.4809	16.3677	15.0954	15.6436	15.7931	+			FLX/-_CONTROL	Keep	Discard	Discard	Discard	Discard	Discard	6.62391	2.09559e-06	1.38084	12.2655	1.44946	0.0807845	0.514904	2.59805	2.96144	0.0185636	0.865938	5.32542	O55055	TRDMT_MOUSE	Trdmt1	tRNA (cytosine(38)-C(5))-methyltransferase
28.9146	29.189	28.2803	28.1795	28.6697	28.362	29.7276	30.0864	29.9117	30.1239	30.2979	29.6998	29.7802	29.2979	29.5315	+			FLX/-_CONTROL	Keep	Discard	Discard	Discard	Discard	Discard	4.58269	0.000102947	1.37537	7.29583	2.11118	0.02506	0.937356	3.69149	1.45317	0.13186	0.438013	2.60392	P22599	A1AT2_MOUSE	Serpina1b	Alpha-1-antitrypsin 1-2
18.6023	18.0782	18.9914	18.2125	18.9355	18.2932	19.9179	19.5926	19.7216	20.5915	19.6417	19.8773	19.3882	19.3285	19.5851	+			FLX/-_CONTROL	Keep	Discard	Discard	Discard	Discard	Discard	4.05971	0.000291817	1.37159	6.31695	2.21777	0.0209026	0.915076	3.87953	1.0871	0.218801	0.456513	2.03071	Q3V1Z5	Q3V1Z5_MOUSE	Rps4l	40S ribosomal protein S4
18.7693	18.7921	18.5176	18.375	18.5398	18.5546	19.7927	20.343	20.1206	19.746	19.9601	19.7991	19.1749	19.7694	19.8104	+	+		FLX/-_CONTROL;FLX/FLX_CONTROL	Keep	Discard	Discard	Discard	Discard	Discard	6.48281	2.71776e-06	1.36886	11.8492	3.27499	0.0039471	0.993501	6.02125	1.02785	0.239527	0.375356	1.93816	Q60767	LY75_MOUSE	Ly75	Lymphocyte antigen 75
17.0564	16.6382	17.0165	17.0427	16.7676	17.1987	18.3461	18.6895	18.2591	17.941	18.5318	18.1629	17.0877	18.4418	17.9599	+			FLX/-_CONTROL	Keep	Discard	Discard	Discard	Discard	Discard	5.76723	1.06772e-05	1.36836	9.92115	1.72865	0.0485585	0.876452	3.04636	0.823893	0.317666	0.491912	1.61657	Q3TE80	Q3TE80_MOUSE	2410002F23Rik	RIKEN cDNA 2410002F23 gene
24.3778	24.3511	24.3975	24.2821	24.3645	24.1719	25.5754	26.0732	25.6622	25.673	25.867	25.2961	24.5812	25.3444	25.8191	+			FLX/-_CONTROL	Keep	Discard	Discard	Discard	Discard	Discard	6.56761	2.32513e-06	1.36701	12.0979	2.18896	0.0219092	0.924051	3.82831	0.789074	0.333528	0.442957	1.56085	P48962	ADT1_MOUSE	Slc25a4	ADP/ATP translocase 1
23.2477	23.2125	22.9477	22.7756	22.6992	22.8152	24.317	24.5105	24.0443	24.2607	24.4923	24.2607	23.7389	22.8132	23.391	+			FLX/-_CONTROL	Keep	Discard	Discard	Discard	Discard	Discard	6.38283	3.28867e-06	1.36459	11.5618	0.82845	0.243766	0.364734	1.62384	2.74958	0.024068	0.999855	4.88668	O70362	PHLD_MOUSE	Gpld1	Phosphatidylinositol-glycan-specific phospholipase D
21.7182	21.6364	21.9742	21.743	21.9207	21.5498	23.2214	23.4041	22.9619	23.0772	22.8858	23.1627	22.68	22.9899	22.5333	+	+		FLX/-_CONTROL;FLX/FLX_CONTROL	Keep	Discard	Discard	Discard	Discard	Discard	7.00266	1.03945e-06	1.36178	13.4481	3.83891	0.00180586	0.977331	7.43615	1.51579	0.120878	0.384452	2.70328	Q3UDW8	HGNAT_MOUSE	Hgsnat	Heparan-alpha-glucosaminide N-acetyltransferase
22.1673	21.895	21.2477	21.1332	21.4526	20.895	22.6006	23.6971	22.3294	22.741	22.8171	22.7098	22.3484	23.7796	23.0325	+			FLX/-_CONTROL	Keep	Discard	Discard	Discard	Discard	Discard	3.23533	0.00151945	1.35068	4.94637	2.29607	0.0182416	1.58835	4.02034	0.252631	0.704454	-0.237678	-0.613502	P32037	GTR3_MOUSE	Slc2a3	Solute carrier family 2, facilitated glucose transporter member 3
23.895	23.9225	23.48	23.1719	23.5522	23.2821	24.5754	25.0772	24.8093	25.0062	25.1095	24.7895	24.5165	24.654	24.6486	+	+		FLX/-_CONTROL;FLX/FLX_CONTROL	Keep	Discard	Keep	Discard	Discard	Discard	5.32371	2.46253e-05	1.34393	8.86372	3.10896	0.00501753	1.05576	5.64551	1.24474	0.174842	0.288169	2.27662	Q61129	CFAI_MOUSE	Cfi	Complement factor I
16.5122	16.8466	16.3687	16.8328	16.0778	15.9252	16.9939	18.7006	18.3854	17.6674	16.9219	17.9307	15.8945	16.9256	17.416	+			FLX/-_CONTROL	Keep	Discard	Discard	Discard	Discard	Discard	2.61405	0.00531879	1.33943	4.02166	0.37671	0.534108	0.318157	0.856564	1.04052	0.235088	1.02127	1.95797	A0A075B5S2	A0A075B5S2_MOUSE	Ighv7-1	Immunoglobulin heavy variable 7-1 (Fragment)
22.8633	22.9189	22.7975	22.8633	22.695	22.7451	24.1946	24.1095	24.2096	24.1565	24.1253	24.1174	23.6209	23.5522	23.4551	+	+	+	FLX/-_CONTROL;FLX/-_FLX/FLX;FLX/FLX_CONTROL	Keep	Discard	Discard	Discard	Discard	Discard	11.064	9.04668e-10	1.33833	34.9858	5.27632	0.000291539	0.728892	12.3321	5.8769	0.000292628	0.609441	15.1253	Q3UUG6	TBC24_MOUSE	Tbc1d24	TBC1 domain family member 24
17.3952	16.7368	17.3114	17.4924	17.5307	16.9268	18.5532	18.6546	18.7552	18.5389	18.518	18.392	18.3549	18.2592	17.9627	+			FLX/-_CONTROL	Keep	Discard	Discard	Discard	Discard	Discard	5.55697	1.59242e-05	1.33646	9.40775	2.60054	0.0111635	0.960051	4.59169	2.00824	0.0614374	0.376414	3.51357	Q8VEB3	MACIR_MOUSE	MACIR	Macrophage immunometabolism regulator
18.2269	18.3258	17.8252	17.586	17.9989	17.739	19.3432	19.0071	19.2172	19.134	19.5719	19.4149	19.3039	16.4093	8.6	+			FLX/-_CONTROL	Keep	Discard	Discard	Discard	Discard	Discard	5.49437	1.80256e-05	1.33109	9.25917	0.760025	0.274597	-3.17924	-1.5141	1.16463	0.195374	4.51033	2.15162	Q91XA9	CHIA_MOUSE	Chia	Acidic mammalian chitinase
18.734	18.4401	18.9214	18.6896	18.7822	19.1302	19.7106	20.3101	20.3211	19.6585	20.6886	19.9882	19.3048	20.2419	20.3538	+			FLX/-_CONTROL	Keep	Discard	Discard	Discard	Discard	Discard	4.45891	0.000131658	1.32993	7.0554	2.59886	0.0111957	1.18392	4.58842	0.177179	0.781476	0.146002	0.451917	P21956	MFGM_MOUSE	Mfge8	Lactadherin
19.6372	19.4624	19.832	19.4744	19.5584	19.536	21.0292	21.0088	20.9601	20.7553	20.6971	21.0156	19.9316	20.8576	21.4221	+			FLX/-_CONTROL	Keep	Discard	Discard	Discard	Discard	Discard	7.78383	2.52572e-07	1.32762	16.2206	2.22776	0.0205151	1.15368	3.89736	0.23868	0.718376	0.173939	0.584558	P48441	IDUA_MOUSE	Idua	Alpha-L-iduronidase
20.9812	20.4874	20.6971	20.8346	20.6886	20.5915	22.1886	21.9171	21.8839	22.0493	22.1111	22.0854	21.6497	22.1015	22.1174	+	+		FLX/-_CONTROL;FLX/FLX_CONTROL	Keep	Discard	Keep	Discard	Discard	Discard	7.56985	3.65325e-07	1.32581	15.413	4.23274	0.00109233	1.2428	8.57163	0.284429	0.672308	0.0830161	0.678107	Q8C0L6	PAOX_MOUSE	Paox	Peroxisomal N(1)-acetyl-spermine/spermidine oxidase
20.4972	20.1079	20.1079	19.7061	20.0156	20.002	21.391	21.6141	21.2707	21.3045	21.3376	21.4476	20.4676	21.1269	21.2877	+			FLX/-_CONTROL	Keep	Discard	Discard	Discard	Discard	Discard	6.32594	3.65659e-06	1.32148	11.401	2.26416	0.0192615	0.887978	3.96267	1.32586	0.157454	0.433503	2.40351	D3Z7P3	GLSK_MOUSE	Gls	Glutaminase kidney isoform, mitochondrial
19.6858	20.5261	20.8269	20.3101	20.8651	20.5165	21.1704	21.9024	21.928	21.7471	21.8307	22.0723	21.502	21.6364	21.5961	+			FLX/-_CONTROL	Keep	Discard	Discard	Discard	Discard	Discard	3.91123	0.000389721	1.32008	6.05569	2.46896	0.0138564	1.12309	4.33988	0.474887	0.518579	0.196987	1.0351	Q91Y47	FA11_MOUSE	F11	Coagulation factor XI
18.243	17.6505	18.1356	18.4252	17.963	18.0391	19.5678	19.4149	19.4135	19.1526	19.3432	19.4659	18.7997	18.4806	18.881	+			FLX/-_CONTROL	Keep	Discard	Discard	Discard	Discard	Discard	6.10901	5.51625e-06	1.31691	10.8055	2.08309	0.0263689	0.644393	3.64259	3.18928	0.0140086	0.67252	5.82517	Q04841	3MG_MOUSE	Mpg	DNA-3-methyladenine glycosylase
20.1825	20.265	20.2302	20.1704	19.9601	20.1457	21.1269	21.3645	21.3645	21.7223	21.743	21.4972	21.9098	21.5309	21.714	+	+		FLX/-_CONTROL;FLX/FLX_CONTROL	Keep	Discard	Keep	Discard	Discard	Discard	6.66605	1.95461e-06	1.31076	12.3923	6.09395	8.7157e-05	1.55922	16.2741	0.794626	0.330523	-0.248455	-1.56976	P97346	NXN_MOUSE	Nxn	Nucleoredoxin
27.0296	27.0505	26.7389	26.4488	26.7389	26.7645	27.9203	28.2216	27.8504	28.1937	28.2262	28.2216	27.141	27.2353	27.524	+			FLX/-_CONTROL	Keep	Discard	Discard	Discard	Discard	Discard	6.3274	3.64755e-06	1.31041	11.4051	1.88429	0.036944	0.504922	3.30376	3.3966	0.0109875	0.805487	6.30756	P21614	VTDB_MOUSE	Gc	Vitamin D-binding protein
23.3376	23.3101	23.2273	23.1825	23.3511	23.2821	24.6264	24.5045	24.7234	24.6595	24.5522	24.4862	24.3376	24.1488	24.5404	+	+		FLX/-_CONTROL;FLX/FLX_CONTROL	Keep	Discard	Keep	Discard	Discard	Discard	10.1286	5.15691e-09	1.31024	28.1496	5.35298	0.000269612	1.06047	12.6597	1.51124	0.121548	0.249769	2.69605	Q9EQ32	BCAP_MOUSE	Pik3ap1	Phosphoinositide 3-kinase adapter protein 1
23.3376	23.0105	23.0918	23.0935	23.2679	23.2961	24.4738	24.5045	24.5983	24.5045	24.4738	24.3975	24.654	24.558	24.6865	+	+		FLX/-_CONTROL;FLX/FLX_CONTROL	Keep	Discard	Keep	Discard	Discard	Discard	8.97723	3.27918e-08	1.30918	21.5067	6.26749	6.80354e-05	1.44994	17.2518	1.72145	0.0901582	-0.14076	-3.0346	P09803	CADH1_MOUSE	Cdh1	Cadherin-1
22.2448	22.2006	22.3294	21.9985	21.8269	21.8269	23.1976	23.5638	23.0918	23.417	23.6096	23.391	23.6431	23.2535	23.3645	+	+		FLX/-_CONTROL;FLX/FLX_CONTROL	Keep	Discard	Keep	Discard	Discard	Discard	6.09348	5.68503e-06	1.30731	10.7639	4.35151	0.000949447	1.34919	8.94121	0.109242	0.859794	-0.0418755	-0.293565	P33587	PROC_MOUSE	Proc	Vitamin K-dependent protein C
20.417	20.5545	20.6096	20.3857	20.3752	20.4775	21.9985	21.6929	21.654	21.7348	21.6971	21.8689	20.9024	20.8727	21.0756	+	+	+	FLX/-_CONTROL;FLX/-_FLX/FLX;FLX/FLX_CONTROL	Keep	Discard	Discard	Discard	Discard	Discard	8.5737	6.50989e-08	1.30444	19.5588	3.60092	0.00248222	0.480305	6.81115	4.43824	0.00334782	0.824133	9.21966	O70348	DXO_MOUSE	Dxo	Decapping and exoribonuclease protein
21.4067	21.5261	21.502	21.2302	21.1946	21.0821	22.3752	22.7995	22.7013	22.4576	22.4775	22.9134	21.5545	22.3672	22.5522	+			FLX/-_CONTROL	Keep	Discard	Discard	Discard	Discard	Discard	6.29178	3.89421e-06	1.29714	11.3054	2.0942	0.0257773	0.834323	3.66189	1.03053	0.238536	0.462813	1.94235	G5E897	PLGT3_MOUSE	Poglut3	Protein O-glucosyltransferase 3
25.4298	25.417	25.452	25.433	25.8118	25.6292	26.6458	27.3153	26.6998	26.6998	26.8385	26.7517	25.9672	26.4567	26.1927	+	+		FLX/-_CONTROL;FLX/FLX_CONTROL	Keep	Discard	Discard	Discard	Discard	Discard	6.08516	5.7811e-06	1.29633	10.7417	2.84866	0.00742605	0.676736	5.08889	2.02229	0.0601642	0.619596	3.53766	Q91WP6	SPA3N_MOUSE	Serpina3n	Serine protease inhibitor A3N
20.0691	19.6755	19.7984	19.5227	19.5669	19.7409	20.6628	21.3156	20.7553	21.0088	20.9459	21.4221	19.7619	20.0559	20.0691	+			FLX/-_CONTROL	Keep	Discard	Discard	Discard	Discard	Discard	5.29414	2.60032e-05	1.2895	8.79657	0.899874	0.215625	0.233354	1.73716	3.05128	0.0166911	1.05615	5.51885	Q91WP0	MASP2_MOUSE	Masp2	Mannan-binding lectin serine protease 2
23.8191	23.7492	23.9043	23.7077	23.7695	23.7389	24.9539	25.0854	25.0275	25.1527	25.019	25.1757	24.6486	23.9134	24.1332	+			FLX/-_CONTROL	Keep	Discard	Discard	Discard	Discard	Discard	10.1883	4.63354e-09	1.28759	28.5435	1.71706	0.049641	0.450285	3.02743	3.05666	0.0165825	0.837306	5.53059	Q61285	ABCD2_MOUSE	Abcd2	ATP-binding cassette sub-family D member 2
19.2435	18.8526	18.7227	18.7557	18.813	18.6918	20.1825	19.5547	19.9179	20.5638	20.1332	20.4273	19.6012	19.23	19.4205	+			FLX/-_CONTROL	Keep	Discard	Discard	Discard	Discard	Discard	4.72173	7.871e-05	1.28335	7.57281	2.32349	0.017459	0.570684	4.07021	1.78173	0.0831987	0.712665	3.13345	Q9WV92	E41L3_MOUSE	Epb41l3	Band 4.1-like protein 3
18.4734	18.5184	17.9775	18.2539	18.3042	18.026	19.5293	20.002	19.5595	19.3367	19.2722	19.5158	18.2651	20.85	19.5189	+			FLX/-_CONTROL	Keep	Discard	Discard	Discard	Discard	Discard	5.47501	1.8598e-05	1.27702	9.2136	1.41194	0.0860067	1.28576	2.53882	0.00574374	0.991743	-0.00873597	-0.0170641	P09242	PPBT_MOUSE	Alpl	Alkaline phosphatase, tissue-nonspecific isozyme
24.6703	24.7389	24.217	24.0105	24.2317	24.1488	25.2679	25.6458	25.5014	25.7695	25.7796	25.6971	25.5783	25.4892	25.5638	+	+		FLX/-_CONTROL;FLX/FLX_CONTROL	Keep	Discard	Keep	Discard	Discard	Discard	5.28549	2.647e-05	1.27401	8.77701	3.58679	0.00251932	1.20758	6.77537	0.227309	0.729252	0.0664228	0.560674	P19221	THRB_MOUSE	F2	Prothrombin
19.2481	19.4208	19.7739	19.5332	19.6373	19.4498	20.953	20.8576	20.5261	20.8576	20.5638	20.9459	19.9046	20.3752	19.6878	+			FLX/-_CONTROL	Keep	Discard	Discard	Discard	Discard	Discard	6.47894	2.72928e-06	1.27349	11.838	1.56695	0.0653537	0.478659	2.78494	2.57806	0.0295289	0.794834	4.54811	P97785	GFRA1_MOUSE	Gfra1	GDNF family receptor alpha-1
22.6342	22.7077	21.1642	20.9601	21.6409	21.5685	22.928	23.5983	22.6006	22.9847	23.0309	23.1519	22.6164	23.6757	22.7553	+			FLX/-_CONTROL	Keep	Discard	Discard	Discard	Discard	Discard	2.50373	0.00661446	1.26979	3.86488	1.40055	0.0879347	1.23654	2.52086	0.0397098	0.94744	0.0332425	0.113762	O35930	GP1BA_MOUSE	Gp1ba	Platelet glycoprotein Ib alpha chain
19.7938	19.7631	20.265	19.8972	19.9882	19.8589	21.343	21.265	21.1457	20.9742	21.1395	21.3101	20.7223	21.3484	21.2361	+	+		FLX/-_CONTROL;FLX/FLX_CONTROL	Keep	Discard	Keep	Discard	Discard	Discard	7.03824	9.75068e-07	1.26853	13.5642	3.68579	0.00223085	1.17456	7.0291	0.257886	0.69897	0.0939624	0.624306	Q3UV70	PDP1_MOUSE	Pdp1	[Pyruvate dehydrogenase [acetyl-transferring]]-phosphatase 1, mitochondrial
17.9427	18.3734	18.4979	18.3729	18.2087	17.7037	19.2047	19.795	19.5665	19.1913	19.2994	19.6111	18.7751	20.0559	18.6266	+			FLX/-_CONTROL	Keep	Discard	Discard	Discard	Discard	Discard	4.8742	5.86185e-05	1.26146	7.88528	1.56758	0.0652772	0.969318	2.78594	0.389237	0.58434	0.292141	0.879913	O54904	B3GT1_MOUSE	B3galt1	Beta-1,3-galactosyltransferase 1
25.8528	25.8118	26.038	25.9955	26.0212	25.945	27.0084	27.5315	27.2891	27.141	26.976	27.2714	26.4362	26.9088	26.8142	+	+		FLX/-_CONTROL;FLX/FLX_CONTROL	Keep	Discard	Discard	Discard	Discard	Discard	7.05344	9.45984e-07	1.25885	13.6141	3.70311	0.0021822	0.775706	7.07424	1.76619	0.0850429	0.483149	3.10788	Q8CFX1	G6PE_MOUSE	H6pd	GDH/6PGL endoplasmic bifunctional protein
21.6141	21.3645	21.2185	21.265	21.8346	21.1143	22.4972	22.9079	22.9707	22.4676	22.5662	22.5404	22.0559	22.632	23.0756	+			FLX/-_CONTROL	Keep	Discard	Discard	Discard	Discard	Discard	5.28986	2.62355e-05	1.2565	8.78689	2.65566	0.0101906	1.18601	4.69954	0.112317	0.856047	0.070488	0.301057	Q9DBG9	TX1B3_MOUSE	Tax1bp3	Tax1-binding protein 3
24.5926	24.5225	24.4738	24.417	24.4923	24.317	25.7543	25.7234	25.9293	25.7619	25.5638	25.6209	25.1908	25.0443	25.3101	+	+		FLX/-_CONTROL;FLX/FLX_CONTROL	Keep	Discard	Discard	Discard	Discard	Discard	8.54788	6.75889e-08	1.25639	19.4401	4.5014	0.000806017	0.712519	9.42712	3.2523	0.0132209	0.543874	5.96891	Q9JM14	NT5C_MOUSE	Nt5c	5'(3')-deoxyribonucleotidase, cytosolic type
24.2821	24.1253	24.1946	24.0609	24.1174	23.7695	25.3477	25.5609	25.4862	24.8717	25.4551	25.341	25.0105	25.275	25.7895	+	+		FLX/-_CONTROL;FLX/FLX_CONTROL	Keep	Discard	Keep	Discard	Discard	Discard	5.86027	8.89322e-06	1.25214	10.1556	3.64892	0.00231287	1.26671	6.93375	0.0238466	0.966275	-0.014575	-0.069453	Q3UTJ2	SRBS2_MOUSE	Sorbs2	Sorbin and SH3 domain-containing protein 2
23.3101	23.5869	23.2448	22.9933	23.5045	23.3239	24.2607	24.7846	25.1095	24.4614	24.317	24.5404	23.6209	25.0062	24.2096	+			FLX/-_CONTROL	Keep	Discard	Discard	Discard	Discard	Discard	4.94987	5.05548e-05	1.25167	8.04389	1.86528	0.0382466	0.951638	3.27198	0.413203	0.564707	0.30003	0.92409	Q91XL1	Q91XL1_MOUSE	Lrg1	Leucine-rich HEV glycoprotein
19.1151	19.3889	19.3678	19.3364	19.3157	19.1971	20.8034	20.6886	20.4375	20.2535	20.5261	20.5165	19.4362	19.6049	19.9882	+			FLX/-_CONTROL	Keep	Discard	Discard	Discard	Discard	Discard	7.14207	8.02658e-07	1.25076	13.9085	1.77573	0.0446039	0.389604	3.12357	3.037	0.0170085	0.861157	5.4878	Q9CYN9	RENR_MOUSE	Atp6ap2	Renin receptor
17.3419	16.9297	17.7004	17.3899	17.7671	17.1094	18.0243	18.6973	18.6599	18.7673	18.8274	18.7596	18.5882	18.0704	18.5975	+			FLX/-_CONTROL	Keep	Discard	Discard	Discard	Discard	Discard	4.39123	0.00015043	1.24954	6.92631	2.62396	0.0107453	1.04562	4.63733	0.434247	0.550039	0.203922	0.962373	Q9R1E6	ENPP2_MOUSE	Enpp2	Autotaxin
24.7234	24.976	24.3444	24.1565	24.4984	24.3031	25.4138	26.0338	25.8552	25.6944	25.7895	25.7077	25.2996	26.0914	25.5165	+	+		FLX/-_CONTROL;FLX/FLX_CONTROL	Keep	Discard	Keep	Discard	Discard	Discard	5.09995	3.77459e-05	1.24878	8.36562	2.69314	0.00961808	1.13558	4.77369	0.233286	0.722668	0.113203	0.573261	A6X935	ITIH4_MOUSE	Itih4	Inter alpha-trypsin inhibitor, heavy chain 4
26.1661	25.9562	25.3239	25.5225	25.4362	25.4707	26.7645	27.1214	26.7645	26.8623	27.1115	26.7389	26.4831	25.4073	26.3861	+			FLX/-_CONTROL	Keep	Discard	Discard	Discard	Discard	Discard	4.9602	4.95693e-05	1.2479	8.06573	0.740332	0.283694	0.446214	1.48226	1.83624	0.0772928	0.801682	3.22362	P34928	APOC1_MOUSE	Apoc1	Apolipoprotein C-I
19.5729	19.4906	19.7163	19.4358	19.8359	19.7201	20.7389	20.8727	20.9601	20.9882	20.7223	20.9742	20.9316	20.3538	20.4775	+	+		FLX/-_CONTROL;FLX/FLX_CONTROL	Keep	Discard	Discard	Discard	Discard	Discard	7.63949	3.24642e-07	1.24749	15.6716	3.4818	0.00291505	0.959048	6.514	1.15056	0.199653	0.288438	2.12969	Q9JJS6	BCDO1_MOUSE	Bco1	Beta,beta-carotene 15,15'-dioxygenase
26.1273	27.0505	26.2372	26.1565	26.726	26.2553	27.4314	27.9372	27.9814	27.5898	27.4394	27.6389	26.8142	27.6595	27.0914	+			FLX/-_CONTROL	Keep	Discard	Discard	Discard	Discard	Discard	4.34576	0.00016434	1.24421	6.8405	1.54471	0.0681769	0.762911	2.74938	1.20935	0.183362	0.481303	2.22138	E9PV24	FIBA_MOUSE	Fga	Fibrinogen alpha chain
20.4775	20.4273	20.5731	20.4676	20.4375	20.3538	21.7876	21.7553	21.714	21.5069	21.6276	21.7796	21.0625	21.0756	21.2419	+	+	+	FLX/-_CONTROL;FLX/-_FLX/FLX;FLX/FLX_CONTROL	Keep	Discard	Discard	Discard	Discard	Discard	9.30001	1.99943e-08	1.23901	23.1977	5.12456	0.000358094	0.670542	11.7065	3.87555	0.00659562	0.568469	7.53629	Q9D2E2	TOE1_MOUSE	Toe1	Target of EGR1 protein 1
22.6971	22.7013	22.882	22.9742	22.6584	22.7634	23.6649	24.317	23.976	23.8576	24.0526	24.217	22.6051	22.5892	23.3239	+			FLX/-_CONTROL	Keep	Discard	Discard	Discard	Discard	Discard	6.28803	3.91781e-06	1.23475	11.295	0.129741	0.808248	0.0599842	0.342885	3.05103	0.0166911	1.17476	5.51832	Q9DCT5	SDF2_MOUSE	Sdf2	Stromal cell-derived factor 2
19.5268	19.2234	19.3592	19.2721	19.1091	18.9577	20.6453	20.4676	20.5545	20.1825	20.3962	20.5451	19.8461	20.3538	19.9601	+	+		FLX/-_CONTROL;FLX/FLX_CONTROL	Keep	Discard	Discard	Discard	Discard	Discard	6.44487	2.90054e-06	1.22382	11.7395	2.91975	0.0066587	0.811954	5.23718	1.66789	0.0977304	0.411869	2.94747	O08848	RO60_MOUSE	RO60	RNA-binding protein Ro60
25.4862	25.5522	25.4953	25.4202	25.1719	25.0526	26.7771	26.524	26.3992	26.6865	26.6181	26.4984	26.0422	25.0894	25.3066	+			FLX/-_CONTROL	Keep	Discard	Discard	Discard	Discard	Discard	6.61402	2.13106e-06	1.22081	12.2359	0.207829	0.709297	0.116349	0.519113	2.98134	0.0181879	1.10446	5.36787	P52792	HXK4_MOUSE	Gck	Hexokinase-4
23.3645	23.417	23.2434	23.1581	23.2096	23.217	24.6649	24.5869	24.4298	24.4362	24.3239	24.4738	23.6649	23.5522	23.7182	+	+	+	FLX/-_CONTROL;FLX/-_FLX/FLX;FLX/FLX_CONTROL	Keep	Discard	Discard	Discard	Discard	Discard	8.42909	8.32138e-08	1.21768	18.9027	3.06444	0.00537554	0.376833	5.54759	4.82828	0.00192525	0.840847	10.5677	Q9WUA3	PFKAP_MOUSE	Pfkp	ATP-dependent 6-phosphofructokinase, platelet type
23.0772	21.7389	22.3457	21.2593	21.4273	22.3017	23.2185	23.417	22.9261	23.3376	23.3376	23.2185	23.1206	23.8288	23.9584	+			FLX/-_CONTROL	Keep	Discard	Discard	Discard	Discard	Discard	2.77229	0.00388511	1.21751	4.25007	2.09048	0.0259705	1.61091	3.65544	1.05026	0.231913	-0.393399	-1.97319	Q8BH04	PCKGM_MOUSE	Pck2	Phosphoenolpyruvate carboxykinase [GTP], mitochondrial
23.0342	23.1127	23.0054	22.9882	22.7995	23.0409	23.9584	24.3376	24.1253	24.317	24.3307	24.1946	22.969	23.7182	23.5522	+			FLX/-_CONTROL	Keep	Discard	Discard	Discard	Discard	Discard	7.77269	2.57138e-07	1.2138	16.1776	1.43567	0.0828375	0.416284	2.57626	2.59955	0.0288553	0.797512	4.58977	P14847	CRP_MOUSE	Crp	C-reactive protein
21.8307	21.7955	22.0821	21.9916	21.8876	21.9061	23.391	23.1143	23.0037	23.2021	22.9847	23.0559	22.5545	22.2302	21.9985	+			FLX/-_CONTROL	Keep	Discard	Discard	Discard	Discard	Discard	7.7199	2.835e-07	1.20965	15.9753	1.58098	0.0637621	0.345462	2.8074	3.35144	0.0115676	0.864187	6.2001	P54797	TNG2_MOUSE	Tango2	Transport and Golgi organization 2 homolog
19.4284	19.2161	19.5432	19.5337	19.1449	19.2448	20.7307	20.5731	20.4775	20.3962	20.4775	20.7056	19.4883	20.2419	20.5545	+			FLX/-_CONTROL	Keep	Discard	Discard	Discard	Discard	Discard	7.02854	9.94676e-07	1.20826	13.5325	1.8295	0.0405279	0.743057	3.21243	1.12697	0.206169	0.465199	2.0929	P17809	GTR1_MOUSE	Slc2a1	Solute carrier family 2, facilitated glucose transporter member 1
20.6886	20.6364	20.7876	20.7389	20.5165	20.2419	21.4676	22.0493	21.8727	21.895	21.85	21.7223	21.5117	22.0723	21.7553	+	+		FLX/-_CONTROL;FLX/FLX_CONTROL	Keep	Discard	Keep	Discard	Discard	Discard	6.01004	6.64966e-06	1.20782	10.5428	3.81779	0.00185161	1.17813	7.37893	0.0670304	0.913668	0.0296895	0.186983	Q8BH79	ANO10_MOUSE	Ano10	Anoctamin-10
18.2147	17.1702	17.2727	17.2476	17.5736	17.357	18.9267	18.5527	19.3778	18.132	18.2678	18.8094	17.5616	19.3656	19.4652	+			FLX/-_CONTROL	Keep	Discard	Discard	Discard	Discard	Discard	3.21178	0.00159186	1.20509	4.90982	1.59964	0.0615688	1.32483	2.83736	0.0896101	0.883187	-0.119742	-0.244897	O70433	FHL2_MOUSE	Fhl2	Four and a half LIM domains protein 2
22.8651	22.8113	22.4425	22.4526	22.7119	22.6051	23.8288	24.0359	23.9134	23.7492	23.7077	23.8764	23.0789	23.6096	24.1795	+			FLX/-_CONTROL	Keep	Discard	Discard	Discard	Discard	Discard	7.09187	8.76635e-07	1.20381	13.7411	2.37586	0.0160546	0.974576	4.16628	0.47944	0.515432	0.229234	1.04315	Q925B0	PAWR_MOUSE	Pawr	PRKC apoptosis WT1 regulator protein
23.7895	23.9847	23.9134	23.9043	23.9225	23.7695	25.1719	25.0148	25.002	25.2426	25.0691	24.9977	24.7338	24.7182	24.654	+	+		FLX/-_CONTROL;FLX/FLX_CONTROL	Keep	Discard	Discard	Discard	Discard	Discard	9.13818	2.49302e-08	1.20234	22.3345	5.98294	0.000101411	0.821328	15.6766	3.2844	0.0128293	0.381012	6.04307	Q9EPW0	INP4A_MOUSE	Inpp4a	Inositol polyphosphate-4-phosphatase type I A
22.4221	21.8385	22.0426	22.5498	22.4247	22.155	23.4923	23.848	23.3645	23.1143	23.391	23.4041	23.0935	23.1596	23.0838	+	+		FLX/-_CONTROL;FLX/FLX_CONTROL	Keep	Discard	Discard	Discard	Discard	Discard	4.97563	4.84111e-05	1.19691	8.09843	2.96996	0.00620259	0.873492	5.34355	1.23079	0.177763	0.323421	2.25484	P52912	TIA1_MOUSE	Tia1	Cytotoxic granule associated RNA binding protein TIA1
22.343	22.2679	21.9882	21.714	21.9207	22.0526	22.8987	23.4041	23.3778	23.3101	23.4676	22.9882	23.4298	23.8093	24.3712	+	+		FLX/-_CONTROL;FLX/FLX_CONTROL	Keep	Discard	Keep	Discard	Discard	Discard	5.30432	2.55544e-05	1.19337	8.81964	4.06166	0.00138067	1.8224	8.06199	1.54668	0.116184	-0.629029	-2.75253	Q61205	PA1B3_MOUSE	Pafah1b3	Platelet-activating factor acetylhydrolase IB subunit alpha1
17.7495	17.5782	18.1137	18.0741	18.4031	17.932	19.1499	18.782	19.1786	19.4159	19.2961	19.1552	19.2319	18.9698	19.0203	+	+		FLX/-_CONTROL;FLX/FLX_CONTROL	Keep	Discard	Keep	Discard	Discard	Discard	4.9626	4.94164e-05	1.18785	8.07081	3.28935	0.00385567	1.09889	6.05457	0.268241	0.68939	0.088967	0.645444	Q9D7H4	AVPI1_MOUSE	Avpi1	Arginine vasopressin-induced protein 1
26.3256	26.038	26.1833	25.9473	25.792	25.7466	27.4073	27.2625	27.141	27.1984	27.0505	27.0711	25.6622	25.5667	25.4041	+		+	FLX/-_CONTROL;FLX/-_FLX/FLX	Keep	Discard	Discard	Discard	Keep	Discard	6.22427	4.42645e-06	1.183	11.1185	1.84067	0.0399179	-0.461134	-3.23098	6.32189	0.000123566	1.64413	17.5698	Q8VC97	BUP1_MOUSE	Upb1	Beta-ureidopropionase
21.0224	20.6886	21.0886	20.9882	21.0625	20.9951	22.3017	22.2036	21.9812	22.2243	22.1301	22.0886	21.6006	21.6714	21.2933	+	+		FLX/-_CONTROL;FLX/FLX_CONTROL	Keep	Discard	Discard	Discard	Discard	Discard	7.65098	3.19834e-07	1.1807	15.7146	2.68013	0.00980047	0.547558	4.74788	3.36286	0.011352	0.633142	6.22717	Q91V36	NRBP2_MOUSE	Nrbp2	Nuclear receptor-binding protein 2
21.6714	21.5592	21.6929	21.8727	21.8385	21.8913	22.3239	22.8404	23.2679	22.7935	23.141	23.2273	23.1348	22.928	22.8327	+	+		FLX/-_CONTROL;FLX/FLX_CONTROL	Keep	Discard	Keep	Discard	Discard	Discard	4.71219	8.01316e-05	1.17801	7.55356	5.26193	0.000297818	1.21081	12.2715	0.0522816	0.931755	-0.032808	-0.147914	Q9DBL9	ABHD5_MOUSE	Abhd5	1-acylglycerol-3-phosphate O-acyltransferase ABHD5
23.417	23.1111	23.7796	23.8191	23.654	23.7286	24.6486	24.9043	24.6375	24.7846	24.558	25.002	24.2021	24.1253	23.7182	+			FLX/-_CONTROL	Keep	Discard	Discard	Discard	Discard	Discard	5.34092	2.38797e-05	1.17092	8.90297	1.23608	0.118115	0.430308	2.26309	2.90482	0.0200276	0.740616	5.20581	Q9JKJ9	CP39A_MOUSE	Cyp39a1	24-hydroxycholesterol 7-alpha-hydroxylase
20.2302	20.1457	20.0951	20.0156	20.2877	20.1332	21.2302	21.68	21.5261	21.2764	21.2006	20.9882	20.4874	20.8423	21.3266	+			FLX/-_CONTROL	Keep	Discard	Discard	Discard	Discard	Discard	6.0859	5.77594e-06	1.16566	10.7437	2.46592	0.013901	0.734183	4.33416	1.05797	0.229049	0.431482	1.98523	Q8BU85	MSRB3_MOUSE	Msrb3	Methionine-R-sulfoxide reductase B3, mitochondrial
26.9316	27.7064	26.9869	26.8264	27.3662	27.0401	28.0505	28.5573	28.5898	28.3196	28.0505	28.2759	27.4394	28.3367	27.5898	+			FLX/-_CONTROL	Keep	Discard	Discard	Discard	Discard	Discard	4.44687	0.000135069	1.16435	7.03231	1.32693	0.100473	0.64571	2.40519	1.23416	0.17723	0.518637	2.2601	Q8VCM7	FIBG_MOUSE	Fgg	Fibrinogen gamma chain
22.0493	21.6714	21.7915	21.7756	21.5498	21.5638	22.953	22.9707	22.8969	22.9637	22.8191	22.7816	22.4701	22.3101	22.7013	+	+		FLX/-_CONTROL;FLX/FLX_CONTROL	Keep	Discard	Discard	Discard	Discard	Discard	7.20682	7.085e-07	1.16393	14.1272	3.13584	0.00481081	0.760273	5.7052	2.58318	0.0293978	0.403654	4.55801	G5E8K5	ANK3_MOUSE	Ank3	Ankyrin-3
20.6186	19.1507	19.1276	18.9577	19.4482	18.7849	19.9882	20.9098	20.8423	20.1825	20.2419	20.895	19.9601	21.7223	21.3211	+			FLX/-_CONTROL	Keep	Discard	Discard	Discard	Discard	Discard	2.34574	0.00912962	1.162	3.64346	1.78407	0.043914	1.65325	3.1373	0.53796	0.473442	-0.491255	-1.14521	Q9Z110	P5CS_MOUSE	Aldh18a1	Delta-1-pyrroline-5-carboxylate synthase
17.3026	18.086	17.4157	17.2785	17.7133	17.2585	18.7213	18.8418	18.864	18.7902	18.0999	18.6651	18.0181	18.7278	18.6288	+			FLX/-_CONTROL	Keep	Discard	Discard	Discard	Discard	Discard	4.15336	0.000241458	1.15464	6.48533	2.21871	0.0208737	0.949169	3.88121	0.408736	0.568253	0.205469	0.915904	Q8CFG8	CS1B_MOUSE	C1s2	Complement C1s-1 subcomponent
17.9643	17.4237	17.7369	18.4929	17.3257	18.913	19.5591	19.2444	19.1802	19.1498	18.3529	19.2681	18.2361	18.4346	18.3493	+			FLX/-_CONTROL	Keep	Discard	Discard	Discard	Discard	Discard	2.45417	0.00732283	1.1497	3.79504	0.441296	0.47762	0.363937	0.975098	1.82355	0.0786392	0.785765	3.20255	Q9WTR2	M3K6_MOUSE	Map3k6	Mitogen-activated protein kinase kinase kinase 6
23.3778	23.2346	22.2006	22.0789	22.7348	22.4298	23.7389	23.9134	22.823	24.1719	24.1174	24.1795	23.7077	24.6811	23.7594	+			FLX/-_CONTROL	Keep	Discard	Discard	Discard	Discard	Discard	2.42647	0.0077429	1.14794	3.75616	2.05143	0.027744	1.3733	3.5878	0.247906	0.709422	-0.225363	-0.603742	Q9Z126	PLF4_MOUSE	Pf4	Platelet factor 4
21.5309	21.4526	21.5451	21.3321	21.5638	21.3699	22.3752	22.895	22.3348	22.6822	22.8093	22.5777	21.9985	22.5333	22.4247	+	+		FLX/-_CONTROL;FLX/FLX_CONTROL	Keep	Discard	Discard	Discard	Discard	Discard	6.31271	3.74689e-06	1.14664	11.3639	3.67949	0.0022463	0.853093	7.01274	0.87587	0.296048	0.29355	1.69919	Q9JHH6	CBPB2_MOUSE	Cpb2	Carboxypeptidase B2
24.1174	24.275	23.8288	23.9672	23.7389	23.7182	25.1795	25.0275	25.0691	25.1055	25.1565	24.9847	24.7286	24.0772	24.5926	+			FLX/-_CONTROL	Keep	Discard	Discard	Discard	Discard	Discard	6.52853	2.49296e-06	1.14621	11.9827	1.5945	0.0621498	0.525237	2.8291	2.56376	0.0300898	0.620975	4.52051	Q91VF2	HNMT_MOUSE	Hnmt	Histamine N-methyltransferase
19.9316	19.9459	20.002	20.0821	19.9223	19.9882	21.0359	21.2877	21.2066	21.1206	21.0625	21.0359	21.0691	21.0821	20.5545	+	+		FLX/-_CONTROL;FLX/FLX_CONTROL	Keep	Discard	Discard	Discard	Discard	Discard	9.3742	1.80598e-08	1.1462	23.6042	3.95073	0.00156765	0.923236	7.74516	0.891835	0.289315	0.222967	1.72446	Q3UFT3	GARE1_MOUSE	Garem1	GRB2-associated and regulator of MAPK protein
17.8794	17.8197	18.1353	18.0283	18.1347	18.0305	19.2681	19.1595	19.0526	19.2673	18.8705	19.2321	19.0018	18.7278	18.7736	+	+		FLX/-_CONTROL;FLX/FLX_CONTROL	Keep	Discard	Discard	Discard	Discard	Discard	7.07731	9.02082e-07	1.13701	13.6929	4.26516	0.00103672	0.829738	8.67119	1.59635	0.108988	0.307273	2.83207	P97302	BACH1_MOUSE	Bach1	Transcription regulator protein BACH1
19.7097	19.5023	19.2207	19.113	19.1186	19.009	20.2535	20.4067	20.5451	20.4972	20.3962	20.3962	19.8575	20.5638	20.8113	+			FLX/-_CONTROL	Keep	Discard	Discard	Discard	Discard	Discard	5.66179	1.29636e-05	1.13693	9.66088	2.59493	0.0112524	1.13198	4.58078	0.00851034	0.987766	0.00495243	0.025205	P12023	A4_MOUSE	App	Amyloid-beta precursor protein
20.9024	20.85	20.6886	20.7056	21.002	21.0493	21.7715	22.2679	22.1363	21.9742	21.9207	21.9243	20.4375	21.3321	22.0526	+			FLX/-_CONTROL	Keep	Discard	Discard	Discard	Discard	Discard	6.54438	2.41518e-06	1.13287	12.0293	0.617523	0.352372	0.407757	1.28022	1.2225	0.179835	0.725113	2.24189	Q99M71	EPDR1_MOUSE	Epdr1	Mammalian ependymin-related protein 1
20.3538	20.3101	20.1457	20.0821	19.7744	20.0951	21.0292	21.4324	21.2933	21.1886	21.2419	21.3645	20.3857	20.7634	20.6276	+			FLX/-_CONTROL	Keep	Discard	Discard	Discard	Discard	Discard	6.20861	4.56973e-06	1.13145	11.0755	1.85626	0.0388371	0.465384	3.25693	3.25747	0.0131557	0.666067	5.9808	Q99LJ1	FUCO_MOUSE	Fuca1	Tissue alpha-L-fucosidase
21.1642	21.0886	20.8346	20.8876	20.9316	20.9098	21.7955	22.1488	22.1519	22.1825	22.1946	22.1206	22.6209	22.6209	22.3184	+	+		FLX/-_CONTROL;FLX/FLX_CONTROL	Keep	Discard	Keep	Discard	Discard	Discard	7.16203	7.7148e-07	1.12959	13.9756	5.91904	0.000112541	1.55064	15.3422	2.15387	0.0513898	-0.421049	-3.76631	Q9QUG9	GRP2_MOUSE	Rasgrp2	RAS guanyl-releasing protein 2
23.8288	23.5285	23.9043	23.6209	23.848	23.5983	24.7077	24.9134	24.895	25.0105	24.8288	24.7492	24.6971	24.6486	24.7645	+	+		FLX/-_CONTROL;FLX/FLX_CONTROL	Keep	Discard	Discard	Discard	Discard	Discard	7.2678	6.3039e-07	1.12931	14.3361	4.72079	0.000618185	0.981905	10.1798	1.12685	0.206169	0.147402	2.09271	Q9CYR6	AGM1_MOUSE	Pgm3	Phosphoacetylglucosamine mutase
23.2434	22.969	23.1332	23.0173	22.9985	22.9316	24.5105	24.3844	24.217	23.6209	23.9933	24.3376	23.4041	23.2679	23.1734	+			FLX/-_CONTROL	Keep	Discard	Discard	Discard	Discard	Discard	4.94073	5.14454e-05	1.12846	8.02462	1.58909	0.0627544	0.23295	2.82041	2.55923	0.0302544	0.895507	4.51178	Q8VDW0	DX39A_MOUSE	Ddx39a	ATP-dependent RNA helicase DDX39A
19.5909	19.6375	19.5716	19.454	19.8288	19.4831	20.68	20.9742	20.7715	20.6186	20.6186	20.654	19.7953	20.3321	20.1581	+			FLX/-_CONTROL	Keep	Discard	Discard	Discard	Discard	Discard	7.28583	6.07685e-07	1.12518	14.3984	2.18951	0.0219076	0.50082	3.82928	2.67167	0.026371	0.624365	4.73112	Q9D7E3	OVCA2_MOUSE	Ovca2	Esterase OVCA2
20.417	20.2989	20.6453	20.4775	20.3321	20.4576	21.5165	21.8839	21.6051	21.343	21.3962	21.632	20.3962	20.9459	20.6453	+			FLX/-_CONTROL	Keep	Discard	Discard	Discard	Discard	Discard	6.53251	2.47261e-06	1.12472	11.9944	0.914724	0.209877	0.224395	1.7606	3.17028	0.014402	0.900325	5.78231	Q8R0F3	SUMF1_MOUSE	Sumf1	Formylglycine-generating enzyme
21.1269	21.3211	20.7471	20.4775	20.5069	20.4576	21.5117	21.8423	21.5823	22.0592	22.3831	22.0054	22.0224	21.8651	21.6757	+			FLX/-_CONTROL	Keep	Discard	Discard	Discard	Discard	Discard	3.64382	0.000667452	1.12447	5.60192	2.65131	0.0102719	1.08156	4.69097	0.0758641	0.902474	0.0429103	0.209902	Q9R098	HGFA_MOUSE	Hgfac	Hepatocyte growth factor activator
23.9933	24.0359	23.976	23.8191	23.8385	23.9584	24.918	25.0854	24.976	25.1604	25.141	25.0691	24.8191	24.9933	24.8904	+	+		FLX/-_CONTROL;FLX/FLX_CONTROL	Keep	Discard	Discard	Discard	Discard	Discard	8.93696	3.49881e-08	1.12144	21.3043	5.95679	0.000106536	0.964094	15.5389	1.32677	0.157243	0.15735	2.40494	P48774	GSTM5_MOUSE	Gstm5	Glutathione S-transferase Mu 5
23.9847	23.9134	24.0935	23.895	23.7796	23.7995	25.2643	24.9271	25.0401	24.9406	24.8904	25.1174	24.3444	24.3712	24.2463	+	+	+	FLX/-_CONTROL;FLX/-_FLX/FLX;FLX/FLX_CONTROL	Keep	Discard	Discard	Discard	Discard	Discard	7.42606	4.66979e-07	1.11903	14.8914	3.04796	0.00549636	0.409664	5.51162	4.04924	0.00552337	0.709369	8.02598	Q9D8X1	CUTC_MOUSE	Cutc	Copper homeostasis protein cutC homolog
23.5983	23.6865	22.7955	22.8171	22.9459	23.1441	24.0105	24.3712	24.1253	24.3239	24.5165	24.3444	25.0484	24.8336	24.3712	+	+		FLX/-_CONTROL;FLX/FLX_CONTROL	Keep	Discard	Keep	Discard	Discard	Discard	4.07142	0.000284812	1.11739	6.33785	3.23133	0.00419391	1.58651	5.9208	1.54723	0.116184	-0.469119	-2.75342	Q00612	G6PD1_MOUSE	G6pdx	Glucose-6-phosphate 1-dehydrogenase X
25.5195	25.6971	25.4394	25.5014	25.7234	25.6676	26.4138	27.1214	26.7895	26.7771	26.4473	26.6998	25.9694	25.726	25.1871	+			FLX/-_CONTROL	Keep	Discard	Discard	Discard	Discard	Discard	5.62822	1.38649e-05	1.11673	9.57921	0.0781461	0.881834	0.0360746	0.215767	2.79883	0.0226336	1.08065	4.98656	O35887	CALU_MOUSE	Calu	Calumenin
24.317	24.3239	24.5345	24.3101	24.2961	24.2535	25.1449	25.5404	25.48	25.5926	25.5492	25.4138	25.6838	25.7338	25.4298	+	+		FLX/-_CONTROL;FLX/FLX_CONTROL	Keep	Discard	Keep	Discard	Discard	Discard	7.25382	6.46487e-07	1.11431	14.288	5.84329	0.00012479	1.27661	14.9545	0.693177	0.378711	-0.1623	-1.40544	Q9QYC7	VKGC_MOUSE	Ggcx	Vitamin K-dependent gamma-carboxylase
20.9459	20.9951	20.8113	20.7389	20.5915	20.9024	22.1946	22.0459	21.7389	21.895	21.8113	21.9742	21.4324	21.3805	22.0559	+			FLX/-_CONTROL	Keep	Discard	Discard	Discard	Discard	Discard	6.61698	2.12292e-06	1.11248	12.2448	2.66671	0.0100127	0.792061	4.72133	0.973309	0.258795	0.320419	1.85274	Q8R242	DIAC_MOUSE	Ctbs	Di-N-acetylchitobiase
18.8093	18.8145	18.4722	18.2403	18.6655	18.7424	19.6738	20.1946	19.8645	19.2221	19.6877	19.7722	18.8064	19.5164	19.6573	+			FLX/-_CONTROL	Keep	Discard	Discard	Discard	Discard	Discard	4.43429	0.000138325	1.11182	7.00825	1.82539	0.0408232	0.702663	3.2056	0.814098	0.321974	0.409152	1.60093	O54998	FKBP7_MOUSE	Fkbp7	Peptidyl-prolyl cis-trans isomerase FKBP7
19.7681	20.0821	20.3211	20.1206	19.6505	19.621	21.0359	21.1079	21.1269	21.0359	20.8802	21.0426	19.8418	20.6886	20.9812	+			FLX/-_CONTROL	Keep	Discard	Discard	Discard	Discard	Discard	5.41415	2.07418e-05	1.11099	9.07155	1.09663	0.151806	0.57663	2.04557	1.27724	0.168643	0.534356	2.3274	Q8BHT6	B3GLT_MOUSE	B3glct	Beta-1,3-glucosyltransferase
30.5754	30.611	30.4532	30.6198	30.7047	30.6544	31.6756	31.7731	31.901	31.6629	31.5296	31.7373	31.4727	31.1361	31.8385	+	+		FLX/-_CONTROL;FLX/FLX_CONTROL	Keep	Discard	Discard	Discard	Discard	Discard	8.2314	1.16412e-07	1.11015	18.0395	3.3435	0.0035837	0.87933	6.18136	0.762236	0.345697	0.230824	1.51767	P19157	GSTP1_MOUSE	Gstp1	Glutathione S-transferase P 1
23.9316	23.7077	24.1015	23.8576	23.8288	23.6431	24.5045	25.1527	25.2821	24.8858	24.9271	24.9539	24.3307	24.1871	23.4923	+			FLX/-_CONTROL	Keep	Discard	Discard	Discard	Discard	Discard	5.23911	2.89825e-05	1.10596	8.67272	0.351824	0.55683	0.158335	0.809606	2.32678	0.0410747	0.947628	4.07621	Q8BLN5	LSS_MOUSE	Lss	Lanosterol synthase
20.1704	19.9316	19.8724	20.0559	19.7863	19.9601	21.3592	21.1946	21.4221	20.7307	20.5915	21.1015	19.7027	20.7223	21.6186	+			FLX/-_CONTROL	Keep	Discard	Discard	Discard	Discard	Discard	4.6558	8.96429e-05	1.10381	7.44054	1.02588	0.17233	0.718454	1.93508	0.416189	0.562993	0.385353	0.92955	E9Q236	MRP4_MOUSE	Abcc4	ATP-binding cassette sub-family C member 4
22.7492	22.2679	22.1825	22.1734	22.3266	22.3725	23.5983	23.4676	23.391	23.5869	23.217	23.4041	22.85	22.8423	22.8346	+		+	FLX/-_CONTROL;FLX/-_FLX/FLX	Keep	Discard	Discard	Discard	Discard	Discard	6.00304	6.73171e-06	1.09879	10.5245	2.23366	0.0203418	0.496931	3.90793	3.70941	0.00804154	0.601862	7.09073	Q8CJG0	AGO2_MOUSE	Ago2	Protein argonaute-2
22.5869	22.2961	22.155	21.823	22.3672	22.2243	23.5285	23.3376	23.2535	23.2961	23.2448	23.3645	23.1749	23.1916	23.3376	+	+		FLX/-_CONTROL;FLX/FLX_CONTROL	Keep	Discard	Discard	Discard	Discard	Discard	5.71432	1.1779e-05	1.09541	9.78983	3.43389	0.00312345	0.992598	6.39732	0.719221	0.36608	0.102811	1.44797	E9Q1P8	I2BP2_MOUSE	Irf2bp2	Interferon regulatory factor 2-binding protein 2
19.8583	19.9316	19.9459	19.9742	20.002	19.7935	20.5545	20.9812	21.5961	20.8727	20.9951	21.0625	21.0156	22.0691	21.7265	+	+		FLX/-_CONTROL;FLX/FLX_CONTROL	Keep	Discard	Keep	Discard	Discard	Discard	4.78549	6.95799e-05	1.09275	7.70234	4.07236	0.0013558	1.68615	8.0931	1.11196	0.210914	-0.593403	-2.06948	Q9R1Q6	T176B_MOUSE	Tmem176b	Transmembrane protein 176B
19.2449	19.2754	19.1898	19.2405	19.4136	19.0822	20.3962	20.2419	20.1946	20.3752	20.3962	20.3752	19.7902	19.2114	19.0969	+			FLX/-_CONTROL	Keep	Discard	Discard	Discard	Discard	Discard	8.46729	7.77864e-08	1.08882	19.0739	0.351259	0.55732	0.125085	0.80853	3.44437	0.0106742	0.963736	6.42272	Q8BMW7	NIPA3_MOUSE	Nipal1	Magnesium transporter NIPA3
24.2607	24.3645	24.2463	24.1174	24.1946	24.1174	24.8433	25.9088	25.6125	24.9539	25.0975	25.417	24.7389	25.8409	25.4738	+	+		FLX/-_CONTROL;FLX/FLX_CONTROL	Keep	Discard	Keep	Discard	Discard	Discard	4.04974	0.000296841	1.08867	6.29919	2.88671	0.00698812	1.13438	5.16792	0.0495415	0.93493	-0.0457087	-0.14054	P01029	CO4B_MOUSE	C4b	Complement C4-B
24.6153	24.4362	24.3101	24.2317	24.2821	24.4234	25.4831	25.4105	25.5696	25.5404	25.4984	25.3273	25.7895	25.8741	25.8834	+	+	+	FLX/-_CONTROL;FLX/-_FLX/FLX;FLX/FLX_CONTROL	Keep	Discard	Keep	Discard	Discard	Discard	7.76118	2.61325e-07	1.08844	16.1333	6.2517	6.8085e-05	1.4659	17.1606	3.53737	0.00961684	-0.377465	-6.65137	Q61490	CD166_MOUSE	Alcam	CD166 antigen
17.0099	17.6516	17.2205	16.7542	17.5281	16.7888	18.0797	18.7721	17.8337	17.9835	18.5729	18.237	17.7908	17.898	18.1995	+			FLX/-_CONTROL	Keep	Discard	Discard	Discard	Discard	Discard	3.3434	0.00122358	1.08764	5.11569	1.92503	0.0345054	0.803928	3.37222	0.590067	0.437519	0.283711	1.23406	Q6S5C2	GNPTG_MOUSE	Gnptg	N-acetylglucosamine-1-phosphotransferase subunit gamma
18.3687	19.1066	18.165	17.9194	18.2736	18.4902	19.397	19.6301	19.39	19.489	19.2065	19.6885	18.6004	19.5985	19.0762	+			FLX/-_CONTROL	Keep	Discard	Discard	Discard	Discard	Discard	3.8913	0.000405679	1.07959	6.02115	1.2626	0.112929	0.704434	2.30452	0.8996	0.286599	0.375157	1.73673	Q07235	GDN_MOUSE	Serpine2	Glia-derived nexin
21.4676	21.4874	20.9459	21.1519	21.1332	21.0359	22.0088	22.343	22.0325	22.5093	22.2419	22.5451	21.8152	22.6074	23.2821	+			FLX/-_CONTROL	Keep	Discard	Discard	Discard	Discard	Discard	5.02901	4.34439e-05	1.07645	8.21235	2.51457	0.0128447	1.36456	4.42629	0.416879	0.562545	-0.288102	-0.930811	P14429	HA17_MOUSE	H2-Q7	H-2 class I histocompatibility antigen, Q7 alpha chain
20.0426	19.9882	20.5915	20.2185	21.4015	20.6186	22.0156	21.4375	21.6843	21.4626	21.3538	21.3645	20.343	20.2066	19.7506	+		+	FLX/-_CONTROL;FLX/-_FLX/FLX	Keep	Discard	Discard	Discard	Keep	Discard	2.94701	0.0027445	1.07627	4.50759	0.525273	0.413894	-0.376745	-1.12331	3.87537	0.00659562	1.45301	7.5358	Q91ZP3	LPIN1_MOUSE	Lpin1	Phosphatidate phosphatase LPIN1
21.6096	21.4972	21.4874	21.5823	21.5545	21.4526	23.019	22.5938	22.7203	22.3239	22.3184	22.6475	21.8913	21.9707	22.5237	+			FLX/-_CONTROL	Keep	Discard	Discard	Discard	Discard	Discard	5.68245	1.24203e-05	1.07319	9.71141	2.51281	0.0128812	0.597984	4.42293	1.27533	0.168836	0.475208	2.32441	Q9CPP0	NPM3_MOUSE	Npm3	Nucleoplasmin-3
20.1332	19.89	19.7564	19.3254	19.7236	19.5137	20.5823	21.1825	21.0951	20.2185	20.9882	20.6886	20.0951	21.3101	21.5451	+			FLX/-_CONTROL	Keep	Discard	Discard	Discard	Discard	Discard	3.68528	0.000614057	1.0688	5.67093	2.12407	0.024497	1.25969	3.71401	0.208814	0.749333	-0.190896	-0.521236	Q3TJD7	PDLI7_MOUSE	Pdlim7	PDZ and LIM domain protein 7
23.632	23.4676	24.2679	23.976	23.8093	23.5522	24.3578	24.9088	25.1527	25.0772	24.9803	24.6375	24.8764	24.9495	24.1095	+			FLX/-_CONTROL	Keep	Discard	Discard	Discard	Discard	Discard	3.97613	0.000343558	1.06826	6.16904	1.95979	0.0325329	0.860982	3.43101	0.359855	0.606355	0.207278	0.824846	Q9R008	KIME_MOUSE	Mvk	Mevalonate kinase
24.5045	24.4614	24.1871	24.1795	24.0854	24.0854	25.3511	25.4457	25.2058	25.4425	25.2463	25.2207	25.6431	25.228	24.9495	+	+		FLX/-_CONTROL;FLX/FLX_CONTROL	Keep	Discard	Keep	Discard	Discard	Discard	6.57806	2.28095e-06	1.06815	12.1289	3.23676	0.00416763	1.023	5.93323	0.114587	0.85333	0.0451552	0.306566	P97449	AMPN_MOUSE	Anpep	Aminopeptidase N
23.0156	23.2229	23.6209	23.5983	23.48	23.391	24.5404	24.4862	24.5285	24.4738	24.2243	24.4488	24.1642	23.9043	23.8288	+			FLX/-_CONTROL	Keep	Discard	Discard	Discard	Discard	Discard	5.78999	1.02234e-05	1.06223	9.97807	2.1363	0.0239646	0.577648	3.73544	2.8284	0.0217771	0.484577	5.04713	Q64378	FKBP5_MOUSE	Fkbp5	Peptidyl-prolyl cis-trans isomerase FKBP5
25.1984	24.9584	24.4298	24.2463	24.5345	24.4551	25.1833	25.8336	25.9088	25.7312	25.9517	25.5841	25.8504	26.4425	26.8741	+	+		FLX/-_CONTROL;FLX/FLX_CONTROL	Keep	Discard	Keep	Discard	Discard	Discard	3.66562	0.000639245	1.06172	5.63816	3.27433	0.00394795	1.75195	6.01974	1.49588	0.123988	-0.690227	-2.67162	Q06890	CLUS_MOUSE	Clu	Clusterin
21.6843	21.4576	21.1825	21.2006	21.2707	21.3752	22.6409	22.7915	22.4015	22.0592	22.417	22.2096	21.895	22.3538	22.2989	+	+		FLX/-_CONTROL;FLX/FLX_CONTROL	Keep	Discard	Discard	Discard	Discard	Discard	4.86982	5.90945e-05	1.05811	7.87618	3.06906	0.00534498	0.820766	5.5577	0.612801	0.424179	0.23734	1.27231	Q61879	MYH10_MOUSE	Myh10	Myosin-10
24.6811	24.8858	24.5696	24.5522	24.6375	24.391	24.9271	26.1757	25.8881	25.4073	25.9383	25.6971	25.6513	25.7619	25.7363	+	+		FLX/-_CONTROL;FLX/FLX_CONTROL	Keep	Discard	Keep	Discard	Discard	Discard	3.53391	0.000833239	1.05272	5.42128	4.92621	0.000473705	1.09699	10.9325	0.0588019	0.923549	-0.0442632	-0.165314	P11276	FINC_MOUSE	Fn1	Fibronectin
17.325	17.2393	17.6603	16.5789	17.4535	17.4661	18.1875	18.6204	18.303	18.1952	18.2242	18.5044	18.0199	18.738	18.634	+			FLX/-_CONTROL	Keep	Discard	Discard	Discard	Discard	Discard	3.98289	0.000339262	1.05194	6.18091	2.49607	0.0132618	1.17677	4.39113	0.287561	0.670016	-0.124835	-0.684373	P53690	MMP14_MOUSE	Mmp14	Matrix metalloproteinase-14
22.8346	22.743	22.7675	22.7286	22.6209	22.6276	23.9584	23.7492	23.6865	23.7695	23.7695	23.6865	23.4676	23.1158	23.3101	+	+		FLX/-_CONTROL;FLX/FLX_CONTROL	Keep	Discard	Discard	Discard	Discard	Discard	8.62707	6.02406e-08	1.04956	19.8064	3.658	0.00228599	0.577491	6.95715	2.93935	0.019127	0.472067	5.27854	Q8C0M9	ASGL1_MOUSE	Asrgl1	Isoaspartyl peptidase/L-asparaginase
15.1685	15.5941	15.666	15.76	15.6555	15.1268	16.6614	16.9255	16.5524	16.3001	16.4006	16.4189	16.0641	16.278	16.2569	+			FLX/-_CONTROL	Keep	Discard	Discard	Discard	Discard	Discard	4.54319	0.000111002	1.04799	7.21848	2.36244	0.0164242	0.704471	4.14156	1.33429	0.155306	0.343522	2.41674	Q8K202	RPA49_MOUSE	Polr1e	DNA-directed RNA polymerase I subunit RPA49
22.2332	22.3988	22.4349	22.2243	22.0493	22.0821	23.417	23.3511	23.2185	23.3101	23.1316	23.2821	22.8307	23.0224	23.141	+	+		FLX/-_CONTROL;FLX/FLX_CONTROL	Keep	Discard	Discard	Discard	Discard	Discard	7.08396	8.89469e-07	1.04795	13.7149	3.60822	0.00245458	0.760952	6.82967	1.94494	0.0664073	0.286993	3.40586	P16294	FA9_MOUSE	F9	Coagulation factor IX
18.933	18.9489	19.234	18.96	18.8801	18.6685	19.5967	19.7177	19.9882	20.4067	20.5261	19.6442	20.5545	19.806	19.7789	+	+		FLX/-_CONTROL;FLX/FLX_CONTROL	Keep	Discard	Keep	Discard	Discard	Discard	3.75526	0.000533305	1.04249	5.78849	3.08228	0.00526656	1.10905	5.58669	0.0828107	0.892287	-0.0665569	-0.227686	O55240	RDH5_MOUSE	Rdh5	Retinol dehydrogenase 5
18.4351	17.8261	18.3206	17.962	18.5304	18.335	19.2234	19.5761	19.0442	19.2559	19.3281	19.2301	19.1008	19.0218	19.3608	+	+		FLX/-_CONTROL;FLX/FLX_CONTROL	Keep	Discard	Discard	Discard	Discard	Discard	4.8213	6.48226e-05	1.04141	7.77581	2.88795	0.00697376	0.926238	5.17052	0.41643	0.562861	0.115175	0.929989	Q9DBY0	FOXP4_MOUSE	Foxp4	Forkhead box protein P4
24.6209	23.1095	23.4298	23.4041	23.2419	23.4298	24.9847	24.3712	23.9584	25.019	24.7234	24.4105	23.6431	22.6518	24.417	+			FLX/-_CONTROL	Keep	Discard	Discard	Discard	Discard	Discard	2.41045	0.00800363	1.03854	3.73374	0.0230071	0.961515	0.0313091	0.067068	1.34397	0.152814	1.00723	2.43192	Q8VCB3	GYS2_MOUSE	Gys2	Glycogen [starch] synthase, liver
22.1426	22.0951	22.2006	22.019	21.85	22.0821	23.2679	23.0156	23.1063	23.2051	23.0493	22.9742	22.6074	22.4651	22.4041	+	+	+	FLX/-_CONTROL;FLX/-_FLX/FLX;FLX/FLX_CONTROL	Keep	Discard	Discard	Discard	Discard	Discard	7.53075	3.92485e-07	1.03816	15.2695	2.88643	0.00698812	0.427297	5.16735	3.96032	0.00588367	0.610866	7.77214	Q9D142	NUD14_MOUSE	Nudt14	Uridine diphosphate glucose pyrophosphatase NUDT14
18.6525	19.0021	19.2296	18.9706	18.9429	18.8066	19.8855	20.2302	20.1457	19.7431	19.8429	19.9742	19.247	19.6011	19.8529	+			FLX/-_CONTROL	Keep	Discard	Discard	Discard	Discard	Discard	5.56612	1.5622e-05	1.03624	9.42961	2.21331	0.0210526	0.632975	3.87159	1.39961	0.142049	0.403267	2.51938	Q9D853	EFMT2_MOUSE	Eef1akmt2	EEF1A lysine methyltransferase 2
19.5402	18.6552	19.1307	19.3547	18.8227	18.7691	19.9316	20.2535	20.1704	20.0691	20.1332	19.8881	20.3857	20.1704	20.1206	+	+		FLX/-_CONTROL;FLX/FLX_CONTROL	Keep	Discard	Keep	Discard	Discard	Discard	4.22425	0.000209675	1.02889	6.61473	3.00198	0.00589232	1.18015	5.41214	0.760491	0.346225	-0.151264	-1.51485	O89026	ROBO1_MOUSE	Robo1	Roundabout homolog 1
19.2025	19.4439	19.7048	19.5666	19.5667	18.7927	20.4476	20.2535	20.343	20.6971	20.4273	20.2764	19.9072	20.4676	20.1457	+			FLX/-_CONTROL	Keep	Discard	Discard	Discard	Discard	Discard	4.32144	0.000172661	1.02794	6.79491	2.00979	0.0298117	0.793983	3.51623	0.8311	0.314403	0.23396	1.62806	Q8VDB2	ALG12_MOUSE	Alg12	Dol-P-Man:Man(7)GlcNAc(2)-PP-Dol alpha-1,6-mannosyltransferase
19.5874	19.5354	19.808	19.6022	19.6747	19.6747	20.6006	20.8113	20.7307	20.714	20.5165	20.6714	18.9971	20.0426	20.1946	+			FLX/-_CONTROL	Keep	Discard	Discard	Discard	Discard	Discard	8.18714	1.25235e-07	1.027	17.8514	0.148236	0.783324	0.097676	0.386189	2.09152	0.0551773	0.929322	3.65723	Q8VHI3	OFUT2_MOUSE	Pofut2	GDP-fucose protein O-fucosyltransferase 2
17.2246	16.8957	17.5116	17.1342	17.0135	16.8781	17.7534	18.6094	18.3097	17.8759	18.263	18.0056	17.5246	18.7194	18.5788	+			FLX/-_CONTROL	Keep	Discard	Discard	Discard	Discard	Discard	4.07503	0.000282779	1.02656	6.34429	2.33272	0.017199	1.16465	4.08706	0.173632	0.785058	-0.138086	-0.443988	Q8BTV1	TUSC3_MOUSE	Tusc3	Dolichyl-diphosphooligosaccharide--protein glycosyltransferase subunit TUSC3
22.9777	22.8576	22.8932	22.7056	22.8802	22.823	24.0275	23.9225	23.8191	23.867	23.8093	23.8385	23.2961	23.3376	23.2535	+	+	+	FLX/-_CONTROL;FLX/-_FLX/FLX;FLX/FLX_CONTROL	Keep	Discard	Discard	Discard	Discard	Discard	8.78054	4.56218e-08	1.02445	20.5352	3.98324	0.00150936	0.439534	7.83692	5.0149	0.00144384	0.584919	11.2727	Q5SUR0	PUR4_MOUSE	Pfas	Phosphoribosylformylglycinamidine synthase
16.9608	17.0415	16.9733	16.4218	16.4182	16.9127	17.353	18.3346	18.5378	17.7309	17.479	17.4393	16.9736	19.0649	18.7969	+			FLX/-_CONTROL	Keep	Discard	Discard	Discard	Discard	Discard	2.8245	0.0035008	1.02436	4.32641	1.83228	0.0403936	1.49039	3.21704	0.39354	0.581412	-0.466036	-0.887893	Q9DC53	CPNE8_MOUSE	Cpne8	Copine-8
21.8073	21.6971	21.5777	21.6141	21.5117	21.5069	22.7182	22.6929	22.6006	22.6992	22.5522	22.5961	22.1395	22.1795	21.9061	+	+	+	FLX/-_CONTROL;FLX/-_FLX/FLX;FLX/FLX_CONTROL	Keep	Discard	Discard	Discard	Discard	Discard	8.36071	9.30739e-08	1.02402	18.5998	2.86366	0.00725958	0.455865	5.11997	4.11003	0.00511981	0.568155	8.20342	Q9Z1B3	PLCB1_MOUSE	Plcb1	1-phosphatidylinositol 4,5-bisphosphate phosphodiesterase beta-1
19.4699	19.1487	18.5837	18.8444	18.8671	18.8436	20.3101	20.1581	19.8453	19.6837	20.0951	19.8074	19.1629	19.2046	19.5094	+			FLX/-_CONTROL	Keep	Discard	Discard	Discard	Discard	Discard	4.11809	0.000259457	1.0237	6.42157	0.868454	0.227372	0.33276	1.68744	2.44877	0.0351276	0.690945	4.30192	Q9QZI9	SERC3_MOUSE	Serinc3	Serine incorporator 3
20.2066	20.4067	20.5545	20.3752	20.3857	20.2302	21.2006	21.3962	21.5545	21.5165	21.3699	21.2593	21.5165	21.4923	20.8651	+	+		FLX/-_CONTROL;FLX/FLX_CONTROL	Keep	Discard	Discard	Discard	Discard	Discard	6.95742	1.12681e-06	1.02302	13.3016	3.20371	0.00437568	0.931506	5.85786	0.228766	0.727808	0.0915127	0.563751	P70265	F262_MOUSE	Pfkfb2	6-phosphofructo-2-kinase/fructose-2,6-bisphosphatase 2
19.4803	19.759	19.9158	19.6826	19.9167	19.8729	20.9098	20.6886	20.7876	20.9601	20.6886	20.7307	21.1015	20.8727	21.0292	+	+		FLX/-_CONTROL;FLX/FLX_CONTROL	Keep	Discard	Keep	Discard	Discard	Discard	6.58874	2.23434e-06	1.023	12.1606	4.9659	0.0004506	1.2299	11.0836	1.39775	0.142325	-0.2069	-2.51645	Q61127	NAB2_MOUSE	Nab2	NGFI-A-binding protein 2
27.4234	27.3992	27.2891	27.1214	27.4551	27.4551	28.0296	28.5682	28.4512	28.4938	28.1556	28.5754	27.673	27.8682	27.8019	+	+		FLX/-_CONTROL;FLX/FLX_CONTROL	Keep	Discard	Discard	Discard	Discard	Discard	5.57666	1.53456e-05	1.02174	9.45488	2.75012	0.00881739	0.42383	4.88776	2.39112	0.0379871	0.597909	4.19449	Q91W90	TXND5_MOUSE	Txndc5	Thioredoxin domain-containing protein 5
24.1015	24.0691	24.1565	24.2021	24.3101	24.3444	25.3444	25.2607	25.275	25.0975	25.0609	25.2643	24.2463	24.4614	24.6595	+		+	FLX/-_CONTROL;FLX/-_FLX/FLX	Keep	Discard	Discard	Discard	Discard	Discard	7.68961	2.98696e-07	1.01983	15.8602	1.40096	0.0878732	0.258443	2.52151	3.82923	0.00686822	0.76139	7.40988	P08030	APT_MOUSE	Aprt	Adenine phosphoribosyltransferase
28.8324	28.8711	28.9814	28.94	28.7739	28.7958	30.0217	29.8638	29.8843	30.0217	29.7549	29.7276	29.3971	28.8324	28.8445	+			FLX/-_CONTROL	Keep	Discard	Discard	Discard	Discard	Discard	7.86442	2.20375e-07	1.01322	16.5349	0.575718	0.379176	0.158898	1.20977	3.24939	0.0132742	0.854324	5.96221	P52840	ST1A1_MOUSE	Sult1a1	Sulfotransferase 1A1
21.9316	21.5961	21.7915	21.7013	21.8152	21.7756	22.8576	22.969	22.823	22.6671	22.6006	22.7695	22.1269	22.2707	22.3017	+	+		FLX/-_CONTROL;FLX/FLX_CONTROL	Keep	Discard	Discard	Discard	Discard	Discard	7.23282	6.72786e-07	1.01258	14.2159	3.31216	0.00375373	0.464579	6.10775	3.39249	0.0109875	0.547999	6.29772	Q8C0L0	TMX4_MOUSE	Tmx4	Thioredoxin-related transmembrane protein 4
18.4293	17.461	17.9083	17.6949	18.1023	17.764	19.0286	19.1947	19.2108	18.4667	18.8565	18.654	18.7408	18.8016	18.886	+			FLX/-_CONTROL	Keep	Discard	Discard	Discard	Discard	Discard	3.55671	0.000798111	1.00858	5.45849	2.54408	0.0121994	0.916154	4.48267	0.203383	0.755766	0.0924279	0.509507	Q8VHG2	AMOT_MOUSE	Amot	Angiomotin
21.1457	21.1704	21.1015	20.9243	20.8876	20.9024	21.7876	22.1519	21.9098	22.0292	22.1734	22.1301	21.6231	21.7471	21.9916	+	+		FLX/-_CONTROL;FLX/FLX_CONTROL	Keep	Discard	Discard	Discard	Discard	Discard	6.60932	2.14997e-06	1.00832	12.2219	3.7711	0.0019622	0.7653	7.25364	1.12618	0.206357	0.243024	2.09167	P26928	HGFL_MOUSE	Mst1	Hepatocyte growth factor-like protein
21.5213	21.0625	21.3101	21.2006	21.3101	21.1457	22.0054	22.1612	22.3725	22.4501	22.3294	22.2707	22.3962	22.4221	22.6562	+	+		FLX/-_CONTROL;FLX/FLX_CONTROL	Keep	Discard	Keep	Discard	Discard	Discard	6.13401	5.26279e-06	1.00649	10.8728	4.99448	0.000438367	1.23315	11.1935	1.10699	0.212309	-0.226657	-2.06173	P70303	PYRG2_MOUSE	Ctps2	CTP synthase 2
16.5853	16.3784	16.148	15.691	15.5438	15.503	17.0436	17.397	17.2549	16.5076	16.5984	17.0714	16.9183	17.135	18.1706	+			FLX/-_CONTROL	Keep	Discard	Discard	Discard	Discard	Discard	2.76242	0.00396304	1.00388	4.2357	2.19525	0.021716	1.43304	3.83946	0.629182	0.41536	-0.429159	-1.2997	Q61169	GATA6_MOUSE	Gata6	Transcription factor GATA-6
17.9677	17.9578	18.2969	18.2404	18.0773	18.023	19.2622	19.0645	19.0476	19.1382	18.7065	19.3604	18.5693	18.7529	18.372	+			FLX/-_CONTROL	Keep	Discard	Discard	Discard	Discard	Discard	5.46704	1.8859e-05	1.00274	9.19491	2.4001	0.0154344	0.470871	4.21112	1.98884	0.0629032	0.531869	3.48043	Q4VBF2	R3HD4_MOUSE	R3hdm4	R3H domain-containing protein 4
18.7596	18.4088	18.6091	18.5752	18.6594	18.388	19.8339	19.6961	19.3905	19.3183	19.3215	19.8462	18.4835	18.4681	18.8993	+			FLX/-_CONTROL	Keep	Discard	Discard	Discard	Discard	Discard	5.12659	3.58748e-05	1.00107	8.42374	0.153179	0.777107	0.0503146	0.397584	2.98239	0.0181799	0.950756	5.37011	O54918	B2L11_MOUSE	Bcl2l11	Bcl-2-like protein 11

## Sheet: ABpIF+ vs Ctrl Downregulated
																						ABpIF/+ vs Ctrl Downregulated
1	2	3	4	5	6	7	8	9	10	11	12	13	14	15	C: Student's T-test Significant FLX/-_CONTROL	C: Student's T-test Significant FLX/FLX_CONTROL	C: Student's T-test Significant FLX/-_FLX/FLX	C: Student's T-test significant	C: FLX/- vs CON UP	C: FLX/- vs CON DOWN	C: FLX/FLX vs CON UP	C: FLX/FLX vs CON DOWN	C: FLX/- vs FLX/FLX UP	C: FLX/- vs FLX/FLX DOWN	N: -Log Student's T-test p-value FLX/-_CONTROL	N: Student's T-test q-value FLX/-_CONTROL	N: Student's T-test Difference FLX/-_CONTROL	N: Student's T-test Test statistic FLX/-_CONTROL	N: -Log Student's T-test p-value FLX/FLX_CONTROL	N: Student's T-test q-value FLX/FLX_CONTROL	N: Student's T-test Difference FLX/FLX_CONTROL	N: Student's T-test Test statistic FLX/FLX_CONTROL	N: -Log Student's T-test p-value FLX/-_FLX/FLX	N: Student's T-test q-value FLX/-_FLX/FLX	N: Student's T-test Difference FLX/-_FLX/FLX	N: Student's T-test Test statistic FLX/-_FLX/FLX	T: Protein.Group	T: Protein.Names	T: Genes	T: First.Protein.Description
26.1852	25.7338	26.5682	26.7389	26.48	26.6458	8.6	8.6	8.6	8.6	8.6	8.6	24.5463	20.9388	8.6	+			FLX/-_CONTROL	Discard	Keep	Discard	Discard	Discard	Discard	16.2739	5.20756e-14	-17.792	-116.507	1.47573	0.0771687	-8.36363	-2.63966	NaN	NaN	0	NaN	P11589	MUP2_MOUSE	Mup2	Major urinary protein 2
25.3066	25.0691	25.7796	26.189	25.8599	25.8904	8.6	8.6	8.6	8.6	8.6	8.6	23.4923	20.4273	8.6	+			FLX/-_CONTROL	Discard	Keep	Discard	Discard	Discard	Discard	15.654	1.74323e-13	-17.0824	-100.998	1.53957	0.0687291	-8.17591	-2.74118	NaN	NaN	0	NaN	P11588	MUP1_MOUSE	Mup1	Major urinary protein 1
24.217	22.9189	23.8093	23.9406	23.6096	23.7895	8.6	8.6	8.6	8.6	8.6	8.6	21.5404	8.6	8.6	+			FLX/-_CONTROL	Discard	Keep	Discard	Discard	Discard	Discard	14.8748	4.89481e-13	-15.1142	-84.3945	2.17776	0.0222532	-10.8007	-3.80847	NaN	NaN	0	NaN	B5X0G2	MUP17_MOUSE	Mup17	Major urinary protein 17
22.3457	22.2332	21.895	21.9024	22.0426	21.9777	8.6	8.6	8.6	8.6	8.6	8.6	21.8913	21.2877	21.6276	+		+	FLX/-_CONTROL;FLX/-_FLX/FLX	Discard	Keep	Discard	Discard	Discard	Keep	18.1289	2.18155e-15	-13.4661	-178.623	1.65017	0.0562477	-0.463902	-2.9188	11.9687	4.73714e-09	-13.0022	-113.679	Q3UT41;D3YY49	D3YY49_MOUSE;Q3UT41_MOUSE	Lipo2;Lipo3	Lipase
24.4425	23.9225	23.3778	23.8858	23.5285	23.8576	19.4261	8.6	8.6	8.6	8.6	8.6	20.7471	19.2031	19.8877	+	+		FLX/-_CONTROL;FLX/FLX_CONTROL	Discard	Keep	Discard	Keep	Discard	Discard	4.64451	9.17092e-05	-13.4314	-7.41805	4.84119	0.000519648	-3.88979	-10.6152	2.05303	0.0579664	-9.54165	-3.59056	O55071	CP2BJ_MOUSE	Cyp2b19	Cytochrome P450 2B19
21.1143	21.7756	21.9024	22.0224	21.743	21.8651	8.6	8.6	8.6	8.6	8.6	8.6	8.6	8.6	8.6	+	+		FLX/-_CONTROL;FLX/FLX_CONTROL	Discard	Keep	Discard	Keep	Discard	Discard	15.6242	1.74323e-13	-13.1371	-100.308	10.4311	1.93422e-08	-13.1371	-68.5236	NaN	NaN	0	NaN	Q68FF9	S5A1_MOUSE	Srd5a1	3-oxo-5-alpha-steroid 4-dehydrogenase 1
23.417	23.6865	23.7286	23.5045	23.4041	23.2273	8.6	8.6	8.6	8.6	8.6	19.5155	21.7915	20.343	19.7569	+	+		FLX/-_CONTROL;FLX/FLX_CONTROL	Discard	Keep	Discard	Keep	Discard	Discard	4.52384	0.000115459	-13.0754	-7.18081	3.6589	0.00228599	-2.86417	-6.95947	2.1688	0.0505341	-10.2112	-3.79264	B2RT89;Q96LX3	B2RT89_MOUSE;Q96LX3_MOUSE	Slc22a28;Slc22a30	Predicted gene, EG434674
21.2535	22.5731	21.2006	21.7675	20.68	21.5915	8.6	8.6	8.6	8.6	8.6	8.6	8.6	8.6	8.6	+	+		FLX/-_CONTROL;FLX/FLX_CONTROL	Discard	Keep	Discard	Keep	Discard	Discard	12.5498	5.5181e-11	-12.911	-49.3483	8.28095	1.13328e-06	-12.911	-33.7113	NaN	NaN	0	NaN	Q78JN3	ECI3_MOUSE	Eci3	Enoyl-CoA delta isomerase 3, peroxisomal
24.6757	23.5285	22.8895	22.9513	22.6298	22.823	8.6	21.5498	8.6	8.6	8.6	8.6	21.3645	22.3017	8.6	+			FLX/-_CONTROL	Discard	Keep	Discard	Discard	Discard	Discard	3.71966	0.000572154	-12.4913	-5.72851	1.06091	0.16181	-5.82754	-1.98982	NaN	NaN	0	NaN	Q9JK88	SPI2_MOUSE	Serpini2	Serpin I2
20.6096	20.5823	21.2477	20.7715	22.0983	20.9672	8.6	8.6	8.6	8.6	8.6	8.6	8.6	19.2162	8.6	+			FLX/-_CONTROL	Discard	Keep	Discard	Discard	Discard	Discard	12.8843	2.80324e-11	-12.4461	-53.3144	2.1751	0.022356	-8.90737	-3.80377	NaN	NaN	0	NaN	Q8CF02	FM25C_MOUSE	Fam25a	Protein FAM25A
21.4526	20.8346	20.1825	20.3962	20.3962	20.654	8.6	8.6	8.6	8.6	8.6	8.6	21.1825	21.2125	22.0691	+		+	FLX/-_CONTROL;FLX/-_FLX/FLX	Discard	Keep	Discard	Discard	Discard	Keep	13.7552	4.7666e-12	-12.0527	-65.1872	1.40308	0.0875332	0.835332	2.52485	10.396	3.54235e-08	-12.888	-67.7351	Q80UR4	Q80UR4_MOUSE	Prss34	Mast cell protease-11
19.4514	20.7056	20.6628	20.6714	20.9171	20.85	8.6	8.6	8.6	8.6	8.6	8.6	8.6	8.6	17.8523	+			FLX/-_CONTROL	Discard	Keep	Discard	Discard	Discard	Discard	12.9167	2.66682e-11	-11.943	-53.7148	2.46468	0.013917	-8.85892	-4.33181	NaN	NaN	0	NaN	Q0VBD2	MCM10_MOUSE	Mcm10	Protein MCM10 homolog
22.654	23.867	24.5869	24.7745	24.0609	24.019	20.4273	8.6	8.6	19.7638	8.6	8.6	19.9742	19.3471	8.6	+			FLX/-_CONTROL	Discard	Keep	Discard	Discard	Discard	Discard	3.09513	0.00201875	-11.5619	-4.73074	1.86038	0.0386035	-8.01998	-3.26381	NaN	NaN	0	NaN	Q91X36	Q91X36_MOUSE	Sult5a1	Sulfotransferase
22.9864	23.8576	23.2821	23.1642	23.0088	23.3645	19.0309	8.6	8.6	8.6	8.6	18.5882	21.8423	20.4676	19.4084	+	+		FLX/-_CONTROL;FLX/FLX_CONTROL	Discard	Keep	Discard	Keep	Discard	Discard	3.41317	0.00106381	-11.2741	-5.22654	3.00327	0.00588672	-2.7045	-5.4149	1.50761	0.122297	-8.5696	-2.69027	Q80YX8	Q80YX8_MOUSE	Mup21	Major urinary protein 21
18.9395	19.4979	19.3956	19.6293	19.7205	19.7851	8.6	8.6	8.6	8.6	8.6	8.6	18.2828	18.9529	18.1225	+		+	FLX/-_CONTROL;FLX/-_FLX/FLX	Discard	Keep	Discard	Discard	Discard	Keep	15.0017	3.81387e-13	-10.8946	-86.8991	2.39652	0.015502	-1.04187	-4.2045	9.98586	7.00604e-08	-9.85275	-59.1743	P25322	CCND1_MOUSE	Ccnd1	G1/S-specific cyclin-D1
20.6453	17.8605	19.081	20.4476	19.1819	19.7334	8.6	8.6	8.6	8.6	8.6	8.6	8.6	18.1991	8.6	+			FLX/-_CONTROL	Discard	Keep	Discard	Discard	Discard	Discard	9.8026	9.18765e-09	-10.8916	-26.0895	2.01499	0.029569	-7.6919	-3.52513	NaN	NaN	0	NaN	K7N6K9	K7N6K9_MOUSE	Sult2a5	Sulfotransferase
18.1843	18.3912	19.8271	19.7093	19.2937	19.4072	8.6	8.6	8.6	8.6	8.6	8.6	16.2985	17.1886	8.6	+			FLX/-_CONTROL	Discard	Keep	Discard	Discard	Discard	Discard	11.3659	5.26711e-10	-10.5355	-37.5222	1.56872	0.0651762	-5.10641	-2.78776	NaN	NaN	0	NaN	Q91WU2	S22A7_MOUSE	Slc22a7	Solute carrier family 22 member 7
20.9601	21.2877	20.6628	20.7307	20.265	21.2006	8.6	8.6	18.8974	8.6	8.6	8.6	19.0634	19.5841	21.2125	+			FLX/-_CONTROL	Discard	Keep	Discard	Discard	Discard	Discard	3.94447	0.000365486	-10.5349	-6.11359	0.983389	0.186129	-0.897805	-1.86855	2.16307	0.050896	-9.6371	-3.78252	P01754;P06328	HVM10_MOUSE;HVM49_MOUSE	Ighv1-62-3;Ighv1-72	Ig heavy chain V region 1-62-3
19.0237	18.9563	19.4496	18.4351	19.9271	18.5943	8.6	8.6	8.6	8.6	8.6	8.6	8.6	21.3538	20.4067	+			FLX/-_CONTROL	Discard	Keep	Discard	Discard	Discard	Discard	12.2874	9.27138e-11	-10.4643	-46.4444	0.36878	0.5417	-2.27752	-0.841684	NaN	NaN	0	NaN	Q6GQT1	A2MG_MOUSE	A2m	Alpha-2-macroglobulin-P
17.8338	19.016	19.3887	19.3843	19.4341	19.2855	8.6	8.6	8.6	8.6	8.6	8.6	8.6	17.9102	8.6	+			FLX/-_CONTROL	Discard	Keep	Discard	Discard	Discard	Discard	11.7956	2.34977e-10	-10.4571	-41.4491	2.03599	0.0284575	-7.35368	-3.5612	NaN	NaN	0	NaN	Q8K0L3	ACSM2_MOUSE	Acsm2	Acyl-coenzyme A synthetase ACSM2, mitochondrial
21.2006	21.1079	20.9388	20.9812	20.6006	21.0156	20.1825	8.6	8.6	8.6	8.6	8.6	19.3554	20.4775	21.1519	+			FLX/-_CONTROL	Discard	Keep	Discard	Discard	Discard	Discard	3.52387	0.000849706	-10.4437	-5.40494	0.922213	0.207173	-0.645833	-1.77241	1.96624	0.0647326	-9.79786	-3.44197	Q8R0I0	ACE2_MOUSE	Ace2	Angiotensin-converting enzyme 2
18.6613	19.702	18.9614	18.8907	18.6245	18.9329	8.6	8.6	8.6	8.6	8.6	8.6	19.312	8.6	17.1157	+			FLX/-_CONTROL	Discard	Keep	Discard	Discard	Discard	Discard	13.7558	4.7666e-12	-10.3621	-65.1955	0.963621	0.192311	-3.9529	-1.83753	NaN	NaN	0	NaN	Q6ZPF3	TIAM2_MOUSE	Tiam2	Rho guanine nucleotide exchange factor TIAM2
20.5451	20.1206	20.0292	19.9601	19.9459	20.4874	8.6	8.6	19.6354	8.6	8.6	8.6	20.1206	19.4585	19.6014	+			FLX/-_CONTROL	Discard	Keep	Discard	Discard	Discard	Discard	3.45126	0.00098434	-9.74216	-5.28757	1.19295	0.127524	-0.454566	-2.19579	1.96832	0.064504	-9.28759	-3.44549	Q91WD0	GP108_MOUSE	Gpr108	Protein GPR108
21.9171	22.3073	21.9951	22.3156	21.8423	21.8802	8.6	19.6245	20.0292	8.6	8.6	8.6	19.888	19.8015	19.5877	+	+		FLX/-_CONTROL;FLX/FLX_CONTROL	Discard	Keep	Discard	Keep	Discard	Discard	2.66504	0.0048101	-9.70064	-4.09479	6.08747	8.73393e-05	-2.28383	-16.2386	1.15709	0.197659	-7.4168	-2.13986	Q8BQS5	PAQR2_MOUSE	Adipor2	Adiponectin receptor protein 2
25.4645	25.9383	25.4073	25.3031	25.3135	25.6703	20.002	8.6	20.4476	18.8723	20.4576	8.6	24.1488	23.0105	21.0088	+			FLX/-_CONTROL	Discard	Keep	Discard	Discard	Discard	Discard	2.52029	0.00641733	-9.35294	-3.88829	2.5614	0.011877	-2.79348	-4.51596	0.963843	0.262478	-6.55946	-1.83788	P04939	MUP3_MOUSE	Mup3	Major urinary protein 3
17.8681	18.4039	18.0936	17.9345	17.7544	17.2386	8.6	8.6	8.6	8.6	8.6	8.6	17.0891	17.3378	8.6	+			FLX/-_CONTROL	Discard	Keep	Discard	Discard	Discard	Discard	13.3006	1.25933e-11	-9.28217	-58.6935	0.983433	0.186129	-3.53989	-1.86862	NaN	NaN	0	NaN	Q923T7	TRIM7_MOUSE	Trim7	E3 ubiquitin-protein ligase TRIM7
18.1004	19.025	18.2279	17.7581	15.7619	17.7115	8.6	8.6	8.6	8.6	8.6	8.6	8.6	8.6	8.6	+	+		FLX/-_CONTROL;FLX/FLX_CONTROL	Discard	Keep	Discard	Keep	Discard	Discard	8.79658	4.47994e-08	-9.16411	-20.6128	5.6656	0.000161037	-9.16411	-14.0812	NaN	NaN	0	NaN	Q812A2	SRGP3_MOUSE	Srgap3	SLIT-ROBO Rho GTPase-activating protein 3
18.1065	17.8549	17.1151	17.59	17.8647	17.5759	8.6	8.6	8.6	8.6	8.6	8.6	17.2868	17.7087	18.2717	+		+	FLX/-_CONTROL;FLX/-_FLX/FLX	Discard	Keep	Discard	Discard	Discard	Keep	13.7481	4.7666e-12	-9.08449	-65.0798	0.0945765	0.858389	0.0712411	0.257349	9.41506	1.99417e-07	-9.15573	-49.0247	P04230	HB21_MOUSE	H2-Eb1	H-2 class II histocompatibility antigen, E-B beta chain
18.7468	19.7578	19.75	19.7787	19.091	19.4327	8.6	8.6	8.6	19.0752	8.6	8.6	18.9121	19.5923	19.43	+			FLX/-_CONTROL	Discard	Keep	Discard	Discard	Discard	Discard	3.38098	0.00113607	-9.08029	-5.17525	0.15309	0.777107	-0.114654	-0.39738	2.00222	0.061855	-8.96564	-3.50328	O88466	ZN106_MOUSE	Znf106	Zinc finger protein 106
20.3211	20.1079	20.3857	20.6714	20.5731	20.417	8.6	8.6	8.6	17.0541	16.7233	8.6	18.8201	17.2537	8.6	+			FLX/-_CONTROL	Discard	Keep	Discard	Discard	Discard	Discard	3.37891	0.0011408	-9.04982	-5.17195	1.48207	0.0762883	-5.52147	-2.64971	NaN	NaN	0	NaN	Q8BUX5	RHBG_MOUSE	Rhbg	Ammonium transporter Rh type B
21.3101	21.6628	20.9459	21.4825	20.3211	20.9316	8.6	8.6	8.6	19.2339	8.6	18.8552	20.6886	20.1581	20.5069	+			FLX/-_CONTROL	Discard	Keep	Discard	Discard	Discard	Discard	2.6565	0.00489074	-9.02747	-4.08252	1.16348	0.134459	-0.657805	-2.14983	1.44734	0.1333	-8.36967	-2.59471	Q61391	NEP_MOUSE	Mme	Neprilysin
19.2629	18.8802	19.1554	18.7207	19.5255	18.8435	8.6	8.6	8.6	18.4388	8.6	8.6	18.8464	18.9232	18.5362	+			FLX/-_CONTROL	Discard	Keep	Discard	Discard	Discard	Discard	3.50008	0.000892648	-8.82487	-5.36634	0.751475	0.27842	-0.296053	-1.50029	2.03017	0.0594377	-8.52882	-3.55119	Q99KU1	DHDDS_MOUSE	Dhdds	Dehydrodolichyl diphosphate synthase complex subunit Dhdds
19.9459	19.4638	18.6642	18.9145	18.9965	19.3381	8.6	8.6	8.6	8.6	20.4476	8.6	8.6	8.6	20.714	+			FLX/-_CONTROL	Discard	Keep	Discard	Discard	Discard	Discard	2.84668	0.00335859	-8.64591	-4.359	1.37255	0.0926137	-6.58252	-2.4768	NaN	NaN	0	NaN	P01633	KV5A1_MOUSE	Igkv6-17	Immunoglobulin kappa chain variable 6-17
19.4934	19.4074	17.7682	18.9508	8.6	19.0379	8.6	8.6	8.6	8.6	8.6	8.6	8.6	8.6	8.6	+			FLX/-_CONTROL	Discard	Keep	Discard	Discard	Discard	Discard	3.2359	0.00151837	-8.60961	-4.94725	1.92941	0.0342599	-8.60961	-3.37961	NaN	NaN	0	NaN	Q5SS90	CG057_MOUSE	Gm11992	Uncharacterized protein C7orf57 homolog
16.9405	17.1064	17.3559	16.9546	16.7939	17.2922	8.6	8.6	8.6	8.6	8.6	8.6	17.2973	16.7401	8.6	+			FLX/-_CONTROL	Discard	Keep	Discard	Discard	Discard	Discard	15.3883	1.87539e-13	-8.47392	-95	0.783016	0.264011	-2.86144	-1.55112	NaN	NaN	0	NaN	Q8VCP8	KAD6_MOUSE	Ak6	Adenylate kinase isoenzyme 6
18.2841	18.7842	18.8869	8.6	19.0591	18.6397	8.6	8.6	8.6	8.6	8.6	8.6	17.6062	17.2394	8.6	+			FLX/-_CONTROL	Discard	Keep	Discard	Discard	Discard	Discard	3.26336	0.00144074	-8.44232	-4.99001	0.355206	0.553683	-2.56046	-0.816033	NaN	NaN	0	NaN	Q80TS8	SE1L3_MOUSE	Sel1l3	Protein sel-1 homolog 3
17.2467	17.0848	16.8944	17.2983	16.3764	16.7682	8.6	8.6	8.6	8.6	8.6	8.6	8.6	8.6	8.6	+	+		FLX/-_CONTROL;FLX/FLX_CONTROL	Discard	Keep	Discard	Keep	Discard	Discard	13.3507	1.15493e-11	-8.34481	-59.3773	8.84083	3.6574e-07	-8.34481	-40.5624	NaN	NaN	0	NaN	Q925E0	SNTG2_MOUSE	Sntg2	Gamma-2-syntrophin
17.045	17.2347	16.9517	16.9047	16.6443	16.7484	8.6	8.6	8.6	8.6	8.6	8.6	16.7773	17.2936	16.9897	+		+	FLX/-_CONTROL;FLX/-_FLX/FLX	Discard	Keep	Discard	Discard	Discard	Keep	15.4729	1.80676e-13	-8.32147	-96.8695	0.255275	0.65638	0.0987062	0.618944	11.1158	1.4545e-08	-8.42017	-85.8526	Q9Z1X2	PTSS2_MOUSE	Ptdss2	Phosphatidylserine synthase 2
18.249	18.5891	18.5827	18.4542	18.2404	18.3602	8.6	8.6	18.0939	8.6	8.6	8.6	17.9597	18.5742	18.5044	+			FLX/-_CONTROL	Discard	Keep	Discard	Discard	Discard	Discard	3.39479	0.00110463	-8.23029	-5.19722	0.163961	0.76342	-0.0665038	-0.422193	2.01154	0.0612175	-8.16378	-3.51922	Q62356	FSTL1_MOUSE	Fstl1	Follistatin-related protein 1
18.1691	18.1953	18.5366	18.6435	18.0847	18.5459	8.6	8.6	8.6	8.6	8.6	18.6078	8.6	16.686	18.7186	+			FLX/-_CONTROL	Discard	Keep	Discard	Discard	Discard	Discard	3.16959	0.00173183	-8.09456	-4.84469	0.953434	0.196	-3.6943	-1.82153	NaN	NaN	0	NaN	Q8R2H9	PHOP1_MOUSE	Phospho1	Phosphoethanolamine/phosphocholine phosphatase
15.8049	16.8681	16.8273	16.2676	17.1794	16.8801	8.6	8.6	8.6	8.6	8.6	8.6	8.6	8.6	8.6	+	+		FLX/-_CONTROL;FLX/FLX_CONTROL	Discard	Keep	Discard	Keep	Discard	Discard	11.537	3.81703e-10	-8.0379	-39.0397	7.57352	4.83448e-06	-8.0379	-26.6692	NaN	NaN	0	NaN	O09046	OXLA_MOUSE	Il4i1	L-amino-acid oxidase
15.914	16.8674	16.6891	16.604	16.9312	16.0831	8.6	8.6	8.6	8.6	8.6	8.6	16.1382	15.614	8.6	+			FLX/-_CONTROL	Discard	Keep	Discard	Discard	Discard	Discard	12.2575	9.7348e-11	-7.9148	-46.1238	1.00503	0.178523	-3.06405	-1.90245	NaN	NaN	0	NaN	Q6VVW5	ANPRB_MOUSE	Npr2	Atrial natriuretic peptide receptor 2
16.7477	16.6423	16.0131	16.2896	16.4307	15.3834	8.6	8.6	8.6	8.6	8.6	8.6	16.259	16.1847	17.0021	+		+	FLX/-_CONTROL;FLX/-_FLX/FLX	Discard	Keep	Discard	Discard	Discard	Keep	11.3734	5.24896e-10	-7.65112	-37.5881	0.281405	0.627772	0.230822	0.67204	9.23116	2.72493e-07	-7.88194	-46.1394	Q99PQ1	TR12A_MOUSE	Trim12a	Tripartite motif-containing protein 12A
16.4006	16.0941	15.9664	16.6159	16.0613	16.1137	8.6	8.6	8.6	8.6	8.6	8.6	15.2541	8.6	15.3382	+			FLX/-_CONTROL	Discard	Keep	Discard	Discard	Discard	Discard	14.3875	1.28853e-12	-7.60866	-75.4246	1.1578	0.135838	-3.14456	-2.14098	NaN	NaN	0	NaN	Q9D8K8	S2539_MOUSE	Slc25a39	Mitochondrial glutathione transporter SLC25A39
17.0744	16.4054	16.0096	15.9531	15.8011	15.4757	8.6	8.6	8.6	8.6	8.6	8.6	14.704	13.7189	8.6	+			FLX/-_CONTROL	Discard	Keep	Discard	Discard	Discard	Discard	10.8242	1.41134e-09	-7.51986	-33.0919	1.6673	0.054461	-3.77887	-2.94652	NaN	NaN	0	NaN	Q8BIF0	C99L2_MOUSE	Cd99l2	CD99 antigen-like protein 2
16.791	16.56	15.4939	16.1488	15.9772	15.5667	8.6	8.6	8.6	8.6	8.6	8.6	8.6	8.6	16.3354	+			FLX/-_CONTROL	Discard	Keep	Discard	Discard	Discard	Discard	11.0911	8.75095e-10	-7.48963	-35.2067	1.61446	0.0598997	-4.91117	-2.86119	NaN	NaN	0	NaN	O35621	PMM1_MOUSE	Pmm1	Phosphomannomutase 1
19.5273	19.4844	18.8163	18.7227	18.5096	18.5963	8.6	8.6	8.6	8.6	17.5433	16.9068	8.6	17.8384	8.6	+			FLX/-_CONTROL	Discard	Keep	Discard	Discard	Discard	Discard	2.65623	0.00489254	-7.46775	-4.08213	2.04191	0.0282003	-7.2633	-3.57138	NaN	NaN	0	NaN	Q3TBL6	TP8L3_MOUSE	Tnfaip8l3	Tumor necrosis factor alpha-induced protein 8-like protein 3
17.3285	17.5382	16.7339	17.3523	16.9837	16.8244	8.6	8.6	8.6	15.9332	8.6	8.6	8.6	16.0266	8.6	+			FLX/-_CONTROL	Discard	Keep	Discard	Discard	Discard	Discard	3.84528	0.000443863	-7.30466	-5.94184	2.12033	0.0246455	-6.05131	-3.70747	NaN	NaN	0	NaN	Q07079	IBP5_MOUSE	Igfbp5	Insulin-like growth factor-binding protein 5
16.5367	17.1593	17.2148	17.4991	16.4698	16.5917	8.6	8.6	14.6673	8.6	8.6	8.6	8.6	14.8596	15.6955	+			FLX/-_CONTROL	Discard	Keep	Discard	Discard	Discard	Discard	4.48829	0.000124113	-7.30068	-7.11195	1.44668	0.0811575	-3.86023	-2.59366	NaN	NaN	0	NaN	P57016	LAD1_MOUSE	Lad1	Ladinin-1
17.7424	17.0725	16.8184	17.113	17.1968	16.2339	8.6	8.6	8.6	16.2456	8.6	8.6	8.6	15.9631	8.6	+			FLX/-_CONTROL	Discard	Keep	Discard	Discard	Discard	Discard	3.61003	0.000715475	-7.15525	-5.54605	2.09161	0.0259124	-5.97514	-3.6574	NaN	NaN	0	NaN	Q9CQZ1	HSBP1_MOUSE	Hsbp1	Heat shock factor-binding protein 1
16.8225	17.5675	17.2317	17.1024	17.2363	16.6725	8.6	8.6	16.8691	8.6	8.6	8.6	8.6	16.9818	17.6306	+			FLX/-_CONTROL	Discard	Keep	Discard	Discard	Discard	Discard	3.36405	0.00117359	-7.12733	-5.14837	0.697058	0.305472	-2.70136	-1.4118	NaN	NaN	0	NaN	Q8BK62	OLFL3_MOUSE	Olfml3	Olfactomedin-like protein 3
16.7846	16.7973	17.2724	17.4088	16.8229	16.4007	8.6	8.6	8.6	15.8906	8.6	8.6	8.6	14.7218	8.6	+			FLX/-_CONTROL	Discard	Keep	Discard	Discard	Discard	Discard	3.76123	0.000526385	-7.09934	-5.79859	2.62236	0.0107515	-6.27385	-4.63419	NaN	NaN	0	NaN	Q9WTW5	S22A3_MOUSE	Slc22a3	Solute carrier family 22 member 3
17.4508	17.9225	16.5168	16.5492	17.2417	16.7604	8.6	8.6	8.6	8.6	8.6	17.3231	16.7608	16.627	16.729	+			FLX/-_CONTROL	Discard	Keep	Discard	Discard	Discard	Discard	3.12054	0.00191386	-7.0197	-4.76949	0.50837	0.426612	-0.367979	-1.09394	1.77674	0.0835187	-6.65173	-3.12523	P01878	IGHA_MOUSE		Ig alpha chain C region
17.9403	18.1852	18.2691	17.8959	17.9254	18.0669	16.4277	8.6	8.6	8.6	16.6976	8.6	17.614	8.6	15.7756	+			FLX/-_CONTROL	Discard	Keep	Discard	Discard	Discard	Discard	2.6289	0.00516482	-6.79291	-4.04292	1.22583	0.12011	-4.05061	-2.24709	NaN	NaN	0	NaN	Q9CR37	PPDPF_MOUSE	Ppdpf	Pancreatic progenitor cell differentiation and proliferation factor
17.3237	17.7491	17.8711	18.007	18.2916	18.2311	16.9824	8.6	8.6	8.6	8.6	15.9643	8.6	8.6	8.6	+	+		FLX/-_CONTROL;FLX/FLX_CONTROL	Discard	Keep	Discard	Keep	Discard	Discard	2.59993	0.00547337	-6.68781	-4.00149	9.08211	2.39342e-07	-9.31226	-43.9251	NaN	NaN	0	NaN	O88623	UBP2_MOUSE	Usp2	Ubiquitin carboxyl-terminal hydrolase 2
8.6	17.1545	16.1949	16.4036	16.6333	16.573	8.6	8.6	8.6	8.6	8.6	8.6	8.6	17.1989	18.2418	+			FLX/-_CONTROL	Discard	Keep	Discard	Discard	Discard	Discard	3.25446	0.00146615	-6.6599	-4.97614	0.0747552	0.88611	-0.579656	-0.207044	NaN	NaN	0	NaN	Q31099	Q31099_MOUSE	H2-DMb2	H2-M beta 2
27.5165	27.5754	27.7389	27.7708	27.7389	27.7453	21.3045	21.2477	21.2477	20.5731	20.8346	21.0625	24.0854	22.2477	22.3988	+	+		FLX/-_CONTROL;FLX/FLX_CONTROL	Discard	Keep	Discard	Keep	Discard	Discard	12.8423	3.01481e-11	-6.63596	-52.7988	5.2462	0.000301408	-4.77034	-12.2056	2.50941	0.0327115	-1.86562	-4.41646	P33267	CP2F2_MOUSE	Cyp2f2	Cytochrome P450 2F2
16.4992	16.3433	15.98	16.3017	16.0167	16.6624	8.6	8.6	8.6	8.6	15.087	8.6	15.0882	16.6338	17.3894	+			FLX/-_CONTROL	Discard	Keep	Discard	Discard	Discard	Discard	3.93191	0.000375119	-6.61938	-6.09166	0.0524743	0.917412	0.0699277	0.148432	2.32336	0.0412116	-6.68931	-4.06996	Q504P2	CL12A_MOUSE	Clec12a	C-type lectin domain family 12 member A
15.2774	14.3949	14.9035	15.8447	15.3873	15.4644	8.6	8.6	8.6	8.6	8.6	8.6	13.1586	15.836	16.708	+		+	FLX/-_CONTROL;FLX/-_FLX/FLX	Discard	Keep	Discard	Discard	Discard	Keep	10.7118	1.76287e-09	-6.61202	-32.2391	0.00984601	0.983681	0.0221537	0.0291173	4.52017	0.00305904	-6.63417	-9.48955	E9Q9A9	OAS2_MOUSE	Oas2	2'-5'-oligoadenylate synthase 2
16.0946	16.2972	16.6445	16.3486	15.9758	15.9454	8.6	8.6	8.6	8.6	15.022	8.6	15.9097	16.2372	15.5075	+			FLX/-_CONTROL	Discard	Keep	Discard	Discard	Discard	Discard	3.9286	0.000376892	-6.54737	-6.08589	0.801698	0.255665	-0.332898	-1.58109	2.25766	0.0454759	-6.21447	-3.95098	Q8QZX5	LSM10_MOUSE	Lsm10	U7 snRNA-associated Sm-like protein LSm10
17.0304	17.4174	16.8352	16.1994	15.3514	16.3166	8.6	8.6	8.6	8.6	17.0061	8.6	15.1119	15.7903	16.3515	+			FLX/-_CONTROL	Discard	Keep	Discard	Discard	Discard	Discard	2.97831	0.00256709	-6.52406	-4.55437	0.788431	0.261449	-0.773821	-1.55982	1.56738	0.113253	-5.75024	-2.78563	Q9QY23	PKP3_MOUSE	Pkp3	Plakophilin-3
17.8466	17.8447	17.581	17.7613	17.7636	18.1258	8.6	8.6	8.6	17.3891	16.5266	8.6	17.4246	16.9777	16.7962	+			FLX/-_CONTROL	Discard	Keep	Discard	Discard	Discard	Discard	2.34434	0.00914635	-6.43456	-3.64152	2.63242	0.010602	-0.754324	-4.65389	1.19271	0.187619	-5.68023	-2.19541	Q9D844	DNJC4_MOUSE	Dnajc4	DnaJ homolog subfamily C member 4
15.4836	8.6	14.8118	19.6737	15.6543	14.9966	8.6	8.6	8.6	8.6	8.6	8.6	8.6	15.4792	14.9754	+			FLX/-_CONTROL	Discard	Keep	Discard	Discard	Discard	Discard	2.81539	0.00356458	-6.27001	-4.31306	0.305131	0.602801	-1.85181	-0.719234	NaN	NaN	0	NaN	Q80VH0	BANK1_MOUSE	Bank1	B-cell scaffold protein with ankyrin repeats
14.64	14.7271	14.7684	14.3205	15.2811	14.6569	8.6	8.6	8.6	8.6	8.6	8.6	16.5733	8.6	16.048	+			FLX/-_CONTROL	Discard	Keep	Discard	Discard	Discard	Discard	12.4446	6.63372e-11	-6.13232	-48.1633	0.238851	0.674848	-0.991899	-0.584915	NaN	NaN	0	NaN	Q7TT36	AGRA3_MOUSE	Adgra3	Adhesion G protein-coupled receptor A3
14.8864	15.6017	15.901	16.1899	15.9971	15.7056	8.6	8.6	8.6	14.6364	8.6	8.6	14.7585	15.0082	8.6	+			FLX/-_CONTROL	Discard	Keep	Discard	Discard	Discard	Discard	3.86131	0.00043036	-6.10755	-5.96939	1.12575	0.144429	-2.92475	-2.091	NaN	NaN	0	NaN	B2RXA1	PLCX2_MOUSE	Plcxd2	PI-PLC X domain-containing protein 2
17.4226	17.3456	17.6927	17.015	17.2558	17.1989	17.0727	8.6	8.6	8.6	15.9201	8.6	16.2917	17.8845	18.0453	+			FLX/-_CONTROL	Discard	Keep	Discard	Discard	Discard	Discard	2.34173	0.0091909	-6.08964	-3.63789	0.0791828	0.8807	0.0854203	0.218424	1.38483	0.145147	-6.17506	-2.49611	P97484	LIRB3_MOUSE	Pirb	Paired immunoglobulin-like receptor B
14.3415	14.8636	14.1325	14.8997	15.0605	14.6426	8.6	8.6	8.6	8.6	8.6	8.6	14.1006	12.1959	8.6	+			FLX/-_CONTROL	Discard	Keep	Discard	Discard	Discard	Discard	11.8	2.34977e-10	-6.05674	-41.4909	1.58124	0.0637403	-3.02455	-2.80783	NaN	NaN	0	NaN	Q9DBP0	NPT2B_MOUSE	Slc34a2	Sodium-dependent phosphate transport protein 2B
15.3609	14.8903	16.499	16.4262	8.6	15.8235	8.6	8.6	8.6	8.6	8.6	8.6	8.6	8.6	8.6	+			FLX/-_CONTROL	Discard	Keep	Discard	Discard	Discard	Discard	3.2012	0.00162681	-5.99998	-4.89345	1.90759	0.0354892	-5.99998	-3.34286	NaN	NaN	0	NaN	Q3U095	NXPE2_MOUSE	Nxpe2	NXPE family member 2
16.0108	15.9257	15.8338	15.1442	16.0495	16.169	16.625	8.6	8.6	8.6	8.6	8.6	15.2106	16.3099	16.0926	+			FLX/-_CONTROL	Discard	Keep	Discard	Discard	Discard	Discard	2.87264	0.00318589	-5.91802	-4.39726	0.0170221	0.971638	0.0155042	0.0499426	1.70735	0.0926859	-5.93352	-3.01159	P08121	CO3A1_MOUSE	Col3a1	Collagen alpha-1(III) chain
16.9638	16.5381	16.8293	17.048	16.6234	16.8811	8.6	8.6	8.6	16.0576	15.8785	8.6	8.6	14.756	8.6	+			FLX/-_CONTROL	Discard	Keep	Discard	Discard	Discard	Discard	2.38736	0.00838476	-5.75792	-3.70146	2.58909	0.0113594	-6.16194	-4.56946	NaN	NaN	0	NaN	O35710	NOCT_MOUSE	Noct	Nocturnin
15.2282	16.1238	14.7363	15.8619	15.7276	15.2064	8.6	8.6	8.6	8.6	15.471	8.6	13.8139	14.68	14.7656	+			FLX/-_CONTROL	Discard	Keep	Discard	Discard	Discard	Discard	3.22285	0.00155685	-5.73554	-4.92698	1.64148	0.0571761	-1.06087	-2.90476	1.5571	0.114648	-4.67467	-2.76917	A0A075B680	A0A075B680_MOUSE	Ighv1-62-2	Immunoglobulin heavy variable 1-62-2
16.9375	16.761	16.251	16.7224	16.7315	16.8766	8.6	8.6	8.6	8.6	16.3344	15.596	16.3099	16.4602	16.6847	+			FLX/-_CONTROL	Discard	Keep	Discard	Discard	Discard	Discard	2.33598	0.0092964	-5.65824	-3.6299	0.699271	0.304233	-0.228378	-1.41542	1.31292	0.160602	-5.42987	-2.38324	Q7TT23	DAAF9_MOUSE	Dnaaf9	Dynein axonemal assembly factor 9
16.3799	16.7891	16.0135	16.7641	15.8901	16.6263	8.6	8.6	8.6	15.574	14.9288	8.6	14.4927	8.6	8.6	+			FLX/-_CONTROL	Discard	Keep	Discard	Discard	Discard	Discard	2.56876	0.00581869	-5.59338	-3.95707	2.54015	0.0122573	-5.8463	-4.47515	NaN	NaN	0	NaN	A3KG59	P20D2_MOUSE	Pm20d2	Xaa-Arg dipeptidase
15.8185	15.5136	15.5356	16.0128	15.3042	15.3669	11.1719	8.6	12.0396	11.2431	8.6	8.6	12.4515	11.5124	13.0053	+	+		FLX/-_CONTROL;FLX/FLX_CONTROL	Discard	Keep	Discard	Keep	Discard	Discard	5.08299	3.89619e-05	-5.54951	-8.32878	4.65608	0.000662781	-3.26886	-9.9525	1.24282	0.175247	-2.28065	-2.27362	D3Z298	D3Z298_MOUSE	Ces1h	Carboxylic ester hydrolase
15.795	15.1715	14.6172	14.7513	14.9578	14.9971	8.6	8.6	8.6	8.6	14.8763	8.6	14.7818	12.746	14.076	+			FLX/-_CONTROL	Discard	Keep	Discard	Discard	Discard	Discard	3.33238	0.00124965	-5.40226	-5.09831	1.42041	0.0847907	-1.18039	-2.55217	1.49583	0.123988	-4.22187	-2.67154	G5E8K6	MOT6_MOUSE	Slc16a5	Monocarboxylate transporter 6
15.466	8.6	15.0075	14.8768	14.9498	14.717	8.6	8.6	8.6	8.6	8.6	8.6	8.6	14.9125	8.6	+			FLX/-_CONTROL	Discard	Keep	Discard	Discard	Discard	Discard	3.25509	0.00146491	-5.33618	-4.97712	0.780903	0.264869	-3.23201	-1.54773	NaN	NaN	0	NaN	Q9CR84	AT5G1_MOUSE	Atp5mc1	ATP synthase F(0) complex subunit C1, mitochondrial
16.1739	15.6076	14.5814	15.5226	15.1447	15.4219	8.6	8.6	8.6	13.1957	8.6	12.8847	14.4144	15.5762	15.9908	+			FLX/-_CONTROL	Discard	Keep	Discard	Discard	Discard	Discard	3.608	0.000718289	-5.32863	-5.5427	0.0661585	0.898496	-0.0815301	-0.184702	2.1345	0.0523308	-5.2471	-3.73228	Q923L6	Q923L6_MOUSE	Ear10	Eosinophil-associated ribonuclease 10
15.6515	14.5826	14.7148	14.9182	14.7453	8.6	8.6	8.6	8.6	8.6	8.6	8.6	8.6	14.5297	15.0357	+			FLX/-_CONTROL	Discard	Keep	Discard	Discard	Discard	Discard	3.23556	0.00151912	-5.26874	-4.94671	0.224942	0.6899	-1.14694	-0.55567	NaN	NaN	0	NaN	Q8VEC4	CAHM2_MOUSE	Calhm2	Calcium homeostasis modulator protein 2
31.3724	31.4334	31.1361	31.2759	31.0349	30.8608	27.2445	24.6811	24.217	27.4314	27.5014	24.4738	30.2535	28.3367	27.4154	+			FLX/-_CONTROL	Discard	Keep	Discard	Discard	Discard	Discard	4.88159	5.77158e-05	-5.26072	-7.90067	2.54047	0.0122541	-2.51706	-4.47577	1.36893	0.148074	-2.74367	-2.47112	P16015	CAH3_MOUSE	Ca3	Carbonic anhydrase 3
13.8213	12.7581	14.181	14.2736	13.6167	14.016	8.6	8.6	8.6	8.6	8.6	8.6	13.5573	14.3466	13.2629	+		+	FLX/-_CONTROL;FLX/-_FLX/FLX	Discard	Keep	Discard	Discard	Discard	Keep	9.24602	2.16344e-08	-5.17777	-22.9062	0.0498394	0.921168	-0.0555298	-0.141343	7.27905	1.65603e-05	-5.12224	-24.1844	P70434	IRF7_MOUSE	Irf7	Interferon regulatory factor 7
13.6409	14.1355	13.672	13.6267	13.7747	13.7778	8.6	8.6	8.6	8.6	8.6	8.6	14.4006	14.4428	13.9602	+		+	FLX/-_CONTROL;FLX/-_FLX/FLX	Discard	Keep	Discard	Discard	Discard	Keep	13.853	4.11775e-12	-5.17128	-66.6749	1.86282	0.038436	0.496617	3.26788	9.82442	8.80561e-08	-5.66789	-56.1084	Q9JKZ2	SC5A3_MOUSE	Slc5a3	Sodium/myo-inositol cotransporter
16.0308	16.1147	15.1856	14.7239	15.2242	14.8778	8.6	8.6	8.6	14.0947	13.0591	8.6	8.6	13.755	8.6	+			FLX/-_CONTROL	Discard	Keep	Discard	Discard	Discard	Discard	3.07769	0.00209192	-5.10054	-4.70422	2.43711	0.0145562	-5.04117	-4.28008	NaN	NaN	0	NaN	Q02596	GLCM1_MOUSE	Glycam1	Glycosylation-dependent cell adhesion molecule 1
15.1719	14.1906	14.3933	14.7722	14.6984	14.5275	14.334	8.6	8.6	8.6	8.6	8.6	14.6284	14.5149	14.7982	+			FLX/-_CONTROL	Discard	Keep	Discard	Discard	Discard	Discard	3.42788	0.00103161	-5.06998	-5.25006	0.0355415	0.941476	0.0214958	0.102255	2.07974	0.0559822	-5.09148	-3.63678	Q9Z0Z4	HEPH_MOUSE	Heph	Hephaestin
14.5715	14.346	13.8431	8.6	15.0317	14.6517	8.6	8.6	8.6	8.6	8.6	8.6	8.6	15.0353	15.489	+			FLX/-_CONTROL	Discard	Keep	Discard	Discard	Discard	Discard	3.22805	0.00154102	-4.90735	-4.93506	0.0822572	0.876969	-0.465917	-0.226276	NaN	NaN	0	NaN	P21855	CD72_MOUSE	Cd72	B-cell differentiation antigen CD72
14.3786	14.6806	14.56	8.6	13.9992	14.5595	8.6	8.6	8.6	8.6	8.6	8.6	13.5824	8.6	13.5423	+			FLX/-_CONTROL	Discard	Keep	Discard	Discard	Discard	Discard	3.25381	0.00146747	-4.86298	-4.97512	0.381987	0.529251	-1.55474	-0.866422	NaN	NaN	0	NaN	Q3TVI4	HEXI2_MOUSE	Hexim2	Protein HEXIM2
15.8	14.7783	15.4423	15.214	15.0278	13.9555	13.7293	8.6	13.0166	8.6	8.6	8.6	13.9675	13.7013	14.3546	+			FLX/-_CONTROL	Discard	Keep	Discard	Discard	Discard	Discard	3.03858	0.00226649	-4.84532	-4.645	1.43608	0.0828015	-1.02853	-2.57691	1.4326	0.13623	-3.81678	-2.57141	A0A075B677	A0A075B677_MOUSE	Igkv4-53	Immunoglobulin kappa variable 4-53
26.0547	26.3187	26.4314	26.673	26.3187	26.2785	22.0292	20.85	20.7223	21.9098	22.2273	21.6096	24.9361	21.8113	20.6364	+			FLX/-_CONTROL	Discard	Keep	Discard	Discard	Discard	Discard	8.14532	1.34078e-07	-4.78782	-17.6754	2.59324	0.011285	-3.88459	-4.5775	0.444464	0.542414	-0.903233	-0.980801	Q8BGL3	ST2A8_MOUSE	Sult2a8	Sulfotransferase 2A8
15.4706	16.1406	15.6068	14.6621	15.0546	15.8106	8.6	14.8604	8.6	8.6	14.7672	8.6	15.4406	14.6867	14.8251	+			FLX/-_CONTROL	Discard	Keep	Discard	Discard	Discard	Discard	2.31775	0.00965081	-4.78629	-3.60458	0.657283	0.328299	-0.473402	-1.34637	1.22256	0.179835	-4.31289	-2.242	Q8CFA1	IRAK2_MOUSE	Irak2	Interleukin-1 receptor-associated kinase-like 2
15.1406	14.4416	14.3234	16.2998	15.0315	15.3538	8.6	8.6	8.6	8.6	14.3766	13.4243	14.2142	13.6891	16.0312	+			FLX/-_CONTROL	Discard	Keep	Discard	Discard	Discard	Discard	2.65082	0.0049464	-4.73164	-4.07436	0.30517	0.602801	-0.453611	-0.719311	1.38849	0.144273	-4.27803	-2.50188	A0A075B5Q4	A0A075B5Q4_MOUSE	Ighv5-12	Immunoglobulin heavy variable 5-12 (Fragment)
14.1173	14.3865	13.7242	14.4105	14.1661	13.908	8.6	8.6	8.6	8.6	8.6	13.7123	13.7376	13.4636	14.7281	+			FLX/-_CONTROL	Discard	Keep	Discard	Discard	Discard	Discard	3.54073	0.000822661	-4.66669	-5.43239	0.188654	0.732154	-0.142305	-0.477347	2.0329	0.0592229	-4.52439	-3.55588	E9PWW9	E9PWW9_MOUSE	Rsf1	Remodeling and spacing factor 1
14.7172	8.6	14.2683	13.8942	13.909	14.1616	8.6	8.6	8.6	8.6	8.6	8.6	12.9489	13.4639	13.8285	+		+	FLX/-_CONTROL;FLX/-_FLX/FLX	Discard	Keep	Discard	Discard	Discard	Keep	3.24232	0.00150143	-4.65838	-4.95723	0.039117	0.936561	0.155381	0.112131	7.80717	5.9755e-06	-4.81376	-28.8176	P56677	ST14_MOUSE	St14	Suppressor of tumorigenicity 14 protein homolog
14.2665	14.7399	14.586	14.8786	13.9105	13.1943	8.6	8.6	8.6	8.6	8.6	14.9543	8.6	13.9212	8.6	+			FLX/-_CONTROL	Discard	Keep	Discard	Discard	Discard	Discard	2.75478	0.00402705	-4.60359	-4.22458	1.8138	0.0416606	-3.88891	-3.1864	NaN	NaN	0	NaN	Q6ZPI0	JADE1_MOUSE	Jade1	Protein Jade-1
13.0529	13.5152	13.404	12.5723	12.7937	13.4449	8.6	8.6	8.6	8.6	8.6	8.6	8.6	8.6	8.6	+	+		FLX/-_CONTROL;FLX/FLX_CONTROL	Discard	Keep	Discard	Keep	Discard	Discard	10.1973	4.62067e-09	-4.5305	-28.6036	6.63924	3.33808e-05	-4.5305	-19.54	NaN	NaN	0	NaN	Q9JLI2	Q9JLI2_MOUSE	Col5a3	Collagen type V alpha 3 chain
14.0976	15.7409	14.2218	14.5252	13.9497	12.5077	8.6	8.6	8.6	8.6	8.6	15.0821	14.3065	14.815	17.5194	+			FLX/-_CONTROL	Discard	Keep	Discard	Discard	Discard	Discard	2.50794	0.00656953	-4.49348	-3.87083	0.765633	0.27222	1.37314	1.52315	1.95862	0.06539	-5.86662	-3.42903	P52927	HMGA2_MOUSE	Hmga2	High mobility group protein HMGI-C
8.6	14.0894	12.5995	13.4101	15.1381	14.7138	8.6	8.6	8.6	8.6	8.6	8.6	8.6	8.6	8.6	+			FLX/-_CONTROL	Discard	Keep	Discard	Discard	Discard	Discard	3.02336	0.00233619	-4.49183	-4.62204	1.79629	0.0429443	-4.49183	-3.15745	NaN	NaN	0	NaN	Q9DA75	NLS1_MOUSE	Mfsd2a	Sodium-dependent lysophosphatidylcholine symporter 1
13.7045	13.5806	13.5711	13.9936	12.843	13.3345	8.6	8.6	8.6	11.547	8.6	8.6	13.4753	12.7428	13.0607	+			FLX/-_CONTROL	Discard	Keep	Discard	Discard	Discard	Discard	5.18399	3.21881e-05	-4.41341	-8.55005	0.764122	0.272893	-0.411632	-1.52071	3.02639	0.0171815	-4.00177	-5.46481	Q6NXK5	DUS11_MOUSE	Dusp11	RNA/RNP complex-1-interacting phosphatase
13.6264	14.0086	13.837	13.7762	8.6	13.6914	8.6	8.6	8.6	8.6	8.6	8.6	8.6	8.6	8.6	+			FLX/-_CONTROL	Discard	Keep	Discard	Discard	Discard	Discard	3.26359	0.00144041	-4.32326	-4.99037	1.94684	0.0332505	-4.32326	-3.40907	NaN	NaN	0	NaN	P97321	SEPR_MOUSE	Fap	Prolyl endopeptidase FAP
13.0465	12.9458	12.9571	12.8585	13.1415	12.4447	8.6	8.6	8.6	8.6	8.6	8.6	12.3283	11.3459	11.7636	+		+	FLX/-_CONTROL;FLX/-_FLX/FLX	Discard	Keep	Discard	Discard	Discard	Keep	11.9958	1.70988e-10	-4.29904	-43.4148	2.60572	0.0110591	-1.08643	-4.60175	6.26536	0.000132925	-3.21261	-17.2395	Q99KJ0	UBX2A_MOUSE	Ubxn2a	UBX domain-containing protein 2A
14.3485	14.4977	14.6951	14.3111	15.0909	14.5274	8.6	13.8107	13.5487	8.6	8.6	8.6	8.6	14.0621	14.7605	+			FLX/-_CONTROL	Discard	Keep	Discard	Discard	Discard	Discard	2.58202	0.0056729	-4.28521	-3.97594	0.835925	0.24028	-2.10424	-1.63575	NaN	NaN	0	NaN	G3X9J0	SI1L3_MOUSE	Sipa1l3	Signal-induced proliferation-associated 1-like protein 3
12.8737	12.6472	12.8904	12.8314	13.2496	12.5364	8.6	8.6	8.6	8.6	8.6	8.6	12.4747	13.6517	13.584	+		+	FLX/-_CONTROL;FLX/-_FLX/FLX	Discard	Keep	Discard	Discard	Discard	Keep	11.8857	2.04573e-10	-4.23811	-42.323	0.675655	0.317799	0.398704	1.37667	6.48606	9.19129e-05	-4.63681	-18.5638	Q3V113	Q3V113_MOUSE	Pygo2	Pygopus 2
28.0084	28.2714	27.7129	27.8264	27.6663	27.9316	23.8576	23.4676	23.8858	23.4923	23.7077	23.5869	24.7338	23.3645	23.9225	+	+		FLX/-_CONTROL;FLX/FLX_CONTROL	Discard	Keep	Discard	Keep	Discard	Discard	11.2252	6.84642e-10	-4.23652	-36.3187	5.50683	0.000206129	-3.89589	-13.3416	0.575503	0.446707	-0.340633	-1.2094	P06801	MAOX_MOUSE	Me1	NADP-dependent malic enzyme
29.0609	29.2935	29.3367	29.4053	29.2647	29.17	25.6811	23.9316	24.6971	25.705	25.4984	25.2021	27.3239	26.0062	25.2679	+	+		FLX/-_CONTROL;FLX/FLX_CONTROL	Discard	Keep	Discard	Keep	Discard	Discard	7.28702	6.07116e-07	-4.13596	-14.4025	3.90969	0.00162961	-3.05585	-7.63056	0.997683	0.249456	-1.08011	-1.89095	Q63880	EST3A_MOUSE	Ces3a	Carboxylesterase 3A
14.6704	14.8998	14.3314	14.0791	14.1872	14.4033	8.6	8.6	13.8754	13.7181	8.6	8.6	13.6433	14.3011	14.0329	+			FLX/-_CONTROL	Discard	Keep	Discard	Discard	Discard	Discard	2.39639	0.00823438	-4.09626	-3.71407	1.04472	0.166454	-0.436058	-1.96453	1.24369	0.175001	-3.66021	-2.27497	Q64519	SDC3_MOUSE	Sdc3	Syndecan-3
25.452	25.3578	25.4457	25.6595	25.4394	25.6012	21.4775	21.1457	21.4015	21.6006	21.2764	21.4972	22.0224	20.6714	20.6276	+	+		FLX/-_CONTROL;FLX/FLX_CONTROL	Discard	Keep	Discard	Keep	Discard	Discard	12.6161	4.84448e-11	-4.09278	-50.1103	5.70505	0.000150855	-4.38545	-14.2709	0.415209	0.563788	0.292673	0.927759	Q14DH7	ACSS3_MOUSE	Acss3	Acyl-CoA synthetase short-chain family member 3, mitochondrial
12.3444	12.8054	12.9924	12.6768	13.0575	12.2432	8.6	8.6	8.6	8.6	8.6	8.6	8.6	11.6668	12.6158	+			FLX/-_CONTROL	Discard	Keep	Discard	Discard	Discard	Discard	10.3935	3.13799e-09	-4.0866	-29.9402	1.13763	0.141392	-1.72576	-2.10953	NaN	NaN	0	NaN	Q5GH62	XKR9_MOUSE	Xkr9	XK-related protein 9
24.4298	24.3239	24.1488	23.9933	24.2961	24.5285	21.0359	20.654	19.808	20.0156	19.9601	19.8712	19.9742	19.0719	20.4874	+	+		FLX/-_CONTROL;FLX/FLX_CONTROL	Discard	Keep	Discard	Keep	Discard	Discard	8.34759	9.50804e-08	-4.06259	-18.5422	5.8708	0.00012068	-4.44226	-15.0942	0.422174	0.55891	0.379675	0.940465	Q8BWU8	AT2L1_MOUSE	Etnppl	Ethanolamine-phosphate phospho-lyase
27.1507	27.509	27.6181	27.7325	27.5969	27.6865	24.6486	22.4551	22.9406	23.5754	23.976	23.5404	25.6292	23.9225	23.9584	+	+		FLX/-_CONTROL;FLX/FLX_CONTROL	Discard	Keep	Discard	Keep	Discard	Discard	6.66105	1.96712e-06	-4.02627	-12.3772	3.97836	0.001514	-3.04556	-7.82311	0.854362	0.304398	-0.980705	-1.66507	Q8VCU1	EST3B_MOUSE	Ces3b	Carboxylesterase 3B
25.4457	25.0443	24.2891	24.9134	24.4041	24.7234	20.4067	21.2125	21.9024	20.3857	20.5915	20.6276	21.8876	21.1642	21.4626	+	+		FLX/-_CONTROL;FLX/FLX_CONTROL	Discard	Keep	Discard	Keep	Discard	Discard	6.9293	1.1897e-06	-3.94892	-13.2113	5.04095	0.000407804	-3.29849	-11.3744	0.881076	0.293642	-0.650431	-1.70744	P12791	CP2BA_MOUSE	Cyp2b10	Cytochrome P450 2B10
22.9566	23.181	23.4923	23.2125	23.5285	23.3645	19.2247	19.348	19.9316	19.4356	18.4288	19.6963	21.0088	21.3857	20.002	+	+		FLX/-_CONTROL;FLX/FLX_CONTROL	Discard	Keep	Discard	Keep	Discard	Discard	8.05227	1.57407e-07	-3.94508	-17.2896	4.14759	0.00122889	-2.4904	-8.3147	2.02844	0.0596145	-1.45468	-3.54822	Q61419	CMAH_MOUSE	Cmah	Cytidine monophosphate-N-acetylneuraminic acid hydroxylase
14.3431	14.6253	13.6958	14.4837	13.4916	13.1243	12.7938	8.6	8.6	8.6	13.0079	8.6	13.5704	13.0245	15.0299	+			FLX/-_CONTROL	Discard	Keep	Discard	Discard	Discard	Discard	2.72087	0.00429898	-3.92701	-4.17537	0.0568913	0.911106	-0.0856643	-0.160237	1.56044	0.114291	-3.84135	-2.77453	Q64523;Q6GSS7	H2A2A_MOUSE;H2A2C_MOUSE	H2ac20;Hist2h2aa1	Histone H2A type 2-C
12.4176	12.1973	13.0898	11.9275	12.4539	12.5728	8.6	8.6	8.6	8.6	8.6	8.6	8.6	11.5182	8.6	+			FLX/-_CONTROL	Discard	Keep	Discard	Discard	Discard	Discard	9.4651	1.57172e-08	-3.84315	-24.1116	2.41155	0.0151668	-2.87042	-4.2324	NaN	NaN	0	NaN	Q5U4D8	SC5A6_MOUSE	Slc5a6	Sodium-dependent multivitamin transporter
12.2118	12.6648	13.3145	13.7681	12.6785	13.2625	8.6	12.4272	8.6	8.6	8.6	8.6	12.7169	12.5235	12.7958	+			FLX/-_CONTROL	Discard	Keep	Discard	Discard	Discard	Discard	3.59585	0.000736064	-3.74551	-5.52268	0.395874	0.516306	-0.304649	-0.892212	2.10412	0.054115	-3.44087	-3.67917	Q91XD8	S2538_MOUSE	Slc25a38	Mitochondrial glycine transporter
13.3604	13.433	13.3822	13.3454	13.195	12.7619	8.6	8.6	8.6	8.6	14.0606	8.6	12.9902	13.3836	13.6037	+			FLX/-_CONTROL	Discard	Keep	Discard	Discard	Discard	Discard	2.65446	0.00491013	-3.7362	-4.07958	0.162115	0.766089	0.0795177	0.418002	1.60939	0.107019	-3.81571	-2.85303	Q60695	RGL1_MOUSE	Rgl1	Ral guanine nucleotide dissociation stimulator-like 1
25.8264	23.5869	25.4984	26.4362	25.2607	26.2607	21.4526	21.6364	21.7715	20.7223	22.6518	22.502	20.265	21.6584	20.2535	+	+		FLX/-_CONTROL;FLX/FLX_CONTROL	Discard	Keep	Discard	Keep	Discard	Discard	4.55046	0.000109604	-3.68874	-7.23267	3.64815	0.00231427	-4.75258	-6.93178	1.08874	0.218425	1.06384	2.03327	P52843	ST2A1_MOUSE	Sult2a1	Sulfotransferase 2A1
27.8974	27.8142	27.7833	27.6527	27.6931	27.6798	24.5983	23.895	24.3239	23.9134	23.6431	24.4923	22.8307	22.9441	23.3511	+	+		FLX/-_CONTROL;FLX/FLX_CONTROL	Discard	Keep	Discard	Keep	Discard	Discard	9.17298	2.41341e-08	-3.60907	-22.5175	8.79819	3.92259e-07	-4.71141	-39.9954	2.50447	0.0328099	1.10234	4.40708	Q9DBE0	CSAD_MOUSE	Csad	Cysteine sulfinic acid decarboxylase
12.4088	8.6	12.7722	12.7345	12.8835	12.7425	8.6	8.6	8.6	8.6	8.6	8.6	12.1224	11.3117	8.6	+			FLX/-_CONTROL	Discard	Keep	Discard	Discard	Discard	Discard	3.25546	0.0014641	-3.42358	-4.97769	0.511115	0.424292	-1.34557	-1.09872	NaN	NaN	0	NaN	Q8BUV6	LSM11_MOUSE	Lsm11	U7 snRNA-associated Sm-like protein LSm11
24.9361	25.0484	25.0732	25.0813	24.7945	24.8576	21.2989	21.68	22.0292	21.5404	21.5404	21.1642	22.6886	22.7451	22.654	+	+		FLX/-_CONTROL;FLX/FLX_CONTROL	Discard	Keep	Discard	Keep	Discard	Discard	9.73962	1.0087e-08	-3.42299	-25.7088	7.97148	2.10563e-06	-2.26927	-30.4296	3.41351	0.010856	-1.15372	-6.34814	O54749	CP2J5_MOUSE	Cyp2j5	Cytochrome P450 2J5
26.673	26.3083	25.867	26.2517	25.965	26.3324	23.391	22.6714	22.5545	22.6006	22.7203	22.9406	22.867	24.1488	26.6181	+			FLX/-_CONTROL	Discard	Keep	Discard	Discard	Discard	Discard	8.59913	6.2459e-08	-3.41987	-19.6764	1.24603	0.115926	-1.68829	-2.27864	1.27612	0.168804	-1.73158	-2.32565	P10648	GSTA2_MOUSE	Gsta2	Glutathione S-transferase A2
12.4753	11.9893	12.874	11.7652	10.117	12.7749	8.6	8.6	8.6	8.6	8.6	8.6	11.0119	12.5038	13.1335	+		+	FLX/-_CONTROL;FLX/-_FLX/FLX	Discard	Keep	Discard	Discard	Discard	Keep	5.01008	4.51657e-05	-3.39928	-8.1718	0.109979	0.83602	0.217127	0.295364	4.30067	0.00412307	-3.61641	-8.78138	Q8R4V1	NFAM1_MOUSE	Nfam1	NFAT activation molecule 1
26.9203	26.8623	27.0401	27.0711	26.6458	26.6181	22.8171	23.6757	23.6971	23.9225	23.5165	23.2477	24.8764	24.7492	24.239	+	+		FLX/-_CONTROL;FLX/FLX_CONTROL	Discard	Keep	Discard	Keep	Discard	Discard	8.42533	8.3352e-08	-3.38015	-18.8859	5.43883	0.000227487	-2.23807	-13.0361	2.42943	0.0360412	-1.14208	-4.26573	P00186	CP1A2_MOUSE	Cyp1a2	Cytochrome P450 1A2
28.3869	28.579	28.1604	28.4354	28.3239	28.4394	25.317	24.7594	25.3204	25.2571	24.6209	24.8576	26.5754	25.1527	25.228	+	+		FLX/-_CONTROL;FLX/FLX_CONTROL	Discard	Keep	Discard	Keep	Discard	Discard	9.46104	1.57828e-08	-3.36543	-24.0886	4.27951	0.00102477	-2.73545	-8.71559	0.921777	0.277494	-0.629979	-1.77172	Q91WU0	EST1F_MOUSE	Ces1f	Carboxylesterase 1F
26.4692	26.3778	26.3031	25.9781	26.3511	26.1015	22.937	22.68	22.9985	22.9985	23.2961	22.7594	24.2891	24.5463	25.0854	+	+	+	FLX/-_CONTROL;FLX/-_FLX/FLX;FLX/FLX_CONTROL	Discard	Keep	Discard	Keep	Discard	Keep	10.1854	4.63354e-09	-3.31855	-28.5248	4.23138	0.00109233	-1.62322	-8.56747	4.19153	0.00472677	-1.69533	-8.44644	E9Q5K4	CP2CN_MOUSE	Cyp2c23	Cytochrome P450 2C44
24.0359	24.2821	23.417	23.2066	23.002	23.391	20.0426	20.2185	20.6006	19.8506	20.002	20.7471	22.6298	21.1143	22.4996	+			FLX/-_CONTROL	Discard	Keep	Discard	Discard	Discard	Discard	6.94871	1.143e-06	-3.3122	-13.2736	1.93733	0.0338071	-1.47453	-3.39299	2.70995	0.0250611	-1.83767	-4.80717	P43883	PLIN2_MOUSE	Plin2	Perilipin-2
24.9361	24.9716	25.4892	25.3239	25.0443	24.9316	22.0526	21.8152	22.3538	21.7836	21.2764	21.8538	22.7223	22.9847	21.2933	+	+		FLX/-_CONTROL;FLX/FLX_CONTROL	Discard	Keep	Discard	Keep	Discard	Discard	8.40129	8.63434e-08	-3.26022	-18.779	3.85884	0.00174445	-2.78265	-7.49049	0.559248	0.458844	-0.477569	-1.18172	Q6TCG2	PAQR9_MOUSE	Paqr9	Membrane progesterone receptor epsilon
25.2058	25.2821	25.417	25.3877	25.3975	25.4041	22.1825	22.3884	22.2361	22.2419	22.1047	22.0691	23.5404	22.7553	22.1519	+	+		FLX/-_CONTROL;FLX/FLX_CONTROL	Discard	Keep	Discard	Keep	Discard	Discard	12.9461	2.55656e-11	-3.14526	-54.08	4.50838	0.00080241	-2.53317	-9.4503	1.22884	0.178426	-0.612088	-2.25179	O35678	MGLL_MOUSE	Mgll	Monoglyceride lipase
25.0148	25.019	24.9361	25.2714	24.8433	25.2243	22.019	21.4324	21.6497	22.3884	22.3294	21.654	23.7594	22.8651	21.928	+	+		FLX/-_CONTROL;FLX/FLX_CONTROL	Discard	Keep	Discard	Keep	Discard	Discard	8.2157	1.19354e-07	-3.13935	-17.9726	3.31416	0.00375373	-2.20066	-6.11242	1.22221	0.179835	-0.938689	-2.24144	P23589	CAH5A_MOUSE	Ca5a	Carbonic anhydrase 5A, mitochondrial
26.7895	26.8858	26.965	27.0505	26.8741	26.9088	23.867	23.7594	23.9225	23.895	23.7796	23.5045	25.3545	25.6703	24.2679	+	+		FLX/-_CONTROL;FLX/FLX_CONTROL	Discard	Keep	Discard	Keep	Discard	Discard	11.9841	1.72357e-10	-3.12429	-43.2971	3.43973	0.00309666	-1.81474	-6.41144	2.53943	0.0311299	-1.30955	-4.47376	Q8JZZ0	UD3A2_MOUSE	Ugt3a2	UDP-glucuronosyltransferase 3A2
24.5812	24.4614	24.239	24.4105	24.239	24.0443	21.1825	21.2593	21.4874	21.2125	21.0886	21.1946	21.002	20.9882	20.7056	+	+		FLX/-_CONTROL;FLX/FLX_CONTROL	Discard	Keep	Discard	Keep	Discard	Discard	10.7141	1.76287e-09	-3.09174	-32.2562	7.51397	5.43417e-06	-3.43067	-26.1472	1.88971	0.0717441	0.338927	3.31284	O54909	RDH16_MOUSE	Rdh16	Retinol dehydrogenase 16
24.8191	25.4138	24.8997	24.9977	24.824	25.0732	21.0292	22.3156	22.0526	21.4273	22.2989	22.4576	24.5045	23.0509	23.3376	+			FLX/-_CONTROL	Discard	Keep	Discard	Discard	Discard	Discard	6.6153	2.12687e-06	-3.07435	-12.2398	2.44198	0.0144459	-1.37357	-4.28919	2.16401	0.050868	-1.70078	-3.78419	Q5FW60	MUP20_MOUSE	Mup20	Major urinary protein 20
27.6595	27.8858	27.7453	27.9259	27.976	28.0453	24.7796	24.9495	24.7846	24.6703	24.7286	24.9271	26.3629	25.3712	24.604	+	+		FLX/-_CONTROL;FLX/FLX_CONTROL	Discard	Keep	Discard	Keep	Discard	Discard	11.7727	2.40603e-10	-3.06637	-41.2302	3.69281	0.00221534	-2.42695	-7.04737	0.991991	0.251332	-0.639415	-1.88203	Q99P30	NUDT7_MOUSE	Nudt7	Peroxisomal coenzyme A diphosphatase NUDT7
24.8528	24.6703	24.5463	25.002	24.0359	24.5869	22.0821	21.0691	21.4273	21.4118	21.953	21.6886	22.5427	20.5261	19.1399	+	+		FLX/-_CONTROL;FLX/FLX_CONTROL	Discard	Keep	Discard	Keep	Discard	Discard	7.36558	5.22356e-07	-3.01038	-14.6769	3.14922	0.00471375	-3.87944	-5.73508	0.610728	0.425201	0.869056	1.26884	Q62264	THRSP_MOUSE	Thrsp	Thyroid hormone-inducible hepatic protein
26.7517	26.6998	26.7389	26.5754	26.8623	26.8974	23.632	23.7389	23.7995	23.7492	23.8385	23.7286	25.2961	24.7441	24.4298	+	+		FLX/-_CONTROL;FLX/FLX_CONTROL	Discard	Keep	Discard	Keep	Discard	Discard	12.9608	2.53648e-11	-3.00648	-54.264	4.87649	0.000500806	-1.93091	-10.7459	3.38903	0.0110076	-1.07557	-6.28946	Q9DC50	OCTC_MOUSE	Crot	Peroxisomal carnitine O-octanoyltransferase
24.4984	24.4923	24.2821	24.4425	24.0609	24.2607	21.8346	21.1519	21.4576	21.3211	21.1581	21.1825	21.7056	20.9098	21.2125	+	+		FLX/-_CONTROL;FLX/FLX_CONTROL	Discard	Keep	Discard	Keep	Discard	Discard	9.30066	1.99943e-08	-2.98849	-23.2013	6.17734	7.86452e-05	-3.06352	-16.7371	0.129343	0.835106	0.07503	0.341939	Q64176	EST1E_MOUSE	Ces1e	Carboxylesterase 1E
24.5345	24.7077	24.9088	24.6918	24.8288	24.632	21.1946	21.743	22.1612	21.895	21.8191	21.5961	22.8802	23.5285	21.4825	+	+		FLX/-_CONTROL;FLX/FLX_CONTROL	Discard	Keep	Discard	Keep	Discard	Discard	8.83681	4.12057e-08	-2.98243	-20.8087	2.88977	0.0069567	-2.08688	-5.17431	1.08959	0.218215	-0.895549	-2.03458	O08966	S22A1_MOUSE	Slc22a1	Solute carrier family 22 member 1
25.3612	26.2077	26.6458	26.8741	26.1234	26.4877	23.0207	23.5754	22.6907	23.4923	24.4362	23.0951	25.2207	24.5285	22.7735	+			FLX/-_CONTROL	Discard	Keep	Discard	Discard	Discard	Discard	5.29487	2.59796e-05	-2.89824	-8.79823	2.1074	0.0252244	-2.10907	-3.68489	0.639008	0.409464	-0.789167	-1.31606	Q9JMA7	CP341_MOUSE	Cyp3a41a	Cytochrome P450 3A41
22.0821	22.0088	22.6971	22.4947	22.5846	22.6141	19.0561	19.0052	19.6924	20.0559	19.9316	19.637	21.5117	20.6186	18.5382	+			FLX/-_CONTROL	Discard	Keep	Discard	Discard	Discard	Discard	6.92554	1.19736e-06	-2.85057	-13.1993	2.07855	0.0265102	-2.19073	-3.63472	0.478229	0.516325	-0.659848	-1.04101	Q61153	IOD1_MOUSE	Dio1	Type I iodothyronine deiodinase
23.9933	26.2535	25.019	24.1015	24.7077	24.9539	22.9441	21.5961	21.6409	22.239	20.654	23.1765	8.6	8.6	8.6	+	+	+	FLX/-_CONTROL;FLX/-_FLX/FLX;FLX/FLX_CONTROL	Discard	Keep	Discard	Keep	Keep	Discard	3.58349	0.000756062	-2.79641	-5.50237	8.24669	1.19709e-06	-16.2382	-33.3315	7.24431	1.73204e-05	13.4418	23.9067	Q19LI2	A1BG_MOUSE	A1bg	Alpha-1B-glycoprotein
23.1111	22.8327	23.3511	23.3645	22.9352	23.0609	20.3211	19.6974	20.3211	20.343	21.002	20.4273	21.2593	20.6628	20.0559	+	+		FLX/-_CONTROL;FLX/FLX_CONTROL	Discard	Keep	Discard	Keep	Discard	Discard	7.30253	5.9014e-07	-2.75725	-14.4563	4.48449	0.000814544	-2.44993	-9.37118	0.407715	0.569126	-0.307313	-0.91403	Q8VC26	TLCD2_MOUSE	Tlcd2	TLC domain-containing protein 2
11.4316	8.6	11.7764	11.5746	12.2753	12.2724	8.6	8.6	8.6	8.6	8.6	8.6	8.6	11.7787	8.6	+			FLX/-_CONTROL	Discard	Keep	Discard	Discard	Discard	Discard	3.16374	0.00175328	-2.72172	-4.8357	0.778144	0.265982	-1.66215	-1.54329	NaN	NaN	0	NaN	P04184	KITH_MOUSE	Tk1	Thymidine kinase, cytosolic
24.6703	24.8764	24.654	24.7338	24.4298	24.632	22.1395	21.6628	21.9742	21.7512	21.9777	22.1856	22.2905	20.9171	20.7471	+	+		FLX/-_CONTROL;FLX/FLX_CONTROL	Discard	Keep	Discard	Keep	Discard	Discard	9.83435	8.66951e-09	-2.71758	-26.2836	4.69801	0.000632931	-3.34782	-10.0993	0.963529	0.262478	0.630242	1.83739	E9Q4Z2	ACACB_MOUSE	Acacb	Acetyl-CoA carboxylase 2
25.6944	25.902	25.9977	25.8997	25.9517	25.8142	23.6209	22.9334	22.7915	23.3778	23.3511	23.1749	23.6431	23.1642	23.3645	+	+		FLX/-_CONTROL;FLX/FLX_CONTROL	Discard	Keep	Discard	Keep	Discard	Discard	8.69123	5.32111e-08	-2.66834	-20.108	7.03338	1.41664e-05	-2.486	-22.2862	0.395581	0.579734	-0.182333	-0.89167	Q9DCY0	KEG1_MOUSE	Keg1	Glycine N-acyltransferase-like protein Keg1
25.0233	25.3239	25.3031	25.4892	25.0894	25.1871	22.1111	22.5451	23.0207	22.4144	22.8651	22.5708	24.3778	23.3101	22.6497	+	+		FLX/-_CONTROL;FLX/FLX_CONTROL	Discard	Keep	Discard	Keep	Discard	Discard	8.15824	1.30876e-07	-2.64812	-17.7296	2.89666	0.00690501	-1.79015	-5.18872	1.22451	0.179491	-0.857976	-2.24503	Q9D2R0	AACS_MOUSE	Aacs	Acetoacetyl-CoA synthetase
24.4298	24.6595	24.6918	24.6971	24.3101	24.4298	22.0224	21.7471	22.1457	21.7836	21.8727	21.8191	22.6779	22.2214	21.391	+	+		FLX/-_CONTROL;FLX/FLX_CONTROL	Discard	Keep	Discard	Keep	Discard	Discard	10.1684	4.78078e-09	-2.63792	-28.4116	4.42363	0.000866663	-2.43959	-9.17225	0.322451	0.638542	-0.198329	-0.753124	Q8BXB6	SO2B1_MOUSE	Slco2b1	Solute carrier organic anion transporter family member 2B1
29.9259	30.0609	29.9259	29.9814	30.0217	30.0737	27.632	27.4707	27.3066	27.4629	27.3578	26.965	27.9814	27.509	27.1015	+	+		FLX/-_CONTROL;FLX/FLX_CONTROL	Discard	Keep	Discard	Keep	Discard	Discard	10.0164	6.28163e-09	-2.63239	-27.4232	5.74017	0.000149443	-2.46761	-14.4417	0.33048	0.632621	-0.164783	-0.768683	P11352	GPX1_MOUSE	Gpx1	Glutathione peroxidase 1
22.6276	22.6074	23.0393	23.3101	22.155	21.6409	20.3645	19.9742	19.7542	20.2877	19.702	19.7885	18.2455	17.8285	18.3178	+	+	+	FLX/-_CONTROL;FLX/-_FLX/FLX;FLX/FLX_CONTROL	Discard	Keep	Discard	Keep	Keep	Discard	5.60036	1.4666e-05	-2.58484	-9.51184	5.16867	0.000332669	-4.43274	-11.8853	4.47761	0.00316346	1.84791	9.34851	Q64505	CP7A1_MOUSE	Cyp7a1	Cytochrome P450 7A1
27.8081	27.6931	27.632	27.7195	27.4394	27.4785	25.1095	24.9271	25.4266	25.1449	24.867	24.8623	25.3975	25.3273	25.9203	+	+		FLX/-_CONTROL;FLX/FLX_CONTROL	Discard	Keep	Discard	Keep	Discard	Discard	9.46777	1.57172e-08	-2.57218	-24.1266	5.63023	0.000170404	-2.08005	-13.9132	1.546	0.116273	-0.492135	-2.75144	Q8VCC2	EST1_MOUSE	Ces1	Liver carboxylesterase 1
23.3376	23.5754	23.5404	23.5869	23.184	23.0592	21.0088	20.5545	20.9882	21.002	20.7056	20.8113	21.6497	20.5545	20.4576	+	+		FLX/-_CONTROL;FLX/FLX_CONTROL	Discard	Keep	Discard	Keep	Discard	Discard	8.92782	3.52483e-08	-2.53555	-21.2586	4.30349	0.000995808	-2.49332	-8.79019	0.0545212	0.929131	-0.0422211	-0.153914	P50462	CSRP3_MOUSE	Csrp3	Cysteine and glycine-rich protein 3
24.4551	24.6649	24.632	24.7895	25.0233	24.604	21.8764	22.2155	22.2302	22.1795	22.2877	22.3376	23.4041	23.9672	24.3645	+		+	FLX/-_CONTROL;FLX/-_FLX/FLX	Discard	Keep	Discard	Discard	Discard	Keep	9.49786	1.4965e-08	-2.50699	-24.297	2.07258	0.0267838	-0.782886	-3.62436	4.15718	0.0049102	-1.72411	-8.3433	Q9DCE9	IRGM3_MOUSE	Igtp	Immunity-related GTPase family M protein 3
26.1565	26.0793	26.1115	26.2426	26.1488	26.0275	23.8093	23.7389	23.5754	23.7077	23.654	23.4923	24.4105	24.019	23.8093	+	+		FLX/-_CONTROL;FLX/FLX_CONTROL	Discard	Keep	Discard	Keep	Discard	Discard	12.0754	1.45152e-10	-2.46476	-44.2215	6.151	8.09642e-05	-2.04808	-16.5895	1.76378	0.0851726	-0.416686	-3.10391	Q8BGA8	ACSM5_MOUSE	Acsm5	Acyl-coenzyme A synthetase ACSM5, mitochondrial
22.7816	22.8191	22.3184	22.1734	22.1946	22.1488	19.9137	19.8196	19.9882	20.2419	20.0426	19.6453	20.3962	20.1332	20.2302	+	+		FLX/-_CONTROL;FLX/FLX_CONTROL	Discard	Keep	Discard	Keep	Discard	Discard	7.78983	2.49778e-07	-2.4641	-16.2438	4.98925	0.000438427	-2.15275	-11.1733	1.30509	0.162056	-0.311348	-2.37098	P43025	TETN_MOUSE	Clec3b	Tetranectin
25.772	26.1623	26.067	26.1908	25.9293	25.9539	23.4298	23.7182	23.7895	23.6865	23.4923	23.1795	24.5285	24.5983	23.5869	+	+		FLX/-_CONTROL;FLX/FLX_CONTROL	Discard	Keep	Discard	Keep	Discard	Discard	9.02553	2.98675e-08	-2.46328	-21.752	3.89836	0.00165621	-1.77466	-7.59917	1.52616	0.119422	-0.688622	-2.7198	Q9JJL3	SO1B2_MOUSE	Slco1b2	Solute carrier organic anion transporter family member 1B2
24.9225	24.8336	24.7846	24.8858	25.0935	25.1174	22.6231	22.6186	22.5983	22.1916	22.2707	22.6364	22.9334	21.4476	21.654	+	+		FLX/-_CONTROL;FLX/FLX_CONTROL	Discard	Keep	Discard	Keep	Discard	Discard	9.54502	1.39473e-08	-2.44977	-24.5663	4.46106	0.00083695	-2.9279	-9.29417	0.727006	0.362061	0.478137	1.46063	Q64FW2	RETST_MOUSE	Retsat	All-trans-retinol 13,14-reductase
22.9352	22.823	23.0886	23.2463	22.9513	23.0886	20.6453	20.6714	20.4375	20.3962	20.7307	20.5638	22.0156	21.8461	23.0805	+			FLX/-_CONTROL	Discard	Keep	Discard	Discard	Discard	Discard	10.3912	3.13799e-09	-2.44801	-29.9241	1.47621	0.0771043	-0.708064	-2.64041	3.50049	0.010017	-1.73994	-6.55997	Q8C7I4	Q8C7I4_MOUSE	Apol9b	Apolipoprotein L 9b
21.2535	21.3645	21.5915	21.6141	21.0886	21.2419	18.9564	18.8049	18.7967	18.8818	18.9329	19.1694	19.7198	20.0292	19.6706	+	+	+	FLX/-_CONTROL;FLX/-_FLX/FLX;FLX/FLX_CONTROL	Discard	Keep	Discard	Keep	Discard	Discard	9.43304	1.64087e-08	-2.43535	-23.9314	4.8741	0.000500806	-1.5525	-10.737	4.05158	0.00552337	-0.882851	-8.03274	Q8VHQ9	ACO11_MOUSE	Acot11	Acyl-coenzyme A thioesterase 11
21.4015	21.3484	21.4676	21.8307	21.4375	21.6051	18.9563	19.472	18.7994	19.0955	19.2749	18.8837	20.6276	20.5823	21.8307	+			FLX/-_CONTROL	Discard	Keep	Discard	Discard	Discard	Discard	8.50094	7.29321e-08	-2.43484	-19.226	0.903539	0.214268	-0.501589	-1.74295	3.38464	0.011052	-1.93325	-6.27896	Q8VDU3	Q8VDU3_MOUSE	Apol9a	Apol9a protein
23.8858	24.4298	24.2679	24.2961	23.9584	24.019	21.6929	21.8839	22.2214	21.3156	21.6051	21.5545	22.4874	22.391	21.928	+	+		FLX/-_CONTROL;FLX/FLX_CONTROL	Discard	Keep	Discard	Keep	Discard	Discard	7.64516	3.23095e-07	-2.4306	-15.6928	4.91073	0.000480081	-1.87405	-10.8741	1.42543	0.137406	-0.556547	-2.56009	A0A140LIS8	A0A140LIS8_MOUSE	Dhrs7l	Dehydrogenase/reductase 7 like 1
27.0401	26.8264	26.604	26.8019	26.6595	26.9869	24.4298	24.5754	24.0772	24.4041	24.3712	24.4862	24.824	24.5754	24.48	+	+		FLX/-_CONTROL;FLX/FLX_CONTROL	Discard	Keep	Discard	Keep	Discard	Discard	9.54995	1.38667e-08	-2.42914	-24.5947	6.36377	5.81774e-05	-2.19333	-17.8184	1.02967	0.238868	-0.235814	-1.94101	Q9DCM0	ETHE1_MOUSE	Ethe1	Persulfide dioxygenase ETHE1, mitochondrial
24.9803	25.0894	25.1833	25.1908	24.918	24.9628	22.7735	22.7286	22.58	22.6992	22.3348	22.6628	23.0493	22.4015	22.4601	+	+		FLX/-_CONTROL;FLX/FLX_CONTROL	Discard	Keep	Discard	Keep	Discard	Discard	10.4148	3.02512e-09	-2.42428	-30.0888	6.01525	9.735e-05	-2.41715	-15.8483	0.0146518	0.980167	-0.00712427	-0.0430996	Q8VCC1	PGDH_MOUSE	Hpgd	15-hydroxyprostaglandin dehydrogenase [NAD(+)]
24.9225	25.0062	25.065	25.2096	24.9803	25.1984	23.0509	22.6051	22.5615	22.5189	22.5427	22.6164	22.9171	22.2066	22.0918	+	+		FLX/-_CONTROL;FLX/FLX_CONTROL	Discard	Keep	Discard	Keep	Discard	Discard	9.6964	1.08691e-08	-2.41439	-25.4507	5.75638	0.000145315	-2.6585	-14.5212	0.557716	0.459686	0.244108	1.17911	O88533	DDC_MOUSE	Ddc	Aromatic-L-amino-acid decarboxylase
18.8163	19.094	19.118	19.0213	19.1209	19.2492	15.9236	17.2628	17.1239	16.5879	16.2857	16.7892	17.2544	16.4067	16.6901	+	+		FLX/-_CONTROL;FLX/FLX_CONTROL	Discard	Keep	Discard	Keep	Discard	Discard	6.25272	4.18455e-06	-2.40779	-11.197	5.28983	0.000289226	-2.28624	-12.3893	0.134219	0.829503	-0.121543	-0.353468	Q9Z0E8	S22A5_MOUSE	Slc22a5	Organic cation/carnitine transporter 2
24.4984	24.5105	24.317	24.4105	24.4676	24.3511	23.087	21.2989	21.953	22.2155	21.391	22.2066	21.4972	20.4067	20.5545	+	+		FLX/-_CONTROL;FLX/FLX_CONTROL	Discard	Keep	Discard	Keep	Discard	Discard	5.3569	2.31949e-05	-2.40052	-8.93953	6.00145	9.826e-05	-3.60642	-15.7747	1.50212	0.123029	1.2059	2.68154	O55137	ACOT1_MOUSE	Acot1	Acyl-coenzyme A thioesterase 1
24.2463	24.417	24.4614	24.5696	24.3101	24.2317	21.654	22.1047	21.8113	22.2621	22.2905	21.8385	23.0789	23.0342	22.4092	+	+		FLX/-_CONTROL;FLX/FLX_CONTROL	Discard	Keep	Discard	Keep	Discard	Discard	8.62331	6.05892e-08	-2.37916	-19.7889	4.50503	0.000803929	-1.53189	-9.43919	2.28936	0.0435393	-0.847263	-4.00817	P58735	S26A1_MOUSE	Slc26a1	Sulfate anion transporter 1
23.7695	23.867	23.7995	23.9043	23.9043	23.9672	21.2989	21.5869	21.9243	21.4015	21.4576	21.3266	22.1206	21.8913	22.6714	+	+		FLX/-_CONTROL;FLX/FLX_CONTROL	Discard	Keep	Discard	Keep	Discard	Discard	9.41557	1.69115e-08	-2.3693	-23.8338	4.78279	0.00057304	-1.64083	-10.402	2.0267	0.0597716	-0.728466	-3.54523	O54754	AOXA_MOUSE	Aox1	Aldehyde oxidase 1
29.84	30.3088	29.7755	30.1842	30.5754	30.4032	27.9031	27.9146	28.0914	28.2123	27.8974	26.9539	29.5844	27.0296	28.4629	+			FLX/-_CONTROL	Discard	Keep	Discard	Discard	Discard	Discard	5.99997	6.75869e-06	-2.3524	-10.5164	2.00381	0.0301405	-1.8222	-3.506	0.43241	0.551436	-0.530197	-0.959049	P12710	FABPL_MOUSE	Fabp1	Fatty acid-binding protein, liver
23.5045	23.7077	23.3645	23.1704	23.3101	23.0258	21.1704	21.0088	21.4118	20.9098	20.7876	20.7056	21.8307	22.4425	20.3857	+			FLX/-_CONTROL	Discard	Keep	Discard	Discard	Discard	Discard	7.78091	2.53633e-07	-2.34817	-16.2093	2.40882	0.015215	-1.79414	-4.22732	0.625284	0.417597	-0.554025	-1.2932	Q9QYY9	ADH4_MOUSE	Adh4	All-trans-retinol dehydrogenase [NAD(+)] ADH4
25.3645	25.5492	25.0233	24.848	24.945	25.1984	22.3752	24.7745	23.9672	21.9171	22.2989	21.632	23.0426	26.3762	23.9043	+			FLX/-_CONTROL	Discard	Keep	Discard	Discard	Discard	Discard	2.91128	0.0029465	-2.32725	-4.45445	0.489085	0.440763	-0.713731	-1.06016	0.828534	0.315503	-1.61352	-1.62397	Q60590	A1AG1_MOUSE	Orm1	Alpha-1-acid glycoprotein 1
26.3393	26.7129	26.5696	26.5225	26.5754	26.4676	24.2243	24.5285	24.1488	24.417	24.3376	23.9225	24.417	25.2891	24.1795	+	+		FLX/-_CONTROL;FLX/FLX_CONTROL	Discard	Keep	Discard	Keep	Discard	Discard	9.15021	2.47404e-08	-2.26811	-22.3976	4.0971	0.00131275	-1.9027	-8.1654	0.708769	0.370484	-0.365415	-1.43093	Q91WJ2	Q91WJ2_MOUSE	Slc22a26	Solute carrier family 22 (organic cation transporter), member 26
27.7389	27.7389	26.6998	26.7771	26.4218	26.604	24.7077	25.2856	24.3101	24.8044	24.9043	24.48	25.3778	26.0526	25.9933	+			FLX/-_CONTROL	Discard	Keep	Discard	Discard	Discard	Discard	4.98142	4.78692e-05	-2.24808	-8.11073	1.78793	0.0436044	-1.18883	-3.14366	2.43235	0.0359977	-1.05925	-4.27118	Q9D154	ILEUA_MOUSE	Serpinb1a	Leukocyte elastase inhibitor A
23.6971	24.0105	23.8288	23.9134	23.867	23.9584	21.4676	21.743	21.8191	21.6409	21.5069	21.6497	22.2621	22.0122	21.8113	+	+		FLX/-_CONTROL;FLX/FLX_CONTROL	Discard	Keep	Discard	Keep	Discard	Discard	10.6285	2.01109e-09	-2.24135	-31.6213	6.25409	6.8085e-05	-1.85067	-17.1744	1.90239	0.0706344	-0.390683	-3.33412	Q9DBW0	CP4V2_MOUSE	Cyp4v2	Cytochrome P450 4V2
28.0762	28.2216	27.6798	27.8682	27.7325	27.8682	25.4298	25.4953	25.8881	25.5522	25.9584	25.7103	27.1115	26.1833	25.9406	+	+		FLX/-_CONTROL;FLX/FLX_CONTROL	Discard	Keep	Discard	Keep	Discard	Discard	8.29453	1.03698e-07	-2.2354	-18.311	3.11741	0.00494965	-1.49597	-5.66423	1.55708	0.114648	-0.739429	-2.76915	Q91V92	ACLY_MOUSE	Acly	ATP-citrate synthase
23.9406	23.654	23.9043	23.7492	23.7389	23.5869	21.9459	21.4067	21.5451	21.5356	21.3101	21.502	22.1301	21.743	21.2006	+	+		FLX/-_CONTROL;FLX/FLX_CONTROL	Discard	Keep	Discard	Keep	Discard	Discard	8.89908	3.70324e-08	-2.22141	-21.1155	4.84614	0.00051825	-2.07108	-10.6334	0.288229	0.66955	-0.150329	-0.68571	Q7TNE1	SUCHY_MOUSE	Sugct	Succinyl-CoA:glutarate CoA-transferase
27.2535	27.0084	26.7389	26.8142	26.965	26.9977	24.6918	24.7745	24.7389	24.8528	24.9225	24.5225	25.7871	24.7645	24.317	+	+		FLX/-_CONTROL;FLX/FLX_CONTROL	Discard	Keep	Discard	Keep	Discard	Discard	9.4348	1.64087e-08	-2.21242	-23.9413	3.51528	0.00278405	-2.00677	-6.59652	0.29203	0.666711	-0.205651	-0.693289	Q9CQX2	CYB5B_MOUSE	Cyb5b	Cytochrome b5 type B
28.3745	28.4629	28.1604	28.4551	28.1795	28.3153	25.9043	26.141	25.8599	26.425	26.4908	25.8788	27.0505	26.604	25.9203	+	+		FLX/-_CONTROL;FLX/FLX_CONTROL	Discard	Keep	Discard	Keep	Discard	Discard	8.04904	1.57947e-07	-2.208	-17.2764	3.98964	0.00150317	-1.79971	-7.85511	0.745055	0.353097	-0.408291	-1.48991	Q64459	CP3AB_MOUSE	Cyp3a11	Cytochrome P450 3A11
23.895	23.5522	23.9043	23.654	23.7492	23.7995	21.2821	21.6096	21.6186	21.0292	21.7876	21.9847	22.9864	23.5522	24.002	+		+	FLX/-_CONTROL;FLX/-_FLX/FLX	Discard	Keep	Discard	Discard	Discard	Keep	7.32481	5.66742e-07	-2.20707	-14.5339	0.554297	0.393411	-0.245514	-1.17326	3.65601	0.00847722	-1.96155	-6.95201	P19324	SERPH_MOUSE	Serpinh1	Serpin H1
21.0292	21.9171	21.9207	21.928	21.1143	21.1206	19.1711	19.4233	19.3873	19.2969	19.1298	19.5019	19.4471	19.8239	19.5928	+	+		FLX/-_CONTROL;FLX/FLX_CONTROL	Discard	Keep	Discard	Keep	Discard	Discard	6.2326	4.34974e-06	-2.18657	-11.1414	3.54015	0.00268147	-1.88371	-6.6583	1.4986	0.123703	-0.302865	-2.67595	Q60991	CP7B1_MOUSE	Cyp7b1	Cytochrome P450 7B1
26.4629	26.5014	26.4057	26.4089	26.2335	26.3811	24.1795	24.1332	23.9225	24.4862	24.6264	24.0275	25.0813	25.1015	23.5983	+	+		FLX/-_CONTROL;FLX/FLX_CONTROL	Discard	Keep	Discard	Keep	Discard	Discard	8.3378	9.61391e-08	-2.16972	-18.4993	3.02548	0.0057038	-1.80523	-5.46283	0.455665	0.532787	-0.364491	-1.00089	Q9JIZ0	CMLO1_MOUSE	Cml1	Probable N-acetyltransferase CML1
26.391	26.2996	25.8997	26.0914	25.7103	25.945	23.9495	23.9134	23.6757	24.002	24.1871	23.5983	24.8288	23.976	23.6971	+	+		FLX/-_CONTROL;FLX/FLX_CONTROL	Discard	Keep	Discard	Keep	Discard	Discard	7.67433	3.06079e-07	-2.16851	-15.8025	3.66798	0.00226958	-1.88889	-6.98291	0.502839	0.498596	-0.279627	-1.08428	Q60936	COQ8A_MOUSE	Coq8a	Atypical kinase COQ8A, mitochondrial
26.7517	27.0401	27.1984	27.3745	27.1015	26.9316	24.9495	25.1135	25.0105	25.0526	24.8764	24.5165	25.7103	26.3943	24.6595	+			FLX/-_CONTROL	Discard	Keep	Discard	Discard	Discard	Discard	8.06215	1.55117e-07	-2.14646	-17.3302	2.37837	0.0159895	-1.47827	-4.17092	0.994985	0.250554	-0.668186	-1.88672	Q8CHQ9	NT8F2_MOUSE	Nat8f2	N-acetyltransferase family 8 member 2
28.0762	28.4314	28.3452	28.3992	28.3992	28.2759	25.9383	26.3049	26.329	26.2803	26.1946	26.0127	26.8264	26.7895	26.4425	+	+		FLX/-_CONTROL;FLX/FLX_CONTROL	Discard	Keep	Discard	Keep	Discard	Discard	9.61394	1.23576e-08	-2.14455	-24.9652	5.7633	0.000144364	-1.63502	-14.5553	2.29974	0.0427406	-0.509527	-4.02699	P17717	UDB17_MOUSE	Ugt2b17	UDP-glucuronosyltransferase 2B17
25.4892	25.4105	25.604	25.5754	25.5926	25.5345	23.2535	23.4551	23.5045	23.48	23.2821	23.3778	24.2317	23.7286	23.119	+	+		FLX/-_CONTROL;FLX/FLX_CONTROL	Discard	Keep	Discard	Keep	Discard	Discard	11.7159	2.68864e-10	-2.14221	-40.6913	4.22799	0.0010969	-1.84128	-8.55711	0.670838	0.392161	-0.300935	-1.36874	Q8CC88	VWA8_MOUSE	Vwa8	von Willebrand factor A domain-containing protein 8
24.3975	24.3307	24.4551	24.5105	24.1871	24.4984	22.1519	22.3376	22.2736	22.4067	22.3645	22.1206	23.1426	22.6671	22.6671	+	+		FLX/-_CONTROL;FLX/FLX_CONTROL	Discard	Keep	Discard	Keep	Discard	Discard	10.4999	2.60316e-09	-2.12076	-30.69	5.28575	0.000289226	-1.57097	-12.372	2.49864	0.033057	-0.549788	-4.396	Q05915	GCH1_MOUSE	Gch1	GTP cyclohydrolase 1
23.2302	23.4298	23.2535	23.3511	23.2521	23.2463	21.2764	21.0359	21.0886	21.3045	21.4324	20.953	22.1363	21.343	21.3592	+	+		FLX/-_CONTROL;FLX/FLX_CONTROL	Discard	Keep	Discard	Keep	Discard	Discard	9.76003	9.74644e-09	-2.11202	-25.8317	4.50934	0.00080241	-1.68099	-9.45351	1.14249	0.201592	-0.431026	-2.11709	Q9QZX7	SRR_MOUSE	Srr	Serine racemase
29.2331	29.2467	29.1483	29.3023	28.9203	28.8415	27.1015	26.9539	27.217	27.0084	26.8858	26.8858	28.2353	27.5315	27.2535	+	+		FLX/-_CONTROL;FLX/FLX_CONTROL	Discard	Keep	Discard	Keep	Discard	Discard	9.14997	2.47404e-08	-2.10663	-22.3964	3.46929	0.00297402	-1.4419	-6.4834	1.8327	0.0776805	-0.664723	-3.21774	P24549	AL1A1_MOUSE	Aldh1a1	Aldehyde dehydrogenase 1A1
23.5285	22.7756	22.741	22.5915	22.4324	22.3645	20.9812	20.7389	20.0821	20.9243	20.8113	20.265	21.1206	20.3645	19.638	+	+		FLX/-_CONTROL;FLX/FLX_CONTROL	Discard	Keep	Discard	Keep	Discard	Discard	5.47173	1.86917e-05	-2.1051	-9.20591	3.38827	0.00333868	-2.36454	-6.28763	0.308638	0.649685	0.259446	0.726133	Q8VEA4	MIA40_MOUSE	Chchd4	Mitochondrial intermembrane space import and assembly protein 40
20.0951	20.6186	20.5823	20.417	20.265	20.2877	19.1475	18.1941	17.6015	18.13	17.808	18.7864	18.7498	18.7627	16.599	+	+		FLX/-_CONTROL;FLX/FLX_CONTROL	Discard	Keep	Discard	Keep	Discard	Discard	5.06545	4.02873e-05	-2.09971	-8.29081	2.71494	0.00930444	-2.34047	-4.81714	0.158653	0.800592	0.24076	0.41012	Q08501	PRLR_MOUSE	Prlr	Prolactin receptor
18.4932	18.458	18.3006	18.3109	18.417	18.3171	16.3639	16.7268	16.2804	16.2663	16.2745	15.8752	17.187	17.3934	17.1533	+	+		FLX/-_CONTROL;FLX/FLX_CONTROL	Discard	Keep	Discard	Keep	Discard	Discard	8.2135	1.1963e-07	-2.08493	-17.9632	6.08183	8.73393e-05	-1.13825	-16.2078	3.08011	0.0161942	-0.946684	-5.58192	Q922Z0	OXDD_MOUSE	Ddo	D-aspartate oxidase
25.2353	24.8997	25.3376	25.0691	25.0359	25.0317	23.4425	22.9441	23.1946	22.9968	22.5309	23.0088	21.8651	19.6471	20.4972	+	+		FLX/-_CONTROL;FLX/FLX_CONTROL	Discard	Keep	Discard	Keep	Discard	Discard	7.4515	4.49651e-07	-2.08192	-14.9824	4.73394	0.000606414	-4.43174	-10.2266	2.85937	0.0209762	2.34982	5.11107	O88833	CP4AA_MOUSE	Cyp4a10	Cytochrome P450 4A10
24.0609	24.2096	24.0275	24.2679	23.9043	24.2821	22.1047	21.6409	22.0088	22.3484	21.9672	22.2185	22.9985	22.2477	22.0393	+	+		FLX/-_CONTROL;FLX/FLX_CONTROL	Discard	Keep	Discard	Keep	Discard	Discard	8.1629	1.30496e-07	-2.07728	-17.7492	4.05388	0.00139462	-1.69685	-8.0394	0.804792	0.326461	-0.380427	-1.58604	Q9DCC7	ISC2B_MOUSE	Isoc2b	Isochorismatase domain-containing protein 2B
25.3376	25.4551	25.4984	25.3612	25.0935	25.3239	23.2961	23.3239	23.3511	23.2081	23.4425	23.019	24.3376	23.9406	23.632	+	+		FLX/-_CONTROL;FLX/FLX_CONTROL	Discard	Keep	Discard	Keep	Discard	Discard	9.61569	1.23576e-08	-2.07147	-24.9754	4.27346	0.00102992	-1.37489	-8.69683	2.48113	0.0337779	-0.696582	-4.36285	P11609	CD1D1_MOUSE	Cd1d1	Antigen-presenting glycoprotein CD1d1
23.9043	23.2535	23.5869	23.4298	23.7389	23.7286	21.4825	21.4874	21.4676	21.0691	22.2933	21.4526	23.2821	22.5117	23.0443	+			FLX/-_CONTROL	Discard	Keep	Discard	Discard	Discard	Discard	6.12754	5.3331e-06	-2.06492	-10.8553	1.83639	0.0401631	-0.660983	-3.22386	2.78822	0.0228606	-1.40393	-4.96495	P17879	HS71B_MOUSE	Hspa1b	Heat shock 70 kDa protein 1B
23.4041	23.4425	23.4676	23.5404	23.391	23.5285	21.5117	21.4375	21.0359	21.6757	21.6231	21.1015	22.6276	22.2036	21.6628	+	+		FLX/-_CONTROL;FLX/FLX_CONTROL	Discard	Keep	Discard	Keep	Discard	Discard	8.29876	1.03019e-07	-2.06478	-18.3293	3.65807	0.00228599	-1.29771	-6.95733	1.79311	0.0819631	-0.767068	-3.1522	Q925N0	SFXN5_MOUSE	Sfxn5	Sideroflexin-5
29.0839	29.2239	29.2714	29.3217	29.2376	29.2647	27.2803	27.1507	27.0296	27.2353	27.141	27.1795	27.6798	27.673	27.0711	+	+		FLX/-_CONTROL;FLX/FLX_CONTROL	Discard	Keep	Discard	Keep	Discard	Discard	11.9234	1.91006e-10	-2.06446	-42.6931	5.31762	0.000282795	-1.75924	-12.5076	1.16467	0.195374	-0.305222	-2.15168	Q91VA0	ACSM1_MOUSE	Acsm1	Acyl-coenzyme A synthetase ACSM1, mitochondrial
27.673	27.9484	27.8916	28.0505	27.9316	27.8264	25.6622	25.8069	25.8457	25.9428	25.8717	25.8191	26.3959	26.3695	25.9628	+	+		FLX/-_CONTROL;FLX/FLX_CONTROL	Discard	Keep	Discard	Keep	Discard	Discard	10.6672	1.89491e-09	-2.06218	-31.9068	5.59771	0.000179248	-1.64417	-13.7604	2.22636	0.0472812	-0.418017	-3.89488	Q8VCN3	Q8VCN3_MOUSE	Ugt2b37	UDP-glucuronosyltransferase
23.848	23.9672	23.867	24.0609	24.0691	23.9933	21.7915	22.4898	21.4273	21.7098	21.8191	22.2125	22.3619	21.6453	22.391	+	+		FLX/-_CONTROL;FLX/FLX_CONTROL	Discard	Keep	Discard	Keep	Discard	Discard	6.82366	1.45717e-06	-2.05925	-12.877	4.90253	0.000484813	-1.83488	-10.8433	0.350891	0.613757	-0.224367	-0.80783	Q9D816	CP255_MOUSE	Cyp2c55	Cytochrome P450 2C55
26.2353	26.632	26.7517	26.5478	26.6458	26.3861	24.4862	24.654	24.1488	24.5225	24.6096	24.5754	23.5638	23.2434	24.3778	+	+		FLX/-_CONTROL;FLX/FLX_CONTROL	Discard	Keep	Discard	Keep	Discard	Discard	8.43517	8.24744e-08	-2.03369	-18.9299	5.01797	0.000423548	-2.80478	-11.2846	1.77975	0.0833852	0.77109	3.13018	P56655	CP238_MOUSE	Cyp2c38	Cytochrome P450 2C38
27.5315	27.632	27.4862	27.4473	27.4234	27.4394	25.2243	25.5926	25.7619	25.4457	25.654	25.1015	26.1871	25.6971	25.7363	+	+		FLX/-_CONTROL;FLX/FLX_CONTROL	Discard	Keep	Discard	Keep	Discard	Discard	8.3376	9.61391e-08	-2.02993	-18.4984	5.71694	0.000150705	-1.61978	-14.3285	1.20702	0.184072	-0.410151	-2.21774	G3X982	AOXC_MOUSE	Aox3	Aldehyde oxidase 3
21.6276	21.7471	21.4375	21.3376	21.8614	21.5961	19.511	19.2353	19.652	19.6668	19.6938	19.6727	21.1886	21.1457	22.0393	+		+	FLX/-_CONTROL;FLX/-_FLX/FLX	Discard	Keep	Discard	Discard	Discard	Keep	8.44288	8.12317e-08	-2.02926	-18.9643	0.267446	0.64295	-0.143346	-0.643829	4.25835	0.00434216	-1.88592	-8.65019	A0A0G2JDV3	GBP6_MOUSE	Gbp6	Guanylate-binding protein 6
27.2891	27.3745	27.141	27.2353	27.2262	27.4314	25.5195	25.0854	25.0233	25.4707	25.2571	25.1871	25.8312	25.239	24.5696	+	+		FLX/-_CONTROL;FLX/FLX_CONTROL	Discard	Keep	Discard	Keep	Discard	Discard	9.02979	2.96831e-08	-2.02576	-21.7738	4.17118	0.00119174	-2.06964	-8.38523	0.0583778	0.923835	0.0438894	0.164189	Q8R086	SUOX_MOUSE	Suox	Sulfite oxidase, mitochondrial
23.2185	23.5404	23.3645	23.4425	23.5638	23.5522	21.5777	21.5309	20.8876	21.654	21.5545	21.3321	22.3239	21.8152	21.1765	+	+		FLX/-_CONTROL;FLX/FLX_CONTROL	Discard	Keep	Discard	Keep	Discard	Discard	7.66839	3.09787e-07	-2.02417	-15.7801	3.75849	0.00199141	-1.67514	-7.2201	0.609696	0.425793	-0.349031	-1.26711	Q8C6I2	SDHF2_MOUSE	Sdhaf2	Succinate dehydrogenase assembly factor 2, mitochondrial
19.2147	19.6551	19.1851	18.7422	19.069	19.0251	16.8824	17.7144	16.3712	16.9603	16.9258	17.8991	17.4111	17.0879	17.3343	+	+		FLX/-_CONTROL;FLX/FLX_CONTROL	Discard	Keep	Discard	Keep	Discard	Discard	4.7673	7.19659e-05	-2.02298	-7.66522	4.62356	0.000684151	-1.87076	-9.83999	0.170578	0.788007	-0.152216	-0.437132	Q45VN2	DFA20_MOUSE	Defa20	Alpha-defensin 20
23.5754	23.6209	23.867	23.8288	23.8093	23.6649	21.6141	21.7876	21.6453	21.8576	21.6757	21.6628	22.0789	21.8346	20.9951	+	+		FLX/-_CONTROL;FLX/FLX_CONTROL	Discard	Keep	Discard	Keep	Discard	Discard	10.6841	1.85982e-09	-2.02056	-32.0323	4.43684	0.000862268	-2.09154	-9.2151	0.119962	0.846753	0.0709848	0.319537	Q8BZ09	ODC_MOUSE	Slc25a21	Mitochondrial 2-oxodicarboxylate carrier
28.9787	29.1556	28.7292	28.9705	28.7325	28.8711	26.6865	26.7771	27.0505	26.7645	27.3578	26.7771	27.9088	26.7517	26.604	+	+		FLX/-_CONTROL;FLX/FLX_CONTROL	Discard	Keep	Discard	Keep	Discard	Discard	7.771	2.57249e-07	-2.00404	-16.171	3.40536	0.00324871	-1.81807	-6.32855	0.245817	0.711566	-0.185967	-0.599413	P19096	FAS_MOUSE	Fasn	Fatty acid synthase
25.9847	26.0169	26.1565	26.2481	26.1719	26.0317	24.1719	24.558	24.1095	24.0854	23.9495	23.7492	25.0935	25.6649	24.7846	+	+		FLX/-_CONTROL;FLX/FLX_CONTROL	Discard	Keep	Discard	Discard	Discard	Discard	7.97234	1.81882e-07	-1.99773	-16.9646	2.85965	0.00729645	-0.920649	-5.11165	2.61671	0.028196	-1.07708	-4.62317	Q7TNG8	LDHD_MOUSE	Ldhd	Probable D-lactate dehydrogenase, mitochondrial
21.2989	21.391	21.8461	21.8461	21.823	21.5356	18.8379	19.9316	19.8528	19.7628	19.3069	20.0821	20.9024	20.8651	20.6886	+	+		FLX/-_CONTROL;FLX/FLX_CONTROL	Discard	Keep	Discard	Discard	Discard	Discard	5.48221	1.83965e-05	-1.99446	-9.23053	2.91386	0.00671185	-0.804754	-5.2248	2.39679	0.0376946	-1.1897	-4.20499	O70324	MOT8_MOUSE	Slc16a2	Monocarboxylate transporter 8
27.8019	27.6998	27.632	27.7895	27.7581	27.7708	25.6209	25.8741	25.5841	25.8167	25.7895	25.8191	26.5898	26.0935	25.8264	+	+		FLX/-_CONTROL;FLX/FLX_CONTROL	Discard	Keep	Discard	Keep	Discard	Discard	11.2009	7.10923e-10	-1.99131	-36.114	4.77756	0.00057304	-1.57215	-10.3831	1.43581	0.135731	-0.419157	-2.57648	Q8VCW8	ACSF2_MOUSE	Acsf2	Medium-chain acyl-CoA ligase ACSF2, mitochondrial
28.5826	28.6181	28.3452	28.4512	28.5754	28.6492	26.5448	26.5696	26.3014	26.6865	26.6998	26.5225	27.6389	27.1214	26.9977	+	+		FLX/-_CONTROL;FLX/FLX_CONTROL	Discard	Keep	Discard	Keep	Discard	Discard	9.8336	8.66951e-09	-1.98286	-26.2789	4.30594	0.000994047	-1.2843	-8.79784	2.56005	0.0302349	-0.698564	-4.51336	Q9WTP6	KAD2_MOUSE	Ak2	Adenylate kinase 2, mitochondrial
22.4092	22.3565	22.3101	22.4247	22.1015	22.5117	20.4676	20.1332	20.343	20.5069	20.4375	20.343	21.4923	21.0951	20.5451	+	+		FLX/-_CONTROL;FLX/FLX_CONTROL	Discard	Keep	Discard	Keep	Discard	Discard	9.6123	1.23576e-08	-1.98043	-24.9556	3.51406	0.00278904	-1.30814	-6.59348	1.94994	0.0659965	-0.672292	-3.41432	Q99NF1	BCDO2_MOUSE	Bco2	Carotenoid-cleaving dioxygenase, mitochondrial
24.5812	24.5926	23.8385	24.1871	23.3645	23.7182	21.5498	22.2477	22.4476	21.8423	22.2506	22.0821	23.6757	23.1143	22.6562	+			FLX/-_CONTROL	Discard	Keep	Discard	Discard	Discard	Discard	5.01708	4.45359e-05	-1.97698	-8.18678	1.41703	0.0852768	-0.89827	-2.54684	2.25005	0.0458131	-1.07871	-3.93731	P56404	AQP8_MOUSE	Aqp8	Aquaporin-8
25.4425	25.4202	25.2353	25.4234	25.2207	25.3545	23.5638	23.5045	23.3101	23.4298	23.2821	23.1825	24.391	24.1253	23.6757	+	+		FLX/-_CONTROL;FLX/FLX_CONTROL	Discard	Keep	Discard	Keep	Discard	Discard	10.029	6.1928e-09	-1.97064	-27.5043	4.25349	0.00105989	-1.28542	-8.63525	2.41243	0.0368629	-0.685225	-4.23403	Q8R0N6	HOT_MOUSE	Adhfe1	Hydroxyacid-oxoacid transhydrogenase, mitochondrial
22.8093	21.5498	21.5638	21.5117	21.3805	21.3857	20.0156	19.7755	18.9622	20.0156	20.2419	19.4031	20.4476	20.0426	18.9659	+			FLX/-_CONTROL	Discard	Keep	Discard	Discard	Discard	Discard	4.23422	0.000205822	-1.96449	-6.63306	2.44749	0.0143057	-1.88145	-4.29952	0.0739759	0.904154	-0.0830377	-0.205032	O35943	FRDA_MOUSE	Fxn	Frataxin, mitochondrial
30.4919	30.6713	30.6022	30.5664	30.6022	30.6372	28.1795	28.7227	29.1747	29.0889	28.5128	28.2077	29.2285	29.1312	26.8858	+			FLX/-_CONTROL	Discard	Keep	Discard	Discard	Discard	Discard	6.20708	4.57816e-06	-1.94749	-11.0713	2.46903	0.0138564	-2.18005	-4.34001	0.160259	0.799009	0.232561	0.413781	P15105	GLNA_MOUSE	Glul	Glutamine synthetase
26.632	26.5754	26.4908	26.558	26.3359	26.3153	24.4862	24.848	24.7543	24.3511	24.3975	24.4105	25.239	24.976	25.9495	+	+		FLX/-_CONTROL;FLX/FLX_CONTROL	Discard	Keep	Discard	Keep	Discard	Discard	8.5277	6.9857e-08	-1.94327	-19.3478	2.96139	0.00629923	-1.0964	-5.3253	2.13024	0.0526335	-0.846868	-3.72481	O70475	UGDH_MOUSE	Ugdh	UDP-glucose 6-dehydrogenase
28.4512	28.2308	28.6865	28.5463	28.3787	28.1015	26.6458	26.5754	26.3861	26.4567	26.3795	26.3153	26.1908	26.2838	25.4769	+	+		FLX/-_CONTROL;FLX/FLX_CONTROL	Discard	Keep	Discard	Keep	Discard	Discard	8.50249	7.28628e-08	-1.93935	-19.2331	5.08099	0.000378371	-2.41528	-11.5323	1.44812	0.133175	0.475929	2.59594	Q6XVG2	CP254_MOUSE	Cyp2c54	Cytochrome P450 2C54
27.5682	27.3578	27.2535	27.3578	27.1214	27.2979	25.6622	25.1449	25.2535	25.5285	25.4073	25.3376	25.7945	25.7182	24.918	+	+		FLX/-_CONTROL;FLX/FLX_CONTROL	Discard	Keep	Discard	Keep	Discard	Discard	8.65191	5.75591e-08	-1.93711	-19.9227	4.39649	0.000901543	-1.84922	-9.0847	0.158158	0.800876	-0.0878887	-0.408989	Q5FW57	GLYAL_MOUSE	Gm4952	Glycine N-acyltransferase-like protein
23.6865	23.417	23.48	23.4041	23.6971	23.654	21.5498	21.4425	21.4972	21.3376	22.3752	21.5309	23.2006	22.3321	23.0139	+			FLX/-_CONTROL	Discard	Keep	Discard	Discard	Discard	Discard	6.4706	2.76107e-06	-1.93425	-11.8138	2.11451	0.0249128	-0.707562	-3.6973	2.45977	0.0347241	-1.22669	-4.32258	P16627	HS71L_MOUSE	Hspa1l	Heat shock 70 kDa protein 1-like
21.9134	22.0393	22.1795	22.1174	22.0854	22.0325	20.0559	20.1946	20.1457	20.0691	20.2989	20.002	20.4676	20.417	19.5337	+	+		FLX/-_CONTROL;FLX/FLX_CONTROL	Discard	Keep	Discard	Keep	Discard	Discard	10.8885	1.26472e-09	-1.93356	-33.5898	4.47549	0.000822379	-1.92181	-9.34154	0.0192245	0.973997	-0.0117474	-0.0562698	Q91ZH7	ABHD3_MOUSE	Abhd3	Phospholipase ABHD3
21.7182	22.019	22.0821	21.9352	21.8346	21.9951	19.0283	19.8697	20.1332	20.2989	20.417	20.3101	21.8307	21.7995	21.0691	+			FLX/-_CONTROL	Discard	Keep	Discard	Discard	Discard	Discard	5.29941	2.57996e-05	-1.92117	-8.80851	1.0724	0.158683	-0.364268	-2.00777	2.52998	0.0315766	-1.5569	-4.45569	G3UWD9	G3UWD9_MOUSE	Slc17a3	Solute carrier family 17 (sodium phosphate), member 3
22.4501	22.8113	22.7594	22.7161	22.5189	22.6186	20.3538	20.8423	20.4874	20.654	21.2302	20.8191	21.3045	21.2243	21.0088	+	+		FLX/-_CONTROL;FLX/FLX_CONTROL	Discard	Keep	Discard	Keep	Discard	Discard	7.11022	8.48214e-07	-1.91459	-13.8021	5.71218	0.000150705	-1.46651	-14.3054	1.27044	0.169947	-0.448088	-2.31678	P70389	ALS_MOUSE	Igfals	Insulin-like growth factor-binding protein complex acid labile subunit
29.0296	28.9814	28.459	28.6663	28.7549	28.6998	26.9203	26.8623	26.9977	26.8504	26.6998	26.8019	26.9869	26.2714	26.604	+	+		FLX/-_CONTROL;FLX/FLX_CONTROL	Discard	Keep	Discard	Keep	Discard	Discard	8.64815	5.78904e-08	-1.90978	-19.905	5.09053	0.000373233	-2.14442	-11.5703	0.8023	0.327026	0.234634	1.58205	Q8VCH0	THIKB_MOUSE	Acaa1b	3-ketoacyl-CoA thiolase B, peroxisomal
17.3729	17.6957	17.5785	17.1993	17.3808	17.2342	15.6598	15.7627	14.7246	15.574	15.7378	15.5643	16.5717	16.7165	16.489	+	+		FLX/-_CONTROL;FLX/FLX_CONTROL	Discard	Keep	Discard	Discard	Discard	Discard	6.07564	5.88583e-06	-1.90636	-10.7163	3.52238	0.00275435	-0.817833	-6.61411	2.59821	0.0288784	-1.08852	-4.58715	Q8CBG9	RN170_MOUSE	Rnf170	E3 ubiquitin-protein ligase RNF170
19.0959	18.8955	19.4136	19.9742	19.1581	19.2147	17.137	17.8829	17.7962	16.9999	17.1649	17.3873	18.125	17.6465	17.4954	+	+		FLX/-_CONTROL;FLX/FLX_CONTROL	Discard	Keep	Discard	Keep	Discard	Discard	5.32381	2.46253e-05	-1.89732	-8.86394	3.26871	0.00397936	-1.53634	-6.00674	0.708837	0.370484	-0.360977	-1.43105	Q80ZE4	PAQR7_MOUSE	Paqr7	Membrane progestin receptor alpha
21.1079	21.1946	21.0886	21.1765	21.0426	20.895	19.3817	19.3046	19.3333	19.2706	18.9787	18.883	19.6636	19.4955	19.0885	+	+		FLX/-_CONTROL;FLX/FLX_CONTROL	Discard	Keep	Discard	Keep	Discard	Discard	8.62136	6.06865e-08	-1.8922	-19.7798	5.41126	0.000240701	-1.66831	-12.9141	0.65367	0.400788	-0.22389	-1.34039	P63300	SELW_MOUSE	Selenow	Selenoprotein W
20.714	20.9388	20.2877	20.3321	20.1946	20.7955	18.8923	18.4574	18.4848	18.3428	18.7928	18.9529	18.338	18.6049	18.7724	+	+		FLX/-_CONTROL;FLX/FLX_CONTROL	Discard	Keep	Discard	Keep	Discard	Discard	6.36128	3.42198e-06	-1.88994	-11.5007	4.58747	0.000723666	-1.972	-9.7164	0.185643	0.773091	0.0820643	0.470708	Q8K0Y7	PAXX_MOUSE	Paxx	Protein PAXX
27.7895	27.9428	27.9316	28.066	27.8974	27.9595	26.0084	26.1546	25.9361	26.0212	26.1332	26.0443	26.7895	26.5898	25.9316	+	+		FLX/-_CONTROL;FLX/FLX_CONTROL	Discard	Keep	Discard	Keep	Discard	Discard	11.4144	4.84497e-10	-1.88151	-37.9465	4.17468	0.00118769	-1.49416	-8.39573	1.19156	0.187991	-0.387353	-2.19362	Q91XE0	GLYAT_MOUSE	Glyat	Glycine N-acyltransferase
26.3528	26.3562	26.3066	26.2679	25.7415	25.976	24.0443	24.2535	24.5345	24.239	24.4425	24.217	24.7441	23.867	23.5404	+	+		FLX/-_CONTROL;FLX/FLX_CONTROL	Discard	Keep	Discard	Keep	Discard	Discard	7.45757	4.46922e-07	-1.87836	-15.0042	3.89003	0.00166373	-2.11632	-7.57616	0.413413	0.564669	0.237961	0.924474	Q9QXG4	ACSA_MOUSE	Acss2	Acetyl-coenzyme A synthetase, cytoplasmic
27.3745	27.2353	27.1984	27.1795	27.0084	27.217	25.2856	25.4073	25.4707	25.1055	25.317	25.3645	24.9539	25.239	25.7745	+	+		FLX/-_CONTROL;FLX/FLX_CONTROL	Discard	Keep	Discard	Keep	Discard	Discard	9.89881	7.71972e-09	-1.87707	-26.6818	4.91786	0.000476789	-1.87968	-10.901	0.00503933	0.992743	0.00261529	0.0149834	Q9D379	HYEP_MOUSE	Ephx1	Epoxide hydrolase 1
21.9882	22.4247	20.6096	21.3321	21.8987	21.7098	20.0951	19.9742	19.9882	19.8603	19.5733	19.2271	19.8162	20.3752	20.0951	+			FLX/-_CONTROL	Discard	Keep	Discard	Discard	Discard	Discard	4.15891	0.000238766	-1.87417	-6.4954	2.29745	0.0182283	-1.56505	-4.02284	0.684506	0.383529	-0.309121	-1.39122	Q6W8Q3	PC4L1_MOUSE	Pcp4l1	Purkinje cell protein 4-like protein 1
23.5045	23.4041	24.0275	24.0443	23.7594	23.632	21.8307	21.9566	21.8073	22.0559	21.8727	21.6096	22.7756	22.4298	21.6096	+	+		FLX/-_CONTROL;FLX/FLX_CONTROL	Discard	Keep	Discard	Keep	Discard	Discard	7.45163	4.49651e-07	-1.87313	-14.9829	2.93298	0.00653642	-1.45694	-5.26507	0.881433	0.293476	-0.416187	-1.708	Q8CFJ7	S2545_MOUSE	Slc25a45	Solute carrier family 25 member 45
26.0127	26.228	25.9584	26.1757	26.4314	26.4551	24.391	24.7645	24.3444	24.2463	24.4362	23.9134	25.1293	23.9043	24.3239	+	+		FLX/-_CONTROL;FLX/FLX_CONTROL	Discard	Keep	Discard	Keep	Discard	Discard	6.92959	1.1897e-06	-1.86093	-13.2123	3.5234	0.00275228	-1.75774	-6.61664	0.136528	0.826855	-0.103194	-0.3589	P97450	ATP5J_MOUSE	Atp5pf	ATP synthase-coupling factor 6, mitochondrial
25.4892	25.5492	25.5045	25.4769	25.5551	25.6622	23.632	23.6971	23.3511	24.019	23.7995	23.632	24.5754	24.4923	23.48	+	+		FLX/-_CONTROL;FLX/FLX_CONTROL	Discard	Keep	Discard	Keep	Discard	Discard	8.60379	6.2459e-08	-1.85106	-19.698	3.17709	0.0045503	-1.35695	-5.79765	0.979321	0.256775	-0.494117	-1.86217	Q9CYW4	HDHD3_MOUSE	Hdhd3	Haloacid dehalogenase-like hydrolase domain-containing protein 3
28.1652	28.2399	27.8916	28.1115	27.965	28.217	26.604	26.2372	25.9157	26.3118	26.3528	26.1095	27.0084	26.4298	26.0505	+	+		FLX/-_CONTROL;FLX/FLX_CONTROL	Discard	Keep	Discard	Keep	Discard	Discard	7.87739	2.15858e-07	-1.84319	-16.586	4.03239	0.00143471	-1.60211	-7.97737	0.483895	0.512677	-0.241077	-1.05102	Q99L13	3HIDH_MOUSE	Hibadh	3-hydroxyisobutyrate dehydrogenase, mitochondrial
19.179	19.1039	19.3647	19.1183	18.76	18.9595	17.1674	17.3037	17.171	17.2743	16.9696	17.5505	17.7262	17.5384	16.6746	+	+		FLX/-_CONTROL;FLX/FLX_CONTROL	Discard	Keep	Discard	Keep	Discard	Discard	7.74108	2.70922e-07	-1.84149	-16.0561	3.75903	0.00199141	-1.76783	-7.22154	0.114142	0.853815	-0.0736574	-0.305488	Q80ZM8	CRLS1_MOUSE	Crls1	Cardiolipin synthase (CMP-forming)
28.019	27.9869	28.1065	28.0557	27.9705	27.965	25.8858	26.2891	26.3014	26.1661	26.3444	26.0833	26.533	26.8385	26.0401	+	+		FLX/-_CONTROL;FLX/FLX_CONTROL	Discard	Keep	Discard	Keep	Discard	Discard	9.58439	1.31024e-08	-1.83891	-24.7934	4.64895	0.000663736	-1.54675	-9.92776	0.805568	0.32611	-0.292155	-1.58728	Q9DD20	TMT1B_MOUSE	Tmt1b	Thiol S-methyltransferase TMT1B
26.2372	26.2874	26.2732	26.4282	26.141	26.275	24.8528	24.4676	24.3844	24.2021	24.3578	24.4105	25.1871	24.632	24.2891	+	+		FLX/-_CONTROL;FLX/FLX_CONTROL	Discard	Keep	Discard	Keep	Discard	Discard	8.42314	8.35128e-08	-1.82777	-18.8762	4.28312	0.00102277	-1.57093	-8.72677	0.565844	0.454149	-0.256843	-1.19298	Q9EP89	LACTB_MOUSE	Lactb	Serine beta-lactamase-like protein LACTB, mitochondrial
21.3376	21.0821	21.0426	21.4118	21.0359	21.1269	19.2422	19.4915	19.5893	19.4311	19.1981	19.1261	19.7096	19.6435	17.9765	+	+		FLX/-_CONTROL;FLX/FLX_CONTROL	Discard	Keep	Discard	Keep	Discard	Discard	8.29152	1.04179e-07	-1.82644	-18.298	2.9865	0.00606568	-2.06294	-5.37892	0.251426	0.706008	0.236508	0.611016	Q9CQ20	M1IP1_MOUSE	Mid1ip1	Mid1-interacting protein 1
26.4218	26.2714	26.5667	26.6595	26.6458	26.7129	24.6375	24.8142	24.5345	24.8528	24.8044	24.6971	25.5165	25.1214	24.6153	+	+		FLX/-_CONTROL;FLX/FLX_CONTROL	Discard	Keep	Discard	Keep	Discard	Discard	8.96015	3.38673e-08	-1.82295	-21.4207	3.81635	0.00185269	-1.46197	-7.37503	1.03056	0.238536	-0.360976	-1.9424	Q9D6M3	GHC1_MOUSE	Slc25a22	Mitochondrial glutamate carrier 1
23.4041	23.632	23.4551	23.4298	23.4425	23.4298	21.5165	21.8651	21.7512	21.8307	21.5638	21.3699	22.4576	22.4273	21.953	+	+		FLX/-_CONTROL;FLX/FLX_CONTROL	Discard	Keep	Discard	Keep	Discard	Discard	8.8451	4.0844e-08	-1.816	-20.8493	4.68568	0.000642018	-1.18624	-10.0559	2.26583	0.044969	-0.629758	-3.96567	Q8C0Z1	F234A_MOUSE	Fam234a	Protein FAM234A
22.5983	22.4726	22.8191	22.9152	22.5545	22.6671	20.714	20.8802	20.7553	21.0224	20.8113	20.9951	21.2066	21.5451	21.714	+	+		FLX/-_CONTROL;FLX/FLX_CONTROL	Discard	Keep	Discard	Keep	Discard	Discard	8.90404	3.67338e-08	-1.8081	-21.1402	4.1971	0.00114787	-1.18259	-8.46327	2.83918	0.0214215	-0.625513	-5.06932	Q8R2V5	ADAP2_MOUSE	Adap2	Arf-GAP with dual PH domain-containing protein 2
20.7715	20.6453	20.3962	20.5915	20.714	20.7955	18.9106	18.4586	18.488	19.1451	19.2854	18.7873	20.0426	19.4234	19.5815	+	+		FLX/-_CONTROL;FLX/FLX_CONTROL	Discard	Keep	Discard	Discard	Discard	Discard	6.54543	2.41168e-06	-1.80651	-12.0324	3.46257	0.00300438	-0.969839	-6.46698	2.03245	0.0592416	-0.836672	-3.55511	A0A1B0GRV7	A0A1B0GRV7_MOUSE	Gm17949	Predicted gene, 17949
21.5592	21.4476	21.7013	21.7915	21.5685	21.654	20.0951	19.9882	19.5059	20.0951	19.6143	19.647	20.343	20.1825	20.0292	+	+		FLX/-_CONTROL;FLX/FLX_CONTROL	Discard	Keep	Discard	Keep	Discard	Discard	7.48784	4.22222e-07	-1.79612	-15.1134	5.91937	0.000112541	-1.43546	-15.3439	1.1537	0.198787	-0.360664	-2.13458	Q5HZI9	S2551_MOUSE	Slc25a51	Mitochondrial nicotinamide adenine dinucleotide transporter SLC25A51
23.9495	23.9225	23.867	23.8576	24.5812	24.0935	21.7796	22.3565	22.6119	22.1976	22.0918	22.5069	23.7389	24.7182	25.7796	+			FLX/-_CONTROL	Discard	Keep	Discard	Discard	Discard	Discard	6.06887	5.95928e-06	-1.78783	-10.6983	0.857071	0.231989	0.700343	1.66938	3.19638	0.0139184	-2.48817	-5.84123	Q9QY24	ZBP1_MOUSE	Zbp1	Z-DNA-binding protein 1
21.9707	22.2096	22.3129	22.0054	22.4849	21.9882	19.781	20.3752	21.0224	19.9262	20.7715	20.3857	20.0691	20.0951	19.721	+	+		FLX/-_CONTROL;FLX/FLX_CONTROL	Discard	Keep	Discard	Keep	Discard	Discard	5.12025	3.62838e-05	-1.78492	-8.40988	5.81988	0.000127938	-2.20021	-14.8366	0.694725	0.37806	0.415289	1.40798	Q923S9	RAB30_MOUSE	Rab30	Ras-related protein Rab-30
26.5754	26.3376	25.7286	25.3612	26.1546	26.1565	23.7182	23.976	23.7182	24.6918	24.9933	24.5463	25.1719	24.7286	24.5045	+			FLX/-_CONTROL	Discard	Keep	Discard	Discard	Discard	Discard	4.02	0.000315088	-1.77836	-6.24639	2.44274	0.0144398	-1.25067	-4.29062	0.759168	0.346675	-0.52769	-1.51272	Q9R092	H17B6_MOUSE	Hsd17b6	17-beta-hydroxysteroid dehydrogenase type 6
22.1976	22.0691	22.0493	22.0459	21.8113	22.0054	20.1825	20.3211	20.4067	20.1946	20.4273	20.002	20.6886	20.5545	19.9071	+	+		FLX/-_CONTROL;FLX/FLX_CONTROL	Discard	Keep	Discard	Keep	Discard	Discard	8.93048	3.52483e-08	-1.77407	-21.2719	4.49812	0.00080712	-1.64636	-9.41627	0.290481	0.667963	-0.127702	-0.690202	Q8BK03	MIGA2_MOUSE	Miga2	Mitoguardin 2
20.3211	20.2764	20.1206	19.9601	20.4676	20.1704	18.3504	18.513	18.4513	18.3537	18.6552	18.3561	19.1507	18.8572	18.5446	+	+		FLX/-_CONTROL;FLX/FLX_CONTROL	Discard	Keep	Discard	Keep	Discard	Discard	8.73347	4.91451e-08	-1.77274	-20.309	4.30791	0.000992442	-1.36856	-8.80401	1.68746	0.0949914	-0.404188	-2.97924	Q5SZA1	NPT3_MOUSE	Slc17a2	Sodium-dependent phosphate transport protein 3
19.8281	19.7569	20.1704	20.0156	19.5151	19.6651	18.256	17.8587	18.0722	17.71	18.3478	18.0899	18.7721	19.6779	18.9131	+			FLX/-_CONTROL	Discard	Keep	Discard	Discard	Discard	Discard	6.82142	1.46311e-06	-1.76943	-12.87	1.71769	0.049598	-0.704172	-3.02846	2.59002	0.0292383	-1.06525	-4.57126	Q9JI60	LRAT_MOUSE	Lrat	Lecithin retinol acyltransferase
22.7533	22.7915	22.8365	22.7975	22.5777	22.7574	20.8191	20.7715	21.1206	21.0756	21.0559	21.1269	21.9812	21.9707	21.632	+	+	+	FLX/-_CONTROL;FLX/-_FLX/FLX;FLX/FLX_CONTROL	Discard	Keep	Discard	Discard	Discard	Discard	9.38512	1.7697e-08	-1.75738	-23.6646	4.55908	0.000760555	-0.891016	-9.62014	3.74767	0.00756069	-0.866363	-7.19141	E9Q137	TX264_MOUSE	Tex264	Testis-expressed protein 264 homolog
27.9031	28.3992	28.7676	28.4154	28.5609	28.4234	26.8385	26.5898	26.2243	26.8504	26.5725	26.8623	25.5609	25.558	25.7363	+	+	+	FLX/-_CONTROL;FLX/-_FLX/FLX;FLX/FLX_CONTROL	Discard	Keep	Discard	Keep	Keep	Discard	6.30285	3.80937e-06	-1.7553	-11.3363	6.03619	9.38334e-05	-2.79318	-15.9605	3.5719	0.00936335	1.03788	6.73781	E9PXC3	E9PXC3_MOUSE	Cyp2c69	Cytochrome P450, family 2, subfamily c, polypeptide 69
21.7756	21.7512	21.9916	21.9388	21.7348	21.7056	20.0292	20.3752	19.9882	19.9882	19.9742	20.0156	20.9601	20.8651	20.4273	+	+		FLX/-_CONTROL;FLX/FLX_CONTROL	Discard	Keep	Discard	Keep	Discard	Discard	9.07777	2.73689e-08	-1.7545	-22.0203	4.13405	0.00125352	-1.06541	-8.27443	2.73619	0.0244395	-0.689097	-4.85972	Q3TH73	TTYH2_MOUSE	Ttyh2	Protein tweety homolog 2
20.8727	21.391	21.343	21.1395	21.2593	21.3857	19.5623	19.7177	19.5775	19.4202	19.5336	19.0682	20.9812	20.654	19.7192	+			FLX/-_CONTROL	Discard	Keep	Discard	Discard	Discard	Discard	7.26582	6.31595e-07	-1.75192	-14.3293	1.60092	0.0614392	-0.780367	-2.83941	1.97432	0.063886	-0.971556	-3.45571	Q3UVU3	ZNT10_MOUSE	Slc30a10	Calcium/manganese antiporter SLC30A10
26.2372	26.2408	26.1546	26.3359	26.2207	26.2058	24.5983	24.6096	24.3975	24.6375	24.6918	23.9672	25.2785	24.6209	24.2317	+	+		FLX/-_CONTROL;FLX/FLX_CONTROL	Discard	Keep	Discard	Keep	Discard	Discard	7.56098	3.70586e-07	-1.74882	-15.3803	3.85996	0.00174445	-1.52213	-7.49355	0.389003	0.584539	-0.226689	-0.87948	Q8VBW8	TTC36_MOUSE	Ttc36	Tetratricopeptide repeat protein 36
20.5165	20.68	20.5261	21.5069	21.0756	20.4972	18.6284	19.567	19.328	18.8896	19.2189	18.6815	19.1952	19.7384	20.6096	+			FLX/-_CONTROL	Discard	Keep	Discard	Discard	Discard	Discard	4.78054	7.02418e-05	-1.74816	-7.69223	1.46133	0.0791126	-0.952624	-2.61684	1.23585	0.176796	-0.795539	-2.26273	A0A0A6YWX0	A0A0A6YWX0_MOUSE	Ighv1-19	Immunoglobulin heavy variable V1-19 (Fragment)
21.3752	21.5777	21.5592	21.6276	21.9423	21.4273	19.5245	19.8623	19.836	19.845	19.9742	19.9882	21.0493	21.8538	22.4196	+		+	FLX/-_CONTROL;FLX/-_FLX/FLX	Discard	Keep	Discard	Discard	Discard	Keep	7.8365	2.31197e-07	-1.74652	-16.4253	0.276065	0.633288	0.189323	0.661288	3.65244	0.00849142	-1.93584	-6.94283	Q0GUM3	IRB10_MOUSE	Gm12250	Interferon-gamma-inducible GTPase 10
27.5315	26.7645	27.0914	26.8858	27.019	26.9977	25.4138	25.2926	25.1253	25.6125	25.6153	24.7895	26.0505	25.4394	24.3444	+	+		FLX/-_CONTROL;FLX/FLX_CONTROL	Discard	Keep	Discard	Keep	Discard	Discard	5.93984	7.5876e-06	-1.74014	-10.3598	2.74759	0.00884294	-1.77023	-4.88266	0.0274764	0.962943	0.0300941	0.0797174	Q9D3D9	ATPD_MOUSE	Atp5f1d	ATP synthase subunit delta, mitochondrial
25.2463	25.8647	23.417	24.8764	24.1174	23.5869	22.239	22.823	22.7876	22.7098	23.181	22.9423	23.3778	24.6153	25.4362	+			FLX/-_CONTROL	Discard	Keep	Discard	Discard	Discard	Discard	2.72013	0.00430331	-1.73767	-4.17431	0.0203752	0.965925	-0.0416924	-0.0595637	2.23481	0.0467983	-1.69598	-3.90997	F6TQW2	F6TQW2_MOUSE	Ighg2c	Immunoglobulin heavy constant gamma 2C (Fragment)
23.3376	22.8093	23.0772	23.1991	23.2535	23.2375	21.2419	21.1704	21.5961	21.4324	21.3266	21.7265	22.2849	21.4825	21.9742	+	+		FLX/-_CONTROL;FLX/FLX_CONTROL	Discard	Keep	Discard	Keep	Discard	Discard	7.44162	4.57667e-07	-1.73674	-14.947	3.48549	0.00290705	-1.23852	-6.52306	1.38856	0.144273	-0.498221	-2.50199	Q9Z0K8	VNN1_MOUSE	Vnn1	Pantetheinase
25.7441	25.9157	26.1623	26.0547	25.9361	25.9584	24.1488	24.1488	24.1332	24.4105	24.3778	24.141	24.6375	24.1795	23.848	+	+		FLX/-_CONTROL;FLX/FLX_CONTROL	Discard	Keep	Discard	Keep	Discard	Discard	9.10526	2.60777e-08	-1.73516	-22.1628	4.70592	0.000625953	-1.74017	-10.1272	0.0100182	0.986016	0.0050017	0.0296208	Q9EP75	CP4FE_MOUSE	Cyp4f14	Leukotriene-B4 omega-hydroxylase 3
25.895	26.0317	25.9933	26.2353	26.002	26.0041	24.3031	24.1642	24.2607	24.3307	24.3712	24.391	25.0484	24.7543	24.5754	+	+		FLX/-_CONTROL;FLX/FLX_CONTROL	Discard	Keep	Discard	Keep	Discard	Discard	10.4386	2.93653e-09	-1.72342	-30.2559	4.93609	0.000467255	-1.2342	-10.97	2.68296	0.0262095	-0.489222	-4.75348	P10630	IF4A2_MOUSE	Eif4a2	Eukaryotic initiation factor 4A-II
26.239	26.4105	26.5898	26.3222	26.3992	26.2002	24.6096	24.7796	24.3578	24.7234	24.7077	24.6486	24.6096	24.3712	24.2679	+	+		FLX/-_CONTROL;FLX/FLX_CONTROL	Discard	Keep	Discard	Keep	Discard	Discard	8.79028	4.51662e-08	-1.72237	-20.5823	6.42487	5.13197e-05	-1.94392	-18.1871	1.06278	0.227269	0.221548	1.99274	Q569X9	Q569X9_MOUSE	Cyp2c67	Cytochrome P450, family 2, subfamily c, polypeptide 67
24.3101	24.275	24.604	24.558	24.6757	24.654	22.5892	22.4947	22.8614	22.8969	23.0241	22.882	24.0275	23.6757	23.4425	+	+		FLX/-_CONTROL;FLX/FLX_CONTROL	Discard	Keep	Discard	Discard	Discard	Discard	7.64045	3.24642e-07	-1.72141	-15.6752	2.90731	0.00677183	-0.797553	-5.21105	3.08938	0.0160709	-0.923862	-5.60229	Q61699	HS105_MOUSE	Hsph1	Heat shock protein 105 kDa
25.3031	25.4738	25.7517	25.7492	25.3101	24.9225	23.2096	23.7182	24.1332	23.7389	23.7182	23.6649	24.0854	23.7492	23.019	+	+		FLX/-_CONTROL;FLX/FLX_CONTROL	Discard	Keep	Discard	Keep	Discard	Discard	5.71712	1.173e-05	-1.72126	-9.79673	3.45808	0.00302074	-1.80055	-6.45605	0.108967	0.859794	0.0792891	0.292894	Q71KT5	ERG24_MOUSE	Tm7sf2	Delta(14)-sterol reductase TM7SF2
25.4488	25.48	25.3477	25.3031	25.3679	25.3342	23.7594	23.654	23.5285	23.7895	23.6649	23.5869	24.4041	23.9225	23.7995	+	+		FLX/-_CONTROL;FLX/FLX_CONTROL	Discard	Keep	Discard	Keep	Discard	Discard	11.0345	9.45761e-10	-1.7164	-34.7471	4.80537	0.000551189	-1.33827	-10.4839	1.58282	0.110977	-0.378129	-2.81036	Q3UJU9	RMD3_MOUSE	Rmdn3	Regulator of microtubule dynamics protein 3
21.4923	21.1642	21.5069	21.6453	21.8346	21.5638	19.719	19.867	19.8632	19.6596	19.873	19.9316	20.7634	21.3857	21.7471	+		+	FLX/-_CONTROL;FLX/-_FLX/FLX	Discard	Keep	Discard	Discard	Discard	Keep	8.03312	1.61893e-07	-1.71562	-17.2112	0.470176	0.45508	-0.235739	-1.02674	3.84896	0.00671118	-1.47988	-7.46351	A0A140LIF8	IRGM2_MOUSE	Irgm2	Immunity-related GTPase family M protein 2
27.6181	27.7581	27.6865	27.726	27.6389	27.8019	25.8997	25.8552	25.9912	26.0772	26.0854	26.0547	27.0914	26.6998	26.4041	+	+		FLX/-_CONTROL;FLX/FLX_CONTROL	Discard	Keep	Discard	Discard	Discard	Discard	11.0549	9.12877e-10	-1.71103	-34.9123	3.71455	0.0021401	-0.973165	-7.10417	2.88879	0.0203011	-0.737864	-5.17227	P30416	FKBP4_MOUSE	Fkbp4	Peptidyl-prolyl cis-trans isomerase FKBP4
22.9388	23.1688	23.0999	23.1931	23.4676	23.5754	21.2243	21.4015	21.5869	21.7265	21.6409	21.6276	22.9406	23.0071	23.7594	+		+	FLX/-_CONTROL;FLX/-_FLX/FLX	Discard	Keep	Discard	Discard	Discard	Keep	7.12339	8.26466e-07	-1.706	-13.846	0.00744729	0.987338	-0.00492223	-0.0220828	4.14493	0.0049102	-1.70107	-8.30678	Q8R2Q8	BST2_MOUSE	Bst2	Bone marrow stromal antigen 2
25.4073	25.6181	25.767	25.5898	25.5374	25.3778	23.8191	23.976	23.9225	23.9933	23.6865	23.6649	24.2821	24.5404	23.3239	+	+		FLX/-_CONTROL;FLX/FLX_CONTROL	Discard	Keep	Discard	Keep	Discard	Discard	8.78219	4.56218e-08	-1.70585	-20.5431	3.1952	0.00442211	-1.50079	-5.83857	0.345624	0.618348	-0.20506	-0.797782	Q9QZW0	AT11C_MOUSE	Atp11c	Phospholipid-transporting ATPase 11C
22.2185	22.0756	22.1976	22.6497	22.3321	22.4576	20.4375	20.9459	20.7056	20.5638	20.5731	20.5069	21.002	20.5823	21.0088	+	+		FLX/-_CONTROL;FLX/FLX_CONTROL	Discard	Keep	Discard	Keep	Discard	Discard	7.49718	4.1596e-07	-1.69971	-15.1473	4.51222	0.000802371	-1.45748	-9.46306	0.876246	0.296029	-0.242237	-1.69979	P0DJE0	PT100_MOUSE	Pet100	Protein PET100 homolog, mitochondrial
21.5545	21.8073	21.5117	21.7594	21.6409	21.4972	19.5189	20.1332	19.706	20.5069	19.8174	19.9117	21.0886	21.1143	20.3538	+			FLX/-_CONTROL	Discard	Keep	Discard	Discard	Discard	Discard	6.24263	4.26839e-06	-1.69615	-11.1691	2.44189	0.0144459	-0.776271	-4.28903	1.98756	0.0629284	-0.919876	-3.47825	A9JSM3	TM238_MOUSE	Tmem238	Transmembrane protein 238
24.317	24.4041	24.5638	24.5522	24.391	24.3376	22.9548	22.7286	22.5427	22.848	22.5754	22.7471	23.211	22.8442	22.2989	+	+		FLX/-_CONTROL;FLX/FLX_CONTROL	Discard	Keep	Discard	Keep	Discard	Discard	9.05054	2.87128e-08	-1.69481	-21.8801	4.33687	0.000965734	-1.64287	-8.89495	0.0969449	0.874641	-0.051939	-0.263254	Q8R0Y8	S2542_MOUSE	Slc25a42	Mitochondrial coenzyme A transporter SLC25A42
22.1612	22.2273	22.2214	22.3511	22.4041	22.3294	20.68	20.6714	20.6276	20.654	20.4874	20.4476	20.5069	21.2066	20.8802	+	+		FLX/-_CONTROL;FLX/FLX_CONTROL	Discard	Keep	Discard	Keep	Discard	Discard	10.4211	3.0084e-09	-1.68773	-30.133	4.63509	0.000680727	-1.41786	-9.87975	0.975232	0.258328	-0.269874	-1.85576	Q8CI59	STEA3_MOUSE	Steap3	Metalloreductase STEAP3
20.4273	20.5165	20.5638	20.6971	20.2302	20.714	18.7608	18.3615	18.7733	18.6482	19.2908	19.2024	20.3645	19.8071	19.6217	+			FLX/-_CONTROL	Discard	Keep	Discard	Discard	Discard	Discard	5.98988	6.88588e-06	-1.68534	-10.49	1.86238	0.0384525	-0.593688	-3.26714	2.43811	0.0356794	-1.09165	-4.28196	A0A0J9YTR2	A0A0J9YTR2_MOUSE	Ncbp2as2	Ncbp2 antisense 2 (head to head)
19.1193	19.2962	19.1559	19.0962	19.1155	18.9283	17.1533	17.3991	17.5946	17.6523	17.65	17.1577	17.9827	17.4004	17.1672	+	+		FLX/-_CONTROL;FLX/FLX_CONTROL	Discard	Keep	Discard	Keep	Discard	Discard	7.64135	3.24642e-07	-1.68411	-15.6786	4.43856	0.000861935	-1.60182	-9.22072	0.149063	0.811669	-0.0822849	-0.3881	Q8K0L2	ENTP8_MOUSE	Entpd8	Ectonucleoside triphosphate diphosphohydrolase 8
23.3645	24.3645	23.6431	24.0854	23.5522	23.2821	21.7634	21.8191	22.3645	21.3321	22.4874	22.4451	22.7836	23.0258	23.3376	+			FLX/-_CONTROL	Discard	Keep	Discard	Discard	Discard	Discard	4.16796	0.000234299	-1.68002	-6.51184	1.34078	0.097949	-0.666308	-2.42692	1.937	0.067276	-1.01371	-3.39243	A0A075B5V6	A0A075B5V6_MOUSE	Ighv1-42	Immunoglobulin heavy variable V1-42
29.5463	29.7211	29.9539	29.9814	29.7309	29.6578	28.0965	27.9539	28.0453	28.3704	28.1652	27.9146	28.4354	28.4234	28.1507	+	+		FLX/-_CONTROL;FLX/FLX_CONTROL	Discard	Keep	Discard	Keep	Discard	Discard	8.05808	1.55946e-07	-1.67426	-17.3135	5.20882	0.000318173	-1.42871	-12.0502	1.14575	0.201039	-0.245546	-2.12219	Q8R084	Q8R084_MOUSE	Ugt2b1	UDP-glucuronosyltransferase
19.9459	19.867	20.1704	20.1581	20.0821	20.0156	18.1671	17.9645	19.2189	18.4672	17.7644	18.6439	18.6051	19.0335	18.8296	+	+		FLX/-_CONTROL;FLX/FLX_CONTROL	Discard	Keep	Discard	Keep	Discard	Discard	4.73133	7.73518e-05	-1.66884	-7.5922	5.00861	0.000430633	-1.21714	-11.2482	0.686401	0.382502	-0.451699	-1.39433	Q8C0N2	GPAT3_MOUSE	Gpat3	Glycerol-3-phosphate acyltransferase 3
20.7223	20.6453	20.9316	20.9672	20.3321	20.4676	18.9007	19.0135	19.2688	19.4705	18.874	18.5763	20.002	20.2185	19.2174	+			FLX/-_CONTROL	Discard	Keep	Discard	Discard	Discard	Discard	5.835	9.34393e-06	-1.66039	-10.0915	1.98319	0.0312122	-0.865092	-3.4708	1.63918	0.102202	-0.795294	-2.90104	Q9R0A1	CLCN2_MOUSE	Clcn2	Chloride channel protein 2
23.654	23.5522	23.3511	23.2229	23.2477	23.0105	22.0224	22.391	21.2933	21.6186	21.502	21.2764	21.9495	21.2877	19.4355	+	+		FLX/-_CONTROL;FLX/FLX_CONTROL	Discard	Keep	Discard	Keep	Discard	Discard	4.98936	4.71002e-05	-1.65576	-8.12762	2.69749	0.00955799	-2.44884	-4.78235	0.702087	0.373819	0.793075	1.42002	Q8VCI5	PEX19_MOUSE	Pex19	Peroxisomal biogenesis factor 19
22.4626	22.3484	22.3778	22.2361	22.3672	22.3962	20.654	20.8651	20.4874	20.7796	20.8876	20.5823	20.9171	20.7715	20.5356	+	+		FLX/-_CONTROL;FLX/FLX_CONTROL	Discard	Keep	Discard	Keep	Discard	Discard	9.2414	2.17714e-08	-1.65538	-22.8815	6.56303	3.91421e-05	-1.62332	-19.0483	0.0980211	0.87356	-0.0320654	-0.265929	Q80V03	ADCK5_MOUSE	Adck5	Uncharacterized aarF domain-containing protein kinase 5
22.8969	22.9441	22.823	22.9619	22.8307	22.8633	21.2006	21.1886	21.3592	21.417	21.2243	21.0426	22.2905	22.0224	21.7223	+	+		FLX/-_CONTROL;FLX/FLX_CONTROL	Discard	Keep	Discard	Discard	Discard	Discard	10.0686	5.73928e-09	-1.64794	-27.7593	3.95267	0.00156377	-0.874889	-7.7506	3.1688	0.014402	-0.773047	-5.77899	P58058	NADK_MOUSE	Nadk	NAD kinase
20.6364	21.0691	20.9672	21.0625	20.85	20.8423	19.1657	19.1821	19.2435	19.4811	19.3354	19.1374	19.9213	19.4226	19.4398	+	+		FLX/-_CONTROL;FLX/FLX_CONTROL	Discard	Keep	Discard	Keep	Discard	Discard	8.50781	7.21662e-08	-1.64703	-19.2572	4.37773	0.000922641	-1.31	-9.02464	1.41726	0.138851	-0.337023	-2.5472	O35445	RNF5_MOUSE	Rnf5	E3 ubiquitin-protein ligase RNF5
30.0737	30.3724	29.995	30.2308	30.1724	30.2869	28.7227	28.2979	28.4668	28.9287	28.7613	28.0864	29.1214	28.6181	28.2759	+	+		FLX/-_CONTROL;FLX/FLX_CONTROL	Discard	Keep	Discard	Keep	Discard	Discard	6.40853	3.12225e-06	-1.64454	-11.6351	4.17139	0.00119174	-1.51675	-8.38584	0.205527	0.753489	-0.127793	-0.514146	Q64374	RGN_MOUSE	Rgn	Regucalcin
27.4073	27.6458	27.6931	27.7389	27.6798	27.5969	25.9584	26.0484	25.9628	26.0422	25.8904	25.9933	26.2979	26.1174	25.6998	+	+		FLX/-_CONTROL;FLX/FLX_CONTROL	Discard	Keep	Discard	Keep	Discard	Discard	10.4859	2.66333e-09	-1.64438	-30.5905	5.12649	0.000358094	-1.58861	-11.7143	0.180839	0.777717	-0.0557721	-0.460065	P50285	FMO1_MOUSE	Fmo1	Flavin-containing monooxygenase 1
20.7307	22.1488	20.3211	21.2006	20.5261	20.1206	19.0969	18.7714	19.3008	18.7947	19.3184	19.9601	19.7598	20.4775	21.0426	+			FLX/-_CONTROL	Discard	Keep	Discard	Discard	Discard	Discard	3.04404	0.00224327	-1.63427	-4.65324	0.358101	0.551329	-0.414667	-0.821524	1.94959	0.0659965	-1.21961	-3.41373	A0A075B5V2	A0A075B5V2_MOUSE	Ighv1-34	Immunoglobulin heavy variable 1-34 (Fragment)
27.1115	27.1984	26.8623	27.0914	27.0084	27.189	25.632	25.5195	25.4266	25.3877	25.4298	25.2785	26.0772	25.4488	25.1055	+	+		FLX/-_CONTROL;FLX/FLX_CONTROL	Discard	Keep	Discard	Keep	Discard	Discard	9.25407	2.14372e-08	-1.63112	-22.9494	3.90941	0.00162961	-1.53296	-7.62978	0.195226	0.762647	-0.0981572	-0.491763	A2AS89	GDAH_MOUSE	Agmat	Guanidino acid hydrolase, mitochondrial
24.3578	24.48	23.3101	23.5045	23.3511	23.2361	21.9495	23.0002	21.0224	22.417	22.6231	21.4676	21.5261	22.3239	24.1488	+			FLX/-_CONTROL	Discard	Keep	Discard	Discard	Discard	Discard	2.79251	0.00373371	-1.62662	-4.27958	0.882544	0.221919	-1.04033	-1.70976	0.383062	0.588783	-0.586289	-0.868427	P01869	IGH1M_MOUSE	Ighg1	Ig gamma-1 chain C region, membrane-bound form
16.277	16.7073	16.476	16.4219	16.2759	16.4885	14.3862	14.6032	15.5491	14.4902	14.8863	14.9775	15.5665	15.1524	15.2457	+	+		FLX/-_CONTROL;FLX/FLX_CONTROL	Discard	Keep	Discard	Keep	Discard	Discard	5.27738	2.69221e-05	-1.6257	-8.75871	4.32761	0.000968974	-1.11953	-8.86578	1.00016	0.248738	-0.506173	-1.89483	Q91XE9	CR3L3_MOUSE	Creb3l3	Cyclic AMP-responsive element-binding protein 3-like protein 3
27.7833	27.9814	27.9428	27.8741	27.6798	27.8741	26.3118	26.2661	25.9912	26.3494	26.2225	26.2499	26.8019	26.8974	25.8599	+	+		FLX/-_CONTROL;FLX/FLX_CONTROL	Discard	Keep	Discard	Keep	Discard	Discard	9.40521	1.71435e-08	-1.6241	-23.7761	3.22261	0.00424814	-1.33617	-5.90089	0.602297	0.430322	-0.287929	-1.25468	P52430	PON1_MOUSE	Pon1	Serum paraoxonase/arylesterase 1
28.5014	28.5898	28.341	28.4707	28.4274	28.3066	27.0296	26.8142	26.8623	26.7895	26.673	26.7389	27.2445	26.48	26.4154	+	+		FLX/-_CONTROL;FLX/FLX_CONTROL	Discard	Keep	Discard	Keep	Discard	Discard	9.56092	1.3597e-08	-1.62155	-24.6578	4.4691	0.000825432	-1.72621	-9.32052	0.224022	0.732016	0.104657	0.553721	P34914	HYES_MOUSE	Ephx2	Bifunctional epoxide hydrolase 2
22.9933	23.1642	22.9864	22.7533	22.8764	22.9459	21.2066	21.3101	21.4775	21.2361	21.4118	21.3538	21.8461	21.8651	21.2185	+	+		FLX/-_CONTROL;FLX/FLX_CONTROL	Discard	Keep	Discard	Keep	Discard	Discard	9.2973	1.99943e-08	-1.62062	-23.183	4.08306	0.00133732	-1.31003	-8.12429	1.09352	0.216775	-0.31059	-2.04072	A0A571BF69	A0A571BF69_MOUSE	Mgam	Maltase-glucoamylase
20.7056	20.7634	20.1581	20.6886	20.2419	20.6276	18.9091	18.7433	18.4249	18.9918	19.381	19.0299	20.002	19.3392	19.0163	+			FLX/-_CONTROL	Discard	Keep	Discard	Discard	Discard	Discard	5.64702	1.33401e-05	-1.61752	-9.62486	2.49335	0.0133104	-1.07836	-4.38597	1.07149	0.223755	-0.539154	-2.00634	Q6RUT7	UQCC4_MOUSE	Uqcc4	Ubiquinol-cytochrome c reductase complex assembly factor 4
22.3778	22.3592	22.2006	22.3725	22.0691	22.2066	20.4775	20.7955	20.7955	20.7471	20.5451	20.5261	21.2593	20.9672	21.2707	+	+		FLX/-_CONTROL;FLX/FLX_CONTROL	Discard	Keep	Discard	Keep	Discard	Discard	8.76847	4.64625e-08	-1.61648	-20.477	4.95805	0.000453356	-1.09858	-11.0535	2.67688	0.0263448	-0.517899	-4.74143	P52623	UCK1_MOUSE	Uck1	Uridine-cytidine kinase 1
20.4067	20.5731	20.4067	20.343	20.3321	20.1079	18.8853	18.9056	19.1867	18.4781	18.7019	18.3359	19.0577	19.5984	20.1457	+			FLX/-_CONTROL	Discard	Keep	Discard	Discard	Discard	Discard	6.34257	3.54735e-06	-1.61265	-11.4478	1.93439	0.0339699	-0.760966	-3.38802	1.74716	0.0872047	-0.851682	-3.07664	Q9QVP9	FAK2_MOUSE	Ptk2b	Protein-tyrosine kinase 2-beta
21.2877	22.4825	21.0559	21.3592	21.2419	20.9882	18.8898	19.645	20.2066	19.6369	20.0156	20.3752	20.3321	21.1206	21.4972	+			FLX/-_CONTROL	Discard	Keep	Discard	Discard	Discard	Discard	3.36675	0.00116704	-1.60772	-5.15265	0.486841	0.442369	-0.419261	-1.05621	1.72959	0.0890616	-1.18845	-3.04789	A0A140T8P9	A0A140T8P9_MOUSE	Igkv14-111	Immunoglobulin kappa variable 14-111 (Fragment)
22.7451	22.632	22.9171	22.8249	22.5846	22.5615	21.4425	21.0821	21.0156	21.1704	21.0886	20.8576	20.9459	21.0292	20.3538	+	+		FLX/-_CONTROL;FLX/FLX_CONTROL	Discard	Keep	Discard	Keep	Discard	Discard	7.80668	2.44095e-07	-1.6014	-16.3091	5.16291	0.000335033	-1.93457	-11.8618	0.964818	0.262153	0.333169	1.83941	Q64487	PTPRD_MOUSE	Ptprd	Receptor-type tyrosine-protein phosphatase delta
21.0559	21.4067	21.0691	21.0625	21.0359	21.1765	19.5028	19.4905	19.4686	19.5036	19.4726	19.7633	20.8727	20.4576	20.3101	+		+	FLX/-_CONTROL;FLX/-_FLX/FLX	Discard	Keep	Discard	Discard	Discard	Keep	8.98488	3.24481e-08	-1.60084	-21.5454	2.4052	0.0153037	-0.587617	-4.22061	3.97977	0.00575939	-1.01323	-7.82709	Q9JIG8	PRAF2_MOUSE	Praf2	PRA1 family protein 2
24.4984	24.4362	24.3376	24.3578	24.1488	24.4362	22.8858	22.714	22.5451	23.0002	22.7756	22.6907	23.3778	22.867	22.5045	+	+		FLX/-_CONTROL;FLX/FLX_CONTROL	Discard	Keep	Discard	Keep	Discard	Discard	8.56429	6.59764e-08	-1.6006	-19.5155	4.04396	0.00141303	-1.45272	-8.01071	0.333058	0.630427	-0.147877	-0.773659	Q3TC72	FAH2A_MOUSE	Fahd2a	Oxaloacetate tautomerase Fahd2a, mitochondrial
24.989	24.848	24.6811	24.7492	24.5983	24.7846	23.3101	23.1916	22.8727	23.3239	23.2821	23.0691	24.0275	23.5754	23.1795	+	+		FLX/-_CONTROL;FLX/FLX_CONTROL	Discard	Keep	Discard	Keep	Discard	Discard	8.13818	1.35724e-07	-1.60015	-17.6455	3.50543	0.00282756	-1.1809	-6.57217	1.1868	0.189309	-0.419242	-2.1862	P56213	ALR_MOUSE	Gfer	FAD-linked sulfhydryl oxidase ALR
27.17	26.6595	27.3828	27.2077	26.9539	26.6998	25.2426	25.6865	25.7208	25.2243	25.4073	25.2096	25.1488	25.4614	24.9672	+	+		FLX/-_CONTROL;FLX/FLX_CONTROL	Discard	Keep	Discard	Keep	Discard	Discard	5.97271	7.12548e-06	-1.59709	-10.4452	4.4243	0.000866663	-1.81981	-9.17441	0.639464	0.409365	0.222719	1.31682	Q91X77	CY250_MOUSE	Cyp2c50	Cytochrome P450 2C50
28.2123	28.1459	28.0505	28.141	28.1459	28.0813	26.5195	26.5898	26.5898	26.5898	26.3894	26.5225	27.1507	26.632	26.3204	+	+		FLX/-_CONTROL;FLX/FLX_CONTROL	Discard	Keep	Discard	Keep	Discard	Discard	11.691	2.75943e-10	-1.59603	-40.4578	4.31021	0.000989445	-1.42843	-8.8112	0.463044	0.526993	-0.167603	-1.01406	Q9CQ62	DECR_MOUSE	Decr1	2,4-dienoyl-CoA reductase [(3E)-enoyl-CoA-producing], mitochondrial
24.48	24.6971	24.7995	24.8142	24.848	24.7338	23.0342	22.9916	23.2332	23.1658	23.2821	23.1111	24.2096	24.002	23.5983	+	+		FLX/-_CONTROL;FLX/FLX_CONTROL	Discard	Keep	Discard	Discard	Discard	Discard	9.13243	2.51611e-08	-1.59245	-22.3044	3.07702	0.0052909	-0.792153	-5.57514	3.22674	0.0135725	-0.800294	-5.9103	Q9D1P4	CHRD1_MOUSE	Chordc1	Cysteine and histidine-rich domain-containing protein 1
26.5135	26.0443	26.4692	26.1253	26.3528	26.1312	24.9316	24.9406	25.0772	24.5165	24.0526	24.5696	23.3511	21.7756	21.3211	+	+		FLX/-_CONTROL;FLX/FLX_CONTROL	Discard	Keep	Discard	Keep	Discard	Discard	5.42428	2.03883e-05	-1.59137	-9.09506	4.61872	0.000688632	-4.12346	-9.82332	3.03238	0.0171355	2.53209	5.47779	O35728	CP4AE_MOUSE	Cyp4a14	Cytochrome P450 4A14
25.3307	25.239	25.1681	25.228	25.3342	25.3066	23.8191	23.7389	23.6209	23.654	23.654	23.5754	24.1253	23.5983	23.181	+	+		FLX/-_CONTROL;FLX/FLX_CONTROL	Discard	Keep	Discard	Keep	Discard	Discard	11.1075	8.59355e-10	-1.5907	-35.3406	4.34188	0.000961472	-1.63287	-8.91077	0.082241	0.893327	0.0421702	0.226235	Q9Z2I0	LETM1_MOUSE	Letm1	Mitochondrial proton/calcium exchanger protein
21.2821	21.9171	21.9495	21.8614	21.6497	21.632	19.8219	19.9601	19.9316	20.4273	20.2302	20.3962	21.0886	20.3211	19.9222	+			FLX/-_CONTROL	Discard	Keep	Discard	Discard	Discard	Discard	6.10643	5.54367e-06	-1.58739	-10.7986	2.6624	0.0100975	-1.2713	-4.71282	0.547936	0.466814	-0.316097	-1.16236	Q9DCV3	DGAT2_MOUSE	Dgat2	Diacylglycerol O-acyltransferase 2
24.002	24.0105	23.8288	23.7182	23.8385	23.9134	22.1301	22.3831	22.1856	22.4898	22.2621	22.3565	22.7594	22.9024	22.2849	+	+		FLX/-_CONTROL;FLX/FLX_CONTROL	Discard	Keep	Discard	Keep	Discard	Discard	9.1096	2.59795e-08	-1.58402	-22.1853	4.32689	0.000968974	-1.23632	-8.86351	1.31158	0.160766	-0.347703	-2.38114	P31649	S6A13_MOUSE	Slc6a13	Sodium- and chloride-dependent GABA transporter 2
29.1435	29.2781	29.003	29.461	29.2512	29.2759	27.7195	27.7833	26.976	28.0711	27.9316	27.4394	28.217	27.9977	27.1984	+	+		FLX/-_CONTROL;FLX/FLX_CONTROL	Discard	Keep	Discard	Keep	Discard	Discard	5.45195	1.94285e-05	-1.58198	-9.15956	3.45045	0.00305273	-1.43112	-6.43747	0.192288	0.765676	-0.15086	-0.485332	Q99LB7	SARDH_MOUSE	Sardh	Sarcosine dehydrogenase, mitochondrial
29.1937	30.4532	29.5463	30.5203	28.6561	28.1937	28.3662	27.8623	27.4629	27.0914	28.3153	27.976	29.0296	29.1795	30.7849	+			FLX/-_CONTROL	Discard	Keep	Discard	Discard	Discard	Discard	2.3448	0.00914312	-1.5815	-3.64215	0.134135	0.802214	0.237469	0.35327	2.20375	0.0485871	-1.81897	-3.85458	P62806	H4_MOUSE	H4c1	Histone H4
21.0691	21.1269	21.0821	21.0886	21.3752	21.0426	19.289	19.4224	19.6299	19.5408	19.7485	19.6876	20.5356	21.0821	21.9951	+			FLX/-_CONTROL	Discard	Keep	Discard	Discard	Discard	Discard	8.27679	1.07029e-07	-1.57775	-18.2343	0.0936898	0.859419	0.0735292	0.255133	3.06845	0.0164657	-1.65127	-5.55635	Q61107	GBP3_MOUSE	Gbp3	Guanylate-binding protein 3
23.9316	23.895	24.0359	24.0105	23.895	23.8858	22.6141	22.4324	22.2273	22.239	22.2477	22.4701	22.6453	22.2877	22.155	+	+		FLX/-_CONTROL;FLX/FLX_CONTROL	Discard	Keep	Discard	Keep	Discard	Discard	9.15505	2.46482e-08	-1.57054	-22.4231	5.90526	0.00011361	-1.57965	-15.271	0.0231907	0.967353	0.00911458	0.06759	Q9JI39	ABCBA_MOUSE	Abcb10	ATP-binding cassette sub-family B member 10, mitochondrial
20.9024	20.9388	21.0292	21.1206	21.002	21.2593	19.6563	19.51	19.3277	19.3885	19.7233	19.2271	20.417	19.8189	19.1568	+	+		FLX/-_CONTROL;FLX/FLX_CONTROL	Discard	Keep	Discard	Keep	Discard	Discard	7.85502	2.23561e-07	-1.56987	-16.4979	2.78758	0.00823193	-1.24444	-4.96363	0.587273	0.439117	-0.32543	-1.22934	B8JJ69	B8JJ69_MOUSE	2310061I04Rik	RIKEN cDNA 2310061I04 gene
28.0349	28.141	28.0711	28.2714	28.1164	28.0557	26.4425	26.673	26.521	26.7129	26.527	26.425	27.141	27.1312	26.7129	+	+		FLX/-_CONTROL;FLX/FLX_CONTROL	Discard	Keep	Discard	Keep	Discard	Discard	9.81642	8.95924e-09	-1.56483	-26.1738	4.83565	0.000520265	-1.12003	-10.5948	2.18513	0.0496879	-0.444804	-3.82152	Q3UEP4	Q3UEP4_MOUSE	Ugt2b36	UDP-glucuronosyltransferase
22.1332	21.8689	21.4626	21.6628	21.895	21.2125	19.9459	20.3101	19.9882	19.6679	20.6186	20.3211	20.6628	21.9352	22.7119	+			FLX/-_CONTROL	Discard	Keep	Discard	Discard	Discard	Discard	4.96702	4.90402e-05	-1.56387	-8.08017	0.0516477	0.91841	0.0640882	0.146212	2.11429	0.0534821	-1.62796	-3.69691	O70200	AIF1_MOUSE	Aif1	Allograft inflammatory factor 1
21.8461	21.895	21.7715	21.6186	21.7796	21.6671	20.265	20.2185	20.1825	20.2185	20.3752	19.9742	20.8191	20.6886	20.7553	+	+	+	FLX/-_CONTROL;FLX/-_FLX/FLX;FLX/FLX_CONTROL	Discard	Keep	Discard	Keep	Discard	Discard	9.20416	2.28348e-08	-1.55736	-22.6827	5.85352	0.000123091	-1.00866	-15.0063	3.53837	0.00961684	-0.548699	-6.65386	Q80ZJ1	RAP2A_MOUSE	Rap2a	Ras-related protein Rap-2a
18.1393	17.5938	17.0571	17.3124	17.4433	18.0276	15.6314	16.6033	14.6443	16.6938	17.0602	15.653	18.1021	17.0894	17.014	+			FLX/-_CONTROL	Discard	Keep	Discard	Discard	Discard	Discard	2.47201	0.00705319	-1.54791	-3.82014	0.232018	0.682044	-0.193733	-0.570599	1.26963	0.17004	-1.35418	-2.31551	P60487	PLPP_MOUSE	Pdxp	Chronophin
25.7846	25.7103	25.792	25.895	25.6891	25.8433	24.5522	24.2243	24.1488	24.2463	24.2463	24.019	24.3975	23.9043	23.2961	+	+		FLX/-_CONTROL;FLX/FLX_CONTROL	Discard	Keep	Discard	Keep	Discard	Discard	8.5995	6.2459e-08	-1.54624	-19.6782	4.36541	0.000929352	-1.91974	-8.98534	0.813021	0.322543	0.373496	1.5992	Q9WVM8	AADAT_MOUSE	Aadat	Kynurenine/alpha-aminoadipate aminotransferase, mitochondrial
25.1253	25.2353	25.6757	25.4738	25.2785	25.1795	23.5522	23.9672	23.848	23.7594	23.7389	23.8288	24.3645	24.3975	23.1581	+			FLX/-_CONTROL	Discard	Keep	Discard	Discard	Discard	Discard	7.49707	4.1596e-07	-1.54563	-15.1468	2.605	0.0110718	-1.35466	-4.60036	0.286992	0.670517	-0.190964	-0.683238	Q8VCH6	DHC24_MOUSE	Dhcr24	Delta(24)-sterol reductase
22.0122	22.2006	22.4324	22.4576	22.1734	22.2273	20.5165	20.7955	20.8191	20.7223	20.7634	20.6186	21.5777	21.7056	21.4874	+	+	+	FLX/-_CONTROL;FLX/-_FLX/FLX;FLX/FLX_CONTROL	Discard	Keep	Discard	Discard	Discard	Discard	8.33305	9.6921e-08	-1.54466	-18.4786	3.29545	0.00383458	-0.660362	-6.06877	4.9209	0.00173398	-0.884302	-10.9124	Q9JL15	LEG8_MOUSE	Lgals8	Galectin-8
26.8019	26.5682	26.5389	26.6181	26.4892	26.5725	25.0975	25.0526	24.8433	25.2243	25.1449	24.9847	25.8167	25.3135	24.6811	+	+		FLX/-_CONTROL;FLX/FLX_CONTROL	Discard	Keep	Discard	Keep	Discard	Discard	9.07229	2.76139e-08	-1.54026	-21.992	3.22696	0.00421591	-1.32771	-5.91082	0.414872	0.564038	-0.212555	-0.927142	Q9QZD8	DIC_MOUSE	Slc25a10	Mitochondrial dicarboxylate carrier
26.4846	26.6998	26.8504	26.976	26.8385	26.965	25.4953	25.2926	24.9088	25.433	25.2317	25.2607	26.0084	25.6153	24.7796	+	+		FLX/-_CONTROL;FLX/FLX_CONTROL	Discard	Keep	Discard	Keep	Discard	Discard	7.04451	9.6225e-07	-1.532	-13.5848	2.85329	0.00736459	-1.33463	-5.09848	0.315419	0.644745	-0.19737	-0.73942	Q9WVD5	ORNT1_MOUSE	Slc25a15	Mitochondrial ornithine transporter 1
27.9031	27.6527	27.5969	28.0505	28.1312	27.9088	26.4969	26.3342	26.4202	26.4938	26.3066	25.9998	26.4298	26.0588	25.7846	+	+		FLX/-_CONTROL;FLX/FLX_CONTROL	Discard	Keep	Discard	Keep	Discard	Discard	6.96377	1.11563e-06	-1.53197	-13.3221	4.70255	0.000628587	-1.78282	-10.1153	0.763699	0.344926	0.250851	1.52003	P99028	QCR6_MOUSE	Uqcrh	Cytochrome b-c1 complex subunit 6, mitochondrial
24.2961	24.417	24.5869	24.5165	24.3444	24.3444	22.8519	22.848	22.9298	22.9352	22.9316	22.823	23.1734	23.417	22.6029	+	+		FLX/-_CONTROL;FLX/FLX_CONTROL	Discard	Keep	Discard	Keep	Discard	Discard	10.4356	2.93653e-09	-1.53098	-30.2343	3.99721	0.00149085	-1.35313	-7.87663	0.515147	0.489689	-0.177855	-1.10574	Q8K3K7	PLCB_MOUSE	Agpat2	1-acyl-sn-glycerol-3-phosphate acyltransferase beta
22.1765	21.8987	22.2066	21.9985	21.9777	22.0426	20.654	20.6714	20.4775	20.5451	20.3538	20.4273	20.8423	21.2125	21.265	+	+		FLX/-_CONTROL;FLX/FLX_CONTROL	Discard	Keep	Discard	Discard	Discard	Discard	8.98701	3.24052e-08	-1.52857	-21.5562	4.16934	0.00119444	-0.943494	-8.37969	2.84443	0.0213428	-0.58508	-5.08017	Q6GV12	KDSR_MOUSE	Kdsr	3-ketodihydrosphingosine reductase
26.0296	26.0833	26.2188	26.2803	26.1757	26.2517	24.6486	24.6153	24.5105	24.8336	24.5926	24.6757	25.2096	25.1015	24.3444	+	+		FLX/-_CONTROL;FLX/FLX_CONTROL	Discard	Keep	Discard	Keep	Discard	Discard	9.72346	1.0404e-08	-1.52718	-25.612	3.62201	0.00239936	-1.28811	-6.86482	0.606415	0.427852	-0.239076	-1.2616	Q99J39	DCMC_MOUSE	Mlycd	Malonyl-CoA decarboxylase, mitochondrial
28.8711	28.7453	28.7389	28.7292	28.7645	28.7988	27.3239	27.2803	27.141	27.3578	27.1507	27.2353	27.6181	27.1507	27.0084	+	+		FLX/-_CONTROL;FLX/FLX_CONTROL	Discard	Keep	Discard	Keep	Discard	Discard	11.1796	7.37098e-10	-1.52647	-35.9366	5.23412	0.000306417	-1.5156	-12.1551	0.0284603	0.961938	-0.010876	-0.0824867	P42125	ECI1_MOUSE	Eci1	Enoyl-CoA delta isomerase 1, mitochondrial
23.4923	23.417	23.417	23.48	23.3645	23.5754	21.8576	21.9672	21.7715	22.2006	21.9951	21.7995	22.6843	22.2214	21.5961	+	+		FLX/-_CONTROL;FLX/FLX_CONTROL	Discard	Keep	Discard	Keep	Discard	Discard	8.93852	3.49881e-08	-1.5258	-21.3121	3.31393	0.00375373	-1.29045	-6.1119	0.475291	0.51848	-0.235353	-1.03581	Q924D0	RT4I1_MOUSE	Rtn4ip1	Reticulon-4-interacting protein 1, mitochondrial
27.4154	27.4154	27.3494	27.3578	27.3494	27.4785	25.9203	25.8904	25.8191	25.9088	25.8093	25.9134	26.1719	25.9225	25.3239	+	+		FLX/-_CONTROL;FLX/FLX_CONTROL	Discard	Keep	Discard	Keep	Discard	Discard	12.767	3.50225e-11	-1.51743	-51.8882	4.51634	0.000800641	-1.58822	-9.4768	0.164298	0.794622	0.0707925	0.422955	P52825	CPT2_MOUSE	Cpt2	Carnitine O-palmitoyltransferase 2, mitochondrial
24.8811	25.0691	25.0105	25.0105	24.9628	24.8385	23.4551	23.5285	23.4923	23.4551	23.3645	23.4041	23.895	24.0854	23.2821	+	+		FLX/-_CONTROL;FLX/FLX_CONTROL	Discard	Keep	Discard	Keep	Discard	Discard	11.0889	8.75095e-10	-1.51214	-35.1884	3.7635	0.00198413	-1.20792	-7.23342	0.985428	0.254092	-0.304223	-1.87175	Q8VEK0	CC50A_MOUSE	Tmem30a	Cell cycle control protein 50A
22.6736	22.714	22.6298	22.7471	22.6649	22.5938	21.1519	21.1143	21.1079	21.1946	21.3376	21.0625	21.9812	21.5545	21.4067	+	+		FLX/-_CONTROL;FLX/FLX_CONTROL	Discard	Keep	Discard	Keep	Discard	Discard	10.8224	1.41134e-09	-1.50908	-33.0778	4.27623	0.00102784	-1.02308	-8.70541	2.19145	0.0493309	-0.485998	-3.83273	Q9QYI5	DNJB2_MOUSE	Dnajb2	DnaJ homolog subfamily B member 2
25.3578	25.4425	25.3679	25.3511	25.2426	25.4984	23.8764	23.7594	23.6649	24.0443	23.9406	23.9495	24.2891	23.4298	23.0609	+	+		FLX/-_CONTROL;FLX/FLX_CONTROL	Discard	Keep	Discard	Keep	Discard	Discard	9.16838	2.42921e-08	-1.50422	-22.4932	3.7934	0.00190376	-1.78346	-7.31326	0.516051	0.489294	0.279245	1.10731	Q9QY30	ABCBB_MOUSE	Abcb11	Bile salt export pump
18.9044	18.6689	19.0898	19.2172	18.5645	18.8164	16.937	17.0532	17.8537	17.4901	17.4227	17.4895	18.4376	17.9975	17.2896	+			FLX/-_CONTROL	Discard	Keep	Discard	Discard	Discard	Discard	5.32914	2.44203e-05	-1.5025	-8.87608	2.09656	0.0256836	-0.96862	-3.66601	0.943183	0.269606	-0.533878	-1.80542	Q8VD26	TM143_MOUSE	Tmem143	Transmembrane protein 143
27.3578	27.6998	27.2803	27.5389	27.3494	27.7453	25.8997	25.9338	25.8997	26.1273	26.317	25.7796	26.7517	26.5536	26.0464	+	+		FLX/-_CONTROL;FLX/FLX_CONTROL	Discard	Keep	Discard	Keep	Discard	Discard	6.96069	1.12095e-06	-1.50242	-13.3122	3.16923	0.00459441	-1.04469	-5.77996	1.4135	0.13944	-0.457738	-2.54127	Q80X81	Q80X81_MOUSE	Acat3	Acetyl-Coenzyme A acetyltransferase 3
28.3066	28.4073	28.7096	28.7162	28.726	28.4629	26.9977	27.2262	27.3578	27.1312	26.8385	26.7645	27.0914	27.1795	26.065	+	+		FLX/-_CONTROL;FLX/FLX_CONTROL	Discard	Keep	Discard	Keep	Discard	Discard	6.70497	1.8189e-06	-1.50214	-12.5105	3.61945	0.00241086	-1.77615	-6.85827	0.461081	0.528097	0.274005	1.01056	Q05421	CP2E1_MOUSE	Cyp2e1	Cytochrome P450 2E1
23.5522	23.417	23.5285	23.3511	23.6865	23.6971	21.8269	22.2155	22.0756	22.0258	21.9495	22.1426	22.3403	22.1946	21.5961	+	+		FLX/-_CONTROL;FLX/FLX_CONTROL	Discard	Keep	Discard	Keep	Discard	Discard	8.37537	9.11613e-08	-1.49941	-18.6644	4.29197	0.00101692	-1.49507	-8.75428	0.00858305	0.987766	-0.00433668	-0.0254182	Q8R2Y0	ABHD6_MOUSE	Abhd6	Monoacylglycerol lipase ABHD6
21.1015	21.1825	21.5545	21.2066	21.0625	21.1269	19.4348	19.5836	19.6553	20.0691	19.659	19.8608	21.1395	21.1825	20.2419	+			FLX/-_CONTROL	Discard	Keep	Discard	Discard	Discard	Discard	6.8024	1.51523e-06	-1.49532	-12.8107	0.778693	0.265789	-0.351119	-1.54417	2.6802	0.0263013	-1.14421	-4.748	Q9D1U5	Q9D1U5_MOUSE	Cutal	CutA divalent cation tolerance homolog-like
22.5892	22.7955	22.6649	22.7223	22.4898	22.502	21.3857	21.0951	20.7634	21.2302	21.4221	20.9171	21.8727	21.3211	20.6364	+	+		FLX/-_CONTROL;FLX/FLX_CONTROL	Discard	Keep	Discard	Keep	Discard	Discard	6.75468	1.65334e-06	-1.49169	-12.6628	3.04606	0.00551119	-1.35056	-5.50749	0.199712	0.759273	-0.141135	-0.501541	Q9ER35	FN3K_MOUSE	Fn3k	Fructosamine-3-kinase
21.2006	21.2185	21.5117	21.3321	21.0691	20.8034	19.5693	19.6758	19.777	19.7601	19.6301	19.7793	20.0951	20.3211	19.7824	+	+		FLX/-_CONTROL;FLX/FLX_CONTROL	Discard	Keep	Discard	Keep	Discard	Discard	7.25057	6.49864e-07	-1.49063	-14.2768	3.42284	0.00315883	-1.12303	-6.37062	1.82218	0.0787939	-0.367605	-3.20028	Q8C025	CHPT1_MOUSE	Chpt1	Cholinephosphotransferase 1
24.0854	24.0359	24.0935	24.0772	23.9495	24.002	22.4526	22.6865	22.5498	22.6141	22.5615	22.4425	23.0983	23.0037	22.4601	+	+		FLX/-_CONTROL;FLX/FLX_CONTROL	Discard	Keep	Discard	Keep	Discard	Discard	10.8571	1.34464e-09	-1.48939	-33.3458	4.31419	0.000982663	-1.18654	-8.82366	1.15547	0.198235	-0.302855	-2.13734	Q505D7	OPA3_MOUSE	Opa3	Optic atrophy 3 protein homolog
25.8623	25.5315	25.9088	25.9203	24.9539	25.3612	23.9933	24.1015	24.1095	24.1946	24.1095	24.1174	24.2021	23.3239	24.3511	+	+		FLX/-_CONTROL;FLX/FLX_CONTROL	Discard	Keep	Discard	Keep	Discard	Discard	5.50996	1.7491e-05	-1.48536	-9.29598	2.91587	0.00669752	-1.63064	-5.22902	0.285934	0.671066	0.145278	0.681121	P20852	CP2A5_MOUSE	Cyp2a5	Cytochrome P450 2A5
20.9171	20.953	21.4118	21.3538	20.6453	21.0224	19.6475	19.1819	19.5866	19.7166	19.689	19.6021	20.2764	20.002	19.25	+			FLX/-_CONTROL	Discard	Keep	Discard	Discard	Discard	Discard	5.95241	7.40449e-06	-1.47996	-10.3924	2.58722	0.0113892	-1.2078	-4.56584	0.552023	0.463917	-0.272159	-1.16937	Q9Z2J0	S23A1_MOUSE	Slc23a1	Solute carrier family 23 member 1
30.3515	30.3196	30.341	30.4234	30.3828	30.4532	28.8799	28.9787	28.8081	29.027	28.8974	28.805	29.4154	28.9841	28.8445	+	+		FLX/-_CONTROL;FLX/FLX_CONTROL	Discard	Keep	Discard	Keep	Discard	Discard	11.0729	8.97052e-10	-1.47923	-35.0579	4.97665	0.000443755	-1.29725	-11.1248	0.726988	0.362061	-0.181985	-1.4606	Q61425	HCDH_MOUSE	Hadh	Hydroxyacyl-coenzyme A dehydrogenase, mitochondrial
28.7549	28.8593	28.7676	28.8173	28.7739	28.805	27.5609	27.3578	27.2353	27.3153	27.1507	27.2891	27.5463	26.9539	26.5433	+	+		FLX/-_CONTROL;FLX/FLX_CONTROL	Discard	Keep	Discard	Keep	Discard	Discard	9.64252	1.19385e-08	-1.47814	-25.1325	4.45717	0.00083695	-1.78183	-9.28142	0.727388	0.361937	0.303692	1.46125	Q9DBT9	M2GD_MOUSE	Dmgdh	Dimethylglycine dehydrogenase, mitochondrial
25.5522	25.5522	25.4862	25.5522	25.6622	25.6125	24.1795	24.217	24.1565	23.9495	23.9225	24.1332	24.1332	23.8764	23.4676	+	+		FLX/-_CONTROL;FLX/FLX_CONTROL	Discard	Keep	Discard	Keep	Discard	Discard	9.79453	9.29839e-09	-1.47651	-26.0405	5.47962	0.000213093	-1.7438	-13.2186	0.94948	0.267551	0.267286	1.81532	Q2TPA8	HSDL2_MOUSE	Hsdl2	Hydroxysteroid dehydrogenase-like protein 2
27.5609	27.6181	27.5898	27.5898	27.611	27.611	26.2077	26.2243	26.1469	26.0505	25.9977	26.0955	26.4938	26.1488	25.6096	+	+		FLX/-_CONTROL;FLX/FLX_CONTROL	Discard	Keep	Discard	Keep	Discard	Discard	11.5859	3.46191e-10	-1.47635	-39.4847	4.35613	0.000941659	-1.51269	-8.95587	0.0742421	0.904154	0.0363398	0.20572	Q921G7	ETFD_MOUSE	Etfdh	Electron transfer flavoprotein-ubiquinone oxidoreductase, mitochondrial
20.0951	20.0292	20.1457	20.3101	19.9126	19.8215	18.8466	18.5841	18.2011	18.9428	18.6452	18.2756	18.9235	18.3026	17.953	+	+		FLX/-_CONTROL;FLX/FLX_CONTROL	Discard	Keep	Discard	Keep	Discard	Discard	5.97446	7.10755e-06	-1.46977	-10.4497	3.97024	0.0015228	-1.65931	-7.80014	0.314095	0.645933	0.189539	0.736831	O08580	ERR1_MOUSE	Esrra	Steroid hormone receptor ERR1
26.9203	26.9869	26.8741	26.9539	26.8741	27.0711	25.6237	25.2926	25.1174	25.7338	25.6458	25.452	26.2607	25.6513	25.2426	+	+		FLX/-_CONTROL;FLX/FLX_CONTROL	Discard	Keep	Discard	Keep	Discard	Discard	7.31347	5.76634e-07	-1.46917	-14.4944	3.34271	0.00358589	-1.22851	-6.17949	0.457274	0.531367	-0.24066	-1.00377	Q99KB8	GLO2_MOUSE	Hagh	Hydroxyacylglutathione hydrolase, mitochondrial
24.2463	24.2096	24.1795	24.2021	24.0772	24.1095	22.928	22.6757	22.4825	22.7244	22.7776	22.6253	23.3239	22.7327	22.5117	+	+		FLX/-_CONTROL;FLX/FLX_CONTROL	Discard	Keep	Discard	Keep	Discard	Discard	9.08764	2.69542e-08	-1.46844	-22.0714	4.05729	0.00138616	-1.31458	-8.0493	0.370303	0.599282	-0.153864	-0.844548	Q91YP0	L2HDH_MOUSE	L2hgdh	L-2-hydroxyglutarate dehydrogenase, mitochondrial
25.7208	25.772	25.6264	25.7155	25.5345	25.7077	24.239	24.2535	24.3444	24.0526	24.1332	24.2535	24.6486	24.4234	24.0359	+	+		FLX/-_CONTROL;FLX/FLX_CONTROL	Discard	Keep	Discard	Keep	Discard	Discard	9.926	7.40557e-09	-1.4668	-26.8515	4.74342	0.000599978	-1.31019	-10.2604	0.55996	0.45832	-0.156608	-1.18294	Q8C165	P20D1_MOUSE	Pm20d1	N-fatty-acyl-amino acid synthase/hydrolase PM20D1
23.6649	23.7796	23.7077	23.7286	23.5869	23.6209	22.265	21.9847	21.9707	22.417	22.4067	22.2736	22.8269	21.8913	21.7553	+	+		FLX/-_CONTROL;FLX/FLX_CONTROL	Discard	Keep	Discard	Keep	Discard	Discard	7.98445	1.7757e-07	-1.46182	-17.0135	3.59033	0.00251644	-1.52358	-6.78432	0.0903575	0.882158	0.0617545	0.246777	Q9CRB8	MTFP1_MOUSE	Mtfp1	Mitochondrial fission process protein 1
22.848	23.391	22.2302	22.6886	23.0509	22.714	21.2419	21.4923	21.4526	20.5356	21.4676	21.9707	21.4626	21.1519	21.9847	+			FLX/-_CONTROL	Discard	Keep	Discard	Discard	Discard	Discard	3.79966	0.000486499	-1.46033	-5.86384	2.58969	0.0113549	-1.28739	-4.57062	0.215622	0.740851	-0.172943	-0.535843	A0A140T8N5	A0A140T8N5_MOUSE	Igkv6-23	Immunoglobulin kappa variable 6-23 (Fragment)
24.7024	24.7995	24.8858	24.918	24.7234	24.8433	23.5983	23.2405	23.1886	23.5285	23.417	23.1457	23.8093	23.2535	22.9477	+	+		FLX/-_CONTROL;FLX/FLX_CONTROL	Discard	Keep	Discard	Keep	Discard	Discard	8.03442	1.61729e-07	-1.45895	-17.2166	4.21727	0.00111628	-1.4752	-8.52447	0.0280422	0.962472	0.0162528	0.0813107	Q8BH86	GLUCM_MOUSE	Dglucy	D-glutamate cyclase, mitochondrial
30.7927	30.9045	30.8004	30.8829	30.846	30.9188	29.4842	29.4919	29.3001	29.4154	29.3303	29.3724	30.0084	29.2007	29.4113	+	+		FLX/-_CONTROL;FLX/FLX_CONTROL	Discard	Keep	Discard	Keep	Discard	Discard	11.3533	5.34813e-10	-1.45848	-37.4126	4.09382	0.00131275	-1.3174	-8.15581	0.375136	0.595284	-0.141084	-0.853616	P24270	CATA_MOUSE	Cat	Catalase
19.4888	19.4466	19.3529	19.2593	18.9773	19.0838	17.7581	18.1621	17.828	17.6425	17.8164	17.6518	18.2669	18.7235	19.2067	+			FLX/-_CONTROL	Discard	Keep	Discard	Discard	Discard	Discard	6.81472	1.48095e-06	-1.45828	-12.8491	1.38095	0.0911768	-0.535739	-2.49	2.48884	0.0335711	-0.922544	-4.37743	Q3SXB8	COL11_MOUSE	Colec11	Collectin-11
27.7708	27.8741	27.6998	27.7064	27.509	27.5609	26.4583	26.1908	25.945	26.346	26.3376	26.1035	26.3877	25.895	24.604	+	+		FLX/-_CONTROL;FLX/FLX_CONTROL	Discard	Keep	Discard	Keep	Discard	Discard	7.58489	3.5563e-07	-1.45661	-15.4685	3.16022	0.00465643	-2.0579	-5.75971	0.841063	0.30981	0.601288	1.64393	P46656	ADX_MOUSE	Fdx1	Adrenodoxin, mitochondrial
22.2905	22.2006	21.9882	22.0559	22.1946	22.0723	20.6364	20.7876	20.8113	20.4273	20.9601	20.4576	21.7389	21.9707	22.4375	+		+	FLX/-_CONTROL;FLX/-_FLX/FLX	Discard	Keep	Discard	Discard	Discard	Keep	7.42306	4.68249e-07	-1.45364	-14.8806	0.228238	0.686386	-0.0846577	-0.562637	3.83549	0.00681271	-1.36898	-7.42686	P28667	MRP_MOUSE	Marcksl1	MARCKS-related protein
28.1652	28.2847	28.2714	28.3196	28.1361	28.1507	26.7895	26.726	26.5898	26.976	26.8142	26.7517	27.2445	26.9088	26.4969	+	+		FLX/-_CONTROL;FLX/FLX_CONTROL	Discard	Keep	Discard	Keep	Discard	Discard	9.40756	1.71406e-08	-1.44676	-23.7891	4.35815	0.00093954	-1.33791	-8.9623	0.284859	0.671938	-0.108847	-0.678969	Q8R164	BPHL_MOUSE	Bphl	Valacyclovir hydrolase
26.673	27.0084	26.9088	26.7895	26.8623	26.7517	25.391	25.1135	25.7771	25.6431	25.2571	25.1371	25.895	24.8433	25.6649	+	+		FLX/-_CONTROL;FLX/FLX_CONTROL	Discard	Keep	Discard	Keep	Discard	Discard	6.49818	2.6406e-06	-1.44584	-11.894	3.34229	0.00358612	-1.36457	-6.17851	0.11463	0.85333	-0.081274	-0.30667	P55050	FABPI_MOUSE	Fabp2	Fatty acid-binding protein, intestinal
22.5213	22.3511	22.6096	22.4349	22.6779	22.6074	21.1332	20.953	21.0156	21.4676	21.4726	20.4874	21.2593	20.8576	20.265	+	+		FLX/-_CONTROL;FLX/FLX_CONTROL	Discard	Keep	Discard	Keep	Discard	Discard	5.43531	1.9975e-05	-1.44546	-9.12075	4.23556	0.00109092	-1.73977	-8.58024	0.463197	0.526993	0.294307	1.01433	A2ASZ8	SCMC2_MOUSE	Slc25a25	Mitochondrial adenyl nucleotide antiporter SLC25A25
25.3578	25.3645	25.0359	25.217	25.1214	25.3877	23.867	23.9134	23.4923	23.7895	23.9316	23.8191	24.4488	24.0359	23.8191	+	+		FLX/-_CONTROL;FLX/FLX_CONTROL	Discard	Keep	Discard	Keep	Discard	Discard	7.79459	2.48376e-07	-1.44523	-16.2622	3.92722	0.00162163	-1.14611	-7.67933	1.02592	0.239856	-0.299124	-1.93514	Q9JLT4	TRXR2_MOUSE	Txnrd2	Thioredoxin reductase 2, mitochondrial
24.6595	24.2891	24.4425	24.558	24.4676	24.3376	22.8385	22.9061	23.1488	23.0772	23.0342	23.0854	23.4676	23.7695	23.5285	+	+		FLX/-_CONTROL;FLX/FLX_CONTROL	Discard	Keep	Discard	Discard	Discard	Discard	8.56655	6.58143e-08	-1.44402	-19.5259	4.22757	0.0010969	-0.870509	-8.55583	3.33714	0.0117398	-0.573511	-6.16637	Q9JKW0	AR6P1_MOUSE	Arl6ip1	ADP-ribosylation factor-like protein 6-interacting protein 1
26.9539	27.3153	26.9316	26.9977	26.8504	26.8623	25.5869	25.5983	25.8694	25.2714	25.1681	25.7619	24.9134	24.654	24.1565	+	+		FLX/-_CONTROL;FLX/FLX_CONTROL	Discard	Keep	Discard	Keep	Discard	Discard	6.16505	4.96032e-06	-1.44252	-10.9567	5.55557	0.000192013	-2.41053	-13.5647	2.51443	0.03253	0.968009	4.42602	B2RT14	B2RT14_MOUSE	Ugt1a5	UDP-glucuronosyltransferase
23.7286	23.7389	23.632	23.7182	23.895	23.9847	22.265	22.3511	22.6497	22.4551	22.3699	21.9566	22.7035	22.3565	22.2506	+	+		FLX/-_CONTROL;FLX/FLX_CONTROL	Discard	Keep	Discard	Keep	Discard	Discard	6.98399	1.07365e-06	-1.44168	-13.3874	5.03141	0.000414769	-1.34605	-11.337	0.238556	0.718415	-0.0956275	-0.584299	P61022	CHP1_MOUSE	Chp1	Calcineurin B homologous protein 1
24.4041	24.3239	24.2535	24.1332	24.2679	24.2535	22.695	22.8876	23.0309	22.7389	22.8191	22.8288	23.4923	23.1379	22.8932	+	+		FLX/-_CONTROL;FLX/FLX_CONTROL	Discard	Keep	Discard	Keep	Discard	Discard	9.39734	1.72904e-08	-1.43928	-23.7324	4.28411	0.00102277	-1.09821	-8.72986	1.41505	0.139191	-0.341075	-2.54372	Q9DBN5	LONP2_MOUSE	Lonp2	Lon protease homolog 2, peroxisomal
22.0951	22.5498	21.2066	21.9672	21.2535	21.4874	19.5241	20.9882	19.674	20.7634	20.895	20.0821	20.2185	20.9742	21.5498	+			FLX/-_CONTROL	Discard	Keep	Discard	Discard	Discard	Discard	2.7475	0.00409199	-1.43877	-4.21399	1.1207	0.145501	-0.845764	-2.08312	0.62152	0.4196	-0.593005	-1.28691	P01644;P01645	KV5AB_MOUSE;KV5AC_MOUSE		Ig kappa chain V-V region HP R16.7
27.6458	27.8623	27.8142	27.9259	27.8385	27.7895	26.2979	26.391	26.2188	26.5711	26.3393	26.4298	26.9539	26.7389	26.2096	+	+		FLX/-_CONTROL;FLX/FLX_CONTROL	Discard	Keep	Discard	Keep	Discard	Discard	9.25654	2.14372e-08	-1.43806	-22.9628	3.89386	0.00165878	-1.17857	-7.58673	0.815413	0.321368	-0.25949	-1.60303	Q8K154	Q8K154_MOUSE	Ugt2b34	UDP-glucuronosyltransferase
23.7182	23.7895	23.632	23.5285	23.5045	23.6757	22.1581	22.239	22.2877	22.4041	22.0592	22.0821	22.7161	22.9388	22.1642	+	+		FLX/-_CONTROL;FLX/FLX_CONTROL	Discard	Keep	Discard	Keep	Discard	Discard	8.78046	4.56218e-08	-1.43637	-20.5348	3.39092	0.00332495	-1.03505	-6.29397	1.29932	0.163358	-0.401326	-2.36195	Q91WM6	EVA1A_MOUSE	Eva1a	Protein eva-1 homolog A
27.6458	27.7708	27.673	27.7389	27.632	27.7064	26.1908	26.3926	26.217	26.2021	26.3595	26.2445	26.604	26.3324	26.2225	+	+		FLX/-_CONTROL;FLX/FLX_CONTROL	Discard	Keep	Discard	Keep	Discard	Discard	10.9735	1.07592e-09	-1.42673	-34.2586	6.07236	8.73393e-05	-1.30817	-16.1562	0.636055	0.411148	-0.118565	-1.31115	Q9CZU6	CISY_MOUSE	Cs	Citrate synthase, mitochondrial
25.1719	25.3679	25.317	25.2714	25.0935	25.0275	23.9134	23.6096	23.6865	24.0609	23.6209	23.7995	23.8764	23.9043	23.391	+	+		FLX/-_CONTROL;FLX/FLX_CONTROL	Discard	Keep	Discard	Keep	Discard	Discard	7.63889	3.24642e-07	-1.4264	-15.6693	4.943	0.000461984	-1.48429	-10.9962	0.145099	0.816464	0.057888	0.378917	Q8BSE0	RMD2_MOUSE	Rmdn2	Regulator of microtubule dynamics protein 2
20.0156	19.7399	19.5467	19.8774	19.2359	19.8405	18.8621	18.2424	17.7441	18.3914	18.0864	18.3738	17.8138	18.1694	18.0765	+	+		FLX/-_CONTROL;FLX/FLX_CONTROL	Discard	Keep	Discard	Keep	Discard	Discard	4.69874	8.22657e-05	-1.42595	-7.52649	4.47268	0.000823152	-1.68944	-9.33231	0.532192	0.477529	0.263485	1.13527	Q6PDE7	GGT6_MOUSE	Ggt6	Glutathione hydrolase 6
23.7695	23.7492	23.6209	23.5638	23.3239	23.3376	22.2419	22.0258	22.2036	22.002	22.1734	22.1825	22.741	22.0325	21.85	+	+		FLX/-_CONTROL;FLX/FLX_CONTROL	Discard	Keep	Discard	Keep	Discard	Discard	7.71847	2.83959e-07	-1.42261	-15.9698	3.42238	0.00315915	-1.35298	-6.3695	0.141799	0.820357	-0.0696281	-0.371238	Q8BFP9	PDK1_MOUSE	Pdk1	[Pyruvate dehydrogenase (acetyl-transferring)] kinase isozyme 1, mitochondrial
23.867	23.6649	23.8764	23.8576	23.867	24.1253	22.3962	22.6518	22.3266	22.502	22.6453	22.2036	23.2821	22.6453	21.9847	+	+		FLX/-_CONTROL;FLX/FLX_CONTROL	Discard	Keep	Discard	Keep	Discard	Discard	7.473	4.33871e-07	-1.42212	-15.0598	2.68586	0.00973902	-1.23905	-4.75923	0.287524	0.670016	-0.18307	-0.684301	Q80Y14	GLRX5_MOUSE	Glrx5	Glutaredoxin-related protein 5, mitochondrial
26.7771	26.6458	26.6181	26.5898	26.533	26.5898	25.2785	25.2463	24.9716	25.2891	25.2891	25.1757	25.8142	25.5812	25.3811	+	+		FLX/-_CONTROL;FLX/FLX_CONTROL	Discard	Keep	Discard	Keep	Discard	Discard	9.31687	1.96916e-08	-1.41719	-23.2895	4.88725	0.000495835	-1.0334	-10.786	1.98729	0.0629284	-0.38379	-3.47778	Q8BJ64	CHDH_MOUSE	Chdh	Choline dehydrogenase, mitochondrial
24.1719	24.2535	24.1871	24.3975	24.1015	24.1871	22.8727	22.6929	22.6992	22.9243	22.7756	22.8327	23.417	22.9619	22.5961	+	+		FLX/-_CONTROL;FLX/FLX_CONTROL	Discard	Keep	Discard	Keep	Discard	Discard	9.64727	1.18792e-08	-1.41687	-25.1604	3.80479	0.00187708	-1.22477	-7.34386	0.547965	0.466814	-0.192098	-1.16241	Q8CI78	RMND1_MOUSE	Rmnd1	Required for meiotic nuclear division protein 1 homolog
21.6186	21.2593	21.343	21.4626	22.0854	21.3699	20.2066	20.3962	20.0821	20.002	19.9316	20.0691	20.7471	21.9601	22.8764	+			FLX/-_CONTROL	Discard	Keep	Discard	Discard	Discard	Discard	5.8109	9.78471e-06	-1.40854	-10.0306	0.328483	0.580613	0.338111	0.764821	2.3953	0.0377842	-1.74665	-4.20222	Q3T9E4;Q62293	TGTP1_MOUSE;TGTP2_MOUSE	Tgtp1;Tgtp2	T-cell-specific guanine nucleotide triphosphate-binding protein 2
22.4701	22.7856	23.2961	23.2036	23.087	22.8651	21.2764	21.6929	21.8307	21.9601	20.8423	21.6671	20.2066	20.7056	18.5387	+	+		FLX/-_CONTROL;FLX/FLX_CONTROL	Discard	Keep	Discard	Keep	Discard	Discard	4.26724	0.000192759	-1.40634	-6.69403	3.56604	0.00258983	-3.13431	-6.72309	1.99444	0.0623752	1.72798	3.48998	P43006	EAA2_MOUSE	Slc1a2	Excitatory amino acid transporter 2
27.6251	27.8203	27.9372	27.9539	27.7325	27.7064	26.5105	26.4378	26.3712	26.5014	26.2732	26.2535	26.0127	25.7645	25.228	+	+		FLX/-_CONTROL;FLX/FLX_CONTROL	Discard	Keep	Discard	Keep	Discard	Discard	8.6593	5.67544e-08	-1.40462	-19.9574	5.3055	0.000286486	-2.12751	-12.4559	2.48367	0.0336627	0.722887	4.36765	Q9DBG1	CP27A_MOUSE	Cyp27a1	Sterol 26-hydroxylase, mitochondrial
21.2243	21.3699	21.2764	21.1886	20.8113	21.2764	19.8654	19.7103	19.4324	19.7357	20.0156	19.9601	20.714	20.1079	20.1206	+	+		FLX/-_CONTROL;FLX/FLX_CONTROL	Discard	Keep	Discard	Discard	Discard	Discard	6.51688	2.54129e-06	-1.40456	-11.9486	2.80242	0.00803714	-0.876987	-4.99389	1.64013	0.102126	-0.527575	-2.90257	Q9CQY6	UQCC2_MOUSE	Uqcc2	Ubiquinol-cytochrome c reductase complex assembly factor 2
23.8093	23.6865	23.48	23.4425	23.5404	23.6757	22.3239	22.3239	21.9672	22.3962	22.3457	21.8576	22.7471	22.0658	21.2006	+	+		FLX/-_CONTROL;FLX/FLX_CONTROL	Discard	Keep	Discard	Keep	Discard	Discard	6.79418	1.53474e-06	-1.40332	-12.7851	2.92698	0.00659806	-1.60122	-5.25242	0.251957	0.705447	0.1979	0.612112	P31809	CEAM1_MOUSE	Ceacam1	Cell adhesion molecule CEACAM1
26.4073	26.2838	26.2926	26.3578	26.2979	26.3595	24.7846	25.1135	25.0854	24.9088	24.8576	24.8433	25.824	25.4041	24.7695	+	+		FLX/-_CONTROL;FLX/FLX_CONTROL	Discard	Keep	Discard	Keep	Discard	Discard	9.40318	1.71435e-08	-1.40099	-23.7648	2.77323	0.00845026	-1.00066	-4.93448	0.9714	0.25954	-0.400329	-1.84975	P36552	HEM6_MOUSE	Cpox	Oxygen-dependent coproporphyrinogen-III oxidase, mitochondrial
23.4676	23.5285	23.1534	23.1395	23.2317	22.5961	21.8614	22.3857	21.9707	20.6186	22.0559	21.823	21.9707	23.2961	23.5869	+			FLX/-_CONTROL	Discard	Keep	Discard	Discard	Discard	Discard	3.2471	0.00148723	-1.40024	-4.96466	0.253908	0.657837	-0.234873	-0.616131	1.31899	0.158883	-1.16537	-2.39274	P31001	DESM_MOUSE	Des	Desmin
27.5826	27.6251	27.2535	27.4785	27.2262	27.3828	26.1661	26.0422	26.1214	25.9869	25.7846	26.0772	25.8288	24.9225	25.3578	+	+		FLX/-_CONTROL;FLX/FLX_CONTROL	Discard	Keep	Discard	Keep	Discard	Discard	7.71034	2.87385e-07	-1.39504	-15.9389	4.77518	0.00057304	-2.05504	-10.3745	1.99127	0.0626826	0.660009	3.48458	P47740	AL3A2_MOUSE	Aldh3a2	Aldehyde dehydrogenase family 3 member A2
30.196	30.341	29.893	29.9814	30.0349	30.1239	28.6146	28.9088	28.7227	28.6931	28.632	28.6697	28.7988	28.4274	28.4473	+	+		FLX/-_CONTROL;FLX/FLX_CONTROL	Discard	Keep	Discard	Keep	Discard	Discard	8.13913	1.35714e-07	-1.3882	-17.6495	5.28544	0.000289226	-1.53717	-12.3707	0.731905	0.359467	0.148975	1.46859	Q62452	UD19_MOUSE	Ugt1a9	UDP-glucuronosyltransferase 1A9
21.8307	21.6757	21.6186	21.7056	21.6929	21.7675	20.2535	20.4273	20.0821	20.5451	20.3321	20.3321	20.8191	20.6453	20.2877	+	+		FLX/-_CONTROL;FLX/FLX_CONTROL	Discard	Keep	Discard	Keep	Discard	Discard	8.57607	6.49245e-08	-1.38647	-19.5697	4.70828	0.000624806	-1.13115	-10.1355	0.964629	0.262153	-0.255323	-1.83912	Q69ZP3	PNKD_MOUSE	Pnkd	Probable hydrolase PNKD
27.5536	27.7771	27.632	27.7129	27.7517	27.726	26.0793	26.5225	26.5225	26.2926	26.2803	26.141	26.6181	26.976	26.4754	+	+		FLX/-_CONTROL;FLX/FLX_CONTROL	Discard	Keep	Discard	Keep	Discard	Discard	7.88817	2.11749e-07	-1.38584	-16.6286	4.41567	0.000876167	-1.00242	-9.14651	1.4459	0.13356	-0.38342	-2.59243	O88587	COMT_MOUSE	Comt	Catechol O-methyltransferase
21.1457	21.2185	21.1825	21.1825	21.2593	21.2989	19.8622	19.6636	19.8749	19.8107	20.0951	19.6724	20.9882	20.1825	20.3752	+			FLX/-_CONTROL	Discard	Keep	Discard	Discard	Discard	Discard	8.69309	5.32111e-08	-1.38476	-20.1168	2.44887	0.0142762	-0.699281	-4.30211	2.11679	0.0533009	-0.685475	-3.70128	Q99MB2	MTFR1_MOUSE	Mtfr1	Mitochondrial fission regulator 1
20.7796	20.3645	20.3538	20.6364	20.2989	20.3101	19.1106	19.2595	19.0434	19.0181	19.0406	18.9689	20.3101	20.3321	20.0951	+		+	FLX/-_CONTROL;FLX/-_FLX/FLX	Discard	Keep	Discard	Discard	Discard	Keep	7.46698	4.38635e-07	-1.38369	-15.0381	0.830874	0.24282	-0.211475	-1.6277	5.83896	0.000304135	-1.17222	-14.9326	Q99KU6	CF089_MOUSE		Bombesin receptor-activated protein C6orf89 homolog
20.0559	20.0691	20.1704	20.1206	19.9742	20.0951	18.7504	18.7488	18.6749	18.6091	18.9411	18.4797	19.5241	19.668	19.227	+	+		FLX/-_CONTROL;FLX/FLX_CONTROL	Discard	Keep	Discard	Discard	Discard	Discard	8.67555	5.48319e-08	-1.38021	-20.0339	3.46912	0.00297402	-0.607854	-6.48297	3.3254	0.0118395	-0.772354	-6.13876	Q80TA9	EPG5_MOUSE	Epg5	Ectopic P granules protein 5 homolog
26.5898	25.767	25.7077	25.7363	25.3811	25.417	24.5045	24.4738	23.976	24.632	24.7077	24.0443	24.7695	24.1253	22.7955	+			FLX/-_CONTROL	Discard	Keep	Discard	Discard	Discard	Discard	4.06182	0.000290518	-1.37679	-6.3207	2.31397	0.0177138	-1.8697	-4.05286	0.55069	0.464819	0.492913	1.16708	Q9CR21	ACPM_MOUSE	Ndufab1	Acyl carrier protein, mitochondrial
25.5195	25.5255	25.5374	25.5225	25.6125	25.5841	24.1795	23.9134	24.1488	24.275	24.3239	24.2021	25.0401	24.632	24.8336	+	+		FLX/-_CONTROL;FLX/FLX_CONTROL	Discard	Keep	Discard	Discard	Discard	Discard	9.22274	2.21546e-08	-1.37647	-22.7816	4.33204	0.000968974	-0.715004	-8.87972	3.15577	0.0145599	-0.661468	-5.74975	Q9CR16	PPID_MOUSE	Ppid	Peptidyl-prolyl cis-trans isomerase D
19.8507	19.5894	20.0426	19.9235	20.0156	20.0426	18.8694	18.1298	18.4963	18.8973	18.5593	18.2589	19.3916	18.2966	18.9177	+			FLX/-_CONTROL	Discard	Keep	Discard	Discard	Discard	Discard	5.56607	1.5622e-05	-1.37555	-9.42949	2.54513	0.0121769	-1.0421	-4.48469	0.567469	0.452982	-0.333452	-1.19574	Q9D113	DNLZ_MOUSE	Dnlz	DNL-type zinc finger protein
25.2856	25.3877	25.7796	25.8504	25.7389	25.6096	23.9134	24.1946	24.632	24.0275	24.1719	24.4862	24.6918	23.7796	23.5165	+	+		FLX/-_CONTROL;FLX/FLX_CONTROL	Discard	Keep	Discard	Keep	Discard	Discard	5.57753	1.53252e-05	-1.37105	-9.45695	3.25649	0.00405284	-1.61268	-5.97855	0.372758	0.596945	0.241632	0.849158	Q9Z0R9	FADS2_MOUSE	Fads2	Acyl-CoA 6-desaturase
22.4601	22.2155	22.9423	23.0173	22.6971	23.0609	21.1886	21.8152	21.3752	21.3156	21.7876	20.714	22.2332	20.8727	20.953	+			FLX/-_CONTROL	Discard	Keep	Discard	Discard	Discard	Discard	4.04566	0.000299255	-1.3662	-6.29191	2.23544	0.020274	-1.37925	-3.91111	0.0116932	0.984603	0.0130564	0.034509	Q5EBG8	CA050_MOUSE		Uncharacterized protein C1orf50 homolog
23.7389	23.6431	23.3101	23.2125	23.4551	23.3376	22.019	22.2185	22.4825	21.6364	21.8802	22.265	21.9707	23.0821	23.2492	+			FLX/-_CONTROL	Discard	Keep	Discard	Discard	Discard	Discard	5.45813	1.91898e-05	-1.36595	-9.17403	1.29463	0.10654	-0.682214	-2.3546	1.16084	0.196365	-0.683741	-2.14572	O09164	SODE_MOUSE	Sod3	Extracellular superoxide dismutase [Cu-Zn]
28.4862	28.4473	28.5463	28.4512	28.3239	28.217	27.17	27.3578	26.9539	26.9203	27.0505	26.8504	26.2821	26.6865	26.1661	+	+		FLX/-_CONTROL;FLX/FLX_CONTROL	Discard	Keep	Discard	Keep	Discard	Discard	7.45632	4.46927e-07	-1.36147	-14.9997	6.0757	8.73393e-05	-2.03374	-16.1744	2.50981	0.0327115	0.672266	4.41722	P56654	CP237_MOUSE	Cyp2c37	Cytochrome P450 2C37
23.7286	23.8288	23.9316	23.9672	23.7995	23.8385	22.4601	22.5237	22.3805	22.58	22.4601	22.5213	23.0241	22.6497	22.2792	+	+		FLX/-_CONTROL;FLX/FLX_CONTROL	Discard	Keep	Discard	Keep	Discard	Discard	10.3864	3.14561e-09	-1.36137	-29.8904	4.03263	0.00143471	-1.19801	-7.97806	0.519544	0.486525	-0.163361	-1.11338	Q3URE1	ACSF3_MOUSE	Acsf3	Malonate--CoA ligase ACSF3, mitochondrial
22.9619	23.1488	22.7119	22.5823	22.2933	22.5475	21.9171	21.4425	20.8876	21.4015	21.265	21.1704	19.7763	19.7505	21.0493	+	+		FLX/-_CONTROL;FLX/FLX_CONTROL	Discard	Keep	Discard	Keep	Discard	Discard	4.55542	0.0001086	-1.36028	-7.24236	3.86239	0.00174261	-2.5156	-7.50021	1.89789	0.0710824	1.15532	3.32656	D3Z5G7	D3Z5G7_MOUSE	Ces1b	Carboxylic ester hydrolase
19.3295	19.5003	19.5867	19.6423	19.614	19.883	17.9834	18.2148	18.5528	18.0615	18.1884	18.3962	19.5352	19.4966	18.8409	+			FLX/-_CONTROL	Discard	Keep	Discard	Discard	Discard	Discard	6.51991	2.52606e-06	-1.35977	-11.9575	0.843221	0.237246	-0.30169	-1.64736	3.02024	0.0172871	-1.05808	-5.45151	P97325	SIAT6_MOUSE	St3gal3	CMP-N-acetylneuraminate-beta-1,4-galactoside alpha-2,3-sialyltransferase
28.249	28.3282	28.2535	28.3536	28.2308	28.1795	27.0296	26.726	26.8858	27.019	26.8741	26.9088	27.3153	26.7895	26.5359	+	+		FLX/-_CONTROL;FLX/FLX_CONTROL	Discard	Keep	Discard	Keep	Discard	Discard	9.7698	9.59076e-09	-1.35854	-25.8906	4.3491	0.000952427	-1.38551	-8.9336	0.058355	0.923835	0.0269658	0.164128	Q99J08	S14L2_MOUSE	Sec14l2	SEC14-like protein 2
28.0965	28.0813	28.2123	28.2891	28.2077	28.1164	26.7771	26.8504	26.9428	26.7389	26.673	26.9088	27.1312	26.425	26.1871	+	+		FLX/-_CONTROL;FLX/FLX_CONTROL	Discard	Keep	Discard	Keep	Discard	Discard	9.63149	1.2173e-08	-1.35205	-25.0678	4.13041	0.00125459	-1.58612	-8.26364	0.567745	0.452859	0.234071	1.19621	P55096	ABCD3_MOUSE	Abcd3	ATP-binding cassette sub-family D member 3
25.918	25.9672	25.5225	25.6486	25.3877	25.5725	24.8288	24.1719	24.3101	24.2607	24.0105	24.3239	23.6209	22.3936	22.7307	+	+		FLX/-_CONTROL;FLX/FLX_CONTROL	Discard	Keep	Discard	Keep	Discard	Discard	5.48828	1.81874e-05	-1.35177	-9.24481	4.66546	0.000656905	-2.75437	-9.98518	2.71761	0.0248764	1.4026	4.82249	Q9QYR7	ACOT3_MOUSE	Acot3	Acyl-coenzyme A thioesterase 3
20.1581	19.8134	20.0691	20.1206	19.7878	20.2535	18.796	18.4681	18.3778	18.7476	18.9341	18.776	19.1317	18.545	18.2253	+	+		FLX/-_CONTROL;FLX/FLX_CONTROL	Discard	Keep	Discard	Keep	Discard	Discard	6.38157	3.2952e-06	-1.3505	-11.5583	3.57198	0.00256733	-1.39977	-6.73802	0.0831588	0.891884	0.0492738	0.228571	Q8VC74	COX18_MOUSE	Cox18	Cytochrome c oxidase assembly protein COX18, mitochondrial
23.1079	23.2375	23.3239	23.2961	23.1749	23.1719	22.0393	21.8346	21.7223	21.9388	21.9098	21.7756	22.155	21.8191	21.2593	+	+		FLX/-_CONTROL;FLX/FLX_CONTROL	Discard	Keep	Discard	Keep	Discard	Discard	9.31404	1.96916e-08	-1.34866	-23.2741	4.1375	0.00125049	-1.47427	-8.28468	0.285791	0.671074	0.1256	0.680834	Q80U63	MFN2_MOUSE	Mfn2	Mitofusin-2
22.6628	22.7756	22.8132	22.8783	22.9864	22.9061	21.2707	21.632	21.4576	21.632	21.417	21.5213	22.0359	21.7182	21.5638	+	+		FLX/-_CONTROL;FLX/FLX_CONTROL	Discard	Keep	Discard	Keep	Discard	Discard	8.33992	9.6083e-08	-1.34861	-18.5086	4.49425	0.000807571	-1.06442	-9.40343	1.26698	0.170306	-0.284188	-2.31137	P58137	ACOT8_MOUSE	Acot8	Acyl-coenzyme A thioesterase 8
21.7796	21.6096	21.2821	21.3805	21.5309	21.6628	20.0691	20.0559	20.0821	20.3857	20.3752	20.2066	20.9672	20.8727	20.3101	+	+		FLX/-_CONTROL;FLX/FLX_CONTROL	Discard	Keep	Discard	Discard	Discard	Discard	7.10045	8.61606e-07	-1.34513	-13.7696	2.68057	0.00980047	-0.824248	-4.74874	1.8262	0.0784406	-0.520883	-3.20695	Q9DB60	PXL2B_MOUSE	Prxl2b	Prostamide/prostaglandin F synthase
27.6931	27.8385	27.8324	27.8264	27.9923	27.9259	26.3662	26.4394	26.604	26.5389	26.6181	26.4785	27.2535	26.9428	26.9977	+	+		FLX/-_CONTROL;FLX/FLX_CONTROL	Discard	Keep	Discard	Discard	Discard	Discard	9.32375	1.96177e-08	-1.34393	-23.3271	4.37518	0.000923937	-0.786781	-9.01648	3.47462	0.0102983	-0.557153	-6.49644	P07901	HS90A_MOUSE	Hsp90aa1	Heat shock protein HSP 90-alpha
26.7895	27.0296	26.7645	26.976	26.6865	26.7771	25.7024	25.5667	25.3778	25.3612	25.6595	25.2926	25.7234	25.6891	24.7077	+	+		FLX/-_CONTROL;FLX/FLX_CONTROL	Discard	Keep	Discard	Keep	Discard	Discard	7.48088	4.27317e-07	-1.3438	-15.0883	3.39388	0.00331101	-1.46379	-6.30106	0.19802	0.760542	0.119986	0.497859	O08705	NTCP_MOUSE	Slc10a1	Hepatic sodium/bile acid cotransporter
19.9882	19.9205	20.2535	20.2066	19.9316	19.8984	18.4117	18.8358	18.4313	19.0897	18.6775	18.7179	19.6733	19.7256	19.2791	+			FLX/-_CONTROL	Discard	Keep	Discard	Discard	Discard	Discard	6.16525	4.96032e-06	-1.33913	-10.9573	2.06507	0.0271345	-0.473803	-3.61136	2.73194	0.0245391	-0.865322	-4.85119	Q5QGU6	RTP3_MOUSE	Rtp3	Receptor-transporting protein 3
22.3831	22.7203	22.2679	22.9477	22.8288	22.8595	21.4221	21.9459	21.4825	21.1143	20.9812	21.0292	20.9459	21.2006	21.5309	+	+		FLX/-_CONTROL;FLX/FLX_CONTROL	Discard	Keep	Discard	Keep	Discard	Discard	4.50281	0.000120661	-1.33867	-7.14001	3.76257	0.00198413	-1.44206	-7.23095	0.163714	0.795404	0.103391	0.421633	P56394	COX17_MOUSE	Cox17	Cytochrome c oxidase copper chaperone
23.7492	23.8764	23.5165	23.6757	23.417	23.7594	22.5045	22.265	22.1825	22.3805	22.3988	22.2535	22.538	22.5869	22.6992	+	+		FLX/-_CONTROL;FLX/FLX_CONTROL	Discard	Keep	Discard	Keep	Discard	Discard	7.67604	3.05377e-07	-1.33491	-15.8089	4.65684	0.000662781	-1.05766	-9.95516	2.05634	0.0577172	-0.277253	-3.59627	O88958	GNPI1_MOUSE	Gnpda1	Glucosamine-6-phosphate deaminase 1
22.2477	22.1673	22.6628	22.2593	21.9171	22.1301	20.8346	20.9243	20.6453	21.1079	21.1206	20.7553	21.4775	21.1704	20.6453	+	+		FLX/-_CONTROL;FLX/FLX_CONTROL	Discard	Keep	Discard	Keep	Discard	Discard	5.99554	6.81231e-06	-1.33269	-10.5048	2.921	0.0066506	-1.13297	-5.23981	0.466338	0.525109	-0.199716	-1.01992	Q8K2T4	UQCC3_MOUSE	Uqcc3	Ubiquinol-cytochrome-c reductase complex assembly factor 3
26.9203	26.7771	26.5522	26.8974	26.8504	26.6595	25.5433	25.9517	25.2317	25.1946	25.8788	24.867	26.2643	24.8336	24.824	+			FLX/-_CONTROL	Discard	Keep	Discard	Discard	Discard	Discard	4.57855	0.000103795	-1.3316	-7.28769	2.5634	0.011834	-1.46883	-4.51981	0.128844	0.835688	0.13723	0.340755	P12787	COX5A_MOUSE	Cox5a	Cytochrome c oxidase subunit 5A, mitochondrial
25.8069	25.9781	25.8997	26.0296	25.8927	25.9847	24.604	24.7129	24.3511	24.7234	24.6918	24.5285	25.0732	24.7594	24.3101	+	+		FLX/-_CONTROL;FLX/FLX_CONTROL	Discard	Keep	Discard	Keep	Discard	Discard	8.61361	6.16017e-08	-1.32999	-19.7437	4.02956	0.00144158	-1.21774	-7.96923	0.278444	0.67845	-0.11226	-0.666084	Q9DBL1	ACDSB_MOUSE	Acadsb	Short/branched chain specific acyl-CoA dehydrogenase, mitochondrial
26.3679	26.8974	26.9316	26.8385	26.9203	26.8019	25.019	25.2571	25.5404	25.7077	25.7645	25.4953	25.9912	26.0422	25.5551	+	+		FLX/-_CONTROL;FLX/FLX_CONTROL	Discard	Keep	Discard	Discard	Discard	Discard	5.46766	1.88441e-05	-1.32891	-9.19635	3.13432	0.00481931	-0.930088	-5.70182	1.08635	0.21885	-0.398821	-2.02953	P51658	DHB2_MOUSE	Hsd17b2	Estradiol 17-beta-dehydrogenase 2
24.0609	24.2021	23.976	24.141	24.0526	23.9584	22.5213	22.8895	22.9654	22.7655	22.6822	22.5938	23.3239	22.8442	22.6497	+	+		FLX/-_CONTROL;FLX/FLX_CONTROL	Discard	Keep	Discard	Keep	Discard	Discard	7.90223	2.0654e-07	-1.32887	-16.6842	4.00285	0.00148649	-1.12589	-7.89272	0.582136	0.442376	-0.202977	-1.22065	O70303	CIDEB_MOUSE	Cideb	Lipid transferase CIDEB
28.2123	28.2803	28.2803	28.7162	28.1214	28.3992	26.9203	27.3578	27.189	27.3239	26.8858	26.3877	26.5754	26.8385	25.2926	+	+		FLX/-_CONTROL;FLX/FLX_CONTROL	Discard	Keep	Discard	Keep	Discard	Discard	4.80339	6.72494e-05	-1.32421	-7.739	3.36875	0.00344882	-2.09944	-6.24114	1.09028	0.217932	0.77523	2.03567	P29758	OAT_MOUSE	Oat	Ornithine aminotransferase, mitochondrial
23.2346	23.1079	23.1795	23.2155	23.0559	23.1534	21.9812	21.8689	21.7915	21.6497	21.9134	21.7995	22.4273	22.1238	21.9207	+	+		FLX/-_CONTROL;FLX/FLX_CONTROL	Discard	Keep	Discard	Keep	Discard	Discard	9.50472	1.48896e-08	-1.32377	-24.336	4.54849	0.000774513	-1.00056	-9.58443	1.53292	0.118278	-0.323212	-2.73057	Q8K1N1	PLPL8_MOUSE	Pnpla8	Calcium-independent phospholipase A2-gamma
21.9882	22.1174	21.8423	21.7056	21.8113	21.8651	20.8576	20.7553	20.3962	20.4273	20.4972	20.4576	20.9672	21.0493	21.6671	+			FLX/-_CONTROL	Discard	Keep	Discard	Discard	Discard	Discard	7.00658	1.03201e-06	-1.32311	-13.4608	2.24096	0.0200891	-0.660462	-3.921	2.05014	0.0580321	-0.66265	-3.58557	Q8BH97	RCN3_MOUSE	Rcn3	Reticulocalbin-3
21.5638	21.4972	21.5961	21.5731	21.3156	21.5545	20.002	20.3321	20.1581	20.1946	20.1332	20.3538	20.9742	21.0951	20.4576	+	+		FLX/-_CONTROL;FLX/FLX_CONTROL	Discard	Keep	Discard	Discard	Discard	Discard	8.51958	7.09853e-08	-1.32109	-19.3108	2.67704	0.00984456	-0.674408	-4.74174	2.4511	0.0349813	-0.646681	-4.3063	Q9D8H7	OMA1_MOUSE	Oma1	Metalloendopeptidase OMA1, mitochondrial
19.0734	19.2537	19.2815	19.7503	19.3845	19.348	17.3789	18.2135	18.1057	18.2113	18.4606	17.7954	18.8051	18.9862	18.6639	+			FLX/-_CONTROL	Discard	Keep	Discard	Discard	Discard	Discard	4.5733	0.000104916	-1.32098	-7.27739	2.05683	0.0274886	-0.530153	-3.59711	1.90095	0.0707636	-0.790829	-3.3317	Q811J3	IREB2_MOUSE	Ireb2	Iron-responsive element-binding protein 2
21.9777	21.8191	22.0426	21.9171	21.9672	22.1363	20.6276	20.7955	20.895	20.7307	20.6628	20.2302	21.0088	21.0951	20.9951	+	+		FLX/-_CONTROL;FLX/FLX_CONTROL	Discard	Keep	Discard	Discard	Discard	Discard	6.77512	1.58918e-06	-1.31971	-12.726	5.63519	0.000169863	-0.943683	-13.9366	1.51798	0.120564	-0.376026	-2.70677	Q8CFI2	UB2R1_MOUSE	Cdc34	Ubiquitin-conjugating enzyme E2 R1
24.239	24.1795	24.2961	24.4676	24.1871	24.1488	22.9207	22.7975	23.0359	23.1079	22.9098	22.8327	23.4551	23.4041	22.5662	+	+		FLX/-_CONTROL;FLX/FLX_CONTROL	Discard	Keep	Discard	Keep	Discard	Discard	8.5338	6.92528e-08	-1.31895	-19.3757	3.05253	0.00546344	-1.11124	-5.52159	0.472388	0.521026	-0.207711	-1.03067	Q3U9N9	MOT10_MOUSE	Slc16a10	Monocarboxylate transporter 10
22.1946	22.5356	21.7098	21.9566	22.0918	21.9061	20.8802	20.9672	20.9024	20.6276	20.4676	20.654	21.85	21.928	21.4476	+			FLX/-_CONTROL	Discard	Keep	Discard	Discard	Discard	Discard	5.53523	1.66089e-05	-1.31593	-9.35592	0.8492	0.23479	-0.323928	-1.65687	3.48375	0.0101907	-0.991999	-6.51879	Q62313	TGON1_MOUSE	Tgoln1	Trans-Golgi network integral membrane protein 1
20.8113	20.953	20.9882	20.9388	20.6276	20.8034	19.3756	19.4669	19.334	19.6727	19.9316	19.4585	20.4576	19.9047	19.7233	+	+		FLX/-_CONTROL;FLX/FLX_CONTROL	Discard	Keep	Discard	Discard	Discard	Discard	6.631	2.07199e-06	-1.31382	-12.2868	2.79908	0.00807592	-0.825151	-4.98708	1.37253	0.147489	-0.488669	-2.47678	Q9CWU6	UQCC1_MOUSE	Uqcc1	Ubiquinol-cytochrome c reductase complex assembly factor 1
19.6189	18.4637	18.8388	18.5349	18.4447	18.7749	17.6266	17.0816	16.8344	17.7548	18.1451	17.3523	18.0625	17.8058	17.439	+			FLX/-_CONTROL	Discard	Keep	Discard	Discard	Discard	Discard	3.23968	0.00150925	-1.31355	-4.95312	1.9916	0.0307595	-1.0102	-3.48513	0.447071	0.540172	-0.303344	-0.985488	Q9CPW2	FDX2_MOUSE	Fdx2	Ferredoxin-2, mitochondrial
22.4349	22.6671	22.5892	22.4425	22.2933	22.4324	20.895	20.9459	21.0821	21.2707	21.417	21.3805	22.0359	21.9951	21.6497	+	+		FLX/-_CONTROL;FLX/FLX_CONTROL	Discard	Keep	Discard	Discard	Discard	Discard	6.66416	1.95909e-06	-1.31136	-12.3866	2.89176	0.00694247	-0.583031	-5.17847	2.64636	0.0270786	-0.728333	-4.68123	O08796	EF2K_MOUSE	Eef2k	Eukaryotic elongation factor 2 kinase
26.0484	26.0169	26.0629	26.3528	25.6757	25.8576	24.8044	24.4425	24.6264	25.0975	24.4984	24.6971	24.7796	26.0995	24.6971	+			FLX/-_CONTROL	Discard	Keep	Discard	Discard	Discard	Discard	5.707	1.19155e-05	-1.308	-9.77177	1.37442	0.0923061	-0.810338	-2.47974	0.757816	0.347107	-0.497662	-1.51054	Q9DCP2	S38A3_MOUSE	Slc38a3	Sodium-coupled neutral amino acid transporter 3
21.1704	21.5309	21.3211	21.3645	21.2764	21.2361	20.0292	19.7558	19.2274	20.7056	20.2419	20.1206	21.1765	20.9672	21.4324	+			FLX/-_CONTROL	Discard	Keep	Discard	Discard	Discard	Discard	4.02111	0.000314401	-1.30315	-6.24836	0.500284	0.432458	-0.124557	-1.07981	2.18181	0.0497071	-1.17859	-3.81564	Q9D115	ZN706_MOUSE	Znf706	Zinc finger protein 706
24.8997	24.3444	24.3376	24.5404	24.3031	24.4298	23.3645	23.0459	22.9171	23.3778	23.3778	22.9795	24.002	23.3778	22.9566	+			FLX/-_CONTROL	Discard	Keep	Discard	Discard	Discard	Discard	5.85566	8.94879e-06	-1.29871	-10.1439	2.44551	0.0143544	-1.03036	-4.29582	0.527789	0.480749	-0.268354	-1.12766	P97493	THIOM_MOUSE	Txn2	Thioredoxin, mitochondrial
27.17	26.8264	26.1565	26.8264	25.9383	26.1115	25.228	25.2535	25.452	24.5165	25.7182	25.0691	25.3844	24.2243	24.0609	+	+		FLX/-_CONTROL;FLX/FLX_CONTROL	Discard	Keep	Discard	Keep	Discard	Discard	3.23687	0.00151589	-1.29863	-4.94875	2.71625	0.00929352	-1.9483	-4.81977	0.9282	0.275373	0.64967	1.78184	P13516	ACOD1_MOUSE	Scd1	Acyl-CoA desaturase 1
28.726	28.6898	28.509	28.5933	28.604	28.4512	27.3494	27.2262	27.5463	27.2714	27.17	27.2262	27.1984	26.2553	26.4282	+	+		FLX/-_CONTROL;FLX/FLX_CONTROL	Discard	Keep	Discard	Keep	Discard	Discard	8.36	9.30739e-08	-1.29731	-18.5967	4.62799	0.000682904	-1.96826	-9.85523	1.85352	0.0749996	0.670953	3.25237	Q9DBM2	ECHP_MOUSE	Ehhadh	Peroxisomal bifunctional enzyme
19.5333	19.5591	19.8829	20.002	19.7519	19.8372	18.3329	18.3665	17.9402	18.8808	18.7209	18.5422	19.2044	19.0575	18.7809	+	+		FLX/-_CONTROL;FLX/FLX_CONTROL	Discard	Keep	Discard	Discard	Discard	Discard	5.10775	3.7215e-05	-1.29713	-8.3826	3.01462	0.00580074	-0.746796	-5.43937	1.43503	0.135867	-0.550331	-2.57525	P19785	ESR1_MOUSE	Esr1	Estrogen receptor
23.3645	23.4551	23.1871	23.3511	22.9584	23.1688	21.8764	22.0088	21.9171	21.9882	22.0592	21.8576	22.4626	22.4425	22.2849	+	+	+	FLX/-_CONTROL;FLX/-_FLX/FLX;FLX/FLX_CONTROL	Discard	Keep	Discard	Discard	Discard	Discard	7.7702	2.57277e-07	-1.2963	-16.168	3.86415	0.00173894	-0.850818	-7.50501	3.82331	0.00689698	-0.445482	-7.39385	O88876	DHRS3_MOUSE	Dhrs3	Short-chain dehydrogenase/reductase 3
20.7471	20.9024	20.9171	21.2185	20.7715	20.8802	19.4492	19.7369	19.5449	19.517	19.5286	19.894	20.4972	20.8113	20.0292	+			FLX/-_CONTROL	Discard	Keep	Discard	Discard	Discard	Discard	6.95884	1.12445e-06	-1.29437	-13.3062	1.42718	0.0840036	-0.460258	-2.56285	2.62665	0.0278807	-0.834111	-4.64259	Q80UP8	S20A2_MOUSE	Slc20a2	Sodium-dependent phosphate transporter 2
17.6361	17.483	16.9977	17.2647	17.1716	16.9674	16.4527	15.716	16.1379	15.9132	15.9095	15.6329	16.6735	16.2997	8.6	+			FLX/-_CONTROL	Discard	Keep	Discard	Discard	Discard	Discard	4.89284	5.64974e-05	-1.29305	-7.92413	1.04381	0.166735	-3.39569	-1.96311	0.578347	0.445112	2.10263	1.21423	Q64327	MEA1_MOUSE	Mea1	Male-enhanced antigen 1
22.417	22.1269	21.9707	22.1143	21.9777	22.0393	21.1886	20.6453	20.3645	20.9171	20.9171	20.8651	21.0088	20.8034	20.1079	+	+		FLX/-_CONTROL;FLX/FLX_CONTROL	Discard	Keep	Discard	Keep	Discard	Discard	5.68021	1.24758e-05	-1.29137	-9.70594	3.74947	0.00201761	-1.4676	-7.19619	0.305149	0.652819	0.176237	0.719269	Q8R3P0	ACY2_MOUSE	Aspa	Aspartoacylase
23.4298	23.5638	23.5165	23.5522	23.5045	23.2477	22.2096	22.2736	22.2707	22.1825	21.8987	22.2621	22.3101	21.8073	21.5451	+	+		FLX/-_CONTROL;FLX/FLX_CONTROL	Discard	Keep	Discard	Keep	Discard	Discard	7.95846	1.85988e-07	-1.28622	-16.9087	4.58276	0.000726857	-1.58158	-9.70036	0.898265	0.287046	0.295358	1.73462	Q9Z211	PX11A_MOUSE	Pex11a	Peroxisomal membrane protein 11A
24.824	24.9088	25.0526	25.1135	25.1642	25.0275	23.5869	23.7492	23.7286	23.7389	23.7796	23.7995	24.6209	24.9495	24.9406	+		+	FLX/-_CONTROL;FLX/-_FLX/FLX	Discard	Keep	Discard	Discard	Discard	Keep	8.92883	3.52483e-08	-1.28465	-21.2637	0.88455	0.221065	-0.178124	-1.71293	5.47677	0.000600211	-1.10653	-13.2058	Q60766	IRGM1_MOUSE	Irgm1	Immunity-related GTPase family M protein 1
23.5522	23.6096	23.4298	23.5869	23.391	23.6096	22.3672	22.3129	21.9134	22.3699	22.3211	22.1886	22.6364	22.3348	21.8689	+	+		FLX/-_CONTROL;FLX/FLX_CONTROL	Discard	Keep	Discard	Keep	Discard	Discard	7.65696	3.16492e-07	-1.28435	-15.7371	4.02759	0.00144244	-1.2498	-7.96356	0.0689844	0.910703	-0.0345558	-0.192083	Q91V16	ETFR1_MOUSE	Etfrf1	Electron transfer flavoprotein regulatory factor 1
26.604	26.6181	26.5898	26.6595	26.632	26.6998	25.3135	25.3444	25.2021	25.5165	25.4583	25.275	26.1391	25.6403	25.3273	+	+		FLX/-_CONTROL;FLX/FLX_CONTROL	Discard	Keep	Discard	Discard	Discard	Discard	9.68958	1.09737e-08	-1.28222	-25.4102	3.24372	0.00412913	-0.931617	-5.94919	1.10916	0.211751	-0.350605	-2.06512	Q8C5H8	NAKD2_MOUSE	Nadk2	NAD kinase 2, mitochondrial
23.4298	23.5165	23.5754	23.5754	23.4676	23.6209	22.6006	22.2506	22.5404	22.1269	22.2419	21.7348	22.6671	22.3211	21.3211	+	+		FLX/-_CONTROL;FLX/FLX_CONTROL	Discard	Keep	Discard	Keep	Discard	Discard	5.71387	1.1779e-05	-1.28175	-9.7887	2.96496	0.00625808	-1.42783	-5.3329	0.177031	0.78151	0.146081	0.451587	Q9JLC3	MSRB1_MOUSE	Msrb1	Methionine-R-sulfoxide reductase B1
22.2155	22.1856	22.2332	22.2933	22.0658	22.0258	21.1395	20.714	20.8727	21.0426	20.68	20.8876	21.3962	20.9951	20.7955	+	+		FLX/-_CONTROL;FLX/FLX_CONTROL	Discard	Keep	Discard	Keep	Discard	Discard	7.50033	4.14688e-07	-1.28046	-15.1587	4.1936	0.0011544	-1.10758	-8.4527	0.50975	0.494281	-0.172877	-1.09634	Q8BLY2	SYTC2_MOUSE	Tars3	Threonine--tRNA ligase 2, cytoplasmic
26.9316	26.8264	26.7645	26.8974	26.726	26.9203	25.5725	25.5725	25.4831	25.5983	25.705	25.4738	26.0148	25.4008	25.2021	+	+		FLX/-_CONTROL;FLX/FLX_CONTROL	Discard	Keep	Discard	Keep	Discard	Discard	9.77701	9.49381e-09	-1.27678	-25.9342	3.95649	0.00155991	-1.30511	-7.76134	0.0600834	0.921823	0.0283308	0.16871	Q99KR3	LACB2_MOUSE	Lactb2	Endoribonuclease LACTB2
30.2979	30.3724	30.6964	30.7373	30.4532	30.2647	29.2077	29.267	29.2239	29.3023	29.1676	29.0003	29.4354	29.6181	28.8234	+	+		FLX/-_CONTROL;FLX/FLX_CONTROL	Discard	Keep	Discard	Keep	Discard	Discard	7.07507	9.04535e-07	-1.27554	-13.6855	3.23939	0.00415079	-1.17806	-5.93926	0.233968	0.722111	-0.097484	-0.574692	Q91VS7	MGST1_MOUSE	Mgst1	Microsomal glutathione S-transferase 1
20.8113	20.6714	20.3962	20.5731	20.7796	20.5638	19.3217	19.3637	19.4231	19.2425	19.3594	19.4377	19.7807	20.8191	21.2933	+			FLX/-_CONTROL	Discard	Keep	Discard	Discard	Discard	Discard	8.3078	1.01519e-07	-1.27456	-18.3686	0.00165621	0.996773	-0.00151571	-0.00494337	2.45225	0.0349813	-1.27304	-4.30845	P24063	ITAL_MOUSE	Itgal	Integrin alpha-L
25.8997	25.7594	25.7619	25.792	25.7208	25.9134	24.5869	24.5225	24.4041	24.6811	24.5754	24.4362	24.9803	24.5926	24.0691	+	+		FLX/-_CONTROL;FLX/FLX_CONTROL	Discard	Keep	Discard	Keep	Discard	Discard	9.44188	1.63473e-08	-1.2735	-23.9809	3.68606	0.00223085	-1.26052	-7.02981	0.0242987	0.965866	-0.0129744	-0.0707356	Q8BWF0	SSDH_MOUSE	Aldh5a1	Succinate-semialdehyde dehydrogenase, mitochondrial
25.6181	25.7492	25.3645	25.3204	25.1095	25.5285	24.5754	23.7995	23.7594	24.2961	24.2891	24.3376	24.895	24.8336	24.0935	+			FLX/-_CONTROL	Discard	Keep	Discard	Discard	Discard	Discard	4.84705	6.17229e-05	-1.27219	-7.82896	2.21098	0.0211498	-0.84099	-3.86743	0.861476	0.301643	-0.431197	-1.67637	P24721	ASGR2_MOUSE	Asgr2	Asialoglycoprotein receptor 2
27.8385	28.1065	28.1984	28.2077	28.0349	28.0137	26.632	27.019	27.0084	26.6865	26.5255	26.9203	27.1795	27.3324	25.9562	+			FLX/-_CONTROL	Discard	Keep	Discard	Discard	Discard	Discard	6.64703	2.01722e-06	-1.26799	-12.335	2.38971	0.0157059	-1.2439	-4.19188	0.0266126	0.963218	-0.0240901	-0.0772819	P58710	GGLO_MOUSE	Gulo	L-gulonolactone oxidase
25.4892	25.9562	25.7441	25.9157	26.0894	25.9716	24.5463	24.8528	24.8576	24.7543	24.6264	23.9225	24.9977	23.9672	24.7543	+	+		FLX/-_CONTROL;FLX/FLX_CONTROL	Discard	Keep	Discard	Keep	Discard	Discard	4.71284	8.00491e-05	-1.2677	-7.55487	2.97739	0.00613332	-1.28798	-5.35943	0.023808	0.966275	0.0202726	0.0693434	P61458	PHS_MOUSE	Pcbd1	Pterin-4-alpha-carbinolamine dehydratase
26.518	26.5463	26.6595	26.7389	26.2821	26.4692	25.7129	25.4707	25.1604	25.1681	24.9361	25.1719	25.065	25.0105	23.8288	+	+		FLX/-_CONTROL;FLX/FLX_CONTROL	Discard	Keep	Discard	Keep	Discard	Discard	5.69698	1.21268e-05	-1.26565	-9.74709	3.58723	0.00251932	-1.9009	-6.77647	1.09387	0.216697	0.635244	2.04126	Q9WU79	PROD_MOUSE	Prodh	Proline dehydrogenase 1, mitochondrial
26.0317	25.7312	25.9225	25.8811	25.9562	25.7286	24.6264	24.7895	24.4984	24.6595	25.0401	24.0772	25.2714	24.5869	25.3745	+			FLX/-_CONTROL	Discard	Keep	Discard	Discard	Discard	Discard	5.37124	2.25378e-05	-1.26001	-8.97245	2.54715	0.0121553	-0.79759	-4.48856	0.966295	0.261599	-0.462415	-1.84173	P70296	PEBP1_MOUSE	Pebp1	Phosphatidylethanolamine-binding protein 1
27.0914	27.1115	27.1795	27.2891	27.1604	27.1984	26.0588	25.9517	25.673	25.9738	25.9338	25.9111	26.3187	25.8741	25.48	+	+		FLX/-_CONTROL;FLX/FLX_CONTROL	Discard	Keep	Discard	Keep	Discard	Discard	8.83567	4.12057e-08	-1.25467	-20.8031	3.97227	0.00152177	-1.28078	-7.80586	0.0522597	0.931755	0.0261081	0.147856	Q8QZS1	HIBCH_MOUSE	Hibch	3-hydroxyisobutyryl-CoA hydrolase, mitochondrial
19.7669	19.7176	20.1704	20.0559	20.1825	20.3101	18.4106	18.7331	19.1511	18.2102	19.1842	18.9947	19.3565	20.1825	19.8143	+			FLX/-_CONTROL	Discard	Keep	Discard	Discard	Discard	Discard	4.18718	0.000225615	-1.25324	-6.54685	0.555084	0.3929	-0.249443	-1.17461	1.99904	0.0620495	-1.0038	-3.49784	P07214	SPRC_MOUSE	Sparc	SPARC
24.4234	24.5638	24.6486	24.6703	24.6209	24.7129	23.2243	23.2535	23.391	23.4425	23.48	23.3376	24.0854	23.895	23.7077	+	+		FLX/-_CONTROL;FLX/FLX_CONTROL	Discard	Keep	Discard	Discard	Discard	Discard	8.9085	3.66032e-08	-1.25183	-21.1624	3.88034	0.001689	-0.710629	-7.54944	3.16041	0.0144912	-0.541206	-5.76013	Q9CXW3	CYBP_MOUSE	Cacybp	Calcyclin-binding protein
25.8118	25.895	25.8741	25.9225	25.7871	25.8647	24.7492	24.6153	24.3578	24.7895	24.5522	24.5812	25.0609	24.632	24.4105	+	+		FLX/-_CONTROL;FLX/FLX_CONTROL	Discard	Keep	Discard	Keep	Discard	Discard	8.41576	8.47324e-08	-1.25166	-18.8433	4.37107	0.000929352	-1.15806	-9.00337	0.247272	0.710155	-0.0936035	-0.602428	Q3ULD5	MCCB_MOUSE	Mccc2	Methylcrotonoyl-CoA carboxylase beta chain, mitochondrial
22.3073	22.3805	22.3511	22.3211	22.2905	22.4196	21.1269	20.9316	21.1332	21.1457	21.1143	21.1457	21.5823	21.4015	21.1269	+	+		FLX/-_CONTROL;FLX/FLX_CONTROL	Discard	Keep	Discard	Discard	Discard	Discard	10.6355	1.99823e-09	-1.24546	-31.673	4.85443	0.000514386	-0.974784	-10.664	1.51959	0.120476	-0.270679	-2.70933	Q8CAK1	CAF17_MOUSE	Iba57	Putative transferase CAF17 homolog, mitochondrial
28.7096	28.7292	28.4354	28.6251	28.6424	28.8203	27.4707	27.611	27.2625	27.4785	27.3745	27.3066	27.8445	27.2803	27.17	+	+		FLX/-_CONTROL;FLX/FLX_CONTROL	Discard	Keep	Discard	Keep	Discard	Discard	7.89468	2.09381e-07	-1.24303	-16.6543	3.973	0.00152177	-1.22876	-7.80793	0.0315078	0.957261	-0.0142686	-0.0910289	P09671	SODM_MOUSE	Sod2	Superoxide dismutase [Mn], mitochondrial
21.714	21.3699	21.3645	21.1269	21.2821	20.8346	19.7488	20.4576	20.1581	19.9083	20.002	19.9601	20.4375	20.5915	21.5213	+			FLX/-_CONTROL	Discard	Keep	Discard	Discard	Discard	Discard	4.93009	5.25373e-05	-1.24283	-8.0022	0.770973	0.269827	-0.431898	-1.53175	1.73436	0.0885678	-0.81093	-3.05569	A2ARA8	ITA8_MOUSE	Itga8	Integrin alpha-8
26.1719	26.1214	25.9539	26.065	26.0212	26.3204	25.1908	24.8433	24.5638	24.8623	24.918	24.8191	25.3239	24.7846	24.5696	+	+		FLX/-_CONTROL;FLX/FLX_CONTROL	Discard	Keep	Discard	Keep	Discard	Discard	6.78458	1.56167e-06	-1.24274	-12.7553	3.80302	0.00187708	-1.21626	-7.33912	0.0491653	0.935363	-0.0264791	-0.139524	Q8R0F8	FAHD1_MOUSE	Fahd1	Oxaloacetate tautomerase FAHD1, mitochondrial
26.9539	26.976	26.8504	27.0084	26.7771	26.8741	26.1352	25.5135	25.8528	25.3877	24.9584	26.1469	24.8904	24.4041	24.2021	+	+		FLX/-_CONTROL;FLX/FLX_CONTROL	Discard	Keep	Discard	Keep	Discard	Discard	4.10885	0.000264116	-1.2409	-6.40494	6.1823	7.86452e-05	-2.40779	-16.765	2.15851	0.0511716	1.16689	3.77449	O35945	AL1A7_MOUSE	Aldh1a7	Aldehyde dehydrogenase, cytosolic 1
25.6811	25.767	25.4831	25.604	25.4862	25.6348	24.4362	24.3511	24.3031	24.5345	24.3712	24.217	24.8044	24.4105	24.4298	+	+		FLX/-_CONTROL;FLX/FLX_CONTROL	Discard	Keep	Discard	Keep	Discard	Discard	8.56007	6.64375e-08	-1.24051	-19.4961	4.64483	0.000667836	-1.0611	-9.91347	0.868437	0.298729	-0.179413	-1.68741	Q9CR98	F136A_MOUSE	Fam136a	Protein FAM136A
25.0148	25.3342	24.6865	24.7077	24.7645	25.0526	23.8576	23.4923	23.5983	23.6649	23.6431	23.867	23.9847	24.6375	24.9584	+			FLX/-_CONTROL	Discard	Keep	Discard	Discard	Discard	Discard	5.93101	7.70503e-06	-1.23949	-10.337	0.849955	0.234638	-0.399819	-1.65807	2.31177	0.0420361	-0.839666	-4.04886	P97821	CATC_MOUSE	Ctsc	Dipeptidyl peptidase 1
21.4425	21.6584	21.8689	21.9207	21.6714	21.7915	20.6186	20.654	20.1704	20.5915	20.4273	20.4576	20.953	20.3101	19.8881	+	+		FLX/-_CONTROL;FLX/FLX_CONTROL	Discard	Keep	Discard	Keep	Discard	Discard	6.58914	2.23434e-06	-1.23902	-12.1618	3.21938	0.00426571	-1.34185	-5.8935	0.175639	0.782679	0.102833	0.448478	Q8BGF9	S2544_MOUSE	Slc25a44	Solute carrier family 25 member 44
23.8385	23.7695	23.632	23.48	23.3101	23.1765	22.3936	22.4972	21.7955	22.3988	22.2764	22.4196	23.1015	22.9423	22.5165	+			FLX/-_CONTROL	Discard	Keep	Discard	Discard	Discard	Discard	5.07428	3.9624e-05	-1.23757	-8.30991	2.01661	0.0294995	-0.680962	-3.52791	1.64921	0.100675	-0.556606	-2.91724	Q7TQD2	TPPP_MOUSE	Tppp	Tubulin polymerization-promoting protein
29.3153	29.2803	29.0813	29.2262	29.0296	29.2353	27.8974	27.9203	28.0557	28.1015	27.9814	27.7958	28.5128	28.1507	27.8974	+	+		FLX/-_CONTROL;FLX/FLX_CONTROL	Discard	Keep	Discard	Keep	Discard	Discard	8.45466	7.9669e-08	-1.23601	-19.0172	3.84502	0.00178314	-1.00772	-7.45277	0.874325	0.296739	-0.228293	-1.69674	Q8CAY6	THIC_MOUSE	Acat2	Acetyl-CoA acetyltransferase, cytosolic
23.3239	23.391	23.391	23.4551	23.0409	23.2521	22.0526	22.0625	22.1581	21.9707	22.0951	22.1015	22.5823	22.58	22.5285	+	+	+	FLX/-_CONTROL;FLX/-_FLX/FLX;FLX/FLX_CONTROL	Discard	Keep	Discard	Discard	Discard	Discard	8.40489	8.6231e-08	-1.2356	-18.795	4.15415	0.00121757	-0.745377	-8.33426	5.32622	0.000784828	-0.490218	-12.5445	Q14CH1	MOCOS_MOUSE	Mocos	Molybdenum cofactor sulfurase
24.019	24.239	24.0691	24.141	23.9316	23.8858	22.7675	22.5427	22.8191	23.0156	22.9024	22.8249	23.4923	23.074	23.1472	+	+		FLX/-_CONTROL;FLX/FLX_CONTROL	Discard	Keep	Discard	Discard	Discard	Discard	7.38493	5.0692e-07	-1.23552	-14.7452	3.6836	0.00223664	-0.809738	-7.02342	1.9208	0.0687551	-0.425785	-3.36509	Q8R574	KPRB_MOUSE	Prpsap2	Phosphoribosyl pyrophosphate synthase-associated protein 2
18.061	18.1756	18.3448	18.547	18.0711	18.2345	17.0923	16.9559	16.8645	16.775	17.1706	17.1676	17.4028	17.6835	17.2919	+	+		FLX/-_CONTROL;FLX/FLX_CONTROL	Discard	Keep	Discard	Discard	Discard	Discard	6.60703	2.15916e-06	-1.2347	-12.2151	3.18557	0.00448309	-0.779593	-5.81678	2.08569	0.055586	-0.455103	-3.64711	Q9ET43	CLD12_MOUSE	Cldn12	Claudin-12
19.6569	19.9882	19.548	19.6265	19.713	19.5715	18.532	18.6929	18.6531	18.4976	18.4064	17.9195	18.7773	18.7752	18.5832	+	+		FLX/-_CONTROL;FLX/FLX_CONTROL	Discard	Keep	Discard	Discard	Discard	Discard	5.53741	1.65681e-05	-1.23377	-9.3611	4.45902	0.00083695	-0.972133	-9.28749	0.760717	0.346202	-0.261632	-1.51522	Q9JLB9	NECT3_MOUSE	Nectin3	Nectin-3
27.0084	26.976	27.0505	27.0711	27.0296	26.8504	25.8336	25.8881	25.7363	25.797	25.5926	25.7363	25.895	25.7234	25.1908	+	+		FLX/-_CONTROL;FLX/FLX_CONTROL	Discard	Keep	Discard	Keep	Discard	Discard	9.32888	1.94787e-08	-1.23366	-23.3551	4.52598	0.000798773	-1.39458	-9.50895	0.489709	0.508499	0.16092	1.06126	Q9Z2Z6	MCAT_MOUSE	Slc25a20	Mitochondrial carnitine/acylcarnitine carrier protein
20.4874	20.4775	20.8034	20.6971	20.7056	20.5915	19.1817	19.3451	19.5029	19.3894	19.5202	19.4266	20.0426	19.9882	19.6515	+	+		FLX/-_CONTROL;FLX/FLX_CONTROL	Discard	Keep	Discard	Discard	Discard	Discard	7.93011	1.97021e-07	-1.23276	-16.7952	3.49864	0.00285178	-0.732984	-6.55541	2.59912	0.0288553	-0.499777	-4.58892	P46718	PDCD2_MOUSE	Pdcd2	Programmed cell death protein 2
27.2262	27.3992	27.2714	27.4862	27.341	27.4707	26.239	26.204	26.0148	26.1194	26.0995	26.1391	26.3645	26.1585	25.5285	+	+		FLX/-_CONTROL;FLX/FLX_CONTROL	Discard	Keep	Discard	Keep	Discard	Discard	9.2291	2.20126e-08	-1.22982	-22.8156	3.91682	0.00162184	-1.34861	-7.65039	0.29205	0.666711	0.118788	0.693329	Q99MZ7	PECR_MOUSE	Pecr	Peroxisomal trans-2-enoyl-CoA reductase
27.4938	27.4938	27.4473	27.3828	27.509	27.4707	26.4202	26.1527	26.2372	26.2021	25.9933	26.4138	26.1371	25.4738	25.5404	+	+		FLX/-_CONTROL;FLX/FLX_CONTROL	Discard	Keep	Discard	Keep	Discard	Discard	8.17455	1.278e-07	-1.22969	-17.7982	5.29784	0.000286486	-1.74912	-12.4233	1.74651	0.08726	0.519437	3.07558	Q8BWN8	ACOT4_MOUSE	Acot4	Peroxisomal succinyl-coenzyme A thioesterase
23.48	23.7995	22.8269	22.8746	23.7389	24.2096	21.9243	22.6843	22.1363	21.7013	23.0122	22.0983	22.2792	22.6298	23.632	+			FLX/-_CONTROL	Discard	Keep	Discard	Discard	Discard	Discard	2.66252	0.00483567	-1.22876	-4.09117	0.765883	0.272129	-0.641219	-1.52355	0.740698	0.354969	-0.587536	-1.48285	P14602	HSPB1_MOUSE	Hspb1	Heat shock protein beta-1
20.0426	19.4434	19.6014	19.7082	19.5521	19.6864	18.7211	18.4842	18.2536	18.2815	18.3693	18.5525	18.8734	18.8443	18.7135	+	+		FLX/-_CONTROL;FLX/FLX_CONTROL	Discard	Keep	Discard	Discard	Discard	Discard	6.21024	4.55644e-06	-1.22866	-11.08	3.59645	0.00249399	-0.861961	-6.79981	1.88157	0.0723008	-0.366697	-3.2992	Q5SWT3	S2535_MOUSE	Slc25a35	Solute carrier family 25 member 35
23.3511	23.48	23.6649	23.7895	23.4923	23.5983	22.4375	22.3073	21.9777	22.5592	22.3538	22.3752	22.8576	22.5404	21.8269	+	+		FLX/-_CONTROL;FLX/FLX_CONTROL	Discard	Keep	Discard	Keep	Discard	Discard	6.55445	2.3758e-06	-1.22759	-12.059	2.92553	0.00661608	-1.15443	-5.24935	0.118676	0.847938	-0.0731688	-0.316444	Q8R4H7	NAGS_MOUSE	Nags	N-acetylglutamate synthase, mitochondrial
22.5892	22.5117	22.5961	22.5915	22.5754	22.4501	21.2764	21.2707	21.502	21.2535	21.4375	21.2302	21.8876	21.85	21.7594	+	+	+	FLX/-_CONTROL;FLX/-_FLX/FLX;FLX/FLX_CONTROL	Discard	Keep	Discard	Discard	Discard	Discard	9.37155	1.80823e-08	-1.22395	-23.5896	6.16485	7.98742e-05	-0.72001	-16.6669	3.68478	0.00824334	-0.503936	-7.02647	Q8R2R3	AAGAB_MOUSE	Aagab	Alpha- and gamma-adaptin-binding protein p34
23.3239	23.2036	23.5638	23.4425	23.3778	23.4298	22.1301	22.3017	22.3266	22.0918	22.0122	22.1426	22.0854	21.8802	21.8191	+	+		FLX/-_CONTROL;FLX/FLX_CONTROL	Discard	Keep	Discard	Keep	Discard	Discard	8.06656	1.53866e-07	-1.22274	-17.3483	6.09721	8.7157e-05	-1.46204	-16.2919	1.48261	0.125889	0.2393	2.65057	P21440	MDR3_MOUSE	Abcb4	Phosphatidylcholine translocator ABCB4
24.1719	23.976	24.0443	24.1719	23.8093	23.9316	23.1991	22.8423	22.6029	22.5869	22.9795	22.5731	23.2288	22.5356	22.9864	+	+		FLX/-_CONTROL;FLX/FLX_CONTROL	Discard	Keep	Discard	Keep	Discard	Discard	5.87535	8.6276e-06	-1.22019	-10.1941	3.6659	0.00227433	-1.10054	-6.97756	0.24112	0.715802	-0.119647	-0.589648	P97352	S10AD_MOUSE	S100a13	Protein S100-A13
17.2807	17.7477	17.2996	17.4279	17.6818	17.3556	16.3761	15.7027	16.143	15.6348	16.6803	16.94	16.9193	16.6239	16.2664	+	+		FLX/-_CONTROL;FLX/FLX_CONTROL	Discard	Keep	Discard	Discard	Discard	Discard	3.47989	0.000929467	-1.2194	-5.33369	2.80863	0.00795498	-0.862377	-5.00659	0.490514	0.507818	-0.357024	-1.06267	O35615	FOG1_MOUSE	Zfpm1	Zinc finger protein ZFPM1
21.0886	21.4067	21.1946	21.5685	20.6714	20.3962	19.8453	19.6144	19.5638	19.7043	19.8513	20.4375	20.3752	21.3699	21.9916	+			FLX/-_CONTROL	Discard	Keep	Discard	Discard	Discard	Discard	3.55971	0.000793135	-1.21824	-5.46339	0.18526	0.736677	0.191216	0.469862	2.22704	0.0472812	-1.40946	-3.89609	O35892	SP100_MOUSE	Sp100	Nuclear autoantigen Sp-100
27.2803	27.4234	27.1984	27.2979	27.1507	27.2625	26.2909	25.9338	25.8312	26.1115	26.1174	26.0317	26.5711	25.4266	25.2679	+	+		FLX/-_CONTROL;FLX/FLX_CONTROL	Discard	Keep	Discard	Keep	Discard	Discard	7.74445	2.69745e-07	-1.21611	-16.069	3.0491	0.00548784	-1.51368	-5.51411	0.479458	0.515432	0.297568	1.04319	Q9CXN7	PBLD2_MOUSE	Pbld2	Phenazine biosynthesis-like domain-containing protein 2
24.2607	23.8576	24.217	24.1332	24.0443	23.8858	22.4751	22.7776	23.2243	22.743	23.0342	22.8576	23.5638	23.0122	22.2332	+			FLX/-_CONTROL	Discard	Keep	Discard	Discard	Discard	Discard	5.66631	1.28381e-05	-1.21444	-9.67191	2.36963	0.0162376	-1.13	-4.1548	0.105911	0.863732	-0.0844377	-0.28541	Q9D1G2	PMVK_MOUSE	Pmvk	Phosphomevalonate kinase
24.0275	23.9847	24.019	24.0854	24.019	23.9847	22.7975	22.7935	22.5662	22.9812	22.8727	22.823	23.5404	23.1031	22.9707	+	+		FLX/-_CONTROL;FLX/FLX_CONTROL	Discard	Keep	Discard	Discard	Discard	Discard	8.88242	3.83526e-08	-1.21438	-21.033	3.71319	0.00214409	-0.815321	-7.10063	1.61904	0.105711	-0.399055	-2.86856	Q61578	ADRO_MOUSE	Fdxr	NADPH:adrenodoxin oxidoreductase, mitochondrial
23.6865	23.654	23.632	23.5045	23.2961	23.2961	22.3619	22.3511	22.1301	22.3565	22.3045	22.2849	22.6992	21.6231	21.9566	+	+		FLX/-_CONTROL;FLX/FLX_CONTROL	Discard	Keep	Discard	Keep	Discard	Discard	7.44911	4.51133e-07	-1.21338	-14.9739	3.29505	0.00383458	-1.41857	-6.06784	0.430414	0.552853	0.20518	0.955433	Q9JK42	PDK2_MOUSE	Pdk2	[Pyruvate dehydrogenase (acetyl-transferring)] kinase isozyme 2, mitochondrial
21.4923	21.002	21.5498	21.2419	21.4324	21.2707	20.2185	19.926	19.6831	20.1206	20.6006	20.1704	20.5545	19.8912	19.9459	+	+		FLX/-_CONTROL;FLX/FLX_CONTROL	Discard	Keep	Discard	Keep	Discard	Discard	4.96388	4.93278e-05	-1.21165	-8.07353	3.48391	0.00291291	-1.20097	-6.5192	0.0157767	0.978757	-0.0106767	-0.0463514	A0A1W2P7J1	A0A1W2P7J1_MOUSE	Coq10a	Coenzyme Q10A
21.417	21.2821	21.5777	21.5685	21.6276	21.5309	20.2877	20.3101	19.9459	20.4375	20.5545	20.2066	20.85	20.7715	19.8998	+			FLX/-_CONTROL	Discard	Keep	Discard	Discard	Discard	Discard	6.57052	2.31413e-06	-1.21025	-12.1065	2.63133	0.0106219	-0.993531	-4.65176	0.411969	0.565564	-0.216715	-0.92183	Q8R216	SIR4_MOUSE	Sirt4	NAD-dependent protein lipoamidase sirtuin-4, mitochondrial
24.8997	24.8528	25.019	24.9977	24.895	24.8576	23.8576	23.7389	23.6865	23.6649	23.6971	23.6209	24.0854	23.6971	23.6096	+	+		FLX/-_CONTROL;FLX/FLX_CONTROL	Discard	Keep	Discard	Keep	Discard	Discard	10.0072	6.3256e-09	-1.20932	-27.3647	4.87036	0.000500806	-1.12292	-10.7231	0.349042	0.615319	-0.0863988	-0.804307	Q925I1	ATD3A_MOUSE	Atad3a	ATPase family AAA domain-containing protein 3A
22.5777	22.9847	21.7389	22.1174	22.1332	22.1946	20.85	20.6628	21.2006	21.9243	21.2877	20.5731	21.6409	21.7715	21.4874	+			FLX/-_CONTROL	Discard	Keep	Discard	Discard	Discard	Discard	2.92454	0.00286809	-1.20802	-4.47414	1.38435	0.0905986	-0.657839	-2.49536	0.945471	0.268888	-0.550179	-1.80902	P18828	SDC1_MOUSE	Sdc1	Syndecan-1
19.512	19.3975	19.3112	19.4642	19.2376	19.1881	18.8156	18.3128	18.2214	18.143	17.7001	17.6756	18.3647	18.1751	17.9545	+	+		FLX/-_CONTROL;FLX/FLX_CONTROL	Discard	Keep	Discard	Keep	Discard	Discard	4.25153	0.000198576	-1.20702	-6.66497	4.91623	0.000476789	-1.18698	-10.8948	0.0259768	0.963805	-0.0200364	-0.0754861	Q9CQU8	IMP1L_MOUSE	Immp1l	Mitochondrial inner membrane protease subunit 1
29.7692	29.8445	29.4274	29.5518	29.4804	29.537	28.5165	28.4113	28.4938	28.2935	28.1507	28.5052	28.5573	28.1312	28.267	+	+		FLX/-_CONTROL;FLX/FLX_CONTROL	Discard	Keep	Discard	Keep	Discard	Discard	6.96719	1.1117e-06	-1.20652	-13.3331	4.65151	0.000663736	-1.28323	-9.93664	0.265119	0.692204	0.0767005	0.639093	Q8VCT4	EST1D_MOUSE	Ces1d	Carboxylesterase 1D
28.8142	28.7453	28.6355	28.7292	28.7676	28.7453	27.4707	27.524	27.604	27.524	27.5898	27.4862	27.9203	27.6998	27.3494	+	+		FLX/-_CONTROL;FLX/FLX_CONTROL	Discard	Keep	Discard	Keep	Discard	Discard	11.3074	5.78563e-10	-1.20642	-37.0168	4.51443	0.000800641	-1.08306	-9.47044	0.504515	0.497129	-0.123357	-1.08721	O55022	PGRC1_MOUSE	Pgrmc1	Membrane-associated progesterone receptor component 1
24.417	24.3239	24.2679	24.2961	24.0359	24.1488	23.141	22.8269	23.0559	23.1238	23.0609	23.0509	24.0935	23.4425	23.2243	+			FLX/-_CONTROL	Discard	Keep	Discard	Discard	Discard	Discard	7.91917	2.00519e-07	-1.20504	-16.7516	1.99894	0.0303737	-0.661485	-3.49767	1.67528	0.0963796	-0.543557	-2.95946	Q8BGY7	F210A_MOUSE	Fam210a	Protein FAM210A
25.705	25.8361	25.8312	25.9203	25.7871	25.7415	24.654	24.6486	24.417	24.7234	24.6096	24.5404	25.0359	24.6971	24.4298	+	+		FLX/-_CONTROL;FLX/FLX_CONTROL	Discard	Keep	Discard	Keep	Discard	Discard	9.1475	2.47835e-08	-1.20469	-22.3834	4.29396	0.00101561	-1.08258	-8.76047	0.415604	0.563463	-0.122111	-0.928481	Q99MR8	MCCA_MOUSE	Mccc1	Methylcrotonoyl-CoA carboxylase subunit alpha, mitochondrial
21.2125	22.2036	20.3645	21.1642	20.6096	20.4375	20.002	20.1825	20.3101	19.5504	19.2719	19.4513	20.9171	21.1704	22.0625	+			FLX/-_CONTROL	Discard	Keep	Discard	Discard	Discard	Discard	2.3348	0.00931959	-1.20396	-3.62825	0.354728	0.554184	0.384645	0.815127	2.63049	0.0278213	-1.58861	-4.6501	A0A140T8M5	A0A140T8M5_MOUSE	Igkv6-15	Immunoglobulin kappa variable 6-15 (Fragment)
30.0609	30.2869	29.7341	29.9814	30.0737	30.1483	28.9896	28.9231	28.9146	28.9316	28.877	28.4473	29.1288	28.5052	28.579	+	+		FLX/-_CONTROL;FLX/FLX_CONTROL	Discard	Keep	Discard	Keep	Discard	Discard	6.11313	5.48626e-06	-1.20037	-10.8166	3.94149	0.00158635	-1.30987	-7.71924	0.257886	0.69897	0.1095	0.624305	P08228	SODC_MOUSE	Sod1	Superoxide dismutase [Cu-Zn]
21.6051	21.6714	21.5777	21.714	21.6497	21.7389	20.3211	20.3857	20.5451	20.6006	20.4775	20.4273	21.3645	21.4775	21.3645	+	+	+	FLX/-_CONTROL;FLX/-_FLX/FLX;FLX/FLX_CONTROL	Discard	Keep	Discard	Discard	Discard	Discard	9.52209	1.4542e-08	-1.19991	-24.435	3.1723	0.00457953	-0.257274	-5.78687	5.69024	0.000391089	-0.942636	-14.1994	Q9CQ79	TXND9_MOUSE	Txndc9	Thioredoxin domain-containing protein 9
13.6673	12.5132	13.7153	13.8173	13.8609	13.6273	11.8394	12.4731	12.5963	12.5969	12.3479	12.1506	12.7892	13.6651	13.2748	+			FLX/-_CONTROL	Discard	Keep	Discard	Discard	Discard	Discard	3.27199	0.00141663	-1.19952	-5.00349	0.367985	0.542537	-0.290493	-0.840189	2.14687	0.0515573	-0.909029	-3.754	O88552	CLD2_MOUSE	Cldn2	Claudin-2
25.8167	25.9473	26.065	26.1075	26.0338	26.0629	24.7129	24.7995	24.848	24.9043	24.7695	24.8288	25.5045	25.2096	25.0443	+	+		FLX/-_CONTROL;FLX/FLX_CONTROL	Discard	Keep	Discard	Discard	Discard	Discard	9.31786	1.96916e-08	-1.19501	-23.2949	3.64263	0.00232766	-0.752756	-6.9176	2.59449	0.0290514	-0.442256	-4.57993	P63037	DNJA1_MOUSE	Dnaja1	DnaJ homolog subfamily A member 1
22.0258	22.1488	22.3484	22.1946	22.0292	22.0821	20.8727	20.8727	20.9742	20.9459	21.0493	20.9459	21.3321	21.0426	20.5638	+	+		FLX/-_CONTROL;FLX/FLX_CONTROL	Discard	Keep	Discard	Keep	Discard	Discard	8.87093	3.89922e-08	-1.19471	-20.9763	3.70065	0.00219054	-1.15864	-7.06781	0.0866254	0.887167	-0.0360686	-0.237365	Q8BJ03	COX15_MOUSE	Cox15	Heme A synthase COX15
28.7129	28.8264	28.7676	28.9146	28.7708	28.6663	27.604	27.6527	27.5165	27.6663	27.6663	27.391	28.1747	27.7645	27.4707	+	+		FLX/-_CONTROL;FLX/FLX_CONTROL	Discard	Keep	Discard	Discard	Discard	Discard	8.84575	4.0844e-08	-1.19363	-20.8525	3.5908	0.00251644	-0.973115	-6.78551	0.739347	0.355771	-0.220517	-1.48066	Q8CHT0	AL4A1_MOUSE	Aldh4a1	Delta-1-pyrroline-5-carboxylate dehydrogenase, mitochondrial
28.6931	28.7325	28.7486	28.7708	28.7162	28.6389	27.4707	27.5682	27.3992	27.7453	27.524	27.4314	27.8623	27.673	27.189	+	+		FLX/-_CONTROL;FLX/FLX_CONTROL	Discard	Keep	Discard	Keep	Discard	Discard	9.06343	2.80789e-08	-1.19353	-21.9463	4.21307	0.00112012	-1.14191	-8.51167	0.129325	0.835106	-0.0516189	-0.341897	P52196	THTR_MOUSE	Tst	Thiosulfate sulfurtransferase
27.5826	27.8974	27.7195	27.7129	27.7064	27.6931	26.4089	26.3811	26.5165	26.9088	26.6998	26.2445	26.8741	26.4614	26.3894	+	+		FLX/-_CONTROL;FLX/FLX_CONTROL	Discard	Keep	Discard	Keep	Discard	Discard	6.24043	4.28288e-06	-1.19204	-11.163	4.63141	0.000682002	-1.1437	-9.86704	0.102322	0.868185	-0.0483383	-0.276579	Q8BWQ1	UD2A3_MOUSE	Ugt2a3	UDP-glucuronosyltransferase 2A3
24.5165	24.5165	24.9316	24.2607	23.8764	24.5105	23.2535	23.5165	22.9423	23.1174	23.391	23.2405	22.9207	23.4676	22.6276	+	+		FLX/-_CONTROL;FLX/FLX_CONTROL	Discard	Keep	Discard	Keep	Discard	Discard	4.5588	0.000107902	-1.19183	-7.24897	3.00965	0.00584007	-1.43008	-5.42866	0.560758	0.45777	0.238248	1.1843	P0DN89	TM254_MOUSE	Tmem254	Transmembrane protein 254
26.217	26.0629	25.9933	25.945	26.002	26.0422	24.976	24.7846	24.5345	24.9847	24.9316	24.9088	25.3135	24.8142	24.4862	+	+		FLX/-_CONTROL;FLX/FLX_CONTROL	Discard	Keep	Discard	Keep	Discard	Discard	7.41942	4.71503e-07	-1.19039	-14.8677	3.67857	0.0022463	-1.17243	-7.01036	0.0331084	0.955269	-0.0179577	-0.0954942	O88986	KBL_MOUSE	Gcat	2-amino-3-ketobutyrate coenzyme A ligase, mitochondrial
22.0122	22.0854	21.9423	21.9352	21.8576	21.9566	20.68	20.9812	20.6096	20.8113	20.8802	20.6886	21.0951	21.1825	20.9672	+	+		FLX/-_CONTROL;FLX/FLX_CONTROL	Discard	Keep	Discard	Discard	Discard	Discard	8.2645	1.09347e-07	-1.18973	-18.1814	5.71721	0.000150705	-0.883285	-14.3298	1.87027	0.0733646	-0.306446	-3.28031	Q8BPM0	DAAM1_MOUSE	Daam1	Disheveled-associated activator of morphogenesis 1
30.0864	30.2193	30.0217	30.2193	30.0737	30.3828	29.1507	28.9732	28.6561	29.114	29.0711	28.9031	29.5463	28.8355	28.5718	+	+		FLX/-_CONTROL;FLX/FLX_CONTROL	Discard	Keep	Discard	Keep	Discard	Discard	6.83352	1.43555e-06	-1.18914	-12.9079	3.14681	0.00473293	-1.18267	-5.72968	0.0099758	0.986016	-0.00647386	-0.0294969	P11725	OTC_MOUSE	Otc	Ornithine transcarbamylase, mitochondrial
23.4298	23.2961	23.3511	23.417	23.4041	23.5045	22.1673	22.3211	21.9637	22.3403	22.2792	22.1976	22.6822	22.3538	21.9777	+	+		FLX/-_CONTROL;FLX/FLX_CONTROL	Discard	Keep	Discard	Keep	Discard	Discard	8.36988	9.18694e-08	-1.18889	-18.6402	3.8979	0.00165621	-1.06253	-7.59789	0.349205	0.615184	-0.126359	-0.804618	Q99M04	LIAS_MOUSE	Lias	Lipoyl synthase, mitochondrial
20.1332	21.0886	19.8474	20.7634	20.7056	20.6186	19.3309	19.6338	19.7751	19.1621	19.2002	18.9265	20.3857	19.7449	21.3962	+			FLX/-_CONTROL	Discard	Keep	Discard	Discard	Discard	Discard	3.43831	0.00101031	-1.18802	-5.26677	0.014044	0.976877	-0.0171687	-0.0413395	1.81698	0.0793682	-1.17086	-3.19167	A0A140T8M2	A0A140T8M2_MOUSE	Igkv12-44	Immunoglobulin kappa variable 12-44 (Fragment)
29.5184	29.6093	29.4394	29.5259	29.7421	29.6372	28.3452	28.5052	28.362	28.4746	28.3745	28.2847	28.906	28.4274	28.524	+	+		FLX/-_CONTROL;FLX/FLX_CONTROL	Discard	Keep	Discard	Discard	Discard	Discard	8.97813	3.27918e-08	-1.18767	-21.5113	4.15866	0.00121423	-0.959572	-8.34771	1.14205	0.20173	-0.2281	-2.11642	P63038	CH60_MOUSE	Hspd1	60 kDa heat shock protein, mitochondrial
28.3745	28.2935	28.3282	28.3023	28.2399	28.362	27.1214	27.2891	27.1214	27.1984	26.9977	27.0505	27.7833	27.2625	26.9428	+	+		FLX/-_CONTROL;FLX/FLX_CONTROL	Discard	Keep	Discard	Discard	Discard	Discard	9.66746	1.14079e-08	-1.18699	-25.2793	3.2895	0.00385567	-0.987197	-6.05491	0.547674	0.466869	-0.199795	-1.16191	P56135	ATPK_MOUSE	Atp5mf	ATP synthase subunit f, mitochondrial
20.2066	20.343	20.1457	19.9601	19.9882	20.1946	18.8656	19.1004	18.7161	19.0564	18.9315	19.0619	18.9731	18.4685	19.0919	+	+		FLX/-_CONTROL;FLX/FLX_CONTROL	Discard	Keep	Discard	Keep	Discard	Discard	7.19039	7.32021e-07	-1.18436	-14.0715	4.21725	0.00111628	-1.29521	-8.5244	0.307882	0.650135	0.110852	0.724647	Q9JHE3	ASAH2_MOUSE	Asah2	Neutral ceramidase
21.7512	21.5451	21.2066	20.9812	21.4273	21.5309	20.4476	20.4676	20.265	20.0951	19.606	20.4576	20.7553	20.0156	20.3645	+	+		FLX/-_CONTROL;FLX/FLX_CONTROL	Discard	Keep	Discard	Keep	Discard	Discard	4.26616	0.00019293	-1.18389	-6.69202	2.69549	0.00958153	-1.02855	-4.77837	0.263078	0.694161	-0.155338	-0.634929	Q9EPA7	NMNA1_MOUSE	Nmnat1	Nicotinamide/nicotinic acid mononucleotide adenylyltransferase 1
19.8268	19.9882	19.9037	19.9459	19.8577	19.8891	18.7025	19.0982	18.7034	18.4606	18.7492	18.5992	18.8994	18.5163	18.707	+	+		FLX/-_CONTROL;FLX/FLX_CONTROL	Discard	Keep	Discard	Keep	Discard	Discard	6.90452	1.24109e-06	-1.18305	-13.1322	5.82319	0.000127938	-1.19433	-14.8533	0.026552	0.963218	0.0112826	0.0771108	Q80Y98	DDHD2_MOUSE	Ddhd2	Triacylglycerol hydrolase DDHD2
19.9742	20.4375	20.5731	20.5545	20.5165	20.5545	19.1774	19.1288	19.3152	19.2219	19.2617	19.4251	19.331	19.7446	19.0453	+	+		FLX/-_CONTROL;FLX/FLX_CONTROL	Discard	Keep	Discard	Keep	Discard	Discard	6.3204	3.69411e-06	-1.18004	-11.3855	3.06123	0.00539276	-1.06141	-5.54056	0.350214	0.61432	-0.118621	-0.80654	Q9WU60	ATRN_MOUSE	Atrn	Attractin
19.5164	19.9742	19.3369	19.4107	19.0717	19.2504	18.4802	17.9865	17.7524	18.8117	18.7988	17.6583	19.6863	18.3685	18.3844	+			FLX/-_CONTROL	Discard	Keep	Discard	Discard	Discard	Discard	3.13973	0.00184225	-1.17874	-4.79884	0.943233	0.2	-0.613645	-1.8055	0.65491	0.400327	-0.565097	-1.34244	Q5NCM1	S17A4_MOUSE	Slc17a4	Probable small intestine urate exporter
25.6125	25.7338	25.3975	25.1833	25.2353	25.317	24.2891	24.2317	24.2535	24.141	24.2535	24.239	24.0609	24.1174	24.2535	+	+		FLX/-_CONTROL;FLX/FLX_CONTROL	Discard	Keep	Discard	Keep	Discard	Discard	6.84335	1.40809e-06	-1.1786	-12.9388	4.48883	0.000810977	-1.2693	-9.38553	1.00024	0.248738	0.0907091	1.89495	Q920A5	RISC_MOUSE	Scpep1	Retinoid-inducible serine carboxypeptidase
23.5522	24.3778	24.4862	24.4614	24.4041	23.7389	23.0309	22.8764	23.0723	22.7161	23.2463	23.0122	21.2989	21.7836	21.6886	+	+	+	FLX/-_CONTROL;FLX/-_FLX/FLX;FLX/FLX_CONTROL	Discard	Keep	Discard	Keep	Keep	Discard	4.11131	0.000262827	-1.17772	-6.40937	4.5941	0.000717231	-2.57972	-9.73899	4.57316	0.00286301	1.402	9.66777	Q9QXZ6	SO1A1_MOUSE	Slco1a1	Solute carrier organic anion transporter family member 1A1
29.7723	29.6898	29.8945	29.8741	29.8974	29.8339	28.6424	28.6146	28.6798	28.7988	28.5426	28.6216	28.8355	28.2935	28.3153	+	+		FLX/-_CONTROL;FLX/FLX_CONTROL	Discard	Keep	Discard	Keep	Discard	Discard	9.5017	1.49129e-08	-1.17705	-24.3188	4.86136	0.000508749	-1.34558	-10.6897	0.647158	0.404771	0.168539	1.3296	Q8QZT1	THIL_MOUSE	Acat1	Acetyl-CoA acetyltransferase, mitochondrial
28.5682	28.524	28.5933	28.4862	28.6075	28.4938	27.0084	27.3828	27.3066	27.632	27.6663	27.217	28.4551	27.8974	27.6458	+			FLX/-_CONTROL	Discard	Keep	Discard	Discard	Discard	Discard	6.27247	4.03972e-06	-1.17667	-11.2517	1.95471	0.0327989	-0.546078	-3.4224	1.64405	0.101361	-0.630594	-2.90891	Q80XN0	BDH_MOUSE	Bdh1	D-beta-hydroxybutyrate dehydrogenase, mitochondrial
23.0559	23.0359	23.0443	23.0609	23.1441	23.119	22.2679	21.9243	21.5869	21.6276	21.8538	22.1488	21.895	22.5754	22.4996	+	+		FLX/-_CONTROL;FLX/FLX_CONTROL	Discard	Keep	Discard	Discard	Discard	Discard	5.9612	7.28914e-06	-1.17514	-10.4152	2.92783	0.00658941	-0.753325	-5.2542	1.04008	0.235119	-0.421817	-1.95729	Q8CCX5	KT222_MOUSE	Krt222	Keratin-like protein KRT222
22.4451	22.6276	22.48	22.4273	22.4273	22.2535	20.9951	21.2302	21.1519	21.5638	21.4726	21.2006	22.2506	22.5754	22.6671	+		+	FLX/-_CONTROL;FLX/-_FLX/FLX	Discard	Keep	Discard	Discard	Discard	Keep	6.47967	2.72928e-06	-1.1744	-11.8401	0.197134	0.722494	0.0542666	0.495929	4.08788	0.00518059	-1.22867	-8.13839	Q9DBK7	UBA7_MOUSE	Uba7	Ubiquitin-like modifier-activating enzyme 7
17.6644	17.3714	16.9843	17.0659	17.534	17.1772	16.1708	16.1569	16.2475	16.1202	15.9177	16.1387	16.7927	17.7061	17.7521	+			FLX/-_CONTROL	Discard	Keep	Discard	Discard	Discard	Discard	5.75163	1.09904e-05	-1.17423	-9.88228	0.176951	0.747295	0.117458	0.451409	3.26954	0.0131548	-1.29168	-6.00866	Q61592	GAS6_MOUSE	Gas6	Growth arrest-specific protein 6
25.4138	25.5463	25.4645	25.4769	25.5609	25.452	24.1946	24.2607	24.275	24.4614	24.4984	24.1871	24.7389	24.3031	23.9584	+	+		FLX/-_CONTROL;FLX/FLX_CONTROL	Discard	Keep	Discard	Keep	Discard	Discard	8.59883	6.2459e-08	-1.17288	-19.675	3.89709	0.00165621	-1.15226	-7.59565	0.0429113	0.943807	-0.0206207	-0.122537	Q9JIL4	NHRF3_MOUSE	Pdzk1	Na(+)/H(+) exchange regulatory cofactor NHE-RF3
29.2123	29.3001	29.1913	29.3971	29.1937	29.3001	28.2714	28.1164	27.8858	28.1984	28.066	28.0296	28.4668	28.019	27.7645	+	+		FLX/-_CONTROL;FLX/FLX_CONTROL	Discard	Keep	Discard	Keep	Discard	Discard	8.26638	1.09123e-07	-1.17117	-18.1895	4.13275	0.00125352	-1.18232	-8.27058	0.0244397	0.965765	0.0111516	0.0711353	Q9EQ20	MMSA_MOUSE	Aldh6a1	Methylmalonate-semialdehyde/malonate-semialdehyde dehydrogenase [acylating], mitochondrial
20.2989	20.3101	20.5165	20.4067	20.2764	20.2989	19.0002	19.4703	19.0577	19.1858	19.1458	19.2272	20.0691	19.9459	20.0691	+	+	+	FLX/-_CONTROL;FLX/-_FLX/FLX;FLX/FLX_CONTROL	Discard	Keep	Discard	Discard	Discard	Discard	7.5077	4.09543e-07	-1.17009	-15.1855	2.92117	0.0066506	-0.323233	-5.24016	4.14914	0.0049102	-0.846857	-8.31932	Q9D1I2	CAR19_MOUSE	Card19	Caspase recruitment domain-containing protein 19
27.1604	27.1115	27.1604	27.2262	27.2077	27.1312	26.0526	26.1681	25.7995	26.0443	26.0629	25.8528	26.329	25.8834	25.5315	+	+		FLX/-_CONTROL;FLX/FLX_CONTROL	Discard	Keep	Discard	Keep	Discard	Discard	8.55254	6.74156e-08	-1.16954	-19.4615	4.0963	0.00131275	-1.25158	-8.16307	0.187418	0.771286	0.0820354	0.474626	Q9Z2I9	SUCB1_MOUSE	Sucla2	Succinate--CoA ligase [ADP-forming] subunit beta, mitochondrial
24.6865	24.6264	24.3031	24.6918	24.4425	24.3645	23.391	23.4425	23.5285	23.4041	23.1901	23.1457	22.9882	23.5983	22.8839	+	+		FLX/-_CONTROL;FLX/FLX_CONTROL	Discard	Keep	Discard	Keep	Discard	Discard	6.73475	1.71451e-06	-1.16884	-12.6016	3.91789	0.00162184	-1.36235	-7.65334	0.529459	0.479747	0.193519	1.13055	Q9JJJ3	AQP9_MOUSE	Aqp9	Aquaporin-9
26.0547	25.9869	25.8069	25.7619	25.7871	25.8834	24.824	24.6375	24.6918	24.7594	24.5926	24.7695	24.6811	24.3101	24.3844	+	+		FLX/-_CONTROL;FLX/FLX_CONTROL	Discard	Keep	Discard	Keep	Discard	Discard	8.5495	6.75889e-08	-1.16766	-19.4475	5.62248	0.000172062	-1.42159	-13.8766	1.5748	0.112126	0.253935	2.7975	Q9EQ06	DHB11_MOUSE	Hsd17b11	Estradiol 17-beta-dehydrogenase 11
28.1065	28.1015	27.9203	27.9316	28.1164	28.0609	26.9428	26.9869	26.8264	27.1214	26.8142	26.5404	27.3324	26.6998	26.726	+	+		FLX/-_CONTROL;FLX/FLX_CONTROL	Discard	Keep	Discard	Keep	Discard	Discard	6.91106	1.2259e-06	-1.16752	-13.1531	3.93194	0.00160904	-1.12012	-7.69253	0.0971402	0.874557	-0.0473922	-0.26374	Q9DCX2	ATP5H_MOUSE	Atp5pd	ATP synthase subunit d, mitochondrial
27.2979	27.2077	27.0505	26.9869	26.9869	27.217	26.0567	26.1155	26.0711	25.7846	25.6486	26.0874	26.0233	25.5165	25.2961	+	+		FLX/-_CONTROL;FLX/FLX_CONTROL	Discard	Keep	Discard	Keep	Discard	Discard	6.55925	2.36109e-06	-1.16382	-12.0732	4.47579	0.000822379	-1.51248	-9.34251	1.00804	0.245998	0.348657	1.90717	O35459	ECH1_MOUSE	Ech1	Delta(3,5)-Delta(2,4)-dienoyl-CoA isomerase, mitochondrial
20.6971	20.6714	20.6886	20.4375	20.714	20.4972	19.4025	19.1735	19.28	19.5569	19.6715	19.6458	20.2302	20.4775	21.0088	+			FLX/-_CONTROL	Discard	Keep	Discard	Discard	Discard	Discard	6.56944	2.31761e-06	-1.16257	-12.1033	0.100961	0.849503	-0.0454273	-0.273215	3.16964	0.014402	-1.11715	-5.78089	Q4QQM4	P5I11_MOUSE	Trp53i11	Tumor protein p53-inducible protein 11
21.2361	21.3538	21.4476	21.3156	21.5498	21.3101	19.914	20.0691	20.3538	20.5165	20.265	20.1206	20.8651	20.6276	20.6006	+	+		FLX/-_CONTROL;FLX/FLX_CONTROL	Discard	Keep	Discard	Discard	Discard	Discard	6.43072	2.98566e-06	-1.16233	-11.6987	3.94584	0.00157547	-0.671062	-7.73143	2.00171	0.0618848	-0.491265	-3.5024	Q8R3L2	TCF25_MOUSE	Tcf25	Ribosome quality control complex subunit TCF25
22.3752	22.5568	22.2332	22.6736	22.6584	22.5615	21.5117	21.6276	21.3156	21.2877	21.3266	21.0359	21.265	20.6453	20.7389	+	+		FLX/-_CONTROL;FLX/FLX_CONTROL	Discard	Keep	Discard	Keep	Discard	Discard	6.04698	6.19365e-06	-1.15892	-10.6402	4.66518	0.000656905	-1.62672	-9.98423	1.49312	0.124283	0.467798	2.66724	P62073	TIM10_MOUSE	Timm10	Mitochondrial import inner membrane translocase subunit Tim10
22.7161	22.7856	22.9847	22.8519	22.85	22.8595	21.6231	21.6757	21.5545	21.8876	21.5165	21.8538	22.0325	21.8802	21.4221	+	+		FLX/-_CONTROL;FLX/FLX_CONTROL	Discard	Keep	Discard	Keep	Discard	Discard	7.6983	2.94479e-07	-1.15606	-15.8931	4.07113	0.00135721	-1.06298	-8.08951	0.253325	0.70343	-0.0930761	-0.614932	Q924L1	LTMD1_MOUSE	Letmd1	LETM1 domain-containing protein 1
23.0037	22.8969	22.3211	22.5309	22.0224	21.9672	21.3699	21.4825	21.4221	21.1079	21.1886	21.2361	21.4273	21.4775	21.714	+			FLX/-_CONTROL	Discard	Keep	Discard	Discard	Discard	Discard	3.97886	0.000341907	-1.15586	-6.17384	1.96902	0.0319871	-0.91744	-3.4467	1.24558	0.174627	-0.238423	-2.27793	Q9R226	KHDR3_MOUSE	Khdrbs3	KH domain-containing, RNA-binding, signal transduction-associated protein 3
21.2185	21.2243	21.0426	21.265	21.1825	21.2302	19.9459	20.1825	20.0821	20.0156	19.9316	20.0951	20.6453	20.343	20.1332	+	+		FLX/-_CONTROL;FLX/FLX_CONTROL	Discard	Keep	Discard	Discard	Discard	Discard	9.20757	2.2751e-08	-1.15172	-22.7008	3.89479	0.00165768	-0.820038	-7.58929	1.66001	0.0990074	-0.331678	-2.93472	Q9CR13	FMC1_MOUSE	Fmc1	Protein FMC1 homolog
26.8264	26.8858	26.4676	26.4984	26.5135	26.7129	25.7077	25.5045	25.2571	25.5898	25.6096	25.3307	25.9338	25.4234	24.7695	+	+		FLX/-_CONTROL;FLX/FLX_CONTROL	Discard	Keep	Discard	Keep	Discard	Discard	6.25611	4.17332e-06	-1.15087	-11.2063	2.89491	0.0069144	-1.27518	-5.18506	0.203566	0.755766	0.124313	0.509905	Q8K1Z0	COQ9_MOUSE	Coq9	Ubiquinone biosynthesis protein COQ9, mitochondrial
22.6736	22.7574	22.969	22.9707	22.8327	22.8423	21.7915	21.6231	21.5261	21.6929	21.743	21.7675	22.1332	22.1734	21.5777	+	+		FLX/-_CONTROL;FLX/FLX_CONTROL	Discard	Keep	Discard	Discard	Discard	Discard	8.28771	1.04852e-07	-1.15024	-18.2815	3.31361	0.00375373	-0.87948	-6.11114	1.03032	0.238582	-0.270757	-1.94202	Q9CZP5	BCS1_MOUSE	Bcs1l	Mitochondrial chaperone BCS1
29.0788	28.9787	28.8234	28.9595	28.8711	29.0813	27.8504	27.9595	28.0864	27.5609	27.604	27.8385	27.976	27.1984	26.9977	+	+		FLX/-_CONTROL;FLX/FLX_CONTROL	Discard	Keep	Discard	Keep	Discard	Discard	6.6414	2.03938e-06	-1.14885	-12.318	3.92529	0.00162184	-1.5748	-7.67397	0.973772	0.258795	0.425953	1.85347	Q9R0H0	ACOX1_MOUSE	Acox1	Peroxisomal acyl-coenzyme A oxidase 1
24.7695	24.7077	24.4041	24.3645	23.5638	24.1719	23.3778	23.632	23.1961	23.2961	23.1765	22.4144	21.8802	20.2066	19.9601	+	+		FLX/-_CONTROL;FLX/FLX_CONTROL	Discard	Keep	Discard	Keep	Discard	Discard	3.06828	0.00213168	-1.14809	-4.68994	3.93684	0.00159595	-3.64795	-7.70622	2.98563	0.0181524	2.49986	5.37706	P60334	CDO1_MOUSE	Cdo1	Cysteine dioxygenase type 1
25.8811	25.9955	25.7594	25.7182	25.8504	25.9495	24.9271	24.6865	24.6811	24.5754	24.6595	24.7389	24.8433	25.5075	25.9157	+			FLX/-_CONTROL	Discard	Keep	Discard	Discard	Discard	Discard	8.13426	1.36227e-07	-1.1476	-17.6291	1.09194	0.153178	-0.436864	-2.03826	1.87215	0.0731834	-0.710741	-3.28345	Q61233	PLSL_MOUSE	Lcp1	Plastin-2
21.7512	21.6757	21.7796	21.9742	21.7796	21.7675	20.68	20.7796	20.4476	20.7056	20.7553	20.4775	20.9951	21.0359	20.4775	+	+		FLX/-_CONTROL;FLX/FLX_CONTROL	Discard	Keep	Discard	Discard	Discard	Discard	7.76618	2.59226e-07	-1.14703	-16.1525	3.76037	0.00198791	-0.951796	-7.2251	0.655278	0.400327	-0.195238	-1.34305	Q5SSK3	TEFM_MOUSE	Tefm	Transcription elongation factor, mitochondrial
20.5451	20.6276	20.4576	19.9316	21.0426	20.7223	19.1003	19.4135	19.5171	19.4218	19.4697	19.5242	20.0821	19.8157	20.1206	+			FLX/-_CONTROL	Discard	Keep	Discard	Discard	Discard	Discard	4.45668	0.000132279	-1.14669	-7.05111	1.33033	0.099832	-0.548331	-2.41053	2.94351	0.0190525	-0.598364	-5.28735	Q9QXM0	ABHD2_MOUSE	Abhd2	Monoacylglycerol lipase ABHD2
22.2764	22.3184	22.4092	22.3831	22.4067	22.3725	21.1519	20.9098	21.2006	21.5117	21.1765	21.3376	21.5592	21.5638	20.9601	+	+		FLX/-_CONTROL;FLX/FLX_CONTROL	Discard	Keep	Discard	Keep	Discard	Discard	7.02259	1.00476e-06	-1.14639	-13.513	3.82851	0.00183065	-1	-7.40794	0.358832	0.607083	-0.146384	-0.822908	Q9CQF6	ADPPT_MOUSE	Aasdhppt	L-aminoadipate-semialdehyde dehydrogenase-phosphopantetheinyl transferase
19.6935	19.5955	19.5937	19.7229	19.2896	19.6448	18.641	18.5836	18.3917	18.1884	18.5044	18.3662	19.1786	19.2114	18.1905	+			FLX/-_CONTROL	Discard	Keep	Discard	Discard	Discard	Discard	6.64993	2.00925e-06	-1.14413	-12.3437	1.73878	0.0476924	-0.729828	-3.06293	0.891043	0.289578	-0.414307	-1.7232	Q8BZZ3	WWP1_MOUSE	Wwp1	NEDD4-like E3 ubiquitin-protein ligase WWP1
26.4923	26.4938	26.524	26.6181	26.5898	26.5638	25.5696	25.6622	25.317	25.1527	25.4488	25.2679	26.0169	25.4831	25.002	+	+		FLX/-_CONTROL;FLX/FLX_CONTROL	Discard	Keep	Discard	Keep	Discard	Discard	7.18373	7.4239e-07	-1.14393	-14.0489	2.98817	0.00605047	-1.04632	-5.38249	0.170189	0.788375	-0.0976137	-0.436258	Q9CPQ8	ATP5L_MOUSE	Atp5mg	ATP synthase subunit g, mitochondrial
20.4375	20.5261	20.5823	20.5069	20.4067	20.4375	19.1901	19.3336	19.3871	19.2529	19.3775	19.493	20.3857	20.2535	20.5823	+		+	FLX/-_CONTROL;FLX/-_FLX/FLX	Discard	Keep	Discard	Discard	Discard	Keep	9.11877	2.55685e-08	-1.14377	-22.2331	0.466131	0.458083	-0.0756267	-1.01956	5.18415	0.00104896	-1.06814	-11.9486	D3Z3L3	D3Z3L3_MOUSE	Trim12c	Tripartite motif-containing 12C
22.5117	22.7715	23.0156	22.9189	22.7816	22.8595	21.5592	21.8423	21.6757	21.8113	21.9134	21.1946	22.3672	22.3101	21.3592	+			FLX/-_CONTROL	Discard	Keep	Discard	Discard	Discard	Discard	5.34139	2.38683e-05	-1.14372	-8.90403	1.91771	0.034902	-0.797649	-3.35988	0.630855	0.414407	-0.346066	-1.30249	A7MCT6	EKI2_MOUSE	Etnk2	Ethanolamine kinase 2
21.6929	21.6757	22.0393	21.8764	21.8727	21.7182	20.4067	20.6886	20.6006	20.953	20.9171	20.4476	21.4324	21.0292	20.9243	+	+		FLX/-_CONTROL;FLX/FLX_CONTROL	Discard	Keep	Discard	Discard	Discard	Discard	5.93645	7.62423e-06	-1.14359	-10.351	2.88791	0.00697376	-0.683889	-5.17043	1.50712	0.122379	-0.459705	-2.6895	Q69ZF3	GBA2_MOUSE	Gba2	Non-lysosomal glucosylceramidase
23.2066	23.2521	23.1111	23.2125	23.1426	23.1976	22.1395	22.0393	22.0292	21.895	22.1765	21.9847	22.3619	21.9024	22.0156	+	+		FLX/-_CONTROL;FLX/FLX_CONTROL	Discard	Keep	Discard	Keep	Discard	Discard	9.5197	1.4542e-08	-1.14306	-24.4214	5.06072	0.000391636	-1.09377	-11.4521	0.176785	0.781768	-0.0492903	-0.451039	Q8CJ61	CKLF4_MOUSE	Cmtm4	CKLF-like MARVEL transmembrane domain-containing protein 4
24.895	25.065	24.8623	24.9406	24.8093	25.1095	23.9134	23.6431	23.6096	23.9495	23.9406	23.7695	25.0935	24.3307	23.7895	+			FLX/-_CONTROL	Discard	Keep	Discard	Discard	Discard	Discard	7.32025	5.70732e-07	-1.14266	-14.518	1.13615	0.141802	-0.542364	-2.10721	1.24359	0.175001	-0.600301	-2.27483	A0JNU3	LPP60_MOUSE	Aspg	60 kDa lysophospholipase
23.0707	22.9742	22.9513	23.1642	22.7286	23.1719	22.1174	21.6409	21.5404	22.0459	21.9388	21.9388	22.3211	21.6453	21.9637	+	+		FLX/-_CONTROL;FLX/FLX_CONTROL	Discard	Keep	Discard	Keep	Discard	Discard	5.7451	1.11294e-05	-1.13979	-9.86604	3.43064	0.00312955	-1.03346	-6.38945	0.230563	0.726022	-0.106333	-0.567537	D3Z7X0	D3Z7X0_MOUSE	Acad12	Acyl-Coenzyme A dehydrogenase family, member 12
27.673	27.7771	27.7129	27.7453	27.8142	27.8623	26.8385	26.604	26.5478	26.6181	26.6865	26.4567	26.8858	26.673	26.1738	+	+		FLX/-_CONTROL;FLX/FLX_CONTROL	Discard	Keep	Discard	Keep	Discard	Discard	8.45247	7.98653e-08	-1.13891	-19.0073	4.12055	0.00127558	-1.18662	-8.23447	0.112371	0.856047	0.0477079	0.30119	Q9CRB3	HIUH_MOUSE	Urah	5-hydroxyisourate hydrolase
24.3511	24.5404	24.4551	24.5869	24.3578	24.4551	23.48	23.239	23.2477	23.3645	23.3101	23.3239	23.9672	23.48	23.4041	+	+		FLX/-_CONTROL;FLX/FLX_CONTROL	Discard	Keep	Discard	Discard	Discard	Discard	8.94722	3.46477e-08	-1.13021	-21.3557	3.49062	0.00288154	-0.840665	-6.53568	1.24658	0.174457	-0.289549	-2.27949	Q8BUV3	GEPH_MOUSE	Gphn	Gephyrin
20.4375	20.4375	20.265	20.2877	20.1704	20.3857	18.9985	19.56	19.2718	19.3409	19.1908	18.8504	19.9238	19.7912	20.0559	+	+		FLX/-_CONTROL;FLX/FLX_CONTROL	Discard	Keep	Discard	Discard	Discard	Discard	5.83507	9.34393e-06	-1.12856	-10.0917	2.80569	0.00799523	-0.407	-5.00057	2.57758	0.0295289	-0.721558	-4.54717	A2A7S8	NHSL3_MOUSE	Nhsl3	NHS-like protein 3
21.7265	21.6231	21.7876	22.1206	21.5869	21.5638	20.4775	20.9672	20.5731	20.6364	20.8034	20.1825	21.002	21.2243	20.4067	+			FLX/-_CONTROL	Discard	Keep	Discard	Discard	Discard	Discard	4.97411	4.85301e-05	-1.12805	-8.09521	2.41429	0.0151309	-0.857099	-4.2375	0.564598	0.455116	-0.27095	-1.19085	Q497J1	TM86B_MOUSE	Tmem86b	Lysoplasmalogenase TMEM86B
23.4298	23.6757	23.5045	23.5285	23.3645	23.5285	22.0789	22.5522	22.7715	22.1519	22.2764	22.4375	22.9061	22.8858	22.5869	+	+		FLX/-_CONTROL;FLX/FLX_CONTROL	Discard	Keep	Discard	Discard	Discard	Discard	5.72649	1.15304e-05	-1.1272	-9.81989	3.9382	0.00159345	-0.71233	-7.71002	1.35149	0.151466	-0.414875	-2.44372	Q9DCD6	GBRAP_MOUSE	Gabarap	Gamma-aminobutyric acid receptor-associated protein
30.4727	30.5933	30.6629	30.5933	30.5573	30.3724	29.3641	29.3473	29.4995	29.5772	29.5165	29.1842	29.9539	29.6915	29.3787	+	+		FLX/-_CONTROL;FLX/FLX_CONTROL	Discard	Keep	Discard	Discard	Discard	Discard	7.60367	3.44329e-07	-1.12717	-15.538	3.64568	0.00231914	-0.867313	-6.92544	0.984872	0.254245	-0.259858	-1.87087	P70694	DHB5_MOUSE	Akr1c6	Estradiol 17 beta-dehydrogenase 5
23.141	22.9916	23.2346	23.1534	23.0999	23.0967	21.823	22.2096	22.2006	21.823	21.8385	22.0658	22.1642	22.0951	21.7836	+	+		FLX/-_CONTROL;FLX/FLX_CONTROL	Discard	Keep	Discard	Keep	Discard	Discard	7.01513	1.01608e-06	-1.12615	-13.4887	5.2517	0.000300997	-1.10526	-12.2286	0.0543773	0.929325	-0.0208912	-0.15353	Q9DBA6	TYSD1_MOUSE	Tysnd1	Peroxisomal leader peptide-processing protease
27.8445	27.9316	27.7581	27.9316	27.7517	27.965	27.0084	26.7645	26.3811	26.8858	26.6865	26.6998	27.1214	26.8741	26.3324	+	+		FLX/-_CONTROL;FLX/FLX_CONTROL	Discard	Keep	Discard	Keep	Discard	Discard	6.4851	2.70853e-06	-1.12608	-11.8559	3.55626	0.00262488	-1.08777	-6.69856	0.0692714	0.910502	-0.0383164	-0.19283	Q9JHI5	IVD_MOUSE	Ivd	Isovaleryl-CoA dehydrogenase, mitochondrial
21.9061	21.85	21.8113	21.9423	21.5961	21.6051	20.7715	20.7796	20.4972	20.5638	20.5261	20.85	20.343	20.8727	20.8113	+	+		FLX/-_CONTROL;FLX/FLX_CONTROL	Discard	Keep	Discard	Keep	Discard	Discard	6.80893	1.4959e-06	-1.12045	-12.831	3.98491	0.00150731	-1.10949	-7.84166	0.0264662	0.963218	-0.0109529	-0.0768687	Q3UHQ6	DOP1B_MOUSE	Dop1b	Protein DOP1B
25.3612	25.4676	25.1174	25.2535	24.9716	25.1681	24.239	24.1332	23.7695	24.141	24.1719	24.1642	24.5638	24.275	24.2607	+	+		FLX/-_CONTROL;FLX/FLX_CONTROL	Discard	Keep	Discard	Discard	Discard	Discard	6.26908	4.061e-06	-1.12009	-11.2423	3.63628	0.00234895	-0.856728	-6.90131	1.20114	0.18549	-0.263362	-2.20856	P40630	TFAM_MOUSE	Tfam	Transcription factor A, mitochondrial
21.9207	22.0625	22.0088	21.9459	21.7389	21.7836	20.8727	20.6886	20.4676	20.9672	20.9812	20.7715	21.4676	20.8802	20.9459	+	+		FLX/-_CONTROL;FLX/FLX_CONTROL	Discard	Keep	Discard	Discard	Discard	Discard	6.47028	2.76107e-06	-1.1186	-11.8129	3.12167	0.00491576	-0.812168	-5.67367	0.952986	0.266448	-0.306437	-1.82083	Q99MZ3	MLXPL_MOUSE	Mlxipl	Carbohydrate-responsive element-binding protein
23.417	23.4298	23.6865	23.5165	23.0459	23.2535	22.4221	22.2593	22.0325	22.417	22.2332	22.2821	22.6822	22.3129	21.6584	+	+		FLX/-_CONTROL;FLX/FLX_CONTROL	Discard	Keep	Discard	Keep	Discard	Discard	5.95723	7.34501e-06	-1.11718	-10.4049	2.79071	0.00820492	-1.17373	-4.97001	0.0974224	0.874222	0.056551	0.264441	P31651	S6A12_MOUSE	Slc6a12	Sodium- and chloride-dependent betaine transporter
28.2714	28.2625	28.203	28.2399	28.141	28.2935	27.2077	27.1312	26.965	27.1984	27.1795	27.0296	27.3745	27.0914	26.6998	+	+		FLX/-_CONTROL;FLX/FLX_CONTROL	Discard	Keep	Discard	Keep	Discard	Discard	9.4413	1.63473e-08	-1.11667	-23.9777	4.34478	0.000957353	-1.17999	-8.91994	0.175586	0.782679	0.0633281	0.448359	Q9QYG0	NDRG2_MOUSE	Ndrg2	Protein NDRG2
22.4996	22.6562	22.3592	22.4849	22.5237	22.4825	21.3484	21.4923	21.2535	21.3211	21.4676	21.4324	21.9812	21.3266	21.2593	+	+		FLX/-_CONTROL;FLX/FLX_CONTROL	Discard	Keep	Discard	Discard	Discard	Discard	8.77701	4.58425e-08	-1.11513	-20.5181	3.29789	0.00383132	-0.978658	-6.07443	0.372934	0.59693	-0.136477	-0.849488	Q61387	CO72L_MOUSE	Cox7a2l	Cytochrome c oxidase subunit 7A2-like, mitochondrial
19.6731	19.7471	19.6975	19.7122	19.2767	19.6268	18.7745	18.1463	18.2721	18.5946	18.4761	18.7868	18.9184	18.6104	18.7892	+	+		FLX/-_CONTROL;FLX/FLX_CONTROL	Discard	Keep	Discard	Discard	Discard	Discard	5.23781	2.90197e-05	-1.11384	-8.66981	3.72152	0.00211872	-0.849579	-7.12248	0.801056	0.327636	-0.264263	-1.58006	P26187	MGMT_MOUSE	Mgmt	Methylated-DNA--protein-cysteine methyltransferase
22.9006	23.0902	22.8346	23.1015	22.5892	22.3805	21.502	21.4676	21.6757	21.2989	22.1765	22.1015	21.7955	22.2302	23.0707	+			FLX/-_CONTROL	Discard	Keep	Discard	Discard	Discard	Discard	3.85084	0.000438991	-1.11239	-5.95138	0.757835	0.275708	-0.450617	-1.51057	1.08864	0.218425	-0.66177	-2.03311	A0A075B5Y4	A0A075B5Y4_MOUSE	Ighv1-81	Immunoglobulin heavy variable 1-81 (Fragment)
23.2361	23.3511	22.5846	23.1206	22.5846	22.5451	21.2535	22.2096	21.9672	21.0088	22.502	21.8073	23.4041	22.4972	22.9725	+			FLX/-_CONTROL	Discard	Keep	Discard	Discard	Discard	Discard	2.60922	0.00536948	-1.11229	-4.01476	0.0694307	0.894668	0.0542034	0.193245	1.74166	0.0876652	-1.16649	-3.06763	A0A075B5N7	A0A075B5N7_MOUSE	Igkv6-13	Immunoglobulin kappa variable 6-13
26.8974	27.2979	25.5869	26.2114	26.0854	25.6784	24.6375	25.5045	25.2607	24.918	25.3239	25.452	25.5638	25.8528	26.558	+			FLX/-_CONTROL	Discard	Keep	Discard	Discard	Discard	Discard	2.30646	0.00987346	-1.11014	-3.58893	0.280855	0.628035	-0.301342	-0.670935	1.63571	0.102756	-0.808794	-2.89543	P01837	IGKC_MOUSE	Igkc	Immunoglobulin kappa constant
24.8623	24.9316	25.1527	25.1371	25.1719	25.0275	23.9316	23.9406	24.0105	23.976	23.9406	23.8288	24.5225	24.8576	24.7945	+		+	FLX/-_CONTROL;FLX/-_FLX/FLX	Discard	Keep	Discard	Discard	Discard	Discard	8.46876	7.77242e-08	-1.10918	-19.0806	1.79481	0.0430359	-0.322302	-3.15501	4.74798	0.00215757	-0.786875	-10.2767	Q8CAS9	PARP9_MOUSE	Parp9	Protein mono-ADP-ribosyltransferase PARP9
23.0592	22.8557	23.0241	23.087	22.9406	23.0173	21.9777	22.1269	21.6584	21.8423	21.8269	21.9061	22.0625	21.7796	21.4015	+	+		FLX/-_CONTROL;FLX/FLX_CONTROL	Discard	Keep	Discard	Keep	Discard	Discard	7.4991	4.15252e-07	-1.1076	-15.1542	4.44295	0.00085786	-1.24947	-9.23498	0.402869	0.572795	0.141876	0.905119	Q8R104	SIR3_MOUSE	Sirt3	NAD-dependent protein deacetylase sirtuin-3
24.7024	24.8717	24.9584	24.8811	24.8623	24.7945	23.6209	24.0854	23.8764	23.5522	23.6431	23.654	23.8191	24.6153	23.632	+			FLX/-_CONTROL	Discard	Keep	Discard	Discard	Discard	Discard	6.63996	2.03994e-06	-1.10642	-12.3137	2.30238	0.0180963	-0.822949	-4.03179	0.584842	0.440648	-0.283469	-1.22523	Q9JLF6	TGM1_MOUSE	Tgm1	Protein-glutamine gamma-glutamyltransferase K
24.2535	24.0854	24.0609	24.2021	24.1253	24.239	23.2961	23.0592	22.9189	23.1886	22.9406	22.9441	23.3511	23.0275	22.9477	+	+		FLX/-_CONTROL;FLX/FLX_CONTROL	Discard	Keep	Discard	Keep	Discard	Discard	7.57596	3.60782e-07	-1.10311	-15.4355	4.98395	0.000438427	-1.05226	-11.1529	0.160386	0.798972	-0.0508512	-0.41407	Q9CZL5	PHS2_MOUSE	Pcbd2	Pterin-4-alpha-carbinolamine dehydratase 2
25.0526	25.2058	25.019	25.1015	24.9847	24.9977	23.9933	24.0359	23.8764	23.9225	23.9933	23.9225	24.4362	24.3645	24.1642	+	+		FLX/-_CONTROL;FLX/FLX_CONTROL	Discard	Keep	Discard	Discard	Discard	Discard	9.86717	8.13374e-09	-1.10287	-26.4856	4.71442	0.000619161	-0.738564	-10.1573	3.12708	0.0153011	-0.364304	-5.6857	Q8JZN5	ACAD9_MOUSE	Acad9	Complex I assembly factor ACAD9, mitochondrial
25.1174	23.9225	23.9043	24.1642	24.4984	23.8288	23.1931	23.1174	22.9043	22.9829	23.8191	22.8093	23.1612	22.7077	23.2155	+			FLX/-_CONTROL	Discard	Keep	Discard	Discard	Discard	Discard	2.87557	0.00316618	-1.10158	-4.40159	2.20514	0.0213368	-1.21117	-3.85704	0.178882	0.779769	0.109584	0.455712	P20801	TNNC2_MOUSE	Tnnc2	Troponin C, skeletal muscle
22.1079	22.0122	22.0088	21.9601	21.9207	21.9352	20.9316	20.9812	20.9098	20.7796	20.8802	20.8651	21.5823	21.4375	21.2707	+	+	+	FLX/-_CONTROL;FLX/-_FLX/FLX;FLX/FLX_CONTROL	Discard	Keep	Discard	Discard	Discard	Discard	10.0821	5.65064e-09	-1.09959	-27.8464	3.97509	0.00152177	-0.560658	-7.81384	3.86834	0.00659562	-0.538932	-7.51649	Q9D0I4	STX17_MOUSE	Stx17	Syntaxin-17
29.0427	28.9869	28.976	28.9456	29.0164	28.9677	27.3745	28.0505	27.965	28.066	27.9923	27.8974	28.3787	27.8858	27.8974	+	+		FLX/-_CONTROL;FLX/FLX_CONTROL	Discard	Keep	Discard	Discard	Discard	Discard	5.89536	8.26949e-06	-1.09827	-10.2452	4.2522	0.00106078	-0.935281	-8.63128	0.381321	0.589543	-0.162986	-0.865181	Q8BMS1	ECHA_MOUSE	Hadha	Trifunctional enzyme subunit alpha, mitochondrial
23.9933	24.1095	23.9134	23.9316	23.7594	23.9316	22.895	22.867	22.5638	22.8054	22.969	22.9495	23.6757	23.2679	22.9968	+			FLX/-_CONTROL	Discard	Keep	Discard	Discard	Discard	Discard	7.28168	6.12178e-07	-1.09817	-14.384	2.44159	0.0144459	-0.626337	-4.28846	1.70797	0.0926018	-0.471838	-3.01261	Q91VC9	GHITM_MOUSE	Ghitm	Growth hormone-inducible transmembrane protein
19.8689	19.9882	20.0559	19.8733	20.1825	19.9601	18.9411	18.8702	18.8105	18.8386	18.769	19.1151	19.5581	19.9112	19.2407	+			FLX/-_CONTROL	Discard	Keep	Discard	Discard	Discard	Discard	7.62917	3.29867e-07	-1.09741	-15.633	1.62468	0.0589823	-0.418131	-2.87765	2.61656	0.028196	-0.679274	-4.62289	Q8C561	LMBD2_MOUSE	Lmbrd2	G-protein coupled receptor-associated protein LMBRD2
26.2874	26.0995	25.9338	25.9134	26.0772	26.0084	25.1135	25.065	25.2679	24.5522	24.2821	25.4583	24.2021	23.7286	24.4234	+	+		FLX/-_CONTROL;FLX/FLX_CONTROL	Discard	Keep	Discard	Keep	Discard	Discard	3.72429	0.000567056	-1.09682	-5.73629	5.27386	0.000291539	-1.93525	-12.3217	1.57623	0.11197	0.838428	2.7998	Q9QYR9	ACOT2_MOUSE	Acot2	Acyl-coenzyme A thioesterase 2, mitochondrial
19.5116	19.5136	19.0921	19.7965	19.6212	19.1594	17.4385	18.7801	18.6975	18.5924	18.0452	18.5645	19.0237	20.2185	20.7876	+			FLX/-_CONTROL	Discard	Keep	Discard	Discard	Discard	Discard	3.00808	0.00241176	-1.09607	-4.59903	0.743468	0.282351	0.560829	1.48734	2.06222	0.0573089	-1.6569	-3.60643	Q91YX0	THMS2_MOUSE	Themis2	Protein THEMIS2
27.9372	27.9595	27.9146	28.0243	27.9203	27.8623	27.0296	26.8264	26.6181	26.9088	26.9203	26.7389	27.1604	26.7771	26.4984	+	+		FLX/-_CONTROL;FLX/FLX_CONTROL	Discard	Keep	Discard	Keep	Discard	Discard	8.03968	1.60994e-07	-1.09601	-17.238	4.26496	0.00103672	-1.12441	-8.67057	0.0665163	0.914529	0.028403	0.185638	Q9D023	MPC2_MOUSE	Mpc2	Mitochondrial pyruvate carrier 2
28.6492	28.6931	28.4551	28.611	28.6251	28.7227	27.5315	27.6389	27.2262	27.632	27.6595	27.4938	28.0453	27.632	27.3662	+	+		FLX/-_CONTROL;FLX/FLX_CONTROL	Discard	Keep	Discard	Discard	Discard	Discard	7.25341	6.46487e-07	-1.09574	-14.2865	3.55873	0.00261856	-0.944882	-6.70476	0.417471	0.562169	-0.150855	-0.93189	Q06185	ATP5I_MOUSE	Atp5me	ATP synthase subunit e, mitochondrial
28.8142	28.9428	28.8294	28.805	28.8234	28.7357	27.7064	27.632	27.6998	27.8264	27.7325	27.7958	28.0084	27.189	26.9869	+	+		FLX/-_CONTROL;FLX/FLX_CONTROL	Discard	Keep	Discard	Keep	Discard	Discard	10.0433	6.03768e-09	-1.09296	-27.596	3.62228	0.00239936	-1.43035	-6.86551	0.823789	0.317666	0.33739	1.6164	P41216	ACSL1_MOUSE	Acsl1	Long-chain-fatty-acid--CoA ligase 1
22.0723	22.1238	22.1363	22.2273	22.2185	22.0292	21.0886	21.2764	21.0426	20.8113	21.1015	20.9316	21.6141	21.4324	21.1395	+	+		FLX/-_CONTROL;FLX/FLX_CONTROL	Discard	Keep	Discard	Discard	Discard	Discard	7.48737	4.22222e-07	-1.09257	-15.1117	3.77067	0.0019622	-0.739236	-7.25251	1.51003	0.12178	-0.353334	-2.69412	Q9JK92	HSPB8_MOUSE	Hspb8	Heat shock protein beta-8
22.5568	22.7655	22.6453	22.4676	22.8385	22.6714	21.5777	21.5213	21.8802	21.5869	21.4726	21.3538	22.1765	22.3962	22.1886	+			FLX/-_CONTROL	Discard	Keep	Discard	Discard	Discard	Discard	6.55516	2.3742e-06	-1.09209	-12.0611	2.46626	0.013901	-0.403754	-4.33479	3.25672	0.0131557	-0.688334	-5.97908	Q8VIM9	IRGQ_MOUSE	Irgq	Immunity-related GTPase family Q protein
21.2989	21.5451	21.3538	21.4476	21.3376	21.3805	20.002	20.4067	20.3101	20.343	20.1704	20.5823	20.8034	21.1395	20.7389	+	+		FLX/-_CONTROL;FLX/FLX_CONTROL	Discard	Keep	Discard	Discard	Discard	Discard	6.61716	2.12292e-06	-1.09151	-12.2453	2.8755	0.00711797	-0.499977	-5.14457	2.34086	0.0403443	-0.591537	-4.10195	P59481	LMA2L_MOUSE	Lman2l	VIP36-like protein
28.6005	28.6075	28.6181	28.6355	28.6424	28.6181	27.5609	27.6663	27.4154	27.604	27.5609	27.3828	27.9923	27.5463	27.1214	+	+		FLX/-_CONTROL;FLX/FLX_CONTROL	Discard	Keep	Discard	Keep	Discard	Discard	9.43442	1.64087e-08	-1.08861	-23.9391	3.46451	0.00299982	-1.06702	-6.47172	0.042649	0.944051	-0.0215972	-0.12182	Q9CQQ7	AT5F1_MOUSE	Atp5pb	ATP synthase F(0) complex subunit B1, mitochondrial
28.3494	28.3828	28.2077	28.3196	28.1652	28.4073	27.3662	27.3066	26.9977	27.2891	27.1604	27.1984	27.6931	27.2262	26.9428	+	+		FLX/-_CONTROL;FLX/FLX_CONTROL	Discard	Keep	Discard	Keep	Discard	Discard	7.77686	2.55119e-07	-1.08561	-16.1937	3.50959	0.00280633	-1.01796	-6.58244	0.160252	0.799009	-0.0676473	-0.413764	P85094	ISC2A_MOUSE	Isoc2a	Isochorismatase domain-containing protein 2A
22.1612	22.2006	22.5237	22.4247	22.3699	22.2155	20.8423	21.3101	21.4923	21.3962	21.2877	21.0559	22.3619	22.019	22.1704	+			FLX/-_CONTROL	Discard	Keep	Discard	Discard	Discard	Discard	5.59238	1.48928e-05	-1.08517	-9.49263	0.581824	0.3758	-0.132176	-1.22012	3.29322	0.0126244	-0.952996	-6.06357	Q3UED7	Q3UED7_MOUSE	Iigp1c	Interferon inducible GTPase 1C
27.6865	27.673	27.6931	27.604	27.5969	27.6389	26.7517	26.5345	26.3153	26.6595	26.6595	26.4614	26.9088	26.4969	26.2874	+	+		FLX/-_CONTROL;FLX/FLX_CONTROL	Discard	Keep	Discard	Keep	Discard	Discard	7.76416	2.59988e-07	-1.0851	-16.1447	4.33243	0.000968974	-1.08438	-8.88095	0.00156993	0.99809	-0.000715892	-0.00468631	P63030	MPC1_MOUSE	Mpc1	Mitochondrial pyruvate carrier 1
27.2891	27.3239	27.0609	27.1312	27.1015	27.0401	26.228	26.1194	25.9628	26.0296	26.1055	25.9998	26.2353	25.7077	25.9088	+	+		FLX/-_CONTROL;FLX/FLX_CONTROL	Discard	Keep	Discard	Keep	Discard	Discard	8.039	1.60994e-07	-1.08359	-17.2353	4.60272	0.00070763	-1.20716	-9.76844	0.49184	0.506552	0.123566	1.065	Q9CQR4	ACO13_MOUSE	Acot13	Acyl-coenzyme A thioesterase 13
25.3239	25.4583	25.3307	25.1527	25.2607	24.9847	24.0691	24.0359	24.217	24.1795	24.4923	24.019	25.0359	24.4362	23.7286	+			FLX/-_CONTROL	Discard	Keep	Discard	Discard	Discard	Discard	6.1698	4.92132e-06	-1.08303	-10.9696	1.82172	0.0410706	-0.851597	-3.19953	0.378607	0.592182	-0.231433	-0.860112	Q8BHI7	ELOV5_MOUSE	Elovl5	Very long chain fatty acid elongase 5
21.0292	20.0691	20.265	20.8576	21.0493	20.7715	19.8062	19.6348	19.3416	19.6807	19.8623	19.221	20.2302	19.3045	19.0677	+			FLX/-_CONTROL	Discard	Keep	Discard	Discard	Discard	Discard	3.56734	0.000780852	-1.08251	-5.47588	1.92515	0.0345054	-1.13947	-3.37243	0.0738544	0.904154	0.0569607	0.204718	Q8BTC1	UQCC6_MOUSE	Uqcc6	Ubiquinol-cytochrome c reductase complex assembly factor 6
22.7816	22.8249	22.9916	23.119	23.0071	22.8987	21.9207	21.9566	21.6453	21.8689	21.8461	21.895	22.2905	21.85	21.4676	+	+		FLX/-_CONTROL;FLX/FLX_CONTROL	Discard	Keep	Discard	Keep	Discard	Discard	7.68715	2.99139e-07	-1.08172	-15.8509	3.34163	0.003588	-1.06779	-6.17696	0.0284346	0.961938	-0.0139246	-0.0824144	Q9CWX2	CIA30_MOUSE	Ndufaf1	Complex I intermediate-associated protein 30, mitochondrial
21.1269	21.1079	21.0493	21.0951	20.8651	21.1581	20.0292	19.9161	19.8827	19.9742	20.0559	20.0559	20.4375	20.0691	19.826	+	+		FLX/-_CONTROL;FLX/FLX_CONTROL	Discard	Keep	Discard	Discard	Discard	Discard	8.79205	4.51246e-08	-1.0814	-20.5909	3.76166	0.00198459	-0.956232	-7.22853	0.45828	0.530595	-0.12517	-1.00556	Q8VCM4	LIPT_MOUSE	Lipt1	Lipoyl amidotransferase LIPT1, mitochondrial
28.6798	29.066	28.5315	28.6005	28.8829	28.7517	27.726	28.1361	27.6998	27.4938	27.5898	27.3828	28.2803	27.3828	28.189	+			FLX/-_CONTROL	Discard	Keep	Discard	Discard	Discard	Discard	4.9771	4.82726e-05	-1.08067	-8.10155	2.07867	0.0265102	-0.801371	-3.63493	0.539376	0.472755	-0.279303	-1.14765	Q64433	CH10_MOUSE	Hspe1	10 kDa heat shock protein, mitochondrial
24.6649	24.7234	24.8142	24.867	24.4041	24.4551	23.6096	23.6757	23.417	23.5869	23.5285	23.632	23.7182	23.7286	23.2821	+	+		FLX/-_CONTROL;FLX/FLX_CONTROL	Discard	Keep	Discard	Keep	Discard	Discard	6.73863	1.70286e-06	-1.07982	-12.6135	3.77823	0.00194785	-1.07852	-7.27268	0.00395761	0.994312	-0.00130494	-0.0117815	Q9JIM1	S29A1_MOUSE	Slc29a1	Equilibrative nucleoside transporter 1
27.3153	27.0084	27.17	27.1015	26.8142	27.217	26.2058	25.9134	25.7415	26.0359	26.1469	26.1055	26.6181	26.1565	25.4614	+			FLX/-_CONTROL	Discard	Keep	Discard	Discard	Discard	Discard	6.09291	5.68799e-06	-1.07955	-10.7624	2.39692	0.0154997	-1.02572	-4.20523	0.0804809	0.895551	-0.0538295	-0.221744	P56379	ATP68_MOUSE	Atp5mj	ATP synthase subunit ATP5MJ, mitochondrial
22.5662	22.5404	22.7077	22.4849	22.4825	22.3831	21.2821	21.502	21.5165	21.4775	21.4825	21.4324	21.7389	21.9061	21.7182	+	+		FLX/-_CONTROL;FLX/FLX_CONTROL	Discard	Keep	Discard	Discard	Discard	Discard	8.46008	7.88833e-08	-1.07862	-19.0415	4.60697	0.000702987	-0.739725	-9.78299	2.91846	0.0196977	-0.338894	-5.23447	Q9Z1Q2	ABHGA_MOUSE	Abhd16a	Phosphatidylserine lipase ABHD16A
17.5877	17.7476	16.8501	16.7377	16.5728	16.8441	16.2972	15.5003	16.2768	15.794	15.9303	16.0824	18.2873	17.8881	16.5109	+			FLX/-_CONTROL	Discard	Keep	Discard	Discard	Discard	Discard	3.00274	0.00243546	-1.07649	-4.59101	0.515645	0.420738	0.505404	1.1066	2.27779	0.0441202	-1.5819	-3.98726	Q9JI58	RAE1D_MOUSE	Raet1d	Retinoic acid early-inducible protein 1-delta
27.1507	27.1604	27.1312	27.2714	27.0711	27.1507	26.1194	26.4504	25.9428	26.0275	26.0275	25.9248	26.4473	25.8409	25.7415	+	+		FLX/-_CONTROL;FLX/FLX_CONTROL	Discard	Keep	Discard	Keep	Discard	Discard	6.82621	1.45185e-06	-1.07387	-12.885	3.92148	0.00162184	-1.14606	-7.66336	0.149998	0.810556	0.0721919	0.390258	Q9CQ69	QCR8_MOUSE	Uqcrq	Cytochrome b-c1 complex subunit 8
26.9869	27.0505	26.9316	27.1312	26.8385	26.8974	25.8694	25.8069	25.8504	25.9088	26.0105	25.9473	26.2714	25.3511	25.1908	+	+		FLX/-_CONTROL;FLX/FLX_CONTROL	Discard	Keep	Discard	Keep	Discard	Discard	8.74606	4.84728e-08	-1.07378	-20.3693	3.25004	0.00409281	-1.36821	-5.96371	0.635647	0.411175	0.294428	1.31047	O88428	PAPS2_MOUSE	Papss2	Bifunctional 3'-phosphoadenosine 5'-phosphosulfate synthase 2
24.1871	24.0359	23.7995	23.9495	23.6209	24.1642	23.391	22.8969	22.3936	22.9847	23.0105	22.6562	23.0674	22.5498	22.391	+	+		FLX/-_CONTROL;FLX/FLX_CONTROL	Discard	Keep	Discard	Keep	Discard	Discard	4.15812	0.000239106	-1.07068	-6.49397	3.6337	0.00235707	-1.29009	-6.8947	0.401932	0.573749	0.219409	0.903393	Q9WVT6	CAH14_MOUSE	Ca14	Carbonic anhydrase 14
24.4298	24.317	24.3376	24.2243	24.3101	24.4105	23.2821	23.3511	23.0789	23.3511	23.3239	23.2185	23.7895	23.2679	22.9601	+	+		FLX/-_CONTROL;FLX/FLX_CONTROL	Discard	Keep	Discard	Discard	Discard	Discard	8.73827	4.89007e-08	-1.07064	-20.3319	3.29538	0.00383458	-0.999045	-6.06859	0.162972	0.7959	-0.0715981	-0.419948	Q8BKZ9	ODPX_MOUSE	Pdhx	Pyruvate dehydrogenase protein X component, mitochondrial
22.6929	22.502	22.7119	22.7836	22.6736	22.4996	21.743	21.6453	21.5404	21.6757	21.5961	21.2419	22.2535	21.6628	21.4825	+	+		FLX/-_CONTROL;FLX/FLX_CONTROL	Discard	Keep	Discard	Discard	Discard	Discard	6.66129	1.96712e-06	-1.07019	-12.3779	2.82258	0.00774547	-0.844345	-5.03518	0.580657	0.443444	-0.225844	-1.21814	Q9D2R8	RT33_MOUSE	Mrps33	Small ribosomal subunit protein mS33
21.1642	21.3857	21.1143	21.2125	21.4526	21.1206	20.4676	20.1457	19.8336	20.2764	20.2302	20.0951	20.3211	20.1206	19.8567	+	+		FLX/-_CONTROL;FLX/FLX_CONTROL	Discard	Keep	Discard	Keep	Discard	Discard	5.89286	8.305e-06	-1.06689	-10.2388	4.46059	0.00083695	-1.14218	-9.29262	0.194172	0.763601	0.0752885	0.489459	Q8K199	COXM2_MOUSE	Cmc2	COX assembly mitochondrial protein 2 homolog
19.0261	18.7362	19.1459	19.5679	19.5505	19.3422	18.4753	18.348	17.2752	17.7427	18.6028	18.5275	18.0263	18.4135	18.1791	+	+		FLX/-_CONTROL;FLX/FLX_CONTROL	Discard	Keep	Discard	Keep	Discard	Discard	2.72938	0.00423007	-1.06625	-4.1877	2.77797	0.00838215	-1.02185	-4.9441	0.0477452	0.937245	-0.0443983	-0.135685	Q8R0Z5	MFRN2_MOUSE	Slc25a28	Mitoferrin-2
26.8741	26.726	26.7771	26.8019	26.673	26.7771	25.7945	25.7129	25.6181	25.8264	25.654	25.6264	26.1095	25.7129	25.341	+	+		FLX/-_CONTROL;FLX/FLX_CONTROL	Discard	Keep	Discard	Keep	Discard	Discard	9.33235	1.94152e-08	-1.06613	-23.3741	3.65987	0.00228599	-1.0504	-6.96196	0.0353562	0.952359	-0.0157277	-0.101741	P97823	LYPA1_MOUSE	Lypla1	Acyl-protein thioesterase 1
18.5817	18.6956	18.7861	18.7996	18.7548	18.7873	17.6866	17.8261	17.8089	17.0453	17.6933	17.9552	18.2111	17.9286	17.7787	+	+		FLX/-_CONTROL;FLX/FLX_CONTROL	Discard	Keep	Discard	Discard	Discard	Discard	4.86131	6.00847e-05	-1.06496	-7.85851	3.99161	0.00150269	-0.76139	-7.86069	0.721379	0.365091	-0.303566	-1.45148	Q9JMG3	TMUB1_MOUSE	Tmub1	Transmembrane and ubiquitin-like domain-containing protein 1
24.8433	24.7846	24.7945	24.7846	24.7594	24.7543	23.8764	23.7286	23.5638	23.7594	23.7492	23.6649	24.1565	23.6971	23.5522	+	+		FLX/-_CONTROL;FLX/FLX_CONTROL	Discard	Keep	Discard	Discard	Discard	Discard	9.4275	1.65357e-08	-1.06304	-23.9004	4.09349	0.00131275	-0.984835	-8.15484	0.23712	0.719779	-0.0782061	-0.581296	P58281	OPA1_MOUSE	Opa1	Dynamin-like GTPase OPA1, mitochondrial
28.249	28.2399	28.1842	28.2353	28.1652	28.1065	27.0505	27.2262	27.141	27.1984	27.189	27.0084	27.6931	27.4394	27.141	+	+		FLX/-_CONTROL;FLX/FLX_CONTROL	Discard	Keep	Discard	Discard	Discard	Discard	9.62874	1.21783e-08	-1.06112	-25.0517	3.69254	0.00221534	-0.772191	-7.04667	1.36981	0.148014	-0.288932	-2.4725	P24456	CP2DA_MOUSE	Cyp2d10	Cytochrome P450 2D10
25.3511	25.452	25.2996	25.3877	25.1642	25.2207	24.5696	24.0935	24.0854	24.2821	24.2535	24.2317	24.3975	24.2891	23.6865	+	+		FLX/-_CONTROL;FLX/FLX_CONTROL	Discard	Keep	Discard	Keep	Discard	Discard	6.73416	1.71477e-06	-1.05994	-12.5998	3.86487	0.00173894	-1.18818	-7.50699	0.303699	0.654563	0.128248	0.716412	Q5F285	TM256_MOUSE	Tmem256	Transmembrane protein 256
23.8191	23.848	23.9847	23.848	23.7077	23.654	22.7265	22.9459	22.48	22.823	22.8651	22.6649	23.3239	23.2679	22.7492	+	+		FLX/-_CONTROL;FLX/FLX_CONTROL	Discard	Keep	Discard	Discard	Discard	Discard	6.79441	1.53474e-06	-1.05935	-12.7858	2.81745	0.00781768	-0.696618	-5.02465	1.28074	0.167653	-0.362729	-2.33288	Q6GQS1	SCMC3_MOUSE	Slc25a23	Mitochondrial adenyl nucleotide antiporter SLC25A23
25.4831	25.8118	25.6865	25.558	25.5014	25.4488	24.654	24.4551	24.4551	24.4105	24.5165	24.6431	24.9495	24.7695	24.5522	+	+		FLX/-_CONTROL;FLX/FLX_CONTROL	Discard	Keep	Discard	Discard	Discard	Discard	7.42616	4.66979e-07	-1.05919	-14.8917	3.79731	0.00189172	-0.824545	-7.32377	1.33035	0.156364	-0.234648	-2.41056	Q9Z0M5	LICH_MOUSE	Lipa	Lysosomal acid lipase/cholesteryl ester hydrolase
21.7265	21.6096	21.9098	21.7876	21.6757	21.654	20.6628	20.8727	20.5069	20.6628	20.714	20.6006	20.6886	20.2419	19.9601	+	+		FLX/-_CONTROL;FLX/FLX_CONTROL	Discard	Keep	Discard	Keep	Discard	Discard	7.68923	2.98696e-07	-1.05727	-15.8588	4.47362	0.000823152	-1.43033	-9.33538	1.30993	0.161141	0.37306	2.37856	Q504M2	PDP2_MOUSE	Pdp2	[Pyruvate dehydrogenase [acetyl-transferring]]-phosphatase 2, mitochondrial
27.2535	27.5609	27.3828	27.4862	27.1604	27.3066	26.4769	26.2188	26.4218	26.3712	26.0464	26.2821	26.4953	25.9912	25.7517	+	+		FLX/-_CONTROL;FLX/FLX_CONTROL	Discard	Keep	Discard	Keep	Discard	Discard	6.52455	2.50873e-06	-1.05553	-11.9711	3.89006	0.00166373	-1.27897	-7.57624	0.632232	0.413448	0.223438	1.30478	Q8R1G2	CMBL_MOUSE	Cmbl	Carboxymethylenebutenolidase homolog
21.4015	21.5309	21.5261	21.7265	21.1765	21.2006	20.3211	20.4476	20.5069	20.3321	20.1457	20.4775	20.2764	20.3962	20.4874	+	+		FLX/-_CONTROL;FLX/FLX_CONTROL	Discard	Keep	Discard	Keep	Discard	Discard	5.91293	7.97698e-06	-1.05518	-10.2904	3.97939	0.00151389	-1.04033	-7.82601	0.0588409	0.923549	-0.0148503	-0.165418	P48410	ABCD1_MOUSE	Abcd1	ATP-binding cassette sub-family D member 1
21.2593	21.1825	21.1765	21.1457	21.3321	21.2707	20.0951	20.2302	20.3321	19.8843	20.2419	20.2535	20.6276	21.3699	21.1269	+			FLX/-_CONTROL	Discard	Keep	Discard	Discard	Discard	Discard	7.37419	5.15293e-07	-1.05493	-14.7072	0.598957	0.364999	-0.186344	-1.24906	2.82532	0.0218591	-0.868589	-5.04081	P97333	NRP1_MOUSE	Nrp1	Neuropilin-1
27.8445	27.7389	27.4629	27.391	27.4314	27.4938	26.7645	26.6181	26.2909	26.4394	26.5565	26.3662	26.9203	26.2207	26.6865	+	+		FLX/-_CONTROL;FLX/FLX_CONTROL	Discard	Keep	Discard	Discard	Discard	Discard	5.85688	8.93434e-06	-1.05451	-10.147	3.02264	0.0057295	-0.951301	-5.45669	0.249072	0.708326	-0.103206	-0.606153	Q9D855	QCR7_MOUSE	Uqcrb	Cytochrome b-c1 complex subunit 7
22.4247	22.5117	22.4526	22.2736	22.1238	22.68	21.3484	21.4118	21.2243	21.2933	21.5356	21.3266	22.3129	21.0886	20.953	+			FLX/-_CONTROL	Discard	Keep	Discard	Discard	Discard	Discard	6.43308	2.97222e-06	-1.05436	-11.7055	1.78535	0.0438014	-0.959559	-3.13941	0.122907	0.842914	-0.0948044	-0.326602	Q91ZJ9	HYAL1_MOUSE	Hyal1	Hyaluronidase-1
21.2477	21.4118	21.5777	21.714	21.4273	21.6096	20.4375	20.6971	20.5261	20.3752	20.1825	20.4476	20.4972	20.9601	20.7955	+	+		FLX/-_CONTROL;FLX/FLX_CONTROL	Discard	Keep	Discard	Discard	Discard	Discard	6.11447	5.47377e-06	-1.0537	-10.8202	3.08061	0.00527829	-0.74709	-5.58301	1.24421	0.174933	-0.306609	-2.2758	Q8CIF6	SIDT2_MOUSE	Sidt2	SID1 transmembrane family member 2
19.9316	20.1079	20.1946	19.9459	20.2185	19.87	18.5715	19.269	19.0534	18.9643	18.97	19.1188	19.4868	19.4238	19.3431	+	+		FLX/-_CONTROL;FLX/FLX_CONTROL	Discard	Keep	Discard	Discard	Discard	Discard	5.51481	1.73298e-05	-1.05358	-9.30747	3.58371	0.00253448	-0.626858	-6.76759	1.69441	0.0943759	-0.42672	-2.99053	Q8BTZ5	ANR46_MOUSE	Ankrd46	Ankyrin repeat domain-containing protein 46
21.4676	21.4067	21.5823	21.6141	21.5404	21.6714	20.4874	20.8423	20.2066	20.417	20.654	20.3645	20.6886	20.5545	20.1946	+	+		FLX/-_CONTROL;FLX/FLX_CONTROL	Discard	Keep	Discard	Keep	Discard	Discard	6.0036	6.73171e-06	-1.05179	-10.5259	4.51612	0.000800641	-1.06786	-9.47605	0.0337215	0.954525	0.0160723	0.097201	Q14AI6	RUSD3_MOUSE	Rpusd3	Mitochondrial mRNA pseudouridine synthase Rpusd3
30.995	31.0864	30.9746	31.0084	31.0283	31.0084	29.9814	30.0737	29.8858	30.0217	29.995	29.837	30.5296	29.995	29.6931	+	+		FLX/-_CONTROL;FLX/FLX_CONTROL	Discard	Keep	Discard	Discard	Discard	Discard	9.91367	7.56523e-09	-1.05109	-26.7744	3.19489	0.00442211	-0.944265	-5.83787	0.262506	0.694775	-0.106825	-0.633762	Q8BWT1	THIM_MOUSE	Acaa2	3-ketoacyl-CoA thiolase, mitochondrial
20.4476	20.265	20.343	20.4273	20.4476	20.4874	19.1893	19.8872	19.497	19.2476	19.2826	19.0143	20.1206	19.6392	19.7164	+	+		FLX/-_CONTROL;FLX/FLX_CONTROL	Discard	Keep	Discard	Discard	Discard	Discard	4.99953	4.6155e-05	-1.04996	-8.14928	2.93624	0.00651095	-0.577573	-5.27196	1.25131	0.17356	-0.472391	-2.28687	Q810A3	TTC9C_MOUSE	Ttc9c	Tetratricopeptide repeat protein 9C
18.0188	18.5793	18.3813	18.3078	18.3073	18.2503	17.1064	17.2328	17.3305	17.3603	17.5543	16.9623	17.4273	16.8681	16.2257	+	+		FLX/-_CONTROL;FLX/FLX_CONTROL	Discard	Keep	Discard	Keep	Discard	Discard	5.52033	1.71551e-05	-1.0497	-9.32055	3.18778	0.00446725	-1.46707	-5.82177	0.82151	0.318806	0.41737	1.61276	Q3UZP4	SVIP_MOUSE	Svip	Small VCP/p97-interacting protein
18.4912	18.2963	18.6904	18.5746	18.3981	18.8258	17.6623	17.627	17.5866	17.2886	17.3675	17.4473	17.5689	17.7491	17.6665	+	+		FLX/-_CONTROL;FLX/FLX_CONTROL	Discard	Keep	Discard	Discard	Discard	Discard	5.97808	7.05942e-06	-1.04951	-10.4592	3.80282	0.00187708	-0.884562	-7.33858	0.878889	0.294602	-0.164953	-1.70397	Q3V209	TMUB2_MOUSE	Tmub2	Transmembrane and ubiquitin-like domain-containing protein 2
20.68	20.7634	20.9171	20.5915	20.8034	20.6971	19.6499	19.8308	19.5327	19.8161	19.9207	19.4063	20.6971	20.0691	20.1704	+			FLX/-_CONTROL	Discard	Keep	Discard	Discard	Discard	Discard	6.28657	3.92418e-06	-1.04935	-11.2909	1.68985	0.0521808	-0.429915	-2.98313	2.0371	0.0589954	-0.619431	-3.5631	Q5IRJ6	ZNT9_MOUSE	Slc30a9	Proton-coupled zinc antiporter SLC30A9, mitochondrial
24.9361	25.0732	24.918	25.0359	24.8576	24.9043	23.9225	23.8191	23.9672	23.7286	24.1488	23.8576	24.2961	23.895	23.3645	+	+		FLX/-_CONTROL;FLX/FLX_CONTROL	Discard	Keep	Discard	Keep	Discard	Discard	7.56628	3.66648e-07	-1.04686	-15.3998	3.26977	0.00397631	-1.10225	-6.00919	0.104421	0.865695	0.0553894	0.281748	Q5SWU9	ACACA_MOUSE	Acaca	Acetyl-CoA carboxylase 1
20.5915	20.4067	20.2302	20.2419	20.2877	20.3645	19.4405	19.7461	19.1307	18.8128	19.35	19.3764	20.0426	19.4182	19.2826	+			FLX/-_CONTROL	Discard	Keep	Discard	Discard	Discard	Discard	4.6778	8.56503e-05	-1.04435	-7.48448	2.53209	0.0124219	-0.772638	-4.45972	0.524452	0.482821	-0.271708	-1.12188	Q8K0C8	COX19_MOUSE	Cox19	Cytochrome c oxidase assembly protein COX19
22.9619	23.0723	23.0854	22.969	23.019	23.019	21.9882	21.8987	21.8764	22.0918	22.0359	21.9847	22.5568	22.1457	21.9985	+	+		FLX/-_CONTROL;FLX/FLX_CONTROL	Discard	Keep	Discard	Discard	Discard	Discard	9.88467	7.86611e-09	-1.04182	-26.5939	3.64959	0.00231287	-0.787423	-6.93548	1.14795	0.200409	-0.254393	-2.12561	P09925	SURF1_MOUSE	Surf1	Surfeit locus protein 1
21.3699	21.6929	21.9637	22.0526	22.6051	22.0088	21.4676	20.4775	20.8191	20.7955	21.2302	20.6628	19.9742	19.8188	18.8972	+	+		FLX/-_CONTROL;FLX/FLX_CONTROL	Discard	Keep	Discard	Keep	Discard	Discard	3.01322	0.00238537	-1.04003	-4.60677	3.76232	0.00198413	-2.38542	-7.23028	2.45589	0.0349082	1.3454	4.31529	Q8VC19	HEM1_MOUSE	Alas1	5-aminolevulinate synthase, non-specific, mitochondrial
27.6527	27.7064	27.5315	27.6389	27.611	27.5536	26.6181	26.7771	26.4504	26.5754	26.5898	26.4473	27.0401	26.2643	26.2891	+	+		FLX/-_CONTROL;FLX/FLX_CONTROL	Discard	Keep	Discard	Keep	Discard	Discard	8.31284	1.0082e-07	-1.03935	-18.3905	3.40931	0.0032253	-1.08452	-6.33804	0.0909463	0.881579	0.0451736	0.248257	Q9CR68	UCRI_MOUSE	Uqcrfs1	Cytochrome b-c1 complex subunit Rieske, mitochondrial
28.9231	29.0965	28.9287	28.9677	28.8741	29.0813	28.217	27.8741	27.8623	27.8858	27.7771	28.0243	27.4551	27.0296	26.8264	+	+		FLX/-_CONTROL;FLX/FLX_CONTROL	Discard	Keep	Discard	Keep	Discard	Discard	7.1733	7.56528e-07	-1.03849	-14.0136	5.673	0.000159657	-1.87487	-14.1166	3.02002	0.0172871	0.83638	5.45103	Q9QXE0	HACL1_MOUSE	Hacl1	2-hydroxyacyl-CoA lyase 1
20.9601	20.9024	20.9024	20.5356	21.0821	20.7056	19.5607	20.1206	20.0951	19.3829	20.4273	19.271	19.9222	21.1332	21.2707	+			FLX/-_CONTROL	Discard	Keep	Discard	Discard	Discard	Discard	3.28106	0.00138902	-1.03845	-5.01768	0.0873505	0.868923	-0.0726773	-0.239198	1.3485	0.151867	-0.965774	-2.43903	O35074	PTGIS_MOUSE	Ptgis	Prostacyclin synthase
28.0914	27.9923	27.611	27.8682	27.6998	27.8203	26.8264	26.8623	26.8142	26.8974	26.8385	26.6181	27.4473	26.9539	26.7895	+			FLX/-_CONTROL	Discard	Keep	Discard	Discard	Discard	Discard	6.69246	1.8584e-06	-1.03771	-12.4724	2.64202	0.0104454	-0.783587	-4.6727	0.932446	0.273929	-0.25412	-1.78852	P10518	HEM2_MOUSE	Alad	Delta-aminolevulinic acid dehydratase
29.459	29.4842	29.5463	29.5463	29.4919	29.4938	28.4938	28.5052	28.3704	28.5165	28.4823	28.4274	28.8858	28.391	28.2803	+	+		FLX/-_CONTROL;FLX/FLX_CONTROL	Discard	Keep	Discard	Discard	Discard	Discard	11.4563	4.52891e-10	-1.03765	-38.3166	4.02683	0.00144244	-0.984571	-7.96136	0.162972	0.7959	-0.0530777	-0.419948	Q9CQN1	TRAP1_MOUSE	Trap1	Heat shock protein 75 kDa, mitochondrial
23.5754	23.6096	23.4923	23.7492	23.5404	23.48	22.5045	22.7369	22.7223	22.4425	22.4015	22.4221	22.9316	22.0156	22.1946	+	+		FLX/-_CONTROL;FLX/FLX_CONTROL	Discard	Keep	Discard	Keep	Discard	Discard	7.16799	7.62906e-07	-1.03619	-13.9957	3.34926	0.0035671	-1.19389	-6.19496	0.331163	0.631821	0.157696	0.770003	Q9JLR9	HIG1A_MOUSE	Higd1a	HIG1 domain family member 1A, mitochondrial
21.265	21.3321	21.3045	21.2821	21.1269	21.1332	20.1206	20.1946	20.4576	20.0951	20.2535	20.1079	20.6714	20.2877	20.1825	+	+		FLX/-_CONTROL;FLX/FLX_CONTROL	Discard	Keep	Discard	Discard	Discard	Discard	7.59032	3.5176e-07	-1.03575	-15.4886	3.95854	0.0015569	-0.860081	-7.76713	0.676763	0.388466	-0.17567	-1.3785	Q9D0K1	PEX13_MOUSE	Pex13	Peroxisomal membrane protein PEX13
28.0401	28.0557	27.9977	28.1312	28.0711	28.1065	26.9539	27.0505	26.9428	27.1312	27.0813	27.0296	27.4629	27.217	26.7771	+	+		FLX/-_CONTROL;FLX/FLX_CONTROL	Discard	Keep	Discard	Discard	Discard	Discard	10.2679	4.02669e-09	-1.03548	-29.078	3.59905	0.00248738	-0.914723	-6.80641	0.385266	0.587417	-0.12076	-0.872533	Q07417	ACADS_MOUSE	Acads	Short-chain specific acyl-CoA dehydrogenase, mitochondrial
24.9672	24.8764	24.9406	24.9406	24.8717	24.9539	23.9495	23.976	23.7995	23.8764	23.9406	23.7995	24.3578	24.0691	23.848	+	+		FLX/-_CONTROL;FLX/FLX_CONTROL	Discard	Keep	Discard	Discard	Discard	Discard	10.2475	4.18556e-09	-1.03484	-28.9398	4.16408	0.00120658	-0.833417	-8.36395	0.990456	0.251869	-0.201423	-1.87963	O35857	TIM44_MOUSE	Timm44	Mitochondrial import inner membrane translocase subunit TIM44
20.4273	20.1946	20.2066	20.343	20.1946	20.1332	19.1134	19.2954	18.9996	19.2386	19.4166	19.2304	19.5446	18.365	18.8083	+	+		FLX/-_CONTROL;FLX/FLX_CONTROL	Discard	Keep	Discard	Keep	Discard	Discard	7.1362	8.09483e-07	-1.03422	-13.8889	3.14409	0.00474849	-1.34391	-5.7236	0.619627	0.420553	0.309683	1.28374	Q9CQB2	MCRI2_MOUSE	Mcrip2	MAPK regulated corepressor interacting protein 2
25.0233	24.9495	24.8717	25.0567	24.9672	24.8433	23.9134	24.1642	24.141	23.6209	23.8385	23.8288	24.48	24.2821	24.1946	+	+		FLX/-_CONTROL;FLX/FLX_CONTROL	Discard	Keep	Discard	Discard	Discard	Discard	6.32036	3.69411e-06	-1.03414	-11.3854	4.21543	0.00111633	-0.633053	-8.51886	1.68038	0.0957996	-0.40109	-2.96774	P97379	G3BP2_MOUSE	G3bp2	Ras GTPase-activating protein-binding protein 2
27.7895	28.0137	27.5898	27.8445	27.7645	27.673	26.6998	26.7129	26.6595	26.8974	26.7895	26.7129	26.8858	26.0995	25.9383	+	+		FLX/-_CONTROL;FLX/FLX_CONTROL	Discard	Keep	Discard	Keep	Discard	Discard	7.44419	4.55622e-07	-1.03383	-14.9562	3.66981	0.00226473	-1.47131	-6.98766	1.19952	0.185745	0.437476	2.20604	Q91WC3	ACSL6_MOUSE	Acsl6	Long-chain-fatty-acid--CoA ligase 6
21.8191	21.8913	21.68	21.9098	21.9024	21.8764	20.7876	20.9951	20.4874	20.9459	20.9171	20.7471	21.1946	21.0292	20.5823	+	+		FLX/-_CONTROL;FLX/FLX_CONTROL	Discard	Keep	Discard	Discard	Discard	Discard	6.64028	2.03994e-06	-1.03315	-12.3147	3.66356	0.00228391	-0.911141	-6.97151	0.319412	0.64156	-0.122013	-0.747211	Q91YY4	ATPF2_MOUSE	Atpaf2	ATP synthase mitochondrial F1 complex assembly factor 2
22.7675	22.8557	22.8876	22.6497	22.6119	22.632	21.7756	21.4324	21.632	22.1079	21.823	21.4626	22.4923	21.9423	21.6453	+			FLX/-_CONTROL	Discard	Keep	Discard	Discard	Discard	Discard	5.38423	2.19794e-05	-1.02848	-9.00236	2.27621	0.0189335	-0.707425	-3.98441	0.718771	0.36638	-0.321057	-1.44724	Q8R0J8	GNTK_MOUSE	Idnk	Probable gluconokinase
29.267	29.2781	29.2891	29.2331	29.3346	29.2467	27.8564	28.4314	28.267	28.3367	28.3153	28.2714	28.6251	28.2353	28.1507	+	+		FLX/-_CONTROL;FLX/FLX_CONTROL	Discard	Keep	Discard	Discard	Discard	Discard	6.66533	1.95587e-06	-1.02839	-12.3902	4.54449	0.000774513	-0.937706	-9.571	0.242355	0.714801	-0.0906884	-0.59222	Q99JY0	ECHB_MOUSE	Hadhb	Trifunctional enzyme subunit beta, mitochondrial
25.9495	26.0062	25.7645	25.6944	25.6838	26.0401	24.895	24.6375	24.4676	25.1449	25.1015	24.7338	25.8118	25.1833	24.7745	+			FLX/-_CONTROL	Discard	Keep	Discard	Discard	Discard	Discard	4.96687	4.90402e-05	-1.02636	-8.07986	1.53344	0.0695199	-0.599886	-2.7314	0.864633	0.300333	-0.42647	-1.68138	Q91XE4	ACY3_MOUSE	Acy3	N-acyl-aromatic-L-amino acid amidohydrolase (carboxylate-forming)
22.5938	22.741	22.5823	22.6231	22.8054	22.6209	21.7675	21.7182	21.6006	21.4626	21.632	21.6276	21.6628	22.7876	22.5427	+			FLX/-_CONTROL	Discard	Keep	Discard	Discard	Discard	Discard	8.24628	1.12744e-07	-1.02633	-18.1032	0.711141	0.297752	-0.330057	-1.4348	1.69885	0.0938139	-0.696274	-2.99775	P09581	CSF1R_MOUSE	Csf1r	Macrophage colony-stimulating factor 1 receptor
28.459	28.6663	28.3662	28.4314	28.4073	28.5862	27.5463	27.5826	27.3066	27.611	27.5389	27.1795	27.7645	27.0711	26.8264	+	+		FLX/-_CONTROL;FLX/FLX_CONTROL	Discard	Keep	Discard	Keep	Discard	Discard	6.52015	2.52606e-06	-1.02525	-11.9582	3.45201	0.00304836	-1.26542	-6.44127	0.531833	0.477782	0.240171	1.13465	Q9D0J8	PTMS_MOUSE	Ptms	Parathymosin
21.3752	20.9243	21.2764	21.3857	21.3156	21.3592	20.6453	19.9316	20.0292	20.3962	20.2535	20.2302	20.9098	20.2419	19.8565	+			FLX/-_CONTROL	Discard	Keep	Discard	Discard	Discard	Discard	4.96983	4.88839e-05	-1.02508	-8.08613	2.35334	0.0166408	-0.936679	-4.12483	0.132501	0.831632	-0.0884012	-0.349414	Q9CZD5	IF3M_MOUSE	Mtif3	Translation initiation factor IF-3, mitochondrial
27.673	27.6251	27.5898	27.632	27.7581	27.7771	26.6998	26.8385	26.604	26.6998	26.6181	26.4661	27.1015	26.5419	26.1984	+	+		FLX/-_CONTROL;FLX/FLX_CONTROL	Discard	Keep	Discard	Keep	Discard	Discard	8.02165	1.64917e-07	-1.02149	-17.1644	3.24819	0.00410695	-1.06194	-5.95945	0.0780646	0.898899	0.0404479	0.215558	Q9D2G2	ODO2_MOUSE	Dlst	Dihydrolipoyllysine-residue succinyltransferase component of 2-oxoglutarate dehydrogenase complex, mitochondrial
21.2125	21.4476	20.6186	21.3101	21.1143	21.2125	20.2989	19.7449	20.1946	19.9016	20.0951	20.5545	20.7876	20.1581	20.4067	+			FLX/-_CONTROL	Discard	Keep	Discard	Discard	Discard	Discard	3.97953	0.000341511	-1.02099	-6.175	1.92467	0.0345228	-0.701838	-3.37161	0.764921	0.344426	-0.319151	-1.522	Q9D0Y8	RM52_MOUSE	Mrpl52	Large ribosomal subunit protein mL52
24.48	24.4676	24.3645	24.417	24.2961	24.3778	23.4923	23.4676	23.2346	23.2273	23.3645	23.4923	23.8288	23.48	23.0493	+	+		FLX/-_CONTROL;FLX/FLX_CONTROL	Discard	Keep	Discard	Discard	Discard	Discard	8.11739	1.40593e-07	-1.02075	-17.5588	3.34511	0.00357881	-0.947827	-6.18517	0.172362	0.786418	-0.0729218	-0.441139	Q5SUC9	SCO1_MOUSE	Sco1	Protein SCO1 homolog, mitochondrial
23.632	23.5983	23.8858	23.8858	23.7895	23.6971	22.6757	22.6971	22.8783	22.7614	22.6992	22.6628	23.2405	23.5638	23.4676	+		+	FLX/-_CONTROL;FLX/-_FLX/FLX	Discard	Keep	Discard	Discard	Discard	Discard	7.92686	1.98123e-07	-1.019	-16.7822	1.8951	0.0362205	-0.324115	-3.32188	4.30142	0.00412307	-0.694883	-8.78372	Q3UIR3	DTX3L_MOUSE	Dtx3l	E3 ubiquitin-protein ligase DTX3L
17.8957	18.0054	18.1213	17.9894	17.8117	17.5772	17.0478	17.2311	17.1366	16.4432	16.7395	16.6889	17.829	17.2548	16.6163	+			FLX/-_CONTROL	Discard	Keep	Discard	Discard	Discard	Discard	4.4049	0.000146378	-1.01891	-6.95225	1.45479	0.0800395	-0.666726	-2.6065	0.571636	0.449674	-0.352185	-1.20283	Q6P8N9	Q6P8N9_MOUSE	Cyp2d40	Cytochrome P450, family 2, subfamily d, polypeptide 40
28.7549	28.6285	28.6216	28.6998	28.611	28.6216	27.7195	27.7453	27.5165	27.6595	27.6527	27.5315	28.1065	27.5898	27.4073	+	+		FLX/-_CONTROL;FLX/FLX_CONTROL	Discard	Keep	Discard	Discard	Discard	Discard	9.15977	2.46262e-08	-1.01874	-22.4479	3.57846	0.00254733	-0.955042	-6.75434	0.167162	0.792421	-0.0636946	-0.429435	Q9DB20	ATPO_MOUSE	Atp5po	ATP synthase subunit O, mitochondrial
24.391	24.1719	24.3712	24.2821	24.2891	24.2679	23.1856	23.4298	23.1332	23.2821	23.3778	23.2535	23.895	23.632	23.119	+	+		FLX/-_CONTROL;FLX/FLX_CONTROL	Discard	Keep	Discard	Discard	Discard	Discard	8.26214	1.09693e-07	-1.01852	-18.1712	2.69322	0.00961808	-0.746829	-4.77386	0.851706	0.30552	-0.271696	-1.66085	Q8BMS4	COQ3_MOUSE	Coq3	Ubiquinone biosynthesis O-methyltransferase, mitochondrial
23.7796	23.6649	23.867	23.8191	23.7594	23.7796	22.7533	22.8519	22.6562	22.8132	22.8034	22.6822	23.2258	23.0592	22.6029	+	+		FLX/-_CONTROL;FLX/FLX_CONTROL	Discard	Keep	Discard	Discard	Discard	Discard	9.49406	1.50162e-08	-1.01823	-24.2754	3.4154	0.00319268	-0.815632	-6.35268	0.784602	0.335108	-0.202599	-1.55367	Q8R1S0	COQ6_MOUSE	Coq6	Ubiquinone biosynthesis monooxygenase COQ6, mitochondrial
25.4041	25.4984	25.3444	25.4008	25.3307	25.3342	24.2891	24.4676	24.3101	24.3975	24.3376	24.4105	24.7286	24.4738	24.4298	+	+		FLX/-_CONTROL;FLX/FLX_CONTROL	Discard	Keep	Discard	Discard	Discard	Discard	9.88899	7.84189e-09	-1.01667	-26.6207	5.11716	0.000360375	-0.841338	-11.6767	1.31933	0.158877	-0.175332	-2.39328	Q9QY76	VAPB_MOUSE	Vapb	Vesicle-associated membrane protein-associated protein B
18.9119	18.7854	18.632	18.9697	18.6378	18.8016	17.8209	17.8682	17.8151	17.5	17.7013	17.9499	18.1611	18.8435	18.6685	+			FLX/-_CONTROL	Discard	Keep	Discard	Discard	Discard	Discard	6.48448	2.70987e-06	-1.01385	-11.8541	0.735573	0.285911	-0.232042	-1.47454	2.69382	0.0257466	-0.781809	-4.77504	Q9Z0F8	ADA17_MOUSE	Adam17	Disintegrin and metalloproteinase domain-containing protein 17
23.2679	23.2463	23.5285	23.4041	23.3101	23.4041	22.4849	22.3403	22.1856	22.4092	22.3101	22.3511	22.7161	22.3184	21.8538	+	+		FLX/-_CONTROL;FLX/FLX_CONTROL	Discard	Keep	Discard	Keep	Discard	Discard	7.98108	1.78605e-07	-1.01327	-16.9999	3.3005	0.00381934	-1.06406	-6.08053	0.108702	0.860028	0.050794	0.292245	Q8C7H1	MMAA_MOUSE	Mmaa	Methylmalonic aciduria type A homolog, mitochondrial
20.9742	20.8876	20.9882	21.1395	21.0224	21.0951	19.9302	19.881	19.8863	20.2877	20.1704	19.872	20.343	20.1079	19.7278	+	+		FLX/-_CONTROL;FLX/FLX_CONTROL	Discard	Keep	Discard	Discard	Discard	Discard	6.66619	1.95461e-06	-1.01324	-12.3928	3.83452	0.0018181	-0.958249	-7.42422	0.131238	0.833243	-0.0549889	-0.346428	Q8K2C8	GPAT4_MOUSE	Gpat4	Glycerol-3-phosphate acyltransferase 4
24.7182	24.3778	24.3444	24.3376	24.3101	24.4425	23.6649	23.5045	23.0821	23.4676	23.4425	23.2961	23.8576	23.4041	23.7286	+	+		FLX/-_CONTROL;FLX/FLX_CONTROL	Discard	Keep	Discard	Discard	Discard	Discard	5.75264	1.09764e-05	-1.01212	-9.88479	3.25807	0.00404438	-0.758349	-5.98219	0.883346	0.292705	-0.253769	-1.71103	Q8R3Q6	MIX23_MOUSE	Mix23	Protein MIX23
19.2947	19.2132	19.3835	19.3175	19.1218	19.1787	18.186	18.2309	18.0094	18.3624	18.5057	18.1455	18.678	18.239	18.1716	+	+		FLX/-_CONTROL;FLX/FLX_CONTROL	Discard	Keep	Discard	Discard	Discard	Discard	6.68683	1.87878e-06	-1.01158	-12.4553	3.84919	0.00176931	-0.888709	-7.46413	0.36618	0.602405	-0.122873	-0.83679	Q9QZK2	BCAR3_MOUSE	Bcar3	Breast cancer anti-estrogen resistance protein 3 homolog
23.9316	23.9933	24.0854	24.019	23.9933	24.0443	23.0426	23.002	22.7895	23.1111	23.1348	22.928	23.4041	23.2679	22.7512	+	+		FLX/-_CONTROL;FLX/FLX_CONTROL	Discard	Keep	Discard	Discard	Discard	Discard	8.19985	1.22157e-07	-1.00984	-17.9052	3.47622	0.00293661	-0.870107	-6.50035	0.41407	0.564669	-0.139729	-0.925675	Q61102	ABCB7_MOUSE	Abcb7	Iron-sulfur clusters transporter ABCB7, mitochondrial
21.4874	21.343	21.2477	21.2764	21.265	21.4476	20.4775	20.343	20.3101	20.2419	20.2764	20.3645	20.5823	20.6971	19.8314	+	+		FLX/-_CONTROL;FLX/FLX_CONTROL	Discard	Keep	Discard	Discard	Discard	Discard	8.43217	8.28356e-08	-1.00894	-18.9165	2.89672	0.00690501	-0.974226	-5.18884	0.0675038	0.913114	-0.0347106	-0.18822	Q6NS82	RETR2_MOUSE	Retreg2	Reticulophagy regulator 2
20.1704	19.9742	19.9882	19.7464	20.3101	19.7755	19.1105	19.0876	19.1805	19.1603	18.8105	18.5627	19.1487	18.8923	18.3489	+	+		FLX/-_CONTROL;FLX/FLX_CONTROL	Discard	Keep	Discard	Keep	Discard	Discard	4.67949	8.53956e-05	-1.00879	-7.48788	3.22839	0.00420551	-1.19748	-5.91407	0.391556	0.583123	0.188695	0.884216	Q9CR41	HYPK_MOUSE	Hypk	Huntingtin-interacting protein K
23.8093	23.2679	23.1734	23.0258	23.1127	23.2535	22.1015	22.1765	22.3184	22.391	22.3266	22.2821	22.6649	23.0789	22.8307	+			FLX/-_CONTROL	Discard	Keep	Discard	Discard	Discard	Discard	5.07017	3.99584e-05	-1.00775	-8.30101	1.23688	0.117943	-0.415577	-2.26434	3.19365	0.0139368	-0.592175	-5.83507	Q9D964	GATM_MOUSE	Gatm	Glycine amidinotransferase, mitochondrial
21.4015	20.8269	21.0088	20.9459	20.8423	20.714	20.0156	20.0426	20.1457	19.75	20.0156	19.7265	19.9882	20.9742	21.2933	+			FLX/-_CONTROL	Discard	Keep	Discard	Discard	Discard	Discard	5.0998	3.77459e-05	-1.0072	-8.36529	0.292687	0.615815	-0.204657	-0.694597	1.63929	0.102202	-0.802547	-2.90121	Q8C522	ENDD1_MOUSE	Endod1	Endonuclease domain-containing 1 protein
23.3239	23.654	23.8576	23.7286	23.6431	23.5404	22.632	22.6209	22.4451	22.7695	22.6606	22.5915	22.743	22.6628	22.3725	+	+		FLX/-_CONTROL;FLX/FLX_CONTROL	Discard	Keep	Discard	Keep	Discard	Discard	6.44804	2.88742e-06	-1.00467	-11.7486	3.99974	0.00148742	-1.03181	-7.88383	0.103739	0.866239	0.0271489	0.280072	Q9EQJ0	TPC1_MOUSE	Tpcn1	Two pore calcium channel protein 1
26.3444	26.4551	26.4457	26.4186	26.4692	26.329	25.3204	25.4202	25.4394	25.4266	25.3511	25.4769	25.5754	25.558	25.0813	+	+		FLX/-_CONTROL;FLX/FLX_CONTROL	Discard	Keep	Discard	Keep	Discard	Discard	10.3257	3.58573e-09	-1.00455	-29.4717	4.36789	0.000929352	-1.00541	-8.99324	0.00259217	0.996423	0.000862439	0.00772871	Q99L04	DHRS1_MOUSE	Dhrs1	Dehydrogenase/reductase SDR family member 1
28.877	28.8945	28.995	28.9923	29.003	28.9203	27.9316	28.249	27.8623	27.9316	27.8741	27.8203	28.2216	28.2262	27.8385	+	+		FLX/-_CONTROL;FLX/FLX_CONTROL	Discard	Keep	Discard	Discard	Discard	Discard	7.42358	4.68249e-07	-1.0022	-14.8825	4.49311	0.000807571	-0.851586	-9.39968	0.572062	0.449404	-0.150609	-1.20356	Q05920	PYC_MOUSE	Pc	Pyruvate carboxylase, mitochondrial
26.506	26.506	26.604	26.6998	26.5536	26.632	25.6403	25.654	25.317	25.7129	25.5463	25.6264	25.9316	25.3342	25.0233	+	+		FLX/-_CONTROL;FLX/FLX_CONTROL	Discard	Keep	Discard	Keep	Discard	Discard	7.53805	3.88294e-07	-1.00072	-15.2962	3.43413	0.00312345	-1.15389	-6.3979	0.341907	0.622117	0.15317	0.79067	Q91ZA3	PCCA_MOUSE	Pcca	Propionyl-CoA carboxylase alpha chain, mitochondrial
21.823	21.9316	21.9495	22.0459	21.9882	22.019	21.0559	21.1946	20.7955	20.7715	21.1015	20.8346	21.5685	21.7634	21.2243	+			FLX/-_CONTROL	Discard	Keep	Discard	Discard	Discard	Discard	6.68371	1.88644e-06	-1.00059	-12.4458	2.21982	0.0208445	-0.440768	-3.8832	2.14608	0.0515796	-0.55982	-3.75261	A2A8L5	PTPRF_MOUSE	Ptprf	Receptor-type tyrosine-protein phosphatase F
21.3211	21.4476	21.1457	21.4118	21.2707	21.2535	20.3962	20.1457	20.4676	20.1704	20.5731	20.0951	20.417	20.2302	20.4972	+	+		FLX/-_CONTROL;FLX/FLX_CONTROL	Discard	Keep	Discard	Discard	Discard	Discard	6.12332	5.37215e-06	-1.00039	-10.844	4.95497	0.000453356	-0.926945	-11.0418	0.232174	0.724043	-0.0734482	-0.570926	P0DJF2	PT117_MOUSE	Pet117	Protein PET117 homolog, mitochondrial

## Sheet: ABpIFF vs Ctrl Upregulated
ABpIF/F vs Ctrl Upregulated
1	2	3	4	5	6	7	8	9	10	11	12	13	14	15	C: Student's T-test Significant FLX/-_CONTROL	C: Student's T-test Significant FLX/FLX_CONTROL	C: Student's T-test Significant FLX/-_FLX/FLX	C: Student's T-test significant	C: FLX/- vs CON UP	C: FLX/- vs CON DOWN	C: FLX/FLX vs CON UP	C: FLX/FLX vs CON DOWN	C: FLX/- vs FLX/FLX UP	C: FLX/- vs FLX/FLX DOWN	N: -Log Student's T-test p-value FLX/-_CONTROL	N: Student's T-test q-value FLX/-_CONTROL	N: Student's T-test Difference FLX/-_CONTROL	N: Student's T-test Test statistic FLX/-_CONTROL	N: -Log Student's T-test p-value FLX/FLX_CONTROL	N: Student's T-test q-value FLX/FLX_CONTROL	N: Student's T-test Difference FLX/FLX_CONTROL	N: Student's T-test Test statistic FLX/FLX_CONTROL	N: -Log Student's T-test p-value FLX/-_FLX/FLX	N: Student's T-test q-value FLX/-_FLX/FLX	N: Student's T-test Difference FLX/-_FLX/FLX	N: Student's T-test Test statistic FLX/-_FLX/FLX	T: Protein.Group	T: Protein.Names	T: Genes	T: First.Protein.Description
8.6	8.6	8.6	8.6	8.6	8.6	19.2824	21.1581	21.2302	21.3645	21.5451	20.7715	20.6186	23.9672	26.5609	+	+		FLX/-_CONTROL;FLX/FLX_CONTROL	Keep	Discard	Keep	Discard	Discard	Discard	11.2228	6.84642e-10	12.292	36.2984	5.52493	0.000200709	15.1156	13.4241	1.25655	0.172497	-2.8236	-2.29507	P02772	FETA_MOUSE	Afp	Alpha-fetoprotein
8.6	8.6	8.6	8.6	8.6	8.6	21.8538	22.1047	22.8858	22.3073	22.4015	22.2821	22.9619	23.1931	23.0105	+	+		FLX/-_CONTROL;FLX/FLX_CONTROL	Keep	Discard	Keep	Discard	Discard	Discard	15.5083	1.80676e-13	13.7058	97.6622	15.0544	3.91397e-12	14.4552	313.752	2.03479	0.0590949	-0.749333	-3.55913	P27812	KRBBA_MOUSE	Klrb1b	Killer cell lectin-like receptor subfamily B member 1B allele A
8.6	8.6	8.6	8.6	8.6	8.6	24.1719	24.6757	24.6649	24.7945	24.275	24.002	21.9882	22.002	22.8113	+	+	+	FLX/-_CONTROL;FLX/-_FLX/FLX;FLX/FLX_CONTROL	Keep	Discard	Keep	Discard	Keep	Discard	16.4012	5.20756e-14	15.8307	119.976	10.7744	9.94515e-09	13.6671	76.7245	4.12042	0.00506147	2.16354	8.23408	Q8CCT4	TCAL5_MOUSE	Tceal5	Transcription elongation factor A protein-like 5
8.6	8.6	8.6	8.6	8.6	8.6	21.8538	22.6253	22.6119	22.5731	21.8461	22.4626	21.5356	21.4526	21.9495	+	+		FLX/-_CONTROL;FLX/FLX_CONTROL	Keep	Discard	Keep	Discard	Discard	Discard	15.1345	3.05575e-13	13.7288	89.6013	12.369	5.42009e-10	13.0459	129.683	1.56264	0.113948	0.682896	2.77804	Q9WTU3	SCN8A_MOUSE	Scn8a	Sodium channel protein type 8 subunit alpha
8.6	8.6	8.6	8.6	8.6	8.6	22.5475	22.7655	23.2125	23.48	22.5685	22.8858	20.6453	20.8651	22.2243	+	+		FLX/-_CONTROL;FLX/FLX_CONTROL	Keep	Discard	Keep	Discard	Discard	Discard	15.3716	1.87539e-13	14.31	94.6334	8.73079	4.45736e-07	12.6449	39.1149	2.42085	0.0364795	1.66503	4.24972	Q8BGX7	SPIDR_MOUSE	Spidr	DNA repair-scaffolding protein
8.6	8.6	8.6	8.6	8.6	8.6	21.4626	22.1395	22.0088	21.9882	21.7594	22.0359	20.4676	20.9388	21.2419	+	+		FLX/-_CONTROL;FLX/FLX_CONTROL	Keep	Discard	Keep	Discard	Discard	Discard	16.8019	3.06505e-14	13.2991	131.578	11.0237	6.75649e-09	12.2828	83.2897	2.73883	0.0244395	1.01629	4.86502	E9Q4X2	E9Q4X2_MOUSE	Uggt2	UDP-glucose glycoprotein glucosyltransferase 2
8.6	8.6	8.6	8.6	8.6	8.6	20.5823	19.9316	19.0708	18.2229	8.6	20.2877	19.6352	20.1581	22.1301	+	+		FLX/-_CONTROL;FLX/FLX_CONTROL	Keep	Discard	Keep	Discard	Discard	Discard	3.21221	0.00159076	9.18255	4.91049	7.28263	8.4154e-06	12.0411	24.2132	0.470573	0.522123	-2.85855	-1.02745	Q99P91	GPNMB_MOUSE	Gpnmb	Transmembrane glycoprotein NMB
8.6	8.6	8.6	8.6	8.6	8.6	21.7265	22.3184	22.6253	22.3778	21.7876	22.2185	19.7177	20.6453	20.9672	+	+		FLX/-_CONTROL;FLX/FLX_CONTROL	Keep	Discard	Keep	Discard	Discard	Discard	15.3707	1.87539e-13	13.5757	94.6136	9.36999	1.53964e-07	11.8434	48.3013	2.98019	0.0182002	1.73228	5.3654	Q8CFZ4	GPC3_MOUSE	Gpc3	Glypican-3
8.6	8.6	8.6	8.6	8.6	8.6	21.2066	21.1946	21.1886	21.2125	21.3538	21.0691	19.9289	19.9459	19.679	+	+	+	FLX/-_CONTROL;FLX/-_FLX/FLX;FLX/FLX_CONTROL	Keep	Discard	Keep	Discard	Keep	Discard	20.9332	1.02701e-17	12.6042	340.732	13.6734	3.32198e-11	11.2513	199.192	6.27407	0.000132925	1.35291	17.29	Q9QXN5	MIOX_MOUSE	Miox	Inositol oxygenase
8.6	8.6	8.6	8.6	8.6	8.6	20.2989	21.4476	21.4526	20.9601	19.6585	20.417	19.3537	19.5582	20.5069	+	+		FLX/-_CONTROL;FLX/FLX_CONTROL	Keep	Discard	Keep	Discard	Discard	Discard	11.8301	2.28474e-10	12.1058	41.7811	9.36271	1.53964e-07	11.2063	48.1856	0.977697	0.257293	0.89953	1.85962	Q6PCQ0	IQCE_MOUSE	Iqce	IQ domain-containing protein E
8.6	8.6	8.6	8.6	8.6	8.6	21.3752	21.9742	21.6757	21.1457	21.4375	21.9388	19.1328	19.9459	20.2066	+	+		FLX/-_CONTROL;FLX/FLX_CONTROL	Keep	Discard	Keep	Discard	Discard	Discard	15.4574	1.80676e-13	12.9912	96.5249	9.63577	1.02629e-07	11.1618	52.7255	3.40429	0.0109875	1.82942	6.326	P59024	FKB14_MOUSE	Fkbp14	Peptidyl-prolyl cis-trans isomerase FKBP14
8.6	8.6	8.6	8.6	8.6	8.6	19.0675	19.5184	19.1802	19.2409	18.474	18.7911	18.8806	19.6809	20.4273	+	+		FLX/-_CONTROL;FLX/FLX_CONTROL	Keep	Discard	Keep	Discard	Discard	Discard	14.0517	2.69598e-12	10.4454	69.8021	8.6305	5.46748e-07	11.0629	37.8403	0.870323	0.298134	-0.617534	-1.6904	Q8BL80	RHG22_MOUSE	Arhgap22	Rho GTPase-activating protein 22
8.6	8.6	8.6	8.6	8.6	8.6	8.6	8.6	8.6	8.6	8.6	8.6	18.9284	19.6392	18.979		+	+	FLX/-_FLX/FLX;FLX/FLX_CONTROL	Discard	Discard	Keep	Discard	Discard	Keep	NaN	NaN	0	NaN	10.5216	1.66852e-08	10.5822	70.5968	10.5216	2.94721e-08	-10.5822	-70.5968	D3YX43	VSI10_MOUSE	Vsig10	V-set and immunoglobulin domain-containing protein 10
[truncated: 194 more rows]

## Sheet: ABpIFF vs Ctrl Downregulated
ABpIF/F vs Ctrl Downregulated
[truncated: 499 more rows]

## Sheet: ABpIF+ vs ABpIFF Upregulated
ABpIF/+ vs ABpIF/F Upregulated
[truncated: 52 more rows]

## Sheet: ABpIF+ vs ABpIFF Downregulated
																																	ABpIF/+ vs ABpIF/F Downregulated
[truncated: 61 more rows]
