# Supplementary material for: ICMT deficiency ameliorates weight loss and mortality, but not tumor formation in a mouse model of liver cancer
Source: Cell Commun Signal. 2026 Mar 11;24:232. doi: 10.1186/s12964-026-02775-6 (PMC13085728; doi:10.1186/s12964-026-02775-6)
Supplement: Supplementary file 3 — Supplementary Material 3. [file 12964_2026_2775_MOESM3_ESM.xlsx]

## Sheet: ABpIF+ vs Ctrl_upregulated
Enrichment FDR	nGenes	Pathway Genes	Fold Enrichment	Pathway	URL	Genes
6.18403497769495e-06	157	4944	1.54011462597427	GO:0007275 multicellular organism development	http://amigo.geneontology.org/amigo/term/GO:0007275	Sox9 Neurl1a Phlda2 Lama5 Cd40 Ascl1 Popdc2 Synj2 Epha4 Kif5c Ngf Hsd3b1 Efna4 Arhgef2 Dab1 Cyp4a31 Tead4 Dusp9 Dusp4 Irx3 Mst1r Bsn Dusp5 Frmd7 Atoh7 Whrn Runx2 Ccdc40 Amot Esm1 Maff Epop Nexmif Tenm4 Lrtm2 Fry Gpc6 Nrg1 Srrm4 Col4a4 Col22a1 Gp9 Gprc5b Bmp7 Etv4 Fos Spry2 Scel Rogdi Tnfrsf12a Lmo4 Cxcl1 Epo Fgfr1 Smpd3 Rap1gap2 Magi2 Clcf1 Lrrtm3 Lingo4 Mmp12 Junb Zbtb16 Celsr2 Col4a3 Jag2 Sult2…
6.18403497769495e-06	145	4467	1.57428698362433	GO:0048731 system development	http://amigo.geneontology.org/amigo/term/GO:0048731	Sox9 Neurl1a Phlda2 Lama5 Cd40 Ascl1 Popdc2 Synj2 Epha4 Kif5c Ngf Hsd3b1 Efna4 Arhgef2 Dab1 Cyp4a31 Dusp9 Irx3 Mst1r Bsn Frmd7 Atoh7 Whrn Runx2 Ccdc40 Amot Esm1 Epop Nexmif Tenm4 Lrtm2 Fry Gpc6 Nrg1 Srrm4 Col4a4 Col22a1 Gp9 Gprc5b Bmp7 Fos Spry2 Rogdi Tnfrsf12a Lmo4 Cxcl1 Epo Fgfr1 Smpd3 Rap1gap2 Magi2 Clcf1 Lrrtm3 Lingo4 Mmp12 Zbtb16 Col4a3 Jag2 Coq8b Hif3a Ggt1 Ager Itga2 Arnt2 Btg2 Adcy1 Sfrp4…
6.87650750753409e-05	142	4532	1.51960354525776	GO:0030154 cell differentiation	http://amigo.geneontology.org/amigo/term/GO:0030154	Sox9 Lama5 Etv4 Ascl1 Dlx4 Fst Popdc2 Tmeff2 Epha4 Kif5c Ngf Efna4 Arhgef2 Spaca1 Dab1 Fgfr1 Irx3 Frmd7 Atoh7 Foxq1 Cfap157 Whrn Runx2 Maff Id1 Epop Nexmif Tenm4 Catsperz Lrtm2 Fry Nrg1 Srrm4 Cfap44 Col22a1 Nid1 Gp9 Neurl1a Gprc5b Bmp7 Slc2a4 Wif1 Fos Spry2 Trp63 Nr4a1 Tnfrsf12a Lmo4 Epo Tead4 Ddx25 Rap1gap2 Clcf1 Junb Socs3 Ffar4 Zbtb16 Jag2 Sult2b1 Ggt1 Ager Itga2 Lpl Btg2 Nxn Ccdc88c Sfrp4 Sce…
8.08496248894514e-05	142	4564	1.50894900681599	GO:0048869 cellular developmental process	http://amigo.geneontology.org/amigo/term/GO:0048869	Sox9 Lama5 Etv4 Ascl1 Dlx4 Fst Popdc2 Tmeff2 Epha4 Kif5c Ngf Efna4 Arhgef2 Spaca1 Dab1 Fgfr1 Irx3 Frmd7 Atoh7 Foxq1 Cfap157 Whrn Runx2 Maff Id1 Epop Nexmif Tenm4 Catsperz Lrtm2 Fry Nrg1 Srrm4 Cfap44 Col22a1 Nid1 Gp9 Neurl1a Gprc5b Bmp7 Slc2a4 Wif1 Fos Spry2 Trp63 Nr4a1 Tnfrsf12a Lmo4 Epo Tead4 Ddx25 Rap1gap2 Clcf1 Junb Socs3 Ffar4 Zbtb16 Jag2 Sult2b1 Ggt1 Ager Itga2 Lpl Btg2 Nxn Ccdc88c Sfrp4 Sce…
0.00012409084811521	80	2145	1.80881664325373	GO:0006928 movement of cell or subcellular component	http://amigo.geneontology.org/amigo/term/GO:0006928	Lama5 Cd40 Scn1b Myo7b Tmeff2 Epha4 Kif5c Efna4 Dab1 Cxcl1 Mst1r Myo5c Cfap157 Ccdc40 Odad1 Klc3 Bicdl1 Amot Myo15 Nexmif Catsperz Lrtm2 Gpc3 Gpc6 Hydin Cxcl17 Cfap44 Dynlt2a3 Bmp7 Phlda2 Tnfrsf12a Lmo4 Nrg1 Sox9 Epdr1 Ddr1 Ager Itga2 Elane Rhbdf1 Ccdc88c Fam107a Spry2 Myc Arc Nr4a1 Smoc2 Hbegf Cd63 Gpnmb Stk26 Fgfr1 Fez1 Scn5a Slc26a8 Serpine1 Trpm4 Nrtn Adora1 Mmp12 Cacna1c Prtn3 Ascl1 Neurl1a …
0.000404411376002442	97	2872	1.63801982450639	GO:0051239 regulation of multicellular organismal process	http://amigo.geneontology.org/amigo/term/GO:0051239	Sox9 Apoc2 Cd40 Scn1b Ascl1 Ngf Ermap Dusp9 Apoa1 Scn5a Maff Adrb2 Cd14 Adm2 Cxcl17 Neurl1a Bmp7 Phlda2 Fos Spry2 Myc Tnfrsf12a Fgfr1 Aim2 Clcf1 Lrrtm3 Lingo4 Cacna1c Ffar4 Lrtm2 Chil1 Zbtb16 Col4a3 Sult2b1 Ager Itga2 Lpl Lama5 Etv4 Elane Sfrp4 Fst Nr4a1 Smoc2 Epha4 Apcs Arhgef2 Gpnmb Panx1 Tspan8 Serpine1 Trpm4 Runx2 C1qtnf4 Inava Amot Adora1 Tlr1 Sstr2 Tenm4 Gpr55 Trim6 Cdkn2b Tnfsf13 Dab1 Tead…
0.000478486048541065	90	2631	1.65902723764791	GO:0007166 cell surface receptor signaling pathway	http://amigo.geneontology.org/amigo/term/GO:0007166	Ddr1 Neurl1a Bmp7 Itga2 Lama5 Cd40 Rhbdf1 Igfbp1 Sfrp4 Fst Spry2 Tnfrsf12a Grm8 Hbegf Cd63 Epha4 Ngf Efna4 Ermap Areg Cxcl1 Epo Fgfr1 Mst1r Ankrd6 Clcf1 Esm1 Il20rb Cd14 Gpc3 Lepr Ifnlr1 Nrg1 Nid1 Sox9 Nrip2 Jag2 Myc Lcn2 Hp Smpd3 Egr1 Pak5 Magi2 Ptpre Adora1 Id1 Socs3 Afp Kcp Celsr2 Col4a3 Gria3 Card14 Slc2a4 Ascl1 Wif1 Nxn Ccdc88c Fos Scel Trp63 Smoc2 Pth2r Evc Apoa1 Serpine1 Aim2 Trpm4 C1qtnf4…
0.000478486048541065	93	2751	1.63954829189145	GO:0009653 anatomical structure morphogenesis	http://amigo.geneontology.org/amigo/term/GO:0009653	Sox9 Lama5 Cd40 Tmeff2 Epha4 Kif5c Ngf Efna4 Arhgef2 Spaca1 Dusp4 Dusp5 Foxq1 Whrn Ccdc40 Amot Esm1 Lrtm2 Fry Col22a1 Bmp7 Etv4 Spry2 Trp63 Tnfrsf12a Fgfr1 Ankrd6 Junb Nrg1 Col4a3 Ddr1 Coq8b Hif3a Itga2 Ccdc88c Sfrp4 Rogdi Arc Meltf Nr4a1 Smoc2 Rasal1 Mfge8 Apoa1 Treh Fez1 Wnk4 Wtip Serpine1 Tenm4 Mmp12 Cacna1c Adm2 Lepr Syt17 Cxcl17 Arhgap22 Chil1 Zbtb16 Irx3 Bcl2l11 Dab1 Runx2 Gpc3 Jag2 Phlda2 …
0.000478486048541065	74	2018	1.77845308339733	GO:0009888 tissue development	http://amigo.geneontology.org/amigo/term/GO:0009888	Sox9 Lama5 Scel Popdc2 Tmeff2 Dusp4 Dusp5 Whrn Runx2 Ccdc40 Maff Col22a1 Bmp7 Etv4 Spry2 Trp63 Fgfr1 Smpd3 Ankrd6 Nrg1 Sult2b1 Ddr1 Ggt1 Neurl1a Itga2 Ccdc88c Sfrp4 Fst Epha4 Tagln2 Evc Gpnmb Cdhr2 Wnk4 Serpine1 Nrtn Mmp12 Zbtb16 Cdkn2b Irx3 Gpc3 Pou3f1 Jag2 Phlda2 Ascl1 Btg2 Fos Myc Arc Nr4a1 Hbegf Lmo4 Areg Foxq1 Egr1 Mthfd1l Sh3pxd2b Id1 Adrb2 Dmrta2 Tenm4 Pls1 Junb Socs3 Phgdh Hydin Ager Cd63…
0.0005482572037944	58	1454	1.93461896997246	GO:0051094 positive regulation of developmental process	http://amigo.geneontology.org/amigo/term/GO:0051094	Sox9 Cd40 Ngf Arhgef2 Fgfr1 Nid1 Neurl1a Bmp7 Wif1 Fos Tnfrsf12a Irx3 Runx2 Clcf1 Lrrtm3 Lingo4 Junb Socs3 Lrtm2 Sult2b1 Ager Lpl Etv4 Ascl1 Sfrp4 Fst Myc Trp63 Smoc2 Epha4 Sult1e1 Rasal1 Epo Apoa1 Fez1 Serpine1 Adm2 Syt17 Chil1 Zbtb16 Cdkn2b Tnfsf13 Tead4 Pls1 Gprc5b Dab1 Sh3pxd2b Amot Adrb2 Dmrta2 Tenm4 Ffar4 Nrg1 Lcn2 Slc25a4 Grip1 Trpm4 Bex1
0.000880668551412668	83	2412	1.66890895046475	GO:0048468 cell development	http://amigo.geneontology.org/amigo/term/GO:0048468	Lama5 Ascl1 Tmeff2 Epha4 Kif5c Ngf Efna4 Spaca1 Irx3 Frmd7 Cfap157 Whrn Tenm4 Catsperz Lrtm2 Fry Srrm4 Cfap44 Col22a1 Gp9 Neurl1a Gprc5b Bmp7 Tnfrsf12a Ddx25 Rap1gap2 Clcf1 Sox9 Ager Btg2 Ccdc88c Myc Arc Meltf Areg Rasal1 Epo Apoa1 Fez1 Piwil2 Grip1 Slc26a8 Nrtn Enc1 Gldn Syt17 Cdkn2b Scn1b Dab1 Uchl1 Fgfr1 Runx2 Bex1 Pou3f1 Ddr1 Etv4 Adcy1 Trp63 Popdc2 Armc12 Pde6c Arhgef2 Smpd3 Atoh7 Igsf9 Klc3…
0.000963581783489689	41	905	2.19718756479212	GO:0035239 tube morphogenesis	http://amigo.geneontology.org/amigo/term/GO:0035239	Cd40 Ccdc40 Amot Esm1 Col22a1 Bmp7 Etv4 Tnfrsf12a Col4a3 Hif3a Spry2 Nr4a1 Smoc2 Mfge8 Wnk4 Serpine1 Adm2 Lepr Cxcl17 Arhgap22 Chil1 Sox9 Irx3 Epha4 Fgfr1 Gpc3 Ddr1 Lama5 Myc Trp63 Bcl2l11 Lmo4 Areg Mthfd1l Id1 Junb Lcn2 Adrb2 Setdb2 Hbegf Epo
0.00107438563451111	58	1498	1.87779438073428	GO:0030182 neuron differentiation	http://amigo.geneontology.org/amigo/term/GO:0030182	Lama5 Ascl1 Epha4 Kif5c Ngf Efna4 Arhgef2 Irx3 Frmd7 Atoh7 Whrn Runx2 Epop Tenm4 Lrtm2 Fry Srrm4 Neurl1a Gprc5b Bmp7 Tnfrsf12a Lmo4 Rap1gap2 Ager Btg2 Arc Areg Rasal1 Epo Fgfr1 Fez1 Grip1 Nrtn Enc1 Gldn Syt17 Nrbp2 Sox9 Scn1b Dab1 Bex1 Jag2 Ddr1 Etv4 Adcy1 Pde6c Uchl1 Igsf9 Bicdl1 Dmrta2 Pls1 Sarm1 Phgdh B4galt6 Nrg1 Magi2 Id1 Celsr2
0.00120670670484681	83	2454	1.64034571659371	GO:0007399 nervous system development	http://amigo.geneontology.org/amigo/term/GO:0007399	Sox9 Neurl1a Lama5 Ascl1 Synj2 Epha4 Kif5c Ngf Hsd3b1 Efna4 Arhgef2 Dab1 Irx3 Mst1r Bsn Frmd7 Atoh7 Whrn Runx2 Epop Nexmif Tenm4 Lrtm2 Fry Gpc6 Nrg1 Srrm4 Gprc5b Bmp7 Tnfrsf12a Lmo4 Rap1gap2 Magi2 Clcf1 Lrrtm3 Lingo4 Zbtb16 Coq8b Ager Arnt2 Btg2 Adcy1 Myc Trp63 Rogdi Arc Areg Rasal1 Epo Fgfr1 Fez1 Grip1 Igsf9 Nrtn Bicdl1 Enc1 Gldn Sstr2 Bex1 Sarm1 Syt17 Plppr1 Celsr2 Cdkn2b Nrbp2 Pou3f1 Scn1b Lep…
0.00120670670484681	66	1807	1.77140406879794	GO:0022008 neurogenesis	http://amigo.geneontology.org/amigo/term/GO:0022008	Sox9 Lama5 Ascl1 Epha4 Kif5c Ngf Efna4 Arhgef2 Dab1 Irx3 Frmd7 Atoh7 Whrn Runx2 Epop Nexmif Tenm4 Lrtm2 Fry Srrm4 Neurl1a Gprc5b Bmp7 Tnfrsf12a Lmo4 Rap1gap2 Clcf1 Nrg1 Ager Btg2 Myc Rogdi Arc Areg Rasal1 Epo Fgfr1 Fez1 Grip1 Nrtn Enc1 Gldn Syt17 Celsr2 Cdkn2b Nrbp2 Scn1b Bex1 Lepr Pou3f1 Jag2 Ddr1 Etv4 Adcy1 Pde6c Uchl1 Igsf9 Bicdl1 Dmrta2 Pls1 Sarm1 Phgdh B4galt6 Slc8a3 Magi2 Id1
0.00120670670484681	61	1621	1.82506642262904	GO:0030030 cell projection organization	http://amigo.geneontology.org/amigo/term/GO:0030030	Lama5 Epha4 Kif5c Ngf Efna4 Frmd7 Cfap157 Whrn Ccdc40 Odad1 Septin6 Lrtm2 Fry Hydin Cfap44 Neurl1a Gprc5b Bmp7 Spry2 Tnfrsf12a Rap1gap2 Ager Itga2 Btg2 Arc Prom2 Areg Rasal1 Epo Stk26 Fez1 Grip1 Cdhr2 Wtip Nrtn Enc1 Ubxn10 Syt17 Scn1b Dab1 Fgfr1 Pls1 Bex1 Celsr2 Ddr1 Etv4 Adcy1 Armc12 Uchl1 Atoh7 Igsf9 Klc3 Bicdl1 Gldn Sarm1 Phgdh B4galt6 Lcn2 Magi2 Id1 Nrg1
0.0018191620988087	59	1574	1.81793829643405	GO:0048699 generation of neurons	http://amigo.geneontology.org/amigo/term/GO:0048699	Lama5 Ascl1 Epha4 Kif5c Ngf Efna4 Arhgef2 Dab1 Irx3 Frmd7 Atoh7 Whrn Runx2 Epop Nexmif Tenm4 Lrtm2 Fry Srrm4 Neurl1a Gprc5b Bmp7 Tnfrsf12a Lmo4 Rap1gap2 Nrg1 Ager Btg2 Arc Areg Rasal1 Epo Fgfr1 Fez1 Grip1 Nrtn Enc1 Gldn Syt17 Nrbp2 Sox9 Scn1b Bex1 Jag2 Ddr1 Etv4 Adcy1 Pde6c Uchl1 Igsf9 Bicdl1 Dmrta2 Pls1 Sarm1 Phgdh B4galt6 Celsr2 Magi2 Id1
0.00189540357219403	49	1223	1.94312830426393	GO:0048666 neuron development	http://amigo.geneontology.org/amigo/term/GO:0048666	Lama5 Epha4 Kif5c Ngf Efna4 Frmd7 Whrn Tenm4 Lrtm2 Fry Srrm4 Neurl1a Gprc5b Bmp7 Ascl1 Tnfrsf12a Rap1gap2 Ager Btg2 Arc Areg Rasal1 Epo Fez1 Grip1 Nrtn Enc1 Gldn Syt17 Scn1b Dab1 Fgfr1 Bex1 Ddr1 Etv4 Adcy1 Pde6c Uchl1 Atoh7 Igsf9 Bicdl1 Pls1 Sarm1 Phgdh B4galt6 Magi2 Id1 Nrg1 Celsr2
0.00189540357219403	15	184	3.95371436798157	GO:0050954 sensory perception of mechanical stimulus	http://amigo.geneontology.org/amigo/term/GO:0050954	Myo7b Whrn Itga2 Tecta Myo15 Spry2 Myc Kcnk4 Fgfr1 Asic3 Gjc3 Srrm4 Grm8 Serpinb6a Jag2
0.00194375629138293	60	1623	1.79293516625658	GO:0051240 positive regulation of multicellular organismal process	http://amigo.geneontology.org/amigo/term/GO:0051240	Sox9 Cd40 Ngf Cd14 Adm2 Cxcl17 Neurl1a Fos Tnfrsf12a Aim2 Clcf1 Lrrtm3 Lingo4 Lrtm2 Chil1 Bmp7 Ager Itga2 Lpl Etv4 Elane Fst Myc Smoc2 Epha4 Arhgef2 Panx1 Serpine1 Runx2 C1qtnf4 Inava Tlr1 Zbtb16 Trim6 Tnfsf13 Tead4 Fgfr1 Adrb2 Pls1 Gprc5b Ascl1 Trp63 Pth2r Lcn2 Egr1 Sh3pxd2b Amot Il20rb Dmrta2 Tenm4 Mmp12 Ffar4 Lepr Nrg1 Slc25a4 Scn5a Dusp5 Trpm4 Chil3 Bex1
0.00194375629138293	50	1264	1.91846899712186	GO:0060429 epithelium development	http://amigo.geneontology.org/amigo/term/GO:0060429	Sox9 Lama5 Whrn Ccdc40 Maff Col22a1 Bmp7 Etv4 Spry2 Trp63 Fgfr1 Ankrd6 Sult2b1 Ddr1 Ggt1 Itga2 Ccdc88c Sfrp4 Fst Scel Tmeff2 Tagln2 Cdhr2 Wnk4 Serpine1 Mmp12 Nrg1 Cdkn2b Irx3 Epha4 Gpc3 Pou3f1 Jag2 Ascl1 Myc Hbegf Lmo4 Areg Foxq1 Mthfd1l Id1 Pls1 Socs3 Phgdh Hydin Cd63 Lcn2 Magi2 Setdb2 Epo
0.00203836767729979	3	3	48.4988962472406	GO:0086047 membrane depolarization during Purkinje myocyte cell action potential	http://amigo.geneontology.org/amigo/term/GO:0086047	Scn1b Scn5a Trpm4
0.00215154461478591	41	961	2.06915166091245	GO:0045597 positive regulation of cell differentiation	http://amigo.geneontology.org/amigo/term/GO:0045597	Sox9 Ngf Arhgef2 Fgfr1 Nid1 Neurl1a Bmp7 Wif1 Fos Tnfrsf12a Irx3 Runx2 Clcf1 Junb Socs3 Sult2b1 Ager Lpl Etv4 Ascl1 Sfrp4 Myc Trp63 Epha4 Sult1e1 Epo Apoa1 Fez1 Serpine1 Zbtb16 Cdkn2b Gprc5b Dab1 Sh3pxd2b Dmrta2 Tenm4 Ffar4 Nrg1 Slc25a4 Trpm4 Bex1
0.00221029743443041	93	2923	1.5430712798472	GO:0009966 regulation of signal transduction	http://amigo.geneontology.org/amigo/term/GO:0009966	Neurl1a Bmp7 Ager Cd40 Rhbdf1 Igfbp1 Sfrp4 Fst Spry2 Arc Tnfrsf12a Hbegf Kazald1 Cd63 Mapk8ip1 Arhgef2 Areg Epo Dusp9 Dusp4 Slc25a4 Mst1r Dusp5 Wtip Pak5 Ankrd6 Esm1 Gpr55 Cd14 Gpc3 Trim6 Nid1 Gpnmb Sox9 Jag2 Myc Trp63 Epha4 Ngf Magi2 Ptpre Socs3 Ffar4 Kcp Nrg1 Chil1 Slc2a4 Ccdc88c Scel Smoc2 Uchl1 Cit Rasal1 Fgfr1 Apoa1 Mid1 Serpine1 Trpm4 Rap1gap2 Runx2 C1qtnf4 Dlk1 Inava Adora1 Rgs8 Tlr1 Adrb2…
0.00221029743443041	46	1136	1.96386375649038	GO:0035295 tube development	http://amigo.geneontology.org/amigo/term/GO:0035295	Cd40 Ccdc40 Amot Esm1 Col22a1 Bmp7 Etv4 Spry2 Tnfrsf12a Mmp12 Col4a3 Hif3a Nr4a1 Smoc2 Mfge8 Clmp Wnk4 Serpine1 Adm2 Lepr Cxcl17 Arhgap22 Chil1 Sox9 Irx3 Epha4 Fgfr1 Gpc3 Ddr1 Lama5 Ascl1 Myc Trp63 Bcl2l11 Lmo4 Areg Smpd3 Mthfd1l Id1 Junb Phgdh Lcn2 Adrb2 Setdb2 Hbegf Epo
0.00223461469598693	103	3340	1.49562464475023	GO:0010646 regulation of cell communication	http://amigo.geneontology.org/amigo/term/GO:0010646	Neurl1a Bmp7 Ager Cd40 Rhbdf1 Igfbp1 Sfrp4 Fst Spry2 Arc Tnfrsf12a Grm8 Hbegf Kazald1 Cd63 Mapk8ip1 Ngf Arhgef2 Areg Epo Dusp9 Dusp4 Slc25a4 Mst1r Dusp5 Wtip Pak5 Ankrd6 Esm1 Gpr55 Cd14 Gpc3 Trim6 Nid1 Gpnmb Sox9 Jag2 Rasl10b Myc Trp63 Epha4 Magi2 Ptpre Socs3 Ffar4 Kcp Nrg1 Chil1 Cacna1b Itga2 Slc2a4 Ccdc88c Scel Smoc2 Uchl1 Cit Rasal1 Slc6a1 Fgfr1 Apoa1 Mid1 Serpine1 Trpm4 Plcl1 Rap1gap2 Runx2 C…
0.00223461469598693	44	1075	1.98507110221264	GO:0031175 neuron projection development	http://amigo.geneontology.org/amigo/term/GO:0031175	Lama5 Epha4 Kif5c Ngf Efna4 Frmd7 Whrn Lrtm2 Fry Neurl1a Gprc5b Bmp7 Tnfrsf12a Rap1gap2 Ager Btg2 Arc Areg Rasal1 Epo Fez1 Grip1 Nrtn Enc1 Syt17 Scn1b Dab1 Fgfr1 Bex1 Ddr1 Etv4 Adcy1 Uchl1 Atoh7 Igsf9 Bicdl1 Pls1 Sarm1 Phgdh B4galt6 Magi2 Id1 Nrg1 Celsr2
0.00223461469598693	67	1913	1.69860222089133	GO:0040011 locomotion	http://amigo.geneontology.org/amigo/term/GO:0040011	Lama5 Cd40 Tmeff2 Epha4 Kif5c Efna4 Dab1 Cxcl1 Mst1r Cfap157 Amot Nexmif Catsperz Lrtm2 Gpc3 Gpc6 Cxcl17 Cfap44 Bmp7 Phlda2 Tnfrsf12a Lmo4 Nrg1 Sox9 Ddr1 Ager Itga2 Elane Rhbdf1 Fam107a Spry2 Myc Arc Nr4a1 Smoc2 Hbegf Cd63 Gpnmb Stk26 Fgfr1 Apoa1 Slc26a8 Serpine1 Nrtn Ccdc40 Mmp12 Prtn3 Ascl1 Adora1 Neurl1a Etv4 Scn1b Armc12 Arhgef2 Smpd3 Cln6 Atoh7 Trpm4 Klc3 Ly6k Celsr2 Lcn2 Gstp2 Egr1 Magi2 De…
0.00223461469598693	4	8	24.2494481236203	GO:0072203 cell proliferation involved in metanephros development	http://amigo.geneontology.org/amigo/term/GO:0072203	Bmp7 Myc Gpc3 Egr1
0.00234603714681551	103	3349	1.49160534889991	GO:0023051 regulation of signaling	http://amigo.geneontology.org/amigo/term/GO:0023051	Neurl1a Bmp7 Ager Cd40 Rhbdf1 Igfbp1 Sfrp4 Fst Spry2 Arc Tnfrsf12a Grm8 Hbegf Kazald1 Cd63 Mapk8ip1 Ngf Arhgef2 Areg Epo Dusp9 Dusp4 Slc25a4 Mst1r Dusp5 Wtip Pak5 Ankrd6 Esm1 Gpr55 Cd14 Gpc3 Trim6 Nid1 Gpnmb Sox9 Jag2 Rasl10b Myc Trp63 Epha4 Magi2 Ptpre Socs3 Ffar4 Kcp Nrg1 Chil1 Cacna1b Itga2 Slc2a4 Ccdc88c Scel Smoc2 Uchl1 Cit Rasal1 Slc6a1 Fgfr1 Apoa1 Mid1 Serpine1 Trpm4 Plcl1 Rap1gap2 Runx2 C…
0.00265366914820946	63	1776	1.72040003579739	GO:0010647 positive regulation of cell communication	http://amigo.geneontology.org/amigo/term/GO:0010647	Bmp7 Cd40 Arc Tnfrsf12a Hbegf Areg Epo Mst1r Ankrd6 Esm1 Gpr55 Cd14 Gpc3 Trim6 Nid1 Gpnmb Jag2 Rasl10b Myc Trp63 Epha4 Ngf Ffar4 Kcp Nrg1 Chil1 Cacna1b Ager Itga2 Slc2a4 Sfrp4 Spry2 Scel Smoc2 Cd63 Fgfr1 Apoa1 Mid1 Trpm4 C1qtnf4 Inava Adora1 Tlr1 Adrb2 Cxcl17 Cdkn2b Gprc5b Frmd7 Sox9 Neurl1a Ascl1 Adcy1 Fam107a Mapk8ip1 Evc Serpina12 Mmp12 Slc8a3 Bcl2l11 Smpd3 Rasd2 Lepr Clcf1
0.00285018975172667	63	1782	1.71460744308426	GO:0023056 positive regulation of signaling	http://amigo.geneontology.org/amigo/term/GO:0023056	Bmp7 Cd40 Arc Tnfrsf12a Hbegf Areg Epo Mst1r Ankrd6 Esm1 Gpr55 Cd14 Gpc3 Trim6 Nid1 Gpnmb Jag2 Rasl10b Myc Trp63 Epha4 Ngf Ffar4 Kcp Nrg1 Chil1 Cacna1b Ager Itga2 Slc2a4 Sfrp4 Spry2 Scel Smoc2 Cd63 Fgfr1 Apoa1 Mid1 Trpm4 C1qtnf4 Inava Adora1 Tlr1 Adrb2 Cxcl17 Cdkn2b Gprc5b Frmd7 Sox9 Neurl1a Ascl1 Adcy1 Fam107a Mapk8ip1 Evc Serpina12 Mmp12 Slc8a3 Bcl2l11 Smpd3 Rasd2 Lepr Clcf1
0.00325139373658527	35	791	2.14596886049737	GO:0000165 MAPK cascade	http://amigo.geneontology.org/amigo/term/GO:0000165	Ager Spry2 Mapk8ip1 Dusp9 Dusp4 Dusp5 Pak5 Ankrd6 Gpnmb Sox9 Epha4 Nrg1 Bmp7 Cd40 Map3k6 Uchl1 Epo Fgfr1 Mst1r Mid1 Inava Adora1 Adrb2 Gpr55 Cxcl17 Chil1 Wnk4 Id1 Ffar4 Sfrp4 Myc Ngf Gstp2 Lepr Clcf1
0.00367236358252738	10	94	5.15945704757879	GO:0042475 odontogenesis of dentin-containing tooth	http://amigo.geneontology.org/amigo/term/GO:0042475	Bmp7 Rogdi Serpine1 Bcl2l11 Jag2 Lama5 Fst Trp63 Smpd3 Runx2
0.00371646589089069	13	158	3.99041551401347	GO:0030856 regulation of epithelial cell differentiation	http://amigo.geneontology.org/amigo/term/GO:0030856	Maff Bmp7 Spry2 Sult2b1 Etv4 Sfrp4 Serpine1 Cdkn2b Fst Sox9 Ascl1 Trp63 Id1
0.00374246252443794	27	543	2.41154732721086	GO:0002009 morphogenesis of an epithelium	http://amigo.geneontology.org/amigo/term/GO:0002009	Sox9 Lama5 Ccdc40 Bmp7 Etv4 Trp63 Fgfr1 Ankrd6 Ddr1 Tmeff2 Wnk4 Mmp12 Irx3 Spry2 Epha4 Gpc3 Jag2 Fst Myc Hbegf Lmo4 Areg Foxq1 Mthfd1l Socs3 Lcn2 Setdb2
0.00477352500926048	3	4	36.3741721854305	GO:0086017 Purkinje myocyte action potential	http://amigo.geneontology.org/amigo/term/GO:0086017	Scn1b Scn5a Trpm4
0.00580850344801965	30	656	2.21793732837991	GO:0048729 tissue morphogenesis	http://amigo.geneontology.org/amigo/term/GO:0048729	Sox9 Lama5 Ccdc40 Bmp7 Etv4 Trp63 Fgfr1 Ankrd6 Ddr1 Itga2 Tmeff2 Wnk4 Mmp12 Nrg1 Irx3 Spry2 Epha4 Gpc3 Jag2 Fst Myc Hbegf Lmo4 Areg Foxq1 Mthfd1l Socs3 Lcn2 Setdb2 Epo
0.00580850344801965	60	1724	1.68789662113366	GO:0048870 cell motility	http://amigo.geneontology.org/amigo/term/GO:0048870	Lama5 Cd40 Tmeff2 Dab1 Cxcl1 Mst1r Cfap157 Amot Nexmif Catsperz Gpc3 Gpc6 Cxcl17 Cfap44 Phlda2 Tnfrsf12a Lmo4 Nrg1 Sox9 Ddr1 Ager Itga2 Elane Rhbdf1 Fam107a Spry2 Myc Arc Nr4a1 Smoc2 Hbegf Cd63 Epha4 Gpnmb Stk26 Fgfr1 Slc26a8 Serpine1 Nrtn Ccdc40 Mmp12 Prtn3 Bmp7 Ascl1 Adora1 Neurl1a Armc12 Arhgef2 Smpd3 Apoa1 Trpm4 Klc3 Ly6k Celsr2 Lcn2 Gstp2 Egr1 Magi2 Defb1 Bex4
0.00580850344801965	60	1724	1.68789662113366	GO:0051674 localization of cell	http://amigo.geneontology.org/amigo/term/GO:0051674	Lama5 Cd40 Tmeff2 Dab1 Cxcl1 Mst1r Cfap157 Amot Nexmif Catsperz Gpc3 Gpc6 Cxcl17 Cfap44 Phlda2 Tnfrsf12a Lmo4 Nrg1 Sox9 Ddr1 Ager Itga2 Elane Rhbdf1 Fam107a Spry2 Myc Arc Nr4a1 Smoc2 Hbegf Cd63 Epha4 Gpnmb Stk26 Fgfr1 Slc26a8 Serpine1 Nrtn Ccdc40 Mmp12 Prtn3 Bmp7 Ascl1 Adora1 Neurl1a Armc12 Arhgef2 Smpd3 Apoa1 Trpm4 Klc3 Ly6k Celsr2 Lcn2 Gstp2 Egr1 Magi2 Defb1 Bex4
0.00588418675690164	88	2831	1.50756018006258	GO:0009605 response to external stimulus	http://amigo.geneontology.org/amigo/term/GO:0009605	Ggt1 Ager Lama5 Slpi Cd40 Wfdc15b Epha4 Apcs Kif5c Efna4 Cxcl1 Aim2 Defb1 Tlr1 Cd14 Lrtm2 Cxcl17 Trim6 Wfdc3 Sox9 Bmp7 Lpl Fos Lcn2 Slc12a3 Whrn Runx2 Rab11fip5 Ffar4 Klrb1b Itga2 Ascl1 Elane Btg2 Ifi27l2b Scel Myc Nr4a1 Cdkn1a Smoc2 Hbegf Kcnk4 Cd63 Arhgef2 Smpdl3b Epo Asns Rab38 Stk26 Fgfr1 Hp Apoa1 Mst1r Tspan8 Serpine1 Elapor1 Cacna2d4 Inava Adora1 Sstr2 Sarm1 Ifnlr1 Chil1 Jchain Cdkn2b Fkbp5…
0.00645166529262697	56	1582	1.7167750883979	GO:0120036 plasma membrane bounded cell projection organization	http://amigo.geneontology.org/amigo/term/GO:0120036	Lama5 Epha4 Kif5c Ngf Efna4 Frmd7 Cfap157 Whrn Ccdc40 Odad1 Septin6 Lrtm2 Fry Hydin Cfap44 Neurl1a Gprc5b Bmp7 Tnfrsf12a Rap1gap2 Ager Btg2 Arc Areg Rasal1 Epo Stk26 Fez1 Grip1 Cdhr2 Nrtn Enc1 Ubxn10 Syt17 Scn1b Dab1 Fgfr1 Pls1 Bex1 Celsr2 Ddr1 Etv4 Adcy1 Armc12 Uchl1 Atoh7 Igsf9 Klc3 Bicdl1 Gldn Sarm1 Phgdh B4galt6 Magi2 Id1 Nrg1
0.00681543093135096	74	2283	1.57201853801831	GO:0050790 regulation of catalytic activity	http://amigo.geneontology.org/amigo/term/GO:0050790	Apoc2 Ddr1 Spry2 Hbegf Epha4 Areg Fgfr1 Apoa1 Mst1r Trib3 Rap1gap2 Serpina12 Gpr55 Serpinb6a Nrg1 Arhgap22 Serpina1e Cdkn2b Myc Nr4a1 Cdkn1a Lmo4 Epo Wnk4 Aim2 Cacna1c Chil1 Gprc5b Bmp7 Ager Itga2 Slpi Cd40 Wfdc15b Serpina3n Ccdc88c Itih5 Apcs Prom2 Ngf Arhgef2 Uchl1 Cit Rasal1 Calml4 Frmd7 Serpine1 Egr1 Magi2 Sh3pxd2b Adora1 Rgs8 Adrb2 A2ml1 Socs3 Gpc3 Fry Prtn3 Mgst2 Wfdc3 Col4a3 Dab1 Lepr Neur…
0.00733910201779503	55	1556	1.71429260514025	GO:0009967 positive regulation of signal transduction	http://amigo.geneontology.org/amigo/term/GO:0009967	Bmp7 Cd40 Tnfrsf12a Hbegf Areg Epo Mst1r Ankrd6 Esm1 Gpr55 Cd14 Gpc3 Trim6 Nid1 Gpnmb Jag2 Myc Trp63 Epha4 Ngf Ffar4 Kcp Nrg1 Chil1 Ager Slc2a4 Sfrp4 Spry2 Scel Smoc2 Cd63 Fgfr1 Apoa1 Mid1 Trpm4 C1qtnf4 Inava Adora1 Tlr1 Adrb2 Cxcl17 Cdkn2b Gprc5b Frmd7 Sox9 Neurl1a Ascl1 Mapk8ip1 Evc Serpina12 Mmp12 Bcl2l11 Smpd3 Rasd2 Lepr
0.00733910201779503	83	2651	1.51844903376876	GO:0050793 regulation of developmental process	http://amigo.geneontology.org/amigo/term/GO:0050793	Sox9 Cd40 Ascl1 Ngf Arhgef2 Dusp9 Fgfr1 Runx2 Maff Nid1 Neurl1a Bmp7 Phlda2 Wif1 Fos Spry2 Myc Tnfrsf12a Irx3 Ankrd6 Clcf1 Lrrtm3 Lingo4 Junb Socs3 Lrtm2 Zbtb16 Col4a3 Sult2b1 Ager Lpl Lama5 Etv4 Sfrp4 Fst Trp63 Arc Meltf Smoc2 Epha4 Apcs Sult1e1 Areg Rasal1 Epo Apoa1 Fez1 Wtip Serpine1 Amot Tenm4 Gpr55 Adm2 Syt17 Chil1 Cdkn2b Tnfsf13 Dab1 Tead4 Id1 Adrb2 Pls1 Gprc5b Cdkn1a Bcl2l11 Lmo4 Smpd3 Tri…
0.00780625755429223	38	943	1.95435637051447	GO:0007167 enzyme linked receptor protein signaling pathway	http://amigo.geneontology.org/amigo/term/GO:0007167	Ddr1 Bmp7 Rhbdf1 Igfbp1 Fst Spry2 Hbegf Cd63 Epha4 Ngf Efna4 Areg Fgfr1 Mst1r Esm1 Nrg1 Sox9 Smpd3 Egr1 Magi2 Ptpre Id1 Socs3 Afp Kcp Slc2a4 Fos Smoc2 Adora1 Cdkn2b Nrtn Col4a3 Neurl1a Sfrp4 Runx2 Serpina12 Gpc3 Bex1
0.00799641505740051	15	226	3.21895329074606	GO:0009612 response to mechanical stimulus	http://amigo.geneontology.org/amigo/term/GO:0009612	Sox9 Fos Whrn Itga2 Cd40 Btg2 Scel Kcnk4 Asns Chil1 Myc Atoh7 Asic3 Tmem150c Grm8
0.00799641505740051	108	3704	1.4141146853947	GO:0048513 animal organ development	http://amigo.geneontology.org/amigo/term/GO:0048513	Sox9 Phlda2 Lama5 Ascl1 Spry2 Popdc2 Synj2 Myo7b Tmeff2 Hsd3b1 Dab1 Cyp4a31 Tead4 Dusp9 Whrn Runx2 Ccdc40 Nrg1 Col4a4 Gp9 Bmp7 Etv4 Fos Trp63 Rogdi Lmo4 Cxcl1 Epo Fgfr1 Smpd3 Ankrd6 Clcf1 Mmp12 Zbtb16 Jag2 Ddr1 Coq8b Ggt1 Neurl1a Ager Itga2 Arnt2 Adcy1 Sfrp4 Fst Scel Myc Epha4 Apcs Evc Cit Asns Gpnmb Treh Fez1 Wnk4 Atoh7 Serpine1 Nrtn Sh3pxd2b Sstr2 Gpr55 Cacna1c Prtn3 Chil1 Cdkn2b Pou3f1 Irx3 Bc…
0.00799641505740051	44	1160	1.83961330592982	GO:0072359 circulatory system development	http://amigo.geneontology.org/amigo/term/GO:0072359	Sox9 Cd40 Popdc2 Dusp9 Ccdc40 Amot Esm1 Col22a1 Tnfrsf12a Nrg1 Col4a3 Hif3a Bmp7 Ascl1 Spry2 Nr4a1 Smoc2 Mfge8 Serpine1 Sh3pxd2b Cacna1c Adm2 Lepr Cxcl17 Arhgap22 Chil1 Fgfr1 Id1 Nxn Cdkn1a Lmo4 Irx3 Scn5a Tenm4 Junb Socs3 Gpc3 Anks6 Slc25a4 Egr1 Adrb2 Setdb2 Hbegf Epo
0.00799641505740051	4	12	16.1662987490802	GO:1900272 negative regulation of long-term synaptic potentiation	http://amigo.geneontology.org/amigo/term/GO:1900272	Ager Adora1 Epha4 Fam107a
0.00800044214281151	31	713	2.10864766292351	GO:0043408 regulation of MAPK cascade	http://amigo.geneontology.org/amigo/term/GO:0043408	Ager Spry2 Mapk8ip1 Dusp9 Dusp4 Dusp5 Pak5 Ankrd6 Gpnmb Epha4 Bmp7 Cd40 Uchl1 Epo Fgfr1 Mst1r Mid1 Inava Adora1 Adrb2 Gpr55 Cxcl17 Nrg1 Chil1 Id1 Ffar4 Sfrp4 Ngf Gstp2 Lepr Clcf1
0.00800044214281151	3	5	29.0993377483444	GO:0086029 Purkinje myocyte to ventricular cardiac muscle cell signaling	http://amigo.geneontology.org/amigo/term/GO:0086029	Scn1b Scn5a Trpm4
0.00800044214281151	3	5	29.0993377483444	GO:0086045 membrane depolarization during AV node cell action potential	http://amigo.geneontology.org/amigo/term/GO:0086045	Scn5a Trpm4 Cacna1c
0.00800044214281151	3	5	29.0993377483444	GO:0086068 Purkinje myocyte to ventricular cardiac muscle cell communication	http://amigo.geneontology.org/amigo/term/GO:0086068	Scn1b Scn5a Trpm4
0.00800044214281151	3	5	29.0993377483444	GO:1990646 cellular response to prolactin	http://amigo.geneontology.org/amigo/term/GO:1990646	Akr1c18 Fos Myc
0.00870774623277007	8	70	5.54273099968464	GO:0045600 positive regulation of fat cell differentiation	http://amigo.geneontology.org/amigo/term/GO:0045600	Wif1 Bmp7 Lpl Sult1e1 Zbtb16 Sh3pxd2b Ffar4 Trpm4
0.00905762669933376	11	133	4.01118690766652	GO:0042476 odontogenesis	http://amigo.geneontology.org/amigo/term/GO:0042476	Bmp7 Fgfr1 Rogdi Serpine1 Bcl2l11 Jag2 Lama5 Fst Trp63 Smpd3 Runx2
0.00976679468977793	4	13	14.9227373068433	GO:0045741 positive regulation of epidermal growth factor-activated receptor activity	http://amigo.geneontology.org/amigo/term/GO:0045741	Hbegf Areg Adora1 Neurl1a
0.0108699184450463	27	596	2.19709764878439	GO:0007169 transmembrane receptor protein tyrosine kinase signaling pathway	http://amigo.geneontology.org/amigo/term/GO:0007169	Ddr1 Rhbdf1 Igfbp1 Spry2 Hbegf Cd63 Epha4 Ngf Efna4 Areg Fgfr1 Mst1r Esm1 Nrg1 Sox9 Ptpre Socs3 Slc2a4 Smoc2 Adora1 Nrtn Col4a3 Neurl1a Smpd3 Runx2 Serpina12 Bex1
0.0108699184450463	10	114	4.25428914449479	GO:0045666 positive regulation of neuron differentiation	http://amigo.geneontology.org/amigo/term/GO:0045666	Arhgef2 Bmp7 Irx3 Ascl1 Epo Fgfr1 Fez1 Gprc5b Dab1 Ngf
0.0110669438217317	88	2914	1.46462006511914	GO:0032879 regulation of localization	http://amigo.geneontology.org/amigo/term/GO:0032879	Cd40 Scn1b Rhbdf1 Arc Slc25a4 Apoa1 Lgi3 Wnk4 Amot Nexmif Gpc3 Syt17 Gpc6 Cxcl17 Trim6 Gp9 Phlda2 Rasl10b Lmo4 Mfge8 Bsn Trib3 Reep2 Magi2 Mtcl1 Ffar4 Nrg1 Sox9 Apoc2 Cacna1b Ager Itga2 Lpl Lama5 Elane Sfrp4 Fam107a Spry2 Myc Scn8a Smoc2 Hbegf Kcnk4 Cd63 Tmeff2 Epha4 Prom2 Epo Gpnmb Slc6a1 Stk26 Fgfr1 Fez1 Scn5a Fxyd7 Serpine1 Ankrd13b Trpm4 Sv2a Ccdc40 Cacna2d4 Adora1 Adrb2 Mchr1 Cacna1c Lepr Pr…
0.0110669438217317	12	161	3.61482456501172	GO:0072006 nephron development	http://amigo.geneontology.org/amigo/term/GO:0072006	Col4a4 Bmp7 Wnk4 Sox9 Irx3 Gpc3 Nid1 Lama5 Myc Col4a3 Egr1 Magi2
0.0115475909682911	12	162	3.59251083312893	GO:0007613 memory	http://amigo.geneontology.org/amigo/term/GO:0007613	Ngf Slc2a4 Arc Kcnk4 Adcy1 Pak5 Slc6a1 Slc8a3 Lcn2 Trpm4 Egr1 Nrg1
0.0122316427328292	31	739	2.03445978844988	GO:0006954 inflammatory response	http://amigo.geneontology.org/amigo/term/GO:0006954	Ggt1 Ager Cd40 Elane Ptgfr Cxcl1 Hp Tlr1 Cd14 Cxcl17 Aim2 Ffar4 Itga2 Mep1b Smpdl3b Epo Apoa1 Serpine1 Chil3 Adora1 Defb1 Chil1 Lpl Socs3 Gprc5b Adcy1 Wnk4 Il20rb Fgfr1 Adrb2 Clcf1
0.0122316427328292	37	945	1.89889858322529	GO:0010562 positive regulation of phosphorus metabolic process	http://amigo.geneontology.org/amigo/term/GO:0010562	Apoc2 Ddr1 Bmp7 Cd40 Hbegf Epha4 Ngf Areg Fgfr1 Mst1r Clcf1 Nrg1 Sox9 Lmo4 Epo Gpnmb Wnk4 Chil1 Gprc5b Card14 Ager Itga2 Spry2 Myc Cdkn1a Prom2 Arhgef2 Rab38 Egr1 Magi2 Adora1 Adrb2 Lepr Trim6 Dab1 Neurl1a Tlr1
0.0122316427328292	21	416	2.44826158940397	GO:0045860 positive regulation of protein kinase activity	http://amigo.geneontology.org/amigo/term/GO:0045860	Hbegf Areg Nrg1 Epha4 Epo Wnk4 Chil1 Gprc5b Cd40 Spry2 Cdkn1a Ngf Fgfr1 Mst1r Egr1 Adora1 Adrb2 Dab1 Neurl1a Ager Tlr1
0.0122316427328292	37	945	1.89889858322529	GO:0045937 positive regulation of phosphate metabolic process	http://amigo.geneontology.org/amigo/term/GO:0045937	Apoc2 Ddr1 Bmp7 Cd40 Hbegf Epha4 Ngf Areg Fgfr1 Mst1r Clcf1 Nrg1 Sox9 Lmo4 Epo Gpnmb Wnk4 Chil1 Gprc5b Card14 Ager Itga2 Spry2 Myc Cdkn1a Prom2 Arhgef2 Rab38 Egr1 Magi2 Adora1 Adrb2 Lepr Trim6 Dab1 Neurl1a Tlr1
0.0122316427328292	19	355	2.59571557379598	GO:0050890 cognition	http://amigo.geneontology.org/amigo/term/GO:0050890	Ngf Ager Slc2a4 Fos Arc Kcnk4 Slc6a1 Adora1 Adcy1 Pak5 Btg2 Fam107a Cacna1c Slc8a3 Lcn2 Trpm4 Egr1 Adrb2 Nrg1
0.0122316427328292	41	1090	1.82427040929988	GO:0051270 regulation of cellular component movement	http://amigo.geneontology.org/amigo/term/GO:0051270	Cd40 Amot Nexmif Cxcl17 Phlda2 Lmo4 Nrg1 Sox9 Ager Itga2 Lama5 Elane Fam107a Spry2 Myc Smoc2 Hbegf Tmeff2 Epha4 Gpnmb Stk26 Fgfr1 Fez1 Scn5a Serpine1 Trpm4 Ccdc40 Adora1 Cacna1c Bmp7 Arhgef2 Smpd3 Atoh7 Cd63 Lcn2 Gstp2 Egr1 Magi2 Defb1 Bex4 Mmp12
0.0122316427328292	3	6	24.2494481236203	GO:1990637 response to prolactin	http://amigo.geneontology.org/amigo/term/GO:1990637	Akr1c18 Fos Myc
0.0122568723617449	28	640	2.12182671081678	GO:0048598 embryonic morphogenesis	http://amigo.geneontology.org/amigo/term/GO:0048598	Dusp4 Dusp5 Whrn Ccdc40 Bmp7 Itga2 Apoa1 Cacna1c Zbtb16 Irx3 Sox9 Spry2 Trp63 Bcl2l11 Fgfr1 Runx2 Gpc3 Jag2 Lama5 Myc Lmo4 Mthfd1l Amot Myo15 Tenm4 Pls1 Socs3 Setdb2
0.0125775236859135	15	244	2.98148952339594	GO:0006814 sodium ion transport	http://amigo.geneontology.org/amigo/term/GO:0006814	Scn1b Slc6a1 Slc12a3 Scn5a Wnk4 Asic3 Slc8a3 Scn8a Slc4a9 Slc10a6 Slc13a1 Slc41a3 Trpm4 Adrb2 Cxcl1
0.0125775236859135	10	119	4.07553749976812	GO:0098659 inorganic cation import across plasma membrane	http://amigo.geneontology.org/amigo/term/GO:0098659	Cacna1b Slc12a3 Wnk4 Cacna1c Slc8a3 Slc6a1 Trpm4 Lcn2 Scn5a Adrb2
0.0125775236859135	10	119	4.07553749976812	GO:0099587 inorganic ion import across plasma membrane	http://amigo.geneontology.org/amigo/term/GO:0099587	Cacna1b Slc12a3 Wnk4 Cacna1c Slc8a3 Slc6a1 Trpm4 Lcn2 Scn5a Adrb2
0.0126815384033707	17	301	2.7391403196116	GO:0046394 carboxylic acid biosynthetic process	http://amigo.geneontology.org/amigo/term/GO:0046394	Lpl Elovl7 Cyp39a1 Psat1 Scd2 Cyp4a31 Asns Apoa1 Mgst2 Ldhb Apoc2 Mthfd1l Rbp1 Phgdh Ggt1 Trib3 Gstp2
0.0126815384033707	26	578	2.18161124987588	GO:0051347 positive regulation of transferase activity	http://amigo.geneontology.org/amigo/term/GO:0051347	Ddr1 Hbegf Epha4 Areg Fgfr1 Mst1r Nrg1 Lmo4 Epo Trib3 Wnk4 Chil1 Gprc5b Cd40 Spry2 Cdkn1a Ngf Apoa1 Egr1 Adora1 Adrb2 Dab1 Neurl1a Ager Myc Tlr1
0.0131724003752877	28	646	2.10211934198566	GO:0045859 regulation of protein kinase activity	http://amigo.geneontology.org/amigo/term/GO:0045859	Spry2 Hbegf Areg Trib3 Nrg1 Cdkn2b Cdkn1a Epha4 Epo Wnk4 Chil1 Gprc5b Bmp7 Cd40 Ngf Uchl1 Fgfr1 Mst1r Egr1 Adora1 Adrb2 Dab1 Neurl1a Ager Slc8a3 Mapk8ip1 Gstp2 Tlr1
0.0132270699799835	17	303	2.72106018548875	GO:0016053 organic acid biosynthetic process	http://amigo.geneontology.org/amigo/term/GO:0016053	Lpl Elovl7 Cyp39a1 Psat1 Scd2 Cyp4a31 Asns Apoa1 Mgst2 Ldhb Apoc2 Mthfd1l Rbp1 Phgdh Ggt1 Trib3 Gstp2
0.0132270699799835	23	485	2.29994765708564	GO:0033674 positive regulation of kinase activity	http://amigo.geneontology.org/amigo/term/GO:0033674	Ddr1 Hbegf Epha4 Areg Fgfr1 Mst1r Nrg1 Lmo4 Epo Wnk4 Chil1 Gprc5b Cd40 Spry2 Cdkn1a Ngf Egr1 Adora1 Adrb2 Dab1 Neurl1a Ager Tlr1
0.0132270699799835	7	59	5.75410633441838	GO:0061098 positive regulation of protein tyrosine kinase activity	http://amigo.geneontology.org/amigo/term/GO:0061098	Hbegf Areg Adora1 Nrg1 Epha4 Neurl1a Gprc5b
0.0135251868865323	31	751	2.00195177585148	GO:0043549 regulation of kinase activity	http://amigo.geneontology.org/amigo/term/GO:0043549	Ddr1 Spry2 Hbegf Epha4 Areg Fgfr1 Mst1r Trib3 Nrg1 Cdkn2b Cdkn1a Lmo4 Epo Wnk4 Chil1 Gprc5b Bmp7 Cd40 Ngf Uchl1 Egr1 Adora1 Adrb2 Socs3 Dab1 Neurl1a Ager Slc8a3 Mapk8ip1 Gstp2 Tlr1
0.0135251868865323	60	1825	1.59448426018325	GO:1901700 response to oxygen-containing compound	http://amigo.geneontology.org/amigo/term/GO:1901700	Slc2a4 Nr4a1 Scd2 Hsd3b1 Cxcl1 Sstr2 Cd14 Sox9 Neurl1a Lpl Gprc6a Ptgfr Areg Mt1 Slc12a3 Smpd3 Trib3 Trpm4 Egr1 Runx2 Ptpre Socs3 Serpina1e Cacna1b Ggt1 Bmp7 Ager Itga2 Ascl1 Btg2 Igfbp1 Akr1c18 Fos Myc Kcnk4 Arhgef2 Epo Asns Slc6a1 Stk26 Pdk3 Serpine1 Inava Defb1 Adrb2 Glp2r Trim6 Col4a3 Elane Epha4 Slpi Panx1 Serpina12 Sarm1 Rab11fip5 Lcn2 Rgs8 Lepr Slc8a3 Adcy1
0.0135252497440684	18	334	2.61371297140818	GO:0001822 kidney development	http://amigo.geneontology.org/amigo/term/GO:0001822	Cyp4a31 Col4a4 Zbtb16 Bmp7 Wnk4 Sox9 Irx3 Epha4 Bcl2l11 Fgfr1 Gpc3 Nid1 Lama5 Myc Anks6 Col4a3 Egr1 Magi2
0.0136236742167744	7	60	5.65820456217807	GO:0030858 positive regulation of epithelial cell differentiation	http://amigo.geneontology.org/amigo/term/GO:0030858	Bmp7 Sult2b1 Etv4 Sfrp4 Serpine1 Cdkn2b Sox9
0.0136236742167744	9	100	4.36490066225166	GO:0032611 interleukin-1 beta production	http://amigo.geneontology.org/amigo/term/GO:0032611	Aim2 Panx1 Apoa1 Inava Ffar4 Ager Lpl Egr1 Gstp2
0.0136236742167744	9	100	4.36490066225166	GO:0032651 regulation of interleukin-1 beta production	http://amigo.geneontology.org/amigo/term/GO:0032651	Aim2 Panx1 Apoa1 Inava Ffar4 Ager Lpl Egr1 Gstp2
0.0141484185792938	13	197	3.20043477773669	GO:0098739 import across plasma membrane	http://amigo.geneontology.org/amigo/term/GO:0098739	Cacna1b Slc12a3 Wnk4 Cacna1c AU018091 Slc8a3 Slc19a1 Slc6a1 Trpm4 Lrrc8e Lcn2 Scn5a Adrb2
0.0146425086140687	10	124	3.91120131026134	GO:0030048 actin filament-based movement	http://amigo.geneontology.org/amigo/term/GO:0030048	Scn1b Myo7b Myo5c Myo15 Epdr1 Ccdc88c Scn5a Trpm4 Adora1 Cacna1c
0.0146425086140687	77	2517	1.48367700080951	GO:0035556 intracellular signal transduction	http://amigo.geneontology.org/amigo/term/GO:0035556	Ager Cd40 Spry2 Mapk8ip1 Arhgef2 Epo Tead4 Dusp9 Dusp4 Mst1r Dusp5 Wnk4 Wtip Plcl1 Pak5 Ankrd6 Gpr55 Cd14 Mok Nrg1 Trim6 Nrbp2 Gpnmb Sox9 Myc Cdkn1a Epha4 Ngf Ffar4 Chil1 Bmp7 Wsb1 Adcy1 Ccdc88c Adcy2 Hbegf Bcl2l11 Ptgfr Map3k6 Uchl1 Cit Rasal1 Asb5 Fgfr1 Apoa1 Trib3 Mid1 Trpm4 Rap1gap2 Magi2 C1qtnf4 Inava Amot Adora1 Adrb2 Socs3 Cxcl17 Arhgap33os Gprc5b Frmd7 Ifi27l2b Trp63 Dab1 Mt1 Smpd3 Serpin…
0.0148079143855602	24	525	2.21709239987386	GO:1901652 response to peptide	http://amigo.geneontology.org/amigo/term/GO:1901652	Slc2a4 Nr4a1 Trib3 Egr1 Ptpre Socs3 Serpina1e Cacna1b Bmp7 Lpl Btg2 Igfbp1 Akr1c18 Fos Myc Arhgef2 Areg Inava Adrb2 Glp2r Ager Epha4 Smpd3 Serpina12
0.015121643590571	6	44	6.61348585189645	GO:0007616 long-term memory	http://amigo.geneontology.org/amigo/term/GO:0007616	Slc2a4 Arc Adcy1 Lcn2 Trpm4 Egr1
0.015121643590571	6	44	6.61348585189645	GO:0050974 detection of mechanical stimulus involved in sensory perception	http://amigo.geneontology.org/amigo/term/GO:0050974	Whrn Itga2 Myc Kcnk4 Asic3 Grm8
0.0155223630257003	109	3869	1.36634264433942	GO:0048583 regulation of response to stimulus	http://amigo.geneontology.org/amigo/term/GO:0048583	Ggt1 Neurl1a Bmp7 Ager Cd40 Rhbdf1 Igfbp1 Sfrp4 Fst Spry2 Arc Tnfrsf12a Hbegf Kazald1 Cd63 Apcs Mapk8ip1 Arhgef2 Ermap Areg Epo Dusp9 Dusp4 Slc25a4 Mst1r Dusp5 Wtip Aim2 Pak5 Ankrd6 Esm1 Tlr1 Gpr55 Cd14 Gpc3 Cxcl17 Trim6 Nid1 Gpnmb Sox9 Jag2 Myc Trp63 Epha4 Ngf Cxcl1 Magi2 Clcf1 Ptpre Socs3 Ffar4 Kcp Nrg1 Chil1 Klrb1b Itga2 Lpl Slc2a4 Ccdc88c Scel Smoc2 Uchl1 Cit Rasal1 Stk26 Fgfr1 Apoa1 Tspan8 M…
0.0160128115887715	79	2611	1.4674120273964	GO:0051246 regulation of protein metabolic process	http://amigo.geneontology.org/amigo/term/GO:0051246	Bmp7 Cd40 Spry2 Hbegf Ngf Areg Rbm3 Asb5 Trib3 Clcf1 Serpina12 Serpinb6a Nrg1 Serpina1e Cdkn2b Eif4ebp3 Sox9 Myc Nr4a1 Cdkn1a Epha4 Epo Gpnmb Apoa1 Ddx25 Piwil2 Wnk4 Aim2 Socs3 Gpc3 Fry Chil1 Neurl1a Gprc5b Card14 Ager Itga2 Slpi Wfdc15b Rhbdf1 Btg2 Serpina3n Fam107a Meltf Itih5 Apcs Prom2 Arhgef2 Uchl1 Rtn2 Fgfr1 Cln6 Mst1r Serpine1 Egr1 Magi2 Inava Enc1 Adora1 Lrrtm3 Adrb2 A2ml1 Angptl8 Lepr Tr…
0.0166255523421196	14	229	2.96499802384877	GO:0030100 regulation of endocytosis	http://amigo.geneontology.org/amigo/term/GO:0030100	Arc Gpc3 Apoc2 Itga2 Sfrp4 Cd63 Prom2 Serpine1 Ankrd13b Magi2 Dnajc6 Cd14 Ager Nrg1
0.0166422542703208	43	1199	1.73932655432139	GO:0009628 response to abiotic stimulus	http://amigo.geneontology.org/amigo/term/GO:0009628	Hif3a Wtip Hsbp1l1 Sox9 Slc2a4 Fos Myc Cdkn1a Epo Rbm3 Asic3 Egr1 Whrn Slc8a3 Itga2 Lpl Arnt2 Cd40 Ascl1 Elane Btg2 Scel Nr4a1 Kcnk4 Epha4 Asns Xrra1 Pdk3 Cacna2d4 Adora1 Myo15 Lrrc8e Cd14 Chil1 Adrb2 Ager Pde6c Atoh7 Tmem150c Cacna1c Grm8 Rab11fip5 Serpinb6a
0.016899017187966	43	1201	1.73643009045075	GO:0010628 positive regulation of gene expression	http://amigo.geneontology.org/amigo/term/GO:0010628	Cd40 Rbm3 Cd14 Cxcl17 Etv4 Ptgfr Aim2 Whrn Runx2 Clcf1 Id1 Nrg1 Chil1 Pou3f1 Sox9 Bmp7 Ager Itga2 Lpl Elane Sfrp4 Spry2 Meltf Ngf Arhgef2 Panx1 Serpine1 Egr1 C1qtnf4 Inava Tlr1 Angptl8 Adm2 Trim6 Tnfsf13 Gprc5b Piwil2 Sh3pxd2b Il20rb Mmp12 Myc Lcn2 Chil3
0.016899017187966	74	2416	1.48547943803634	GO:0032268 regulation of cellular protein metabolic process	http://amigo.geneontology.org/amigo/term/GO:0032268	Bmp7 Cd40 Spry2 Hbegf Ngf Areg Rbm3 Trib3 Clcf1 Serpina12 Serpinb6a Nrg1 Serpina1e Cdkn2b Eif4ebp3 Sox9 Myc Nr4a1 Cdkn1a Epha4 Epo Gpnmb Apoa1 Ddx25 Piwil2 Wnk4 Aim2 Socs3 Fry Chil1 Neurl1a Gprc5b Card14 Ager Itga2 Slpi Wfdc15b Rhbdf1 Btg2 Serpina3n Fam107a Meltf Itih5 Prom2 Arhgef2 Uchl1 Fgfr1 Cln6 Mst1r Serpine1 Egr1 Magi2 Inava Enc1 Adora1 Adrb2 A2ml1 Angptl8 Gpc3 Lepr Trim6 Wfdc3 Col4a3 Dab1 …
0.016899017187966	34	875	1.88452853989278	GO:0051338 regulation of transferase activity	http://amigo.geneontology.org/amigo/term/GO:0051338	Ddr1 Spry2 Hbegf Epha4 Areg Fgfr1 Mst1r Trib3 Nrg1 Cdkn2b Cdkn1a Lmo4 Epo Wnk4 Chil1 Gprc5b Bmp7 Cd40 Ngf Uchl1 Apoa1 Egr1 Adora1 Adrb2 Socs3 Dab1 Neurl1a Ager Myc Slc8a3 Mapk8ip1 Bsn Gstp2 Tlr1
0.016899017187966	18	345	2.53037719550821	GO:0072001 renal system development	http://amigo.geneontology.org/amigo/term/GO:0072001	Cyp4a31 Col4a4 Zbtb16 Bmp7 Wnk4 Sox9 Irx3 Epha4 Bcl2l11 Fgfr1 Gpc3 Nid1 Lama5 Myc Anks6 Col4a3 Egr1 Magi2
0.0174859751632305	4	17	11.4115049993507	GO:0086012 membrane depolarization during cardiac muscle cell action potential	http://amigo.geneontology.org/amigo/term/GO:0086012	Scn1b Scn5a Trpm4 Cacna1c
0.0186948487449716	18	349	2.50137573768003	GO:0070371 ERK1 and ERK2 cascade	http://amigo.geneontology.org/amigo/term/GO:0070371	Dusp9 Gpnmb Sox9 Spry2 Ager Epha4 Epo Dusp4 Gpr55 Cxcl17 Nrg1 Chil1 Wnk4 Ffar4 Myc Ngf Gstp2 Clcf1
0.0187101958031053	11	155	3.44185715302998	GO:0007605 sensory perception of sound	http://amigo.geneontology.org/amigo/term/GO:0007605	Myo7b Whrn Tecta Myo15 Spry2 Myc Fgfr1 Gjc3 Srrm4 Serpinb6a Jag2
0.0187101958031053	17	320	2.57650386313466	GO:0007611 learning or memory	http://amigo.geneontology.org/amigo/term/GO:0007611	Ngf Ager Slc2a4 Fos Arc Kcnk4 Slc6a1 Adcy1 Pak5 Btg2 Cacna1c Slc8a3 Lcn2 Trpm4 Egr1 Adrb2 Nrg1
0.0187101958031053	38	1027	1.79450638500014	GO:0051336 regulation of hydrolase activity	http://amigo.geneontology.org/amigo/term/GO:0051336	Apoc2 Apoa1 Rap1gap2 Serpina12 Gpr55 Serpinb6a Arhgap22 Serpina1e Spry2 Myc Nr4a1 Epha4 Aim2 Ager Itga2 Slpi Cd40 Wfdc15b Serpina3n Itih5 Apcs Prom2 Ngf Rasal1 Fgfr1 Serpine1 Magi2 A2ml1 Gpc3 Prtn3 Wfdc3 Col4a3 Lepr Trp63 Bcl2l11 Amot Rgs8 Angptl8
0.0187101958031053	52	1552	1.62496301859311	GO:0055085 transmembrane transport	http://amigo.geneontology.org/amigo/term/GO:0055085	Slc19a1 Cacna1b Slc2a4 Scn1b Arc Slc37a1 Slc4a9 Kcnk4 Slc13a1 Slc6a1 Slc38a5 Slc25a4 Slc12a3 Scn5a Wnk4 Trpm4 Asic3 Cacna1c AU018091 Slc8a3 Gp9 Trib3 Slc2a12 Ffar4 Gpc3 Gria3 Kcnab3 Myc Slc7a4 Scn8a Cd63 Mip Slc23a3 Slc66a1 Slc10a6 Epo Slc41a3 Panx1 Abca17 Slc26a8 Sv2a Cacna2d4 Tmc7 Adrb2 Lrrc8e Tmem150c Gjc3 Nipal1 Ngf Rtn2 Ager Lcn2
0.0187739370077751	6	47	6.19134845709455	GO:2000273 positive regulation of signaling receptor activity	http://amigo.geneontology.org/amigo/term/GO:2000273	Arc Hbegf Areg Adora1 Adrb2 Neurl1a
0.0191660327604535	31	779	1.92999458750252	GO:0043086 negative regulation of catalytic activity	http://amigo.geneontology.org/amigo/term/GO:0043086	Spry2 Serpina12 Serpinb6a Serpina1e Nr4a1 Cdkn1a Trib3 Apoc2 Bmp7 Slpi Wfdc15b Serpina3n Itih5 Apcs Ngf Uchl1 Cit Serpine1 A2ml1 Gpc3 Fry Cdkn2b Wfdc3 Apoa1 Lepr Wnk4 Amot Slc8a3 Mapk8ip1 Gstp2 Angptl8
0.0202200901402933	11	157	3.39801183897864	GO:0035725 sodium ion transmembrane transport	http://amigo.geneontology.org/amigo/term/GO:0035725	Scn1b Slc6a1 Slc12a3 Scn5a Wnk4 Asic3 Slc8a3 Scn8a Slc4a9 Slc41a3 Trpm4
0.0214604278193848	53	1604	1.60251963909212	GO:0006811 ion transport	http://amigo.geneontology.org/amigo/term/GO:0006811	Slc19a1 Cacna1b Scn1b Arc Meltf Slc37a1 Slc4a9 Kcnk4 Slc10a6 Slc13a1 Slc6a1 Slc38a5 Slc25a4 Slc12a3 Panx1 Scn5a Wnk4 Trpm4 Asic3 Cacna1c AU018091 Syt17 Nipal1 Slc8a3 Gp9 Lcn2 Gria3 Kcnab3 Sfrp4 Myc Scn8a Cd63 Slc23a3 Slc66a1 Epo Slc41a3 Slc26a8 Fxyd7 Sv2a Cacna2d4 Tmc7 Adora1 Adrb2 Lrrc8e Rtbdn Mchr1 Tmem150c Ngf Fgfr1 Ager Mip Cxcl1 Smpd3
0.0218917944739538	19	388	2.37494595025147	GO:0001655 urogenital system development	http://amigo.geneontology.org/amigo/term/GO:0001655	Cyp4a31 Col4a4 Bmp7 Zbtb16 Sox9 Wnk4 Irx3 Epha4 Bcl2l11 Fgfr1 Gpc3 Nid1 Lama5 Myc Trp63 Anks6 Col4a3 Egr1 Magi2
0.0218917944739538	13	212	2.97398892082136	GO:0003341 cilium movement	http://amigo.geneontology.org/amigo/term/GO:0003341	Cfap157 Ccdc40 Odad1 Catsperz Hydin Cfap44 Slc26a8 Neurl1a Armc12 Klc3 Ly6k Celsr2 Defb1
0.0218917944739538	11	159	3.35526955169589	GO:0008643 carbohydrate transport	http://amigo.geneontology.org/amigo/term/GO:0008643	Slc2a4 Trib3 Slc2a12 Ffar4 Gpc3 Myc Slc37a1 Slc23a3 Pls1 Rtn2 Smpd3
0.0218917944739538	57	1765	1.56625330656811	GO:0042127 regulation of cell population proliferation	http://amigo.geneontology.org/amigo/term/GO:0042127	Cd40 Btg2 Btg3 Hbegf Areg Epo Clcf1 Junb Cdkn2b Ascl1 Spry2 Myc Rogdi Cxcl1 Fgfr1 Sox9 Jag2 Sult2b1 Neurl1a Bmp7 Ager Itga2 Elane Sfrp4 Trp63 Nr4a1 Cdkn1a Epha4 Ptgfr Gpnmb Trpm4 Esm1 Adora1 Mmp12 Nrg1 Col4a3 Runx2 Gpc3 Ddr1 Phlda2 Lama5 Etv4 Mapk8ip1 Smpd3 Il20rb Dmrta2 Zbtb16 Arnt2 Ngf Scn5a Gstp2 Egr1 Magi2 Id1 Adrb2 Bex4 Bex1
0.0218917944739538	33	859	1.86317063580785	GO:0042327 positive regulation of phosphorylation	http://amigo.geneontology.org/amigo/term/GO:0042327	Ddr1 Bmp7 Cd40 Hbegf Epha4 Ngf Areg Fgfr1 Mst1r Clcf1 Nrg1 Sox9 Lmo4 Epo Gpnmb Wnk4 Chil1 Gprc5b Card14 Ager Spry2 Myc Cdkn1a Prom2 Arhgef2 Egr1 Adora1 Adrb2 Lepr Trim6 Dab1 Neurl1a Tlr1
0.0230862740036978	47	1381	1.65057793165844	GO:0010648 negative regulation of cell communication	http://amigo.geneontology.org/amigo/term/GO:0010648	Neurl1a Sfrp4 Fst Spry2 Dusp9 Dusp4 Slc25a4 Dusp5 Wtip Ankrd6 Sox9 Arc Mapk8ip1 Pak5 Magi2 Ptpre Socs3 Bmp7 Ager Ccdc88c Epha4 Uchl1 Cit Rasal1 Epo Slc6a1 Apoa1 Serpine1 Dlk1 Adora1 Rgs8 Adrb2 Sarm1 Gpc3 Nxn Trp63 Dab1 Smpdl3b Egr1 Runx2 Mmp12 Ffar4 Wif1 Gstp2 Rab11fip5 Nrg1 Treml1
0.0234419451149384	44	1269	1.68160081550716	GO:0048878 chemical homeostasis	http://amigo.geneontology.org/amigo/term/GO:0048878	Cacna1b Cyp39a1 Slc4a9 Ptgfr Mt1 Slc12a3 Apoa1 Wnk4 Angptl8 Gpr55 Cacna1c Slc8a3 Gp9 Sv2a Apoc2 Ager Lpl Cd40 Slc2a4 Sfrp4 Meltf Lcn2 Slc66a1 Epo Rab38 Cln6 Tspoap1 Pdk3 Adora1 Mchr1 Ngf Fgfr1 Gprc5b Trp63 Rab11fip5 Ffar4 Lepr Myc Cxcl1 Smpd3 Trpm4 Adrb2 Rbp1 Cxcl17
0.0234419451149384	50	1498	1.61878825925369	GO:2000026 regulation of multicellular organismal development	http://amigo.geneontology.org/amigo/term/GO:2000026	Sox9 Cd40 Ascl1 Ngf Dusp9 Maff Neurl1a Bmp7 Phlda2 Fos Spry2 Tnfrsf12a Clcf1 Lrrtm3 Lingo4 Lrtm2 Zbtb16 Col4a3 Sult2b1 Ager Lama5 Etv4 Sfrp4 Fst Myc Smoc2 Epha4 Apcs Serpine1 Amot Tenm4 Gpr55 Adm2 Chil1 Cdkn2b Dab1 Fgfr1 Trp63 Arhgef2 Smpd3 Runx2 Id1 Adrb2 Rbp1 Dmrta2 Slc25a4 Trpm4 Bex1 Nrg1 Zfp608
0.0238603648352321	47	1385	1.64581091958145	GO:0023057 negative regulation of signaling	http://amigo.geneontology.org/amigo/term/GO:0023057	Neurl1a Sfrp4 Fst Spry2 Dusp9 Dusp4 Slc25a4 Dusp5 Wtip Ankrd6 Sox9 Arc Mapk8ip1 Pak5 Magi2 Ptpre Socs3 Bmp7 Ager Ccdc88c Epha4 Uchl1 Cit Rasal1 Epo Slc6a1 Apoa1 Serpine1 Dlk1 Adora1 Rgs8 Adrb2 Sarm1 Gpc3 Nxn Trp63 Dab1 Smpdl3b Egr1 Runx2 Mmp12 Ffar4 Wif1 Gstp2 Rab11fip5 Nrg1 Treml1
0.0238603648352321	14	243	2.79417509243362	GO:0098657 import into cell	http://amigo.geneontology.org/amigo/term/GO:0098657	Cacna1b Slc12a3 Wnk4 Cacna1c AU018091 Slc8a3 Slc19a1 Slc6a1 Trpm4 Lrrc8e Lcn2 Smpd3 Scn5a Adrb2
0.0240636931010642	14	244	2.78272355516954	GO:0007626 locomotory behavior	http://amigo.geneontology.org/amigo/term/GO:0007626	Rasd2 Uchl1 Pak5 Cacna1c Cacna1b Gprc5b Epha4 Dab1 Cln6 Egr1 Myo15 Nrg1 Ngf Lepr
0.0240636931010642	48	1425	1.633647031486	GO:0019220 regulation of phosphate metabolic process	http://amigo.geneontology.org/amigo/term/GO:0019220	Apoc2 Ddr1 Bmp7 Cd40 Spry2 Hbegf Epha4 Ngf Areg Fgfr1 Mst1r Trib3 Clcf1 Nrg1 Cdkn2b Sox9 Cdkn1a Lmo4 Epo Gpnmb Apoa1 Wnk4 Socs3 Chil1 Gprc5b Card14 Ager Itga2 Myc Prom2 Arhgef2 Uchl1 Rab38 Pdk3 Egr1 Magi2 Adora1 Adrb2 Lepr Trim6 Dab1 Neurl1a Ccdc88c Smpd3 Slc8a3 Mapk8ip1 Gstp2 Tlr1
0.0240636931010642	17	332	2.48337721747919	GO:0050727 regulation of inflammatory response	http://amigo.geneontology.org/amigo/term/GO:0050727	Ggt1 Ager Cxcl17 Aim2 Ffar4 Itga2 Apoa1 Serpine1 Adora1 Lpl Socs3 Gprc5b Smpdl3b Il20rb Fgfr1 Adrb2 Clcf1
0.0240636931010642	48	1426	1.63250141645691	GO:0051174 regulation of phosphorus metabolic process	http://amigo.geneontology.org/amigo/term/GO:0051174	Apoc2 Ddr1 Bmp7 Cd40 Spry2 Hbegf Epha4 Ngf Areg Fgfr1 Mst1r Trib3 Clcf1 Nrg1 Cdkn2b Sox9 Cdkn1a Lmo4 Epo Gpnmb Apoa1 Wnk4 Socs3 Chil1 Gprc5b Card14 Ager Itga2 Myc Prom2 Arhgef2 Uchl1 Rab38 Pdk3 Egr1 Magi2 Adora1 Adrb2 Lepr Trim6 Dab1 Neurl1a Ccdc88c Smpd3 Slc8a3 Mapk8ip1 Gstp2 Tlr1
0.0247694054283252	73	2426	1.45936497363914	GO:0051128 regulation of cellular component organization	http://amigo.geneontology.org/amigo/term/GO:0051128	Fam107a Ngf Slc25a4 Frmd7 Vill Elapor1 Gpc6 Setdb2 Nid1 Neurl1a Gprc5b Spry2 Arc Tnfrsf12a Epha4 Lmo4 Rap1gap2 Lrrtm3 Lingo4 Lrtm2 Gpc3 Apoc2 Ddr1 Bmp7 Itga2 Slc2a4 Igfbp1 Aebp1 Sfrp4 Meltf Cdkn1a Armc12 Hbegf Kazald1 Cd63 Tmeff2 Prom2 Bcl2l11 Arhgef2 Cit Rasal1 Epo Apoa1 Fez1 Cdhr2 Serpine1 Ankrd13b Magi2 Enc1 Adrb2 Syt17 Arhgap33os Nrg1 Arhgap22 Scn1b Dab1 Fgfr1 Smpd3 Mid1 Pls1 Sox9 Dnajc6 Irx3…
0.0248297070743521	18	364	2.39829706717124	GO:0031589 cell-substrate adhesion	http://amigo.geneontology.org/amigo/term/GO:0031589	Itga2 Tmeff2 Nexmif Nid1 Smoc2 Tnfrsf12a Epdr1 Ddr1 Lama5 Fam107a Meltf Cd63 Bcl2l11 Apoa1 Serpine1 Tecta Mmp12 Muc4
0.0251375882655021	53	1625	1.58181015452539	GO:0006468 protein phosphorylation	http://amigo.geneontology.org/amigo/term/GO:0006468	Pnck Bmp7 Cd40 Spry2 Hbegf Ngf Areg Trib3 Wnk4 Pdk3 Pak5 Clcf1 Nrg1 Cdkn2b Nrbp2 Sox9 Ddr1 Cdkn1a Epha4 Mapk8ip1 Epo Gpnmb Slc12a3 Apoa1 Socs3 Chil1 Gprc5b Card14 Ager Prom2 Arhgef2 Map3k6 Uchl1 Cit Stk26 Fgfr1 Mst1r Egr1 Adora1 Adrb2 Adm2 Mok Lepr Lmtk3 Arhgap33os Trim6 Dab1 Neurl1a Ccdc88c Smpd3 Slc8a3 Gstp2 Tlr1
0.026011626214243	3	9	16.1662987490802	GO:0006030 chitin metabolic process	http://amigo.geneontology.org/amigo/term/GO:0006030	Chil3 Chil1 Ovgp1
0.026011626214243	3	9	16.1662987490802	GO:0006032 chitin catabolic process	http://amigo.geneontology.org/amigo/term/GO:0006032	Chil3 Chil1 Ovgp1
0.026011626214243	4	20	9.69977924944812	GO:0007171 activation of transmembrane receptor protein tyrosine kinase activity	http://amigo.geneontology.org/amigo/term/GO:0007171	Nrg1 Hbegf Ngf Areg
0.026011626214243	40	1131	1.71525716170612	GO:0034220 ion transmembrane transport	http://amigo.geneontology.org/amigo/term/GO:0034220	Slc19a1 Cacna1b Scn1b Arc Slc37a1 Kcnk4 Slc13a1 Slc6a1 Slc38a5 Slc25a4 Slc12a3 Scn5a Wnk4 Trpm4 Asic3 Cacna1c AU018091 Slc8a3 Gp9 Gria3 Kcnab3 Myc Scn8a Slc4a9 Cd63 Slc23a3 Slc66a1 Epo Slc41a3 Panx1 Slc26a8 Cacna2d4 Tmc7 Adrb2 Lrrc8e Tmem150c Nipal1 Ngf Ager Lcn2
0.026011626214243	14	247	2.74892529336587	GO:0099003 vesicle-mediated transport in synapse	http://amigo.geneontology.org/amigo/term/GO:0099003	Synj2 Dnajc6 Syn2 Arc Bsn Grip1 Sv2a Magi2 Cacna1b Slc2a4 Adcy1 Grm8 Adrb2 Nrg1
0.0264543626981713	19	399	2.3094712498686	GO:0051346 negative regulation of hydrolase activity	http://amigo.geneontology.org/amigo/term/GO:0051346	Serpina12 Serpinb6a Serpina1e Spry2 Nr4a1 Slpi Wfdc15b Serpina3n Itih5 Apcs Ngf Serpine1 A2ml1 Gpc3 Wfdc3 Apoa1 Lepr Amot Angptl8
0.0277301402836477	25	598	2.02754582973414	GO:0060627 regulation of vesicle-mediated transport	http://amigo.geneontology.org/amigo/term/GO:0060627	Lgi3 Syt17 Arc Mfge8 Bsn Gpc3 Apoc2 Cacna1b Itga2 Sfrp4 Cd63 Prom2 Apoa1 Serpine1 Ankrd13b Magi2 Prtn3 Adcy1 Dnajc6 Cd14 Ager Grm8 Smpd3 Adrb2 Nrg1
0.0287784874441851	40	1139	1.70320970139563	GO:0001932 regulation of protein phosphorylation	http://amigo.geneontology.org/amigo/term/GO:0001932	Bmp7 Cd40 Spry2 Hbegf Ngf Areg Trib3 Clcf1 Nrg1 Cdkn2b Sox9 Cdkn1a Epha4 Epo Gpnmb Apoa1 Wnk4 Socs3 Chil1 Gprc5b Card14 Ager Prom2 Arhgef2 Uchl1 Fgfr1 Mst1r Egr1 Adora1 Adrb2 Lepr Trim6 Dab1 Neurl1a Ccdc88c Smpd3 Slc8a3 Mapk8ip1 Gstp2 Tlr1
0.0295332432716326	29	741	1.89806746446691	GO:0007610 behavior	http://amigo.geneontology.org/amigo/term/GO:0007610	Ngf Rasd2 Ager Slc2a4 Fos Arc Kcnk4 Slc6a1 Adora1 Adm2 Adcy1 Uchl1 Pak5 Cacna1c Cacna1b Gprc5b Btg2 Epha4 Dab1 Cln6 Egr1 Myo15 Lepr Nrg1 Slc8a3 Lcn2 Trpm4 Adrb2 Mchr1
0.0295332432716326	29	742	1.89550942206196	GO:0030855 epithelial cell differentiation	http://amigo.geneontology.org/amigo/term/GO:0030855	Whrn Maff Col22a1 Bmp7 Spry2 Trp63 Sox9 Sult2b1 Ggt1 Itga2 Etv4 Ccdc88c Sfrp4 Scel Tagln2 Cdhr2 Serpine1 Nrg1 Cdkn2b Fst Pou3f1 Jag2 Ascl1 Fgfr1 Id1 Pls1 Hydin Cd63 Magi2
0.0295332432716326	9	119	3.66798374979131	GO:0032612 interleukin-1 production	http://amigo.geneontology.org/amigo/term/GO:0032612	Aim2 Panx1 Apoa1 Inava Ffar4 Ager Lpl Egr1 Gstp2
0.0295332432716326	9	119	3.66798374979131	GO:0032652 regulation of interleukin-1 production	http://amigo.geneontology.org/amigo/term/GO:0032652	Aim2 Panx1 Apoa1 Inava Ffar4 Ager Lpl Egr1 Gstp2
0.0295332432716326	12	196	2.96932017840249	GO:0035265 organ growth	http://amigo.geneontology.org/amigo/term/GO:0035265	Dusp9 Spry2 Fgfr1 Sox9 Bcl2l11 Evc Smpd3 Tenm4 Cacna1c Lepr Slc25a4 Nrg1
0.0295332432716326	4	21	9.2378849994744	GO:0072111 cell proliferation involved in kidney development	http://amigo.geneontology.org/amigo/term/GO:0072111	Bmp7 Myc Gpc3 Egr1
0.0295332432716326	31	812	1.85155884687741	GO:0098771 inorganic ion homeostasis	http://amigo.geneontology.org/amigo/term/GO:0098771	Cacna1b Slc4a9 Ptgfr Mt1 Slc12a3 Gpr55 Cacna1c Slc8a3 Gp9 Sv2a Cd40 Sfrp4 Meltf Lcn2 Epo Rab38 Cln6 Tspoap1 Adora1 Mchr1 Ngf Fgfr1 Wnk4 Ffar4 Ager Myc Cxcl1 Smpd3 Trpm4 Adrb2 Cxcl17
0.029723570338648	6	54	5.3887662496934	GO:1900271 regulation of long-term synaptic potentiation	http://amigo.geneontology.org/amigo/term/GO:1900271	Arc Ager Adora1 Epha4 Adcy1 Fam107a
0.029723570338648	6	54	5.3887662496934	GO:2000648 positive regulation of stem cell proliferation	http://amigo.geneontology.org/amigo/term/GO:2000648	Cxcl1 Trp63 Fgfr1 Sox9 Runx2 Ngf
0.0304435906703143	14	254	2.67316750969043	GO:0045444 fat cell differentiation	http://amigo.geneontology.org/amigo/term/GO:0045444	Slc2a4 Wif1 Nr4a1 Ffar4 Bmp7 Lpl Sult1e1 Zbtb16 Adrb2 Trib3 Sh3pxd2b Angptl8 Arxes2 Trpm4
0.0307791605737317	107	3902	1.32992872846098	GO:0065008 regulation of biological quality	http://amigo.geneontology.org/amigo/term/GO:0065008	Cacna1b Syn2 Scn1b Akr1c18 Arc Popdc2 Cyp39a1 Treml1 Tff3 Slc4a9 Kcnk4 Ngf Hsd3b1 Ptgfr Slc25a4 Mt1 Slc12a3 Apoa1 Scn5a Grip1 Wnk4 Vill Adrb2 Angptl8 Gpr55 Cacna1c Adm2 Ffar4 Gpc6 Slc8a3 Gp9 Neurl1a Rasl10b Tnfrsf12a Epo Irx3 Sv2a Whrn Adora1 Id1 Lrrtm3 Lingo4 Lrtm2 Gria3 Apoc2 Ddr1 Ager Lpl Cd40 Slc2a4 Hebp2 Btg2 Sfrp4 Fam107a Myc Meltf Nr4a1 Epha4 Lcn2 Slc66a1 Sult1e1 Cit Slc6a1 Rab38 Cln6 Tspa…
0.0310958178118425	50	1533	1.58182962319767	GO:0016477 cell migration	http://amigo.geneontology.org/amigo/term/GO:0016477	Lama5 Cd40 Tmeff2 Dab1 Cxcl1 Mst1r Amot Nexmif Gpc3 Gpc6 Cxcl17 Phlda2 Tnfrsf12a Lmo4 Nrg1 Sox9 Ddr1 Ager Itga2 Elane Rhbdf1 Fam107a Spry2 Myc Arc Nr4a1 Smoc2 Hbegf Cd63 Epha4 Gpnmb Stk26 Fgfr1 Serpine1 Nrtn Mmp12 Prtn3 Bmp7 Ascl1 Adora1 Arhgef2 Smpd3 Apoa1 Trpm4 Celsr2 Lcn2 Gstp2 Egr1 Magi2 Bex4
0.0314464380858378	6	55	5.29078868151716	GO:0050982 detection of mechanical stimulus	http://amigo.geneontology.org/amigo/term/GO:0050982	Whrn Itga2 Myc Kcnk4 Asic3 Grm8
0.0314464380858378	40	1150	1.6869181303388	GO:0051130 positive regulation of cellular component organization	http://amigo.geneontology.org/amigo/term/GO:0051130	Ngf Elapor1 Setdb2 Neurl1a Gprc5b Tnfrsf12a Slc25a4 Frmd7 Lrrtm3 Lingo4 Lrtm2 Gpc3 Bmp7 Itga2 Sfrp4 Meltf Cd63 Epha4 Prom2 Bcl2l11 Epo Apoa1 Fez1 Serpine1 Magi2 Enc1 Adrb2 Nrg1 Scn1b Fgfr1 Smpd3 Sox9 Irx3 Piwil2 Sh3pxd2b Cd14 Ager Lcn2 Grip1 Id1
0.0314464380858378	5	37	6.55390489827576	GO:0055090 acylglycerol homeostasis	http://amigo.geneontology.org/amigo/term/GO:0055090	Apoa1 Angptl8 Apoc2 Lpl Adora1
0.0314464380858378	5	37	6.55390489827576	GO:0070328 triglyceride homeostasis	http://amigo.geneontology.org/amigo/term/GO:0070328	Apoa1 Angptl8 Apoc2 Lpl Adora1
0.0315695868678559	23	541	2.06187544119507	GO:0006820 anion transport	http://amigo.geneontology.org/amigo/term/GO:0006820	Slc19a1 Slc37a1 Slc4a9 Slc10a6 Slc13a1 Slc38a5 Slc25a4 Slc12a3 AU018091 Wnk4 Sfrp4 Myc Slc23a3 Slc66a1 Slc6a1 Slc26a8 Asic3 Sv2a Adora1 Lrrc8e Rtbdn Fgfr1 Mip
0.0315695868678559	3	10	14.5496688741722	GO:1904672 regulation of somatic stem cell population maintenance	http://amigo.geneontology.org/amigo/term/GO:1904672	Myc Bmp7 Trp63
0.0316615454882246	10	147	3.29924464266943	GO:0019233 sensory perception of pain	http://amigo.geneontology.org/amigo/term/GO:0019233	Itga2 Uchl1 Adora1 Kcnk4 Ngf Asic3 Cacna1b Grm8 Fgfr1 Adrb2
0.0316615454882246	10	147	3.29924464266943	GO:0030317 flagellated sperm motility	http://amigo.geneontology.org/amigo/term/GO:0030317	Cfap157 Catsperz Cfap44 Slc26a8 Ccdc40 Neurl1a Armc12 Klc3 Ly6k Defb1
0.0316615454882246	7	76	4.46700360171953	GO:0035914 skeletal muscle cell differentiation	http://amigo.geneontology.org/amigo/term/GO:0035914	Btg2 Fos Myc Nr4a1 Egr1 Maff Dmrta2
0.0316615454882246	31	821	1.83126161225878	GO:0050801 ion homeostasis	http://amigo.geneontology.org/amigo/term/GO:0050801	Cacna1b Slc4a9 Ptgfr Mt1 Slc12a3 Wnk4 Gpr55 Cacna1c Slc8a3 Gp9 Sv2a Cd40 Sfrp4 Meltf Lcn2 Epo Rab38 Cln6 Tspoap1 Adora1 Mchr1 Ngf Fgfr1 Ffar4 Ager Myc Cxcl1 Smpd3 Trpm4 Adrb2 Cxcl17
0.0316615454882246	10	147	3.29924464266943	GO:0097722 sperm motility	http://amigo.geneontology.org/amigo/term/GO:0097722	Cfap157 Catsperz Cfap44 Slc26a8 Ccdc40 Neurl1a Armc12 Klc3 Ly6k Defb1
0.031994522678733	30	787	1.84875080993293	GO:0001934 positive regulation of protein phosphorylation	http://amigo.geneontology.org/amigo/term/GO:0001934	Bmp7 Cd40 Hbegf Ngf Areg Clcf1 Nrg1 Sox9 Epha4 Epo Gpnmb Wnk4 Chil1 Gprc5b Card14 Ager Spry2 Cdkn1a Prom2 Arhgef2 Fgfr1 Mst1r Egr1 Adora1 Adrb2 Lepr Trim6 Dab1 Neurl1a Tlr1
0.0324604862947808	64	2102	1.47665526157155	GO:0008283 cell population proliferation	http://amigo.geneontology.org/amigo/term/GO:0008283	Cd40 Btg2 Btg3 Hbegf Areg Epo Clcf1 Junb Cdkn2b Ascl1 Spry2 Myc Rogdi Cxcl1 Fgfr1 Sox9 Jag2 Sult2b1 Neurl1a Bmp7 Ager Itga2 Elane Rhbdf1 Sfrp4 Trp63 Nr4a1 Cdkn1a Epha4 Ptgfr Arhgef2 Gpnmb Trpm4 Esm1 Adora1 Mmp12 Nrg1 Col4a3 Runx2 Gpc3 Lepr Ddr1 Phlda2 Lama5 Etv4 Fst Mapk8ip1 Uchl1 Smpd3 Apoa1 Il20rb Dmrta2 Tenm4 Zbtb16 Arnt2 Ngf Scn5a Gstp2 Egr1 Magi2 Id1 Adrb2 Bex4 Bex1
0.0329685817246738	9	123	3.54869972540785	GO:0048259 regulation of receptor-mediated endocytosis	http://amigo.geneontology.org/amigo/term/GO:0048259	Arc Apoc2 Sfrp4 Cd63 Serpine1 Ankrd13b Magi2 Dnajc6 Nrg1
0.0329885349009829	120	4491	1.29589569130903	GO:0006810 transport	http://amigo.geneontology.org/amigo/term/GO:0006810	Slc19a1 Cacna1b Syn2 Slc2a4 Scn1b Elane Rhbdf1 Ccdc88c Arc Slc7a4 Meltf Synj2 Slc37a1 Myo7b Slc4a9 Kcnk4 Mip Kif5c Dnajc6 Slc10a6 Slc13a1 Slc6a1 Rab38 Slc38a5 Slc25a4 Slc12a3 Panx1 Apoa1 Ddx25 Scn5a Mst1r Myo5c Lgi3 Grip1 Wnk4 Abca17 Trpm4 Asic3 Ccdc40 Klc3 Bicdl1 Myo15 Rbp1 Arxes2 Cacna1c Rab11fip5 Ffar4 AU018091 Syt17 Nipal1 Nrbp2 Slc8a3 Gp9 Rasl10b Lcn2 Mapk8ip1 Mfge8 Bsn Trib3 Slc2a12 Sv2a Re…
0.0361365891369164	43	1279	1.63053365021997	GO:0042325 regulation of phosphorylation	http://amigo.geneontology.org/amigo/term/GO:0042325	Ddr1 Bmp7 Cd40 Spry2 Hbegf Epha4 Ngf Areg Fgfr1 Mst1r Trib3 Clcf1 Nrg1 Cdkn2b Sox9 Cdkn1a Lmo4 Epo Gpnmb Apoa1 Wnk4 Socs3 Chil1 Gprc5b Card14 Ager Myc Prom2 Arhgef2 Uchl1 Egr1 Adora1 Adrb2 Lepr Trim6 Dab1 Neurl1a Ccdc88c Smpd3 Slc8a3 Mapk8ip1 Gstp2 Tlr1
0.0363101171486562	30	795	1.83014702819776	GO:0055080 cation homeostasis	http://amigo.geneontology.org/amigo/term/GO:0055080	Cacna1b Slc4a9 Ptgfr Mt1 Slc12a3 Gpr55 Cacna1c Slc8a3 Gp9 Wnk4 Sv2a Cd40 Meltf Lcn2 Epo Rab38 Cln6 Tspoap1 Adora1 Mchr1 Ngf Fgfr1 Ffar4 Ager Myc Cxcl1 Smpd3 Trpm4 Adrb2 Cxcl17
0.0364143566529594	12	205	2.83895978032628	GO:0001649 osteoblast differentiation	http://amigo.geneontology.org/amigo/term/GO:0001649	Sox9 Runx2 Bmp7 Trp63 Areg Gpnmb Id1 Sh3pxd2b Junb Ffar4 Fgfr1 Trpm4
0.0364143566529594	5	39	6.2178072111847	GO:0010765 positive regulation of sodium ion transport	http://amigo.geneontology.org/amigo/term/GO:0010765	Wnk4 Scn1b Scn5a Cxcl1 Adrb2
0.0364143566529594	5	39	6.2178072111847	GO:0120316 sperm flagellum assembly	http://amigo.geneontology.org/amigo/term/GO:0120316	Cfap157 Cfap44 Neurl1a Armc12 Klc3
0.0365370842324898	2	3	32.3325974981604	GO:0015891 siderophore transport	http://amigo.geneontology.org/amigo/term/GO:0015891	Lcn2 Asic3
0.0365370842324898	16	324	2.39500722208596	GO:0021700 developmental maturation	http://amigo.geneontology.org/amigo/term/GO:0021700	Catsperz Srrm4 Neurl1a Ngf Cd63 Epo Rab38 Slc26a8 Gldn Zbtb16 Runx2 Ascl1 Fgfr1 Angptl8 B4galt6 Defb1
0.0365370842324898	3	11	13.2269717037929	GO:0032836 glomerular basement membrane development	http://amigo.geneontology.org/amigo/term/GO:0032836	Col4a4 Nid1 Col4a3
0.0365370842324898	39	1130	1.67385571118795	GO:0043085 positive regulation of catalytic activity	http://amigo.geneontology.org/amigo/term/GO:0043085	Apoc2 Ddr1 Hbegf Epha4 Areg Fgfr1 Apoa1 Mst1r Rap1gap2 Gpr55 Nrg1 Arhgap22 Myc Lmo4 Epo Trib3 Wnk4 Aim2 Cacna1c Chil1 Gprc5b Ager Itga2 Cd40 Spry2 Cdkn1a Ngf Egr1 Magi2 Adora1 Adrb2 Prtn3 Col4a3 Dab1 Neurl1a Bcl2l11 Rgs8 Tlr1 Adcy1
0.0365370842324898	12	206	2.82517842216936	GO:0048469 cell maturation	http://amigo.geneontology.org/amigo/term/GO:0048469	Catsperz Srrm4 Ngf Epo Slc26a8 Gldn Runx2 Ascl1 Fgfr1 Angptl8 B4galt6 Defb1
0.0365370842324898	123	4645	1.28425494906579	GO:0051234 establishment of localization	http://amigo.geneontology.org/amigo/term/GO:0051234	Slc19a1 Cacna1b Syn2 Slc2a4 Scn1b Elane Rhbdf1 Ccdc88c Arc Slc7a4 Meltf Synj2 Slc37a1 Myo7b Slc4a9 Kcnk4 Mip Kif5c Dnajc6 Slc10a6 Slc13a1 Slc6a1 Rab38 Slc38a5 Slc25a4 Slc12a3 Panx1 Apoa1 Ddx25 Scn5a Mst1r Myo5c Lgi3 Grip1 Wnk4 Abca17 Trpm4 Asic3 Ccdc40 Klc3 Bicdl1 Myo15 Rbp1 Arxes2 Cacna1c Rab11fip5 Ffar4 AU018091 Syt17 Nipal1 Nrbp2 Slc8a3 Gp9 Rasl10b Lcn2 Mapk8ip1 Mfge8 Bsn Trib3 Slc2a12 Sv2a Re…
0.0365370842324898	2	3	32.3325974981604	GO:0071725 response to triacyl bacterial lipopeptide	http://amigo.geneontology.org/amigo/term/GO:0071725	Tlr1 Cd14
0.0365370842324898	2	3	32.3325974981604	GO:0071727 cellular response to triacyl bacterial lipopeptide	http://amigo.geneontology.org/amigo/term/GO:0071727	Tlr1 Cd14
0.0365370842324898	3	11	13.2269717037929	GO:0086016 AV node cell action potential	http://amigo.geneontology.org/amigo/term/GO:0086016	Scn5a Trpm4 Cacna1c
0.0365370842324898	3	11	13.2269717037929	GO:0086027 AV node cell to bundle of His cell signaling	http://amigo.geneontology.org/amigo/term/GO:0086027	Scn5a Trpm4 Cacna1c
0.0365370842324898	2	3	32.3325974981604	GO:0086048 membrane depolarization during bundle of His cell action potential	http://amigo.geneontology.org/amigo/term/GO:0086048	Scn5a Trpm4
0.0365370842324898	2	3	32.3325974981604	GO:0098912 membrane depolarization during atrial cardiac muscle cell action potential	http://amigo.geneontology.org/amigo/term/GO:0098912	Scn5a Cacna1c
0.0367107270047456	12	207	2.81153021723134	GO:0061138 morphogenesis of a branching epithelium	http://amigo.geneontology.org/amigo/term/GO:0061138	Bmp7 Etv4 Fgfr1 Sox9 Spry2 Gpc3 Ddr1 Lama5 Myc Trp63 Areg Socs3
0.0367540731773372	9	127	3.43692965531626	GO:0009582 detection of abiotic stimulus	http://amigo.geneontology.org/amigo/term/GO:0009582	Whrn Itga2 Cacna2d4 Adora1 Myc Kcnk4 Pde6c Asic3 Grm8
0.0371741547203752	10	153	3.16986249981965	GO:0072073 kidney epithelium development	http://amigo.geneontology.org/amigo/term/GO:0072073	Wnk4 Sox9 Irx3 Epha4 Fgfr1 Gpc3 Bmp7 Lama5 Myc Magi2
0.0372302414365234	47	1444	1.57856518256254	GO:0007155 cell adhesion	http://amigo.geneontology.org/amigo/term/GO:0007155	Icam4 Itga2 Lama5 Tmeff2 Gpnmb Igdcc4 Dsg1c Cdhr2 Igsf9 Nexmif Tenm4 Gpc6 Celsr2 Nid1 Smoc2 Tnfrsf12a Epdr1 Ddr1 Bmp7 Ager Elane Fam107a Meltf Crisp2 Cd63 Mip Epha4 Bcl2l11 Epo Gp9 Mfge8 Apoa1 Serpine1 Tecta Gldn Mmp12 Col4a3 Muc4 Sox9 Jag2 Dab1 Il20rb Zbtb16 Magi2 Adrb2 Nrg1 Zfp608
0.0381968587520216	9	128	3.41007864238411	GO:0009581 detection of external stimulus	http://amigo.geneontology.org/amigo/term/GO:0009581	Whrn Itga2 Cacna2d4 Adora1 Myc Kcnk4 Pde6c Asic3 Grm8
0.0385654999817447	37	1063	1.68810833598109	GO:0009887 animal organ morphogenesis	http://amigo.geneontology.org/amigo/term/GO:0009887	Lama5 Tmeff2 Whrn Ccdc40 Bmp7 Etv4 Spry2 Fgfr1 Ankrd6 Sox9 Itga2 Sfrp4 Rogdi Treh Wnk4 Serpine1 Nrg1 Irx3 Bcl2l11 Runx2 Gpc3 Jag2 Ddr1 Phlda2 Fst Myc Trp63 Pde6c Areg Smpd3 Mthfd1l Sh3pxd2b Myo15 Id1 Pls1 Setdb2 Epo
0.0401527813294714	12	210	2.77136549984232	GO:0043491 protein kinase B signaling	http://amigo.geneontology.org/amigo/term/GO:0043491	Mst1r Cd40 Nrg1 Chil1 Spry2 Hbegf Fgfr1 Magi2 Sox9 Smpd3 Rasd2 Clcf1
0.0402609792182457	19	426	2.16309631149665	GO:0007018 microtubule-based movement	http://amigo.geneontology.org/amigo/term/GO:0007018	Kif5c Cfap157 Ccdc40 Odad1 Klc3 Bicdl1 Catsperz Hydin Cfap44 Dynlt2a3 Fez1 Slc26a8 Neurl1a Armc12 Uchl1 Ly6k Celsr2 Bsn Defb1
0.0402609792182457	19	426	2.16309631149665	GO:0070997 neuron death	http://amigo.geneontology.org/amigo/term/GO:0070997	Ngf Sarm1 Bcl2l11 Mt1 Btg2 Fos Cit Epo Gpnmb Foxq1 Egr1 Clcf1 Adora1 Tox3 Ascl1 Trp63 Nrbp2 Ager Lcn2
0.0406472205125786	17	362	2.27757247569915	GO:0060562 epithelial tube morphogenesis	http://amigo.geneontology.org/amigo/term/GO:0060562	Ccdc40 Bmp7 Etv4 Wnk4 Sox9 Irx3 Spry2 Epha4 Gpc3 Ddr1 Lama5 Myc Lmo4 Areg Mthfd1l Lcn2 Setdb2
0.0409856874026673	34	956	1.72485614268429	GO:0030334 regulation of cell migration	http://amigo.geneontology.org/amigo/term/GO:0030334	Cd40 Amot Nexmif Cxcl17 Phlda2 Lmo4 Nrg1 Sox9 Ager Itga2 Lama5 Elane Fam107a Spry2 Myc Smoc2 Hbegf Tmeff2 Epha4 Gpnmb Stk26 Fgfr1 Serpine1 Bmp7 Adora1 Arhgef2 Smpd3 Cd63 Lcn2 Gstp2 Egr1 Magi2 Bex4 Mmp12
0.0417147698207269	49	1534	1.5491824746511	GO:0007267 cell-cell signaling	http://amigo.geneontology.org/amigo/term/GO:0007267	Cacna1b Syn2 Sfrp4 Arc Grm8 Ngf Panx1 Scn5a Ankrd6 Ffar4 Gpc3 Gjc3 Syt17 Sox9 Neurl1a Rasl10b Myc Fgfr1 Sv2a Adora1 Cacna1c Nrg1 Celsr2 Ager Scn1b Wif1 Nxn Ccdc88c Scel Nr4a1 Gpnmb Slc6a1 Trpm4 Plcl1 Epha4 Adrb2 Gprc5b Adcy1 Fam107a Trp63 Smpd3 Rasd2 Wnk4 Egr1 Rab11fip5 Slc8a3 Rgs8 Lepr Clcf1
0.0426632857701699	8	106	3.66029405639552	GO:0071901 negative regulation of protein serine/threonine kinase activity	http://amigo.geneontology.org/amigo/term/GO:0071901	Spry2 Cdkn1a Bmp7 Uchl1 Cdkn2b Slc8a3 Mapk8ip1 Gstp2
0.0426900889367558	4	25	7.7598233995585	GO:0032528 microvillus organization	http://amigo.geneontology.org/amigo/term/GO:0032528	Stk26 Cdhr2 Pls1 Gldn
0.0428992728409788	15	302	2.40888557519407	GO:0043062 extracellular structure organization	http://amigo.geneontology.org/amigo/term/GO:0043062	Smoc2 Mmp12 Col4a4 Col22a1 Col4a3 Nid1 Kazald1 Thsd4 Ddr1 Aebp1 Meltf Sh3pxd2b Arhgap33os Sox9 Smpd3
0.0433336335176783	65	2185	1.44275892726345	GO:0048584 positive regulation of response to stimulus	http://amigo.geneontology.org/amigo/term/GO:0048584	Bmp7 Cd40 Tnfrsf12a Hbegf Apcs Ermap Areg Epo Mst1r Aim2 Ankrd6 Esm1 Gpr55 Cd14 Gpc3 Cxcl17 Trim6 Nid1 Gpnmb Jag2 Myc Trp63 Epha4 Ngf Cxcl1 Clcf1 Ffar4 Kcp Nrg1 Chil1 Ager Itga2 Slc2a4 Sfrp4 Spry2 Scel Smoc2 Cd63 Fgfr1 Apoa1 Mid1 Serpine1 Trpm4 C1qtnf4 Inava Adora1 Tlr1 Adrb2 Cdkn2b Tnfsf13 Gprc5b Lpl Elane Frmd7 Sox9 Neurl1a Ascl1 Mapk8ip1 Evc Serpina12 Mmp12 Bcl2l11 Smpd3 Rasd2 Lepr
0.0433919723441448	85	3024	1.3632295572141	GO:0065009 regulation of molecular function	http://amigo.geneontology.org/amigo/term/GO:0065009	Apoc2 Ddr1 Cd40 Scn1b Spry2 Arc Hbegf Epha4 Areg Fgfr1 Apoa1 Mst1r Trib3 Wnk4 Rap1gap2 Serpina12 Gpr55 Serpinb6a Nrg1 Arhgap22 Trim6 Serpina1e Cdkn2b Myc Nr4a1 Cdkn1a Lmo4 Epo Frmd7 Aim2 Id1 Cacna1c Chil1 Gprc5b Bmp7 Card14 Ager Itga2 Slpi Wfdc15b Serpina3n Ccdc88c Sfrp4 Itih5 Apcs Prom2 Ngf Arhgef2 Zfp618 Uchl1 Cit Rasal1 Calml4 Serpine1 Egr1 Magi2 Sh3pxd2b Adora1 Rgs8 Adrb2 A2ml1 Socs3 Gpc3 Fry…
0.0434287360044987	29	778	1.80779947451154	GO:0030155 regulation of cell adhesion	http://amigo.geneontology.org/amigo/term/GO:0030155	Nexmif Nid1 Smoc2 Bmp7 Ager Itga2 Lama5 Elane Fam107a Meltf Mip Epha4 Epo Gpnmb Apoa1 Serpine1 Mmp12 Sox9 Jag2 Ddr1 Dab1 Il20rb Zbtb16 Cd63 Magi2 Adrb2 Nrg1 Celsr2 Zfp608
0.0434287360044987	3	12	12.1247240618102	GO:1901072 glucosamine-containing compound catabolic process	http://amigo.geneontology.org/amigo/term/GO:1901072	Chil3 Chil1 Ovgp1
0.0448187689614081	22	533	2.00183061433263	GO:0055074 calcium ion homeostasis	http://amigo.geneontology.org/amigo/term/GO:0055074	Cacna1b Ptgfr Gpr55 Cacna1c Slc8a3 Gp9 Sv2a Cd40 Epo Tspoap1 Adora1 Mchr1 Ngf Fgfr1 Wnk4 Ffar4 Ager Cxcl1 Smpd3 Trpm4 Adrb2 Cxcl17
0.0450309762418475	7	84	4.04157468727005	GO:0072028 nephron morphogenesis	http://amigo.geneontology.org/amigo/term/GO:0072028	Wnk4 Sox9 Irx3 Gpc3 Bmp7 Lama5 Myc
0.0455789040340144	51	1624	1.52305647081852	GO:1902531 regulation of intracellular signal transduction	http://amigo.geneontology.org/amigo/term/GO:1902531	Ager Cd40 Spry2 Mapk8ip1 Arhgef2 Epo Dusp9 Dusp4 Mst1r Dusp5 Wtip Pak5 Ankrd6 Gpr55 Cd14 Trim6 Gpnmb Epha4 Ngf Ffar4 Nrg1 Chil1 Bmp7 Hbegf Uchl1 Cit Rasal1 Fgfr1 Apoa1 Mid1 Rap1gap2 Magi2 C1qtnf4 Inava Adora1 Adrb2 Cxcl17 Gprc5b Frmd7 Sox9 Serpina12 Amot Id1 Sfrp4 Myc Bcl2l11 Smpd3 Rasd2 Gstp2 Lepr Clcf1
0.0458161635828704	23	569	1.96041232633837	GO:0072507 divalent inorganic cation homeostasis	http://amigo.geneontology.org/amigo/term/GO:0072507	Cacna1b Ptgfr Mt1 Gpr55 Cacna1c Slc8a3 Gp9 Sv2a Cd40 Epo Tspoap1 Adora1 Mchr1 Ngf Fgfr1 Wnk4 Ffar4 Ager Cxcl1 Smpd3 Trpm4 Adrb2 Cxcl17
0.046548994113947	10	160	3.03118101545254	GO:0060294 cilium movement involved in cell motility	http://amigo.geneontology.org/amigo/term/GO:0060294	Cfap157 Catsperz Cfap44 Slc26a8 Ccdc40 Neurl1a Armc12 Klc3 Ly6k Defb1
0.0465514741594333	39	1157	1.63479425552496	GO:0044092 negative regulation of molecular function	http://amigo.geneontology.org/amigo/term/GO:0044092	Spry2 Serpina12 Serpinb6a Serpina1e Myc Nr4a1 Cdkn1a Trib3 Frmd7 Id1 Apoc2 Bmp7 Slpi Wfdc15b Serpina3n Sfrp4 Itih5 Apcs Ngf Uchl1 Cit Epo Serpine1 Aim2 Adrb2 A2ml1 Gpc3 Fry Cdkn2b Wfdc3 Tceal7 Apoa1 Lepr Wnk4 Amot Slc8a3 Mapk8ip1 Gstp2 Angptl8
0.0467890537371183	6	63	4.6189424997372	GO:0032731 positive regulation of interleukin-1 beta production	http://amigo.geneontology.org/amigo/term/GO:0032731	Aim2 Panx1 Inava Ager Lpl Egr1
0.0467890537371183	14	276	2.46008894007742	GO:0045165 cell fate commitment	http://amigo.geneontology.org/amigo/term/GO:0045165	Epop Ascl1 Tead4 Nrg1 Arhgef2 Sox9 Spry2 Fgfr1 Runx2 Jag2 Lmo4 Sh3pxd2b Dmrta2 Tenm4
0.0467890537371183	53	1708	1.504942330857	GO:0045595 regulation of cell differentiation	http://amigo.geneontology.org/amigo/term/GO:0045595	Sox9 Ascl1 Ngf Arhgef2 Fgfr1 Runx2 Maff Nid1 Neurl1a Bmp7 Wif1 Fos Spry2 Tnfrsf12a Irx3 Clcf1 Junb Socs3 Zbtb16 Sult2b1 Ager Lpl Etv4 Sfrp4 Myc Trp63 Meltf Epha4 Apcs Sult1e1 Areg Epo Apoa1 Fez1 Serpine1 Gpr55 Cdkn2b Fst Dab1 Id1 Gprc5b Trib3 Sh3pxd2b Rbp1 Dmrta2 Tenm4 Ffar4 Nrg1 Trim6 Slc25a4 Trpm4 Bex1 Zfp608
0.0494688348359172	58	1916	1.46812942710854	GO:0016310 phosphorylation	http://amigo.geneontology.org/amigo/term/GO:0016310	Pnck Ddr1 Bmp7 Cd40 Pfkp Spry2 Hbegf Epha4 Ngf Areg Fgfr1 Mst1r Trib3 Wnk4 Pdk3 Pak5 Clcf1 Nrg1 Cdkn2b Nrbp2 Sox9 Cdkn1a Mapk8ip1 Lmo4 Epo Gpnmb Slc12a3 Apoa1 Socs3 Chil1 Gprc5b Card14 Ager Myc Prom2 Arhgef2 Map3k6 Uchl1 Cit Stk26 Dusp9 Egr1 Ak7 Adora1 Adrb2 Adm2 Mok Lepr Lmtk3 Arhgap33os Trim6 Dab1 Neurl1a Ccdc88c Smpd3 Slc8a3 Gstp2 Tlr1
0.0494688348359172	7	86	3.94758457826377	GO:0071277 cellular response to calcium ion	http://amigo.geneontology.org/amigo/term/GO:0071277	Cpne8 Syt17 Fos Junb Rasal1 Scn5a Adcy1
0.0496977855762809	11	190	2.80783083536656	GO:0043405 regulation of MAP kinase activity	http://amigo.geneontology.org/amigo/term/GO:0043405	Spry2 Trib3 Epha4 Bmp7 Cd40 Uchl1 Fgfr1 Mst1r Ager Mapk8ip1 Gstp2
0.0496977855762809	6	64	4.54677152317881	GO:0044458 motile cilium assembly	http://amigo.geneontology.org/amigo/term/GO:0044458	Cfap157 Cfap44 Ccdc40 Neurl1a Armc12 Klc3
0.0497098959772035	41	1241	1.60230035949788	GO:0009968 negative regulation of signal transduction	http://amigo.geneontology.org/amigo/term/GO:0009968	Neurl1a Sfrp4 Fst Spry2 Dusp9 Dusp4 Slc25a4 Dusp5 Wtip Ankrd6 Sox9 Mapk8ip1 Pak5 Magi2 Ptpre Socs3 Bmp7 Ccdc88c Epha4 Uchl1 Cit Rasal1 Epo Apoa1 Serpine1 Dlk1 Rgs8 Adrb2 Sarm1 Gpc3 Nxn Trp63 Dab1 Smpdl3b Egr1 Runx2 Mmp12 Wif1 Gstp2 Nrg1 Treml1
0.0500922927660813	22	541	1.97222868288224	GO:0001525 angiogenesis	http://amigo.geneontology.org/amigo/term/GO:0001525	Cd40 Amot Esm1 Col22a1 Tnfrsf12a Col4a3 Hif3a Spry2 Nr4a1 Smoc2 Mfge8 Serpine1 Adm2 Lepr Cxcl17 Arhgap22 Chil1 Fgfr1 Id1 Adrb2 Hbegf Epo
0.0500922927660813	9	136	3.20948578106739	GO:0045667 regulation of osteoblast differentiation	http://amigo.geneontology.org/amigo/term/GO:0045667	Sox9 Runx2 Bmp7 Trp63 Areg Id1 Ffar4 Fgfr1 Trpm4
0.050526293309679	4	27	7.18502166625787	GO:0007176 regulation of epidermal growth factor-activated receptor activity	http://amigo.geneontology.org/amigo/term/GO:0007176	Hbegf Areg Adora1 Neurl1a
0.050526293309679	37	1090	1.64629280839257	GO:0051248 negative regulation of protein metabolic process	http://amigo.geneontology.org/amigo/term/GO:0051248	Spry2 Serpina12 Serpinb6a Serpina1e Eif4ebp3 Nr4a1 Cdkn1a Trib3 Fry Nrg1 Bmp7 Slpi Wfdc15b Btg2 Serpina3n Hbegf Itih5 Epha4 Apcs Ngf Uchl1 Rtn2 Serpine1 Enc1 A2ml1 Socs3 Gpc3 Cdkn2b Wfdc3 Nxn Wnk4 Slc8a3 Ager Mapk8ip1 Rasd2 Gstp2 Bex4
0.050526293309679	15	311	2.3391750601563	GO:0051402 neuron apoptotic process	http://amigo.geneontology.org/amigo/term/GO:0051402	Ngf Bcl2l11 Mt1 Btg2 Cit Foxq1 Clcf1 Tox3 Ascl1 Trp63 Sarm1 Nrbp2 Ager Lcn2 Egr1
0.050526293309679	3	13	11.1920529801325	GO:0086067 AV node cell to bundle of His cell communication	http://amigo.geneontology.org/amigo/term/GO:0086067	Scn5a Trpm4 Cacna1c
0.050526293309679	35	1014	1.67402501839588	GO:2000145 regulation of cell motility	http://amigo.geneontology.org/amigo/term/GO:2000145	Cd40 Amot Nexmif Cxcl17 Phlda2 Lmo4 Nrg1 Sox9 Ager Itga2 Lama5 Elane Fam107a Spry2 Myc Smoc2 Hbegf Tmeff2 Epha4 Gpnmb Stk26 Fgfr1 Serpine1 Bmp7 Adora1 Arhgef2 Smpd3 Cd63 Lcn2 Gstp2 Egr1 Magi2 Defb1 Bex4 Mmp12
0.0506033781362972	17	375	2.19861662987491	GO:1901653 cellular response to peptide	http://amigo.geneontology.org/amigo/term/GO:1901653	Slc2a4 Nr4a1 Trib3 Ptpre Socs3 Lpl Igfbp1 Akr1c18 Fos Myc Arhgef2 Adrb2 Glp2r Epha4 Ager Smpd3 Serpina12
0.0518853925626363	36	1055	1.65493863971627	GO:0031401 positive regulation of protein modification process	http://amigo.geneontology.org/amigo/term/GO:0031401	Bmp7 Cd40 Hbegf Ngf Areg Clcf1 Nrg1 Sox9 Epha4 Epo Gpnmb Trib3 Piwil2 Wnk4 Chil1 Gprc5b Card14 Ager Fam107a Spry2 Cdkn1a Prom2 Arhgef2 Fgfr1 Mst1r Egr1 Magi2 Inava Adora1 Adrb2 Lepr Trim6 Dab1 Neurl1a Rasd2 Tlr1
0.0518853925626363	27	721	1.81618612853744	GO:0055065 metal ion homeostasis	http://amigo.geneontology.org/amigo/term/GO:0055065	Cacna1b Ptgfr Mt1 Slc12a3 Gpr55 Cacna1c Slc8a3 Gp9 Sv2a Cd40 Meltf Lcn2 Epo Tspoap1 Adora1 Mchr1 Ngf Fgfr1 Wnk4 Ffar4 Ager Myc Cxcl1 Smpd3 Trpm4 Adrb2 Cxcl17
0.0519016396771601	21	510	1.99701337488638	GO:0048732 gland development	http://amigo.geneontology.org/amigo/term/GO:0048732	Bmp7 Etv4 Fgfr1 Sox9 Ddr1 Ggt1 Itga2 Myc Cit Asns Ccdc40 Cdkn2b Bcl2l11 Lmo4 Areg Neurl1a Lama5 Ascl1 Trp63 Apoa1 Hp
0.0519255299274486	5	45	5.3887662496934	GO:0086065 cell communication involved in cardiac conduction	http://amigo.geneontology.org/amigo/term/GO:0086065	Scn5a Cacna1c Scn1b Trpm4 Irx3
0.0527138733387859	37	1095	1.63877548963279	GO:0010243 response to organonitrogen compound	http://amigo.geneontology.org/amigo/term/GO:0010243	Slc2a4 Nr4a1 Ubxn10 Sox9 Neurl1a Gprc6a Trib3 Trpm4 Egr1 Ptpre Socs3 Serpina1e Cacna1b Bmp7 Itga2 Lpl Ascl1 Btg2 Igfbp1 Akr1c18 Fos Myc Arhgef2 Areg Asns Slc6a1 Inava Adora1 Adrb2 Glp2r Ager Epha4 Smpd3 Panx1 Serpina12 Rgs8 Slc8a3
0.0537552760991403	55	1810	1.47372336662886	GO:0000003 reproduction	http://amigo.geneontology.org/amigo/term/GO:0000003	Phlda2 Bcl2l11 Spaca1 Cfap157 Ly6k Dmrta2 Catsperz Cfap44 Brme1 Bmp7 Epo Ddx25 Tspan8 Ovgp1 Sox9 Slc19a1 Jag2 Ddr1 Itga2 Akr1c18 Fos Myc Trp63 Armc12 Spata24 Zfp37 Tdrd12 Mfge8 Piwil2 Slc26a8 Ccdc40 Klc3 Sstr2 Septin6 Arhgap33os Psg16 Fst Dach2 Ggt1 Neurl1a Uchl1 Areg Tead4 Egr1 Sh3pxd2b Junb Socs3 Afp Lepr Zbtb16 Fam71f2 H2-Q2 Defb1 Mmp12 Serpinb6a
0.0537552760991403	12	224	2.59815515610218	GO:0001763 morphogenesis of a branching structure	http://amigo.geneontology.org/amigo/term/GO:0001763	Bmp7 Etv4 Fgfr1 Sox9 Spry2 Gpc3 Ddr1 Lama5 Myc Trp63 Areg Socs3
0.0537552760991403	2	4	24.2494481236203	GO:0006564 L-serine biosynthetic process	http://amigo.geneontology.org/amigo/term/GO:0006564	Psat1 Phgdh
0.0537552760991403	36	1062	1.64403038126239	GO:0040012 regulation of locomotion	http://amigo.geneontology.org/amigo/term/GO:0040012	Cd40 Amot Nexmif Cxcl17 Phlda2 Lmo4 Nrg1 Sox9 Ager Itga2 Lama5 Elane Fam107a Spry2 Myc Smoc2 Hbegf Tmeff2 Epha4 Gpnmb Stk26 Fgfr1 Serpine1 Bmp7 Adora1 Arhgef2 Smpd3 Atoh7 Cd63 Lcn2 Gstp2 Egr1 Magi2 Defb1 Bex4 Mmp12
0.0537552760991403	21	514	1.98147241477053	GO:0043410 positive regulation of MAPK cascade	http://amigo.geneontology.org/amigo/term/GO:0043410	Ankrd6 Gpnmb Epha4 Ager Cd40 Spry2 Epo Fgfr1 Mst1r Mid1 Inava Adora1 Adrb2 Gpr55 Cxcl17 Nrg1 Chil1 Mapk8ip1 Ffar4 Ngf Lepr
0.0537552760991403	13	254	2.48222697328397	GO:0048863 stem cell differentiation	http://amigo.geneontology.org/amigo/term/GO:0048863	Runx2 Sox9 Ggt1 Nrtn Nrg1 Bmp7 Fgfr1 Lama5 Etv4 Trp63 Epop Dmrta2 Trim6
0.0537552760991403	48	1530	1.52153399991343	GO:0051247 positive regulation of protein metabolic process	http://amigo.geneontology.org/amigo/term/GO:0051247	Bmp7 Cd40 Hbegf Ngf Areg Asb5 Trib3 Clcf1 Nrg1 Sox9 Myc Epha4 Epo Gpnmb Piwil2 Wnk4 Aim2 Gpc3 Chil1 Gprc5b Card14 Ager Itga2 Fam107a Spry2 Meltf Cdkn1a Prom2 Arhgef2 Fgfr1 Cln6 Mst1r Egr1 Magi2 Inava Adora1 Lrrtm3 Adrb2 Angptl8 Lepr Trim6 Col4a3 Dab1 Neurl1a Bcl2l11 Rbm3 Rasd2 Tlr1
0.0537552760991403	2	4	24.2494481236203	GO:0071504 cellular response to heparin	http://amigo.geneontology.org/amigo/term/GO:0071504	Sox9 Egr1
0.0537552760991403	2	4	24.2494481236203	GO:0072131 kidney mesenchyme morphogenesis	http://amigo.geneontology.org/amigo/term/GO:0072131	Bmp7 Myc
0.0537552760991403	2	4	24.2494481236203	GO:0072133 metanephric mesenchyme morphogenesis	http://amigo.geneontology.org/amigo/term/GO:0072133	Bmp7 Myc
0.0537552760991403	4	28	6.9284137496058	GO:0086010 membrane depolarization during action potential	http://amigo.geneontology.org/amigo/term/GO:0086010	Scn5a Scn1b Trpm4 Cacna1c
0.0537552760991403	14	284	2.39079066007524	GO:0098656 anion transmembrane transport	http://amigo.geneontology.org/amigo/term/GO:0098656	Slc19a1 Slc37a1 Slc13a1 Slc38a5 Slc25a4 Slc12a3 AU018091 Myc Slc4a9 Slc23a3 Slc66a1 Slc6a1 Slc26a8 Lrrc8e
0.0537552760991403	17	379	2.17541223272583	GO:1901214 regulation of neuron death	http://amigo.geneontology.org/amigo/term/GO:1901214	Ngf Sarm1 Bcl2l11 Mt1 Btg2 Fos Epo Gpnmb Foxq1 Egr1 Clcf1 Adora1 Tox3 Ascl1 Nrbp2 Ager Lcn2
0.0537552760991403	5	46	5.27161915730876	GO:1903524 positive regulation of blood circulation	http://amigo.geneontology.org/amigo/term/GO:1903524	Adm2 Scn5a Dusp5 Trpm4 Adrb2
0.0550778520697884	12	225	2.58660779985283	GO:0007160 cell-matrix adhesion	http://amigo.geneontology.org/amigo/term/GO:0007160	Itga2 Nexmif Nid1 Epdr1 Ddr1 Fam107a Cd63 Bcl2l11 Serpine1 Tecta Mmp12 Muc4
0.0550778520697884	12	225	2.58660779985283	GO:0045664 regulation of neuron differentiation	http://amigo.geneontology.org/amigo/term/GO:0045664	Ngf Arhgef2 Bmp7 Irx3 Ascl1 Epo Fgfr1 Fez1 Sox9 Gprc5b Dab1 Bex1
0.055680752698119	17	382	2.15832784346359	GO:0015711 organic anion transport	http://amigo.geneontology.org/amigo/term/GO:0015711	Slc19a1 Slc4a9 Slc10a6 Slc38a5 Slc25a4 AU018091 Myc Slc23a3 Slc66a1 Slc6a1 Slc26a8 Asic3 Sv2a Adora1 Lrrc8e Rtbdn Mip
0.0562523374820427	16	350	2.21709239987386	GO:0042063 gliogenesis	http://amigo.geneontology.org/amigo/term/GO:0042063	Sox9 Clcf1 Nrg1 Ager Myc Epha4 Areg Tenm4 Cdkn2b Ascl1 Lepr Pou3f1 Dab1 Phgdh B4galt6 Slc8a3
0.0564596902298236	3	14	10.3926206244087	GO:0042754 negative regulation of circadian rhythm	http://amigo.geneontology.org/amigo/term/GO:0042754	Piwil2 Adora1 Lepr
0.0564596902298236	87	3162	1.33440985879505	GO:0070887 cellular response to chemical stimulus	http://amigo.geneontology.org/amigo/term/GO:0070887	Hif3a Bmp7 Cd40 Slc2a4 Fst Spry2 Nr4a1 Cd63 Ngf Cxcl1 Epo Mt1 Aim2 Il20rb Sstr2 Cd14 Cpne8 Lepr Syt17 Cxcl17 Ifnlr1 Sox9 Neurl1a Lpl Fos Myc Uchl1 Slc12a3 Smpd3 Trib3 Trpm4 Egr1 Ptpre Id1 Rab11fip5 Junb Socs3 Kcp Slc8a3 Ggt1 Card14 Ager Itga2 Gpx3 Igfbp1 Nxn Akr1c18 Smoc2 Hbegf Kcnk4 Epha4 Ptgfr Arhgef2 Rasal1 Asns Stk26 Fgfr1 Hp Apoa1 Fez1 Scn5a Pdk3 Serpine1 Gstp2 C1qtnf4 Adrb2 Lrrc8e Glp2r Tri…
0.0567543938255911	10	169	2.86975717439294	GO:0001539 cilium or flagellum-dependent cell motility	http://amigo.geneontology.org/amigo/term/GO:0001539	Cfap157 Catsperz Cfap44 Slc26a8 Ccdc40 Neurl1a Armc12 Klc3 Ly6k Defb1
0.0567543938255911	27	732	1.78889371403756	GO:0001568 blood vessel development	http://amigo.geneontology.org/amigo/term/GO:0001568	Cd40 Amot Esm1 Col22a1 Tnfrsf12a Col4a3 Hif3a Bmp7 Spry2 Nr4a1 Smoc2 Mfge8 Serpine1 Adm2 Lepr Cxcl17 Arhgap22 Chil1 Fgfr1 Id1 Junb Socs3 Gpc3 Egr1 Adrb2 Hbegf Epo
0.0567543938255911	39	1184	1.59751431895472	GO:0048646 anatomical structure formation involved in morphogenesis	http://amigo.geneontology.org/amigo/term/GO:0048646	Cd40 Spaca1 Dusp4 Dusp5 Amot Esm1 Col22a1 Bmp7 Tnfrsf12a Junb Col4a3 Hif3a Itga2 Spry2 Nr4a1 Smoc2 Mfge8 Serpine1 Tenm4 Adm2 Lepr Cxcl17 Arhgap22 Chil1 Sox9 Irx3 Fgfr1 Trp63 Bcl2l11 Lmo4 Tead4 Smpd3 Whrn Mthfd1l Id1 Fam71f2 Adrb2 Hbegf Epo
0.0567543938255911	10	169	2.86975717439294	GO:0060285 cilium-dependent cell motility	http://amigo.geneontology.org/amigo/term/GO:0060285	Cfap157 Catsperz Cfap44 Slc26a8 Ccdc40 Neurl1a Armc12 Klc3 Ly6k Defb1
0.0567543938255911	34	992	1.66226055686107	GO:1902533 positive regulation of intracellular signal transduction	http://amigo.geneontology.org/amigo/term/GO:1902533	Cd40 Epo Mst1r Ankrd6 Gpr55 Cd14 Trim6 Gpnmb Epha4 Ngf Ffar4 Nrg1 Chil1 Ager Spry2 Hbegf Fgfr1 Apoa1 Mid1 C1qtnf4 Inava Adora1 Adrb2 Cxcl17 Gprc5b Frmd7 Sox9 Mapk8ip1 Serpina12 Myc Bcl2l11 Smpd3 Rasd2 Lepr
0.0568729016985179	11	198	2.6943831248467	GO:0008016 regulation of heart contraction	http://amigo.geneontology.org/amigo/term/GO:0008016	Scn1b Scn5a Adm2 Cacna1c Trpm4 Adora1 Cacna1b Popdc2 Hbegf Irx3 Adrb2
0.0568729016985179	40	1224	1.58493124990982	GO:0009790 embryo development	http://amigo.geneontology.org/amigo/term/GO:0009790	Tead4 Dusp4 Dusp5 Whrn Ccdc40 Bmp7 Phlda2 Scel Junb Itga2 Lama5 Myc Apoa1 Cacna1c Zbtb16 Sox9 Arnt2 Irx3 Spry2 Trp63 Bcl2l11 Fgfr1 Runx2 Maff Gpc3 Jag2 Nxn Lmo4 Mthfd1l Amot Myo15 Tenm4 Pls1 Socs3 Phgdh Anks6 Mybphl Ccdc24 Setdb2 Hbegf
0.0568729016985179	56	1863	1.45783048300884	GO:0042592 homeostatic process	http://amigo.geneontology.org/amigo/term/GO:0042592	Cacna1b Cyp39a1 Tff3 Slc4a9 Ptgfr Mt1 Slc12a3 Apoa1 Wnk4 Angptl8 Gpr55 Cacna1c Slc8a3 Gp9 Epo Irx3 Sv2a Whrn Apoc2 Ager Lpl Cd40 Slc2a4 Sfrp4 Meltf Lcn2 Slc66a1 Rab38 Cln6 Tspoap1 Pdk3 Adora1 Lrrc8e Mchr1 Trim6 Bcl2l11 Ngf Fgfr1 Plcl1 Adrb2 Sox9 Gprc5b Trp63 Pth2r Egr1 Id1 Il20rb Rab11fip5 Ffar4 Lepr Myc Cxcl1 Smpd3 Trpm4 Rbp1 Cxcl17
0.0568729016985179	11	198	2.6943831248467	GO:0050731 positive regulation of peptidyl-tyrosine phosphorylation	http://amigo.geneontology.org/amigo/term/GO:0050731	Cd40 Hbegf Areg Clcf1 Nrg1 Arhgef2 Epo Adora1 Epha4 Neurl1a Gprc5b
0.0607451128330838	5	48	5.05196835908756	GO:0010463 mesenchymal cell proliferation	http://amigo.geneontology.org/amigo/term/GO:0010463	Bmp7 Fgfr1 Sox9 Myc Gpc3
0.0607451128330838	26	701	1.79881783513303	GO:0030003 cellular cation homeostasis	http://amigo.geneontology.org/amigo/term/GO:0030003	Cacna1b Slc4a9 Ptgfr Mt1 Gpr55 Cacna1c Slc8a3 Gp9 Wnk4 Sv2a Cd40 Epo Rab38 Cln6 Tspoap1 Adora1 Mchr1 Ngf Ffar4 Myc Lcn2 Cxcl1 Smpd3 Trpm4 Adrb2 Cxcl17
0.0607451128330838	18	421	2.07358701294615	GO:0031346 positive regulation of cell projection organization	http://amigo.geneontology.org/amigo/term/GO:0031346	Ngf Neurl1a Gprc5b Tnfrsf12a Frmd7 Bmp7 Itga2 Epha4 Prom2 Epo Fez1 Enc1 Scn1b Fgfr1 Lcn2 Grip1 Magi2 Nrg1
0.0607451128330838	9	144	3.03118101545254	GO:0032147 activation of protein kinase activity	http://amigo.geneontology.org/amigo/term/GO:0032147	Nrg1 Wnk4 Chil1 Gprc5b Hbegf Ngf Areg Epo Tlr1
0.0607451128330838	9	144	3.03118101545254	GO:0045598 regulation of fat cell differentiation	http://amigo.geneontology.org/amigo/term/GO:0045598	Wif1 Bmp7 Lpl Sult1e1 Zbtb16 Trib3 Sh3pxd2b Ffar4 Trpm4
0.061316970041225	10	172	2.81970327018841	GO:0071772 response to BMP	http://amigo.geneontology.org/amigo/term/GO:0071772	Bmp7 Fst Smpd3 Egr1 Id1 Kcp Sfrp4 Runx2 Gpc3 Sox9
0.061316970041225	10	172	2.81970327018841	GO:0071773 cellular response to BMP stimulus	http://amigo.geneontology.org/amigo/term/GO:0071773	Bmp7 Fst Smpd3 Egr1 Id1 Kcp Sfrp4 Runx2 Gpc3 Sox9
0.061978316741432	78	2794	1.35394198542762	GO:0006793 phosphorus metabolic process	http://amigo.geneontology.org/amigo/term/GO:0006793	Pnck Apoc2 Ddr1 Bmp7 Cd40 Adcy1 Pfkp Spry2 Synj2 Hbegf Epha4 Uap1l1 Ngf Areg Fgfr1 Smpd3 Apoa1 Mst1r Trib3 Wnk4 Pdk3 Pak5 Clcf1 Ptpre Mtmr11 Socs3 Nrg1 Plppr1 Cdkn2b Nrbp2 Sox9 Cdkn1a Mapk8ip1 Lmo4 Epo Gpnmb Slc12a3 Sarm1 Chil1 Sult2b1 Gprc5b Card14 Ager Itga2 Adcy2 Elovl7 Myc Prom2 Arhgef2 Dnajc6 Map3k6 Smpdl3b Uchl1 Sult1e1 Cit Rab38 Stk26 Dusp9 Dusp4 Dusp5 Egr1 Magi2 Ak7 Adora1 Nudt18 Adrb2 Ad…
0.0621744344283975	45	1430	1.52618904274533	GO:0032270 positive regulation of cellular protein metabolic process	http://amigo.geneontology.org/amigo/term/GO:0032270	Bmp7 Cd40 Hbegf Ngf Areg Trib3 Clcf1 Nrg1 Sox9 Myc Epha4 Epo Gpnmb Piwil2 Wnk4 Aim2 Chil1 Gprc5b Card14 Ager Itga2 Fam107a Spry2 Meltf Cdkn1a Prom2 Arhgef2 Fgfr1 Cln6 Mst1r Egr1 Magi2 Inava Adora1 Adrb2 Angptl8 Lepr Trim6 Col4a3 Dab1 Neurl1a Bcl2l11 Rbm3 Rasd2 Tlr1
0.0623425913482787	4	30	6.46651949963208	GO:0086019 cell-cell signaling involved in cardiac conduction	http://amigo.geneontology.org/amigo/term/GO:0086019	Scn5a Scn1b Trpm4 Cacna1c
0.0628226477032463	3	15	9.69977924944812	GO:0038128 ERBB2 signaling pathway	http://amigo.geneontology.org/amigo/term/GO:0038128	Areg Nrg1 Hbegf
0.0628226477032463	3	15	9.69977924944812	GO:0086014 atrial cardiac muscle cell action potential	http://amigo.geneontology.org/amigo/term/GO:0086014	Scn5a Cacna1c Trpm4
0.0628226477032463	3	15	9.69977924944812	GO:0086026 atrial cardiac muscle cell to AV node cell signaling	http://amigo.geneontology.org/amigo/term/GO:0086026	Scn5a Cacna1c Trpm4
0.0628226477032463	3	15	9.69977924944812	GO:0086066 atrial cardiac muscle cell to AV node cell communication	http://amigo.geneontology.org/amigo/term/GO:0086066	Scn5a Cacna1c Trpm4
0.0628226477032463	3	15	9.69977924944812	GO:0097475 motor neuron migration	http://amigo.geneontology.org/amigo/term/GO:0097475	Dab1 Ascl1 Celsr2
0.0628226477032463	3	15	9.69977924944812	GO:1901722 regulation of cell proliferation involved in kidney development	http://amigo.geneontology.org/amigo/term/GO:1901722	Bmp7 Myc Egr1
0.0647398254330785	26	707	1.78355205435397	GO:0048232 male gamete generation	http://amigo.geneontology.org/amigo/term/GO:0048232	Spaca1 Cfap157 Catsperz Cfap44 Brme1 Ddx25 Tspan8 Jag2 Trp63 Armc12 Spata24 Zfp37 Tdrd12 Piwil2 Slc26a8 Klc3 Sstr2 Septin6 Arhgap33os Sox9 Bcl2l11 Ggt1 Neurl1a Zbtb16 Fam71f2 Defb1
0.0647938128972813	15	327	2.22472001134131	GO:0001666 response to hypoxia	http://amigo.geneontology.org/amigo/term/GO:0001666	Hif3a Wtip Epo Egr1 Slc8a3 Itga2 Arnt2 Slc2a4 Fos Epha4 Pdk3 Adora1 Ager Myc Adrb2
0.0647938128972813	20	494	1.9635180666899	GO:0001819 positive regulation of cytokine production	http://amigo.geneontology.org/amigo/term/GO:0001819	Cd40 Cd14 Cxcl17 Aim2 Chil1 Ager Lpl Elane Arhgef2 Panx1 Serpine1 C1qtnf4 Inava Tlr1 Trim6 Gprc5b Egr1 Il20rb Mmp12 Chil3
0.0647938128972813	15	327	2.22472001134131	GO:0070372 regulation of ERK1 and ERK2 cascade	http://amigo.geneontology.org/amigo/term/GO:0070372	Dusp9 Gpnmb Spry2 Ager Epha4 Epo Dusp4 Gpr55 Cxcl17 Nrg1 Chil1 Ffar4 Ngf Gstp2 Clcf1
0.0649876299466805	13	264	2.38820322429594	GO:1903522 regulation of blood circulation	http://amigo.geneontology.org/amigo/term/GO:1903522	Scn1b Scn5a Adm2 Cacna1c Trpm4 Adora1 Ager Cacna1b Popdc2 Hbegf Irx3 Dusp5 Adrb2
0.0653879735430128	9	147	2.96932017840249	GO:0071456 cellular response to hypoxia	http://amigo.geneontology.org/amigo/term/GO:0071456	Hif3a Egr1 Slc8a3 Slc2a4 Fos Epha4 Pdk3 Myc Adrb2
0.0654318138415748	7	95	3.57360288137563	GO:0061097 regulation of protein tyrosine kinase activity	http://amigo.geneontology.org/amigo/term/GO:0061097	Hbegf Areg Adora1 Nrg1 Epha4 Neurl1a Gprc5b
0.066004236007443	73	2595	1.36432347824608	GO:0002376 immune system process	http://amigo.geneontology.org/amigo/term/GO:0002376	Ggt1 Slpi Cd40 Wfdc15b Elane Apcs Ermap Cxcl1 Aim2 Runx2 Clcf1 Defb1 Tlr1 Cd14 H2-T22 Cxcl17 Jchain Trim6 Wfdc3 H2-Q2 Gp9 Fos Rogdi Epo Rab11fip5 Zbtb16 Klrb1b Rab34 Jag2 Ager Itga2 Ifi27l2b Fst Myc Fcamr Lcn2 Arhgef2 Smpdl3b Gpnmb Hp Apoa1 Mst1r Serpine1 Trpm4 Inava Gpr55 Sarm1 Cacna1c Prtn3 Cdkn2b Tnfsf13 Cdkn1a Bcl2l11 Lmo4 Adora1 Kcp Sox9 Gprc5b Mapk8ip1 Smpd3 Panx1 Wnk4 Egr1 Ptpre Il20rb Rbp…
0.066004236007443	54	1803	1.45254597745479	GO:0022414 reproductive process	http://amigo.geneontology.org/amigo/term/GO:0022414	Phlda2 Bcl2l11 Spaca1 Cfap157 Ly6k Dmrta2 Catsperz Cfap44 Brme1 Bmp7 Epo Ddx25 Tspan8 Ovgp1 Sox9 Slc19a1 Jag2 Ddr1 Itga2 Akr1c18 Fos Myc Trp63 Armc12 Spata24 Zfp37 Tdrd12 Mfge8 Piwil2 Slc26a8 Ccdc40 Klc3 Sstr2 Septin6 Arhgap33os Psg16 Fst Dach2 Ggt1 Neurl1a Uchl1 Areg Tead4 Egr1 Sh3pxd2b Junb Socs3 Afp Zbtb16 Fam71f2 H2-Q2 Defb1 Mmp12 Serpinb6a
0.066004236007443	5	50	4.84988962472406	GO:0045668 negative regulation of osteoblast differentiation	http://amigo.geneontology.org/amigo/term/GO:0045668	Sox9 Areg Id1 Fgfr1 Trpm4
0.066004236007443	5	50	4.84988962472406	GO:1903053 regulation of extracellular matrix organization	http://amigo.geneontology.org/amigo/term/GO:1903053	Nid1 Ddr1 Aebp1 Meltf Sox9
0.0681265966771649	7	96	3.5363778513613	GO:0070252 actin-mediated cell contraction	http://amigo.geneontology.org/amigo/term/GO:0070252	Scn1b Epdr1 Ccdc88c Scn5a Trpm4 Adora1 Cacna1c
0.0681419475386654	20	498	1.94774683723858	GO:0052547 regulation of peptidase activity	http://amigo.geneontology.org/amigo/term/GO:0052547	Serpina12 Serpinb6a Serpina1e Myc Nr4a1 Aim2 Ager Slpi Wfdc15b Serpina3n Itih5 Epha4 Ngf Serpine1 A2ml1 Gpc3 Wfdc3 Col4a3 Trp63 Bcl2l11
0.0681753025506935	17	396	2.08202332374518	GO:0001503 ossification	http://amigo.geneontology.org/amigo/term/GO:0001503	Runx2 Sox9 Smpd3 Bmp7 Trp63 Kazald1 Areg Gpnmb Zbtb16 Id1 Sh3pxd2b Adrb2 Junb Ffar4 Gpc3 Fgfr1 Trpm4
0.0681753025506935	58	1972	1.42643812491884	GO:0006915 apoptotic process	http://amigo.geneontology.org/amigo/term/GO:0006915	Cd40 Ifi27l2b Tnfrsf12a Bcl2l11 Ngf Dusp9 Slc25a4 Myc Trp63 Nr4a1 Lcn2 Mapk8ip1 Epo Mt1 Pak5 Sox9 Peg3 Ier3 Hif3a Neurl1a Phlda2 Card14 Ascl1 Btg2 Sfrp4 Spry2 Cit Asns Stk26 Trib3 Serpine1 Aim2 Foxq1 Clcf1 Adora1 Bex2 Tox3 Bex3 Socs3 Chil1 Col4a3 Jag2 Bmp7 Cdkn1a Ptgfr Fgfr1 Egr1 Id1 Sarm1 Ffar4 Zbtb16 Nrbp2 Ager Arnt2 Gstp2 Adrb2 Bex1 Nrg1
0.0682741682657397	27	752	1.74131675355784	GO:0001817 regulation of cytokine production	http://amigo.geneontology.org/amigo/term/GO:0001817	Cd40 Ermap Cd14 Cxcl17 Aim2 Ffar4 Chil1 Ager Lpl Elane Arhgef2 Gpnmb Panx1 Apoa1 Serpine1 Trpm4 C1qtnf4 Inava Tlr1 Trim6 Fgfr1 Gprc5b Egr1 Il20rb Mmp12 Gstp2 Chil3
0.0682741682657397	77	2772	1.34719156242335	GO:0006796 phosphate-containing compound metabolic process	http://amigo.geneontology.org/amigo/term/GO:0006796	Pnck Apoc2 Ddr1 Bmp7 Cd40 Adcy1 Pfkp Spry2 Synj2 Hbegf Epha4 Ngf Areg Fgfr1 Smpd3 Apoa1 Mst1r Trib3 Wnk4 Pdk3 Pak5 Clcf1 Ptpre Mtmr11 Socs3 Nrg1 Plppr1 Cdkn2b Nrbp2 Sox9 Cdkn1a Mapk8ip1 Lmo4 Epo Gpnmb Slc12a3 Sarm1 Chil1 Sult2b1 Gprc5b Card14 Ager Itga2 Adcy2 Elovl7 Myc Prom2 Arhgef2 Dnajc6 Map3k6 Smpdl3b Uchl1 Sult1e1 Cit Rab38 Stk26 Dusp9 Dusp4 Dusp5 Egr1 Magi2 Ak7 Adora1 Nudt18 Adrb2 Adm2 Mok …
0.0682741682657397	12	236	2.46604557189359	GO:0009636 response to toxic substance	http://amigo.geneontology.org/amigo/term/GO:0009636	Mt1 Gpx3 Nxn Fos Asns Slc6a1 Hp Gstp2 Mgst2 Scn1b Lcn2 Arnt2
0.0682741682657397	3	16	9.09354304635762	GO:0021781 glial cell fate commitment	http://amigo.geneontology.org/amigo/term/GO:0021781	Nrg1 Sox9 Ascl1
0.0682741682657397	14	300	2.26328182487123	GO:0030198 extracellular matrix organization	http://amigo.geneontology.org/amigo/term/GO:0030198	Smoc2 Mmp12 Col4a4 Col22a1 Col4a3 Nid1 Kazald1 Thsd4 Ddr1 Aebp1 Meltf Sh3pxd2b Sox9 Smpd3
0.0682741682657397	6	73	3.98621065045813	GO:0032835 glomerulus development	http://amigo.geneontology.org/amigo/term/GO:0032835	Col4a4 Bmp7 Nid1 Col4a3 Egr1 Magi2
0.0682741682657397	2	5	19.3995584988962	GO:0036305 ameloblast differentiation	http://amigo.geneontology.org/amigo/term/GO:0036305	Bmp7 Fst
0.0682741682657397	5	51	4.75479374972947	GO:0043268 positive regulation of potassium ion transport	http://amigo.geneontology.org/amigo/term/GO:0043268	Wnk4 Adora1 Ager Cxcl1 Adrb2
0.0682741682657397	10	178	2.72465709254161	GO:0043409 negative regulation of MAPK cascade	http://amigo.geneontology.org/amigo/term/GO:0043409	Spry2 Dusp9 Dusp4 Dusp5 Bmp7 Epha4 Uchl1 Sfrp4 Mapk8ip1 Gstp2
0.0682741682657397	8	122	3.18025549162234	GO:0045807 positive regulation of endocytosis	http://amigo.geneontology.org/amigo/term/GO:0045807	Gpc3 Itga2 Sfrp4 Cd63 Serpine1 Magi2 Cd14 Ager
0.0682741682657397	2	5	19.3995584988962	GO:0046687 response to chromate	http://amigo.geneontology.org/amigo/term/GO:0046687	Mt1 Serpina1e
0.0682741682657397	3	16	9.09354304635762	GO:0051004 regulation of lipoprotein lipase activity	http://amigo.geneontology.org/amigo/term/GO:0051004	Apoc2 Apoa1 Angptl8
0.0682741682657397	56	1895	1.43321276508996	GO:0051049 regulation of transport	http://amigo.geneontology.org/amigo/term/GO:0051049	Scn1b Rhbdf1 Arc Slc25a4 Apoa1 Lgi3 Wnk4 Syt17 Rasl10b Mfge8 Bsn Trib3 Reep2 Magi2 Mtcl1 Ffar4 Gpc3 Apoc2 Cacna1b Itga2 Sfrp4 Myc Scn8a Kcnk4 Cd63 Prom2 Epo Slc6a1 Fez1 Scn5a Fxyd7 Serpine1 Ankrd13b Sv2a Cacna2d4 Adora1 Adrb2 Mchr1 Cacna1c Lepr Prtn3 Nrg1 Ngf Fgfr1 Adcy1 Dnajc6 Rtn2 Cd14 Ager Grm8 Lcn2 Cxcl1 Smpd3 Trpm4 Rab11fip5 Clcf1
0.0682741682657397	2	5	19.3995584988962	GO:0070339 response to bacterial lipopeptide	http://amigo.geneontology.org/amigo/term/GO:0070339	Tlr1 Cd14
0.0682741682657397	2	5	19.3995584988962	GO:0070947 neutrophil-mediated killing of fungus	http://amigo.geneontology.org/amigo/term/GO:0070947	Cxcl1 Elane
0.0682741682657397	2	5	19.3995584988962	GO:0071220 cellular response to bacterial lipoprotein	http://amigo.geneontology.org/amigo/term/GO:0071220	Tlr1 Cd14
0.0682741682657397	2	5	19.3995584988962	GO:0071221 cellular response to bacterial lipopeptide	http://amigo.geneontology.org/amigo/term/GO:0071221	Tlr1 Cd14
0.0682741682657397	13	268	2.35255840005272	GO:0071695 anatomical structure maturation	http://amigo.geneontology.org/amigo/term/GO:0071695	Catsperz Srrm4 Ngf Epo Slc26a8 Gldn Zbtb16 Runx2 Ascl1 Fgfr1 Angptl8 B4galt6 Defb1
0.0682741682657397	2	5	19.3995584988962	GO:0120317 sperm mitochondrial sheath assembly	http://amigo.geneontology.org/amigo/term/GO:0120317	Armc12 Klc3
0.0682741682657397	2	5	19.3995584988962	GO:0140361 cyclic-GMP-AMP transmembrane import across plasma membrane	http://amigo.geneontology.org/amigo/term/GO:0140361	Slc19a1 Lrrc8e
0.0682741682657397	8	123	3.15439975591809	GO:1901216 positive regulation of neuron death	http://amigo.geneontology.org/amigo/term/GO:1901216	Bcl2l11 Fos Egr1 Adora1 Sarm1 Ascl1 Ager Lcn2
0.0682741682657397	2	5	19.3995584988962	GO:1904970 brush border assembly	http://amigo.geneontology.org/amigo/term/GO:1904970	Cdhr2 Myo7b
0.0685515145385287	50	1652	1.46788426898428	GO:0009719 response to endogenous stimulus	http://amigo.geneontology.org/amigo/term/GO:0009719	Bmp7 Slc2a4 Fst Spry2 Nr4a1 Ngf Hsd3b1 Sstr2 Lepr Sox9 Neurl1a Slc12a3 Smpd3 Trib3 Trpm4 Egr1 Ptpre Id1 Socs3 Kcp Serpina1e Itga2 Lpl Ascl1 Btg2 Igfbp1 Akr1c18 Fos Myc Smoc2 Ptgfr Arhgef2 Areg Epo Asns Fgfr1 Adrb2 Glp2r Cdkn2b Epha4 Ager Sfrp4 Fam107a Trp63 Runx2 Serpina12 Gpc3 Magi2 Rgs8 Slc8a3
0.0685515145385287	14	301	2.25576261615073	GO:0045229 external encapsulating structure organization	http://amigo.geneontology.org/amigo/term/GO:0045229	Smoc2 Mmp12 Col4a4 Col22a1 Col4a3 Nid1 Kazald1 Thsd4 Ddr1 Aebp1 Meltf Sh3pxd2b Sox9 Smpd3
0.06874251515491	36	1096	1.59302943877798	GO:0051241 negative regulation of multicellular organismal process	http://amigo.geneontology.org/amigo/term/GO:0051241	Apoc2 Adrb2 Bmp7 Spry2 Ffar4 Col4a3 Sox9 Ager Elane Epha4 Apcs Gpnmb Apoa1 Tspan8 Serpine1 Amot Adora1 Gpr55 Cdkn2b Dab1 Fgfr1 Plcl1 Etv4 Trp63 Arhgef2 Wnk4 Id1 Il20rb Myc Cd63 Dusp5 Gstp2 Trpm4 Rab11fip5 Nrg1 Zfp608
0.06874251515491	19	468	1.96897228354182	GO:0052548 regulation of endopeptidase activity	http://amigo.geneontology.org/amigo/term/GO:0052548	Serpina12 Serpinb6a Serpina1e Myc Nr4a1 Aim2 Ager Slpi Wfdc15b Serpina3n Itih5 Epha4 Ngf Serpine1 A2ml1 Wfdc3 Col4a3 Trp63 Bcl2l11
0.0687620917523275	26	718	1.75622744070788	GO:0006873 cellular ion homeostasis	http://amigo.geneontology.org/amigo/term/GO:0006873	Cacna1b Slc4a9 Ptgfr Mt1 Gpr55 Cacna1c Slc8a3 Gp9 Wnk4 Sv2a Cd40 Epo Rab38 Cln6 Tspoap1 Adora1 Mchr1 Ngf Ffar4 Myc Lcn2 Cxcl1 Smpd3 Trpm4 Adrb2 Cxcl17
0.0690814198097124	8	124	3.12896104820907	GO:0015749 monosaccharide transmembrane transport	http://amigo.geneontology.org/amigo/term/GO:0015749	Slc2a4 Trib3 Slc2a12 Ffar4 Gpc3 Myc Slc23a3 Rtn2
0.0690814198097124	6	74	3.93234293896546	GO:0032732 positive regulation of interleukin-1 production	http://amigo.geneontology.org/amigo/term/GO:0032732	Aim2 Panx1 Inava Ager Lpl Egr1
0.0690814198097124	22	574	1.85884271330887	GO:0044283 small molecule biosynthetic process	http://amigo.geneontology.org/amigo/term/GO:0044283	Lpl Elovl7 Cyp39a1 Psat1 Scd2 Cyp4a31 Asns Apoa1 Mgst2 Ldhb Serpina12 Apoc2 Coq8b Mthfd1l Rbp1 Phgdh Cyp3a57 Ggt1 Trib3 Egr1 Lepr Gstp2
0.0691936685183603	23	610	1.82864690768284	GO:0006935 chemotaxis	http://amigo.geneontology.org/amigo/term/GO:0006935	Lama5 Epha4 Kif5c Efna4 Cxcl1 Lrtm2 Cxcl17 Bmp7 Itga2 Nr4a1 Smoc2 Hbegf Fgfr1 Apoa1 Serpine1 Ager Etv4 Scn1b Atoh7 Trpm4 Amot Nrg1 Gstp2
0.0694042578750101	5	52	4.66335540838852	GO:0030857 negative regulation of epithelial cell differentiation	http://amigo.geneontology.org/amigo/term/GO:0030857	Spry2 Fst Sox9 Trp63 Id1
0.0698710498460044	48	1575	1.4780615999159	GO:0031399 regulation of protein modification process	http://amigo.geneontology.org/amigo/term/GO:0031399	Bmp7 Cd40 Spry2 Hbegf Ngf Areg Trib3 Clcf1 Nrg1 Cdkn2b Sox9 Cdkn1a Epha4 Epo Gpnmb Apoa1 Piwil2 Wnk4 Socs3 Fry Chil1 Gprc5b Card14 Ager Fam107a Prom2 Arhgef2 Uchl1 Fgfr1 Mst1r Egr1 Magi2 Inava Adora1 Adrb2 Lepr Trim6 Dab1 Neurl1a Nxn Ccdc88c Smpd3 Slc8a3 Mapk8ip1 Rasd2 Gstp2 Bex4 Tlr1
0.0722860611758841	27	759	1.7252571787556	GO:0001816 cytokine production	http://amigo.geneontology.org/amigo/term/GO:0001816	Cd40 Ermap Cd14 Cxcl17 Aim2 Ffar4 Chil1 Ager Lpl Elane Arhgef2 Gpnmb Panx1 Apoa1 Serpine1 Trpm4 C1qtnf4 Inava Tlr1 Trim6 Fgfr1 Gprc5b Egr1 Il20rb Mmp12 Gstp2 Chil3
0.0726410711014674	6	75	3.87991169977925	GO:0002090 regulation of receptor internalization	http://amigo.geneontology.org/amigo/term/GO:0002090	Arc Sfrp4 Cd63 Ankrd13b Magi2 Nrg1
0.072725523576267	15	337	2.15870458073771	GO:0015849 organic acid transport	http://amigo.geneontology.org/amigo/term/GO:0015849	Slc19a1 Slc7a4 Slc10a6 Slc38a5 Rbp1 AU018091 Myc Slc23a3 Slc66a1 Slc6a1 Slc26a8 Sv2a Adora1 Lrrc8e Mip
0.072725523576267	4	33	5.87865409057462	GO:0062149 detection of stimulus involved in sensory perception of pain	http://amigo.geneontology.org/amigo/term/GO:0062149	Itga2 Adora1 Asic3 Grm8
0.0733868821887206	25	687	1.76487977610046	GO:0007283 spermatogenesis	http://amigo.geneontology.org/amigo/term/GO:0007283	Spaca1 Cfap157 Catsperz Cfap44 Ddx25 Tspan8 Jag2 Trp63 Armc12 Spata24 Zfp37 Tdrd12 Piwil2 Slc26a8 Klc3 Sstr2 Septin6 Sox9 Bcl2l11 Ggt1 Neurl1a Brme1 Zbtb16 Fam71f2 Defb1
0.0733868821887206	31	911	1.6503466340993	GO:0030001 metal ion transport	http://amigo.geneontology.org/amigo/term/GO:0030001	Cacna1b Scn1b Meltf Kcnk4 Slc6a1 Slc12a3 Scn5a Wnk4 Trpm4 Asic3 Cacna1c Nipal1 Slc8a3 Gp9 Lcn2 Kcnab3 Scn8a Slc4a9 Cd63 Slc10a6 Slc13a1 Epo Slc41a3 Panx1 Cacna2d4 Adora1 Mchr1 Ngf Adrb2 Ager Cxcl1
0.0740303890563469	27	763	1.71621258017758	GO:0001944 vasculature development	http://amigo.geneontology.org/amigo/term/GO:0001944	Cd40 Amot Esm1 Col22a1 Tnfrsf12a Col4a3 Hif3a Bmp7 Spry2 Nr4a1 Smoc2 Mfge8 Serpine1 Adm2 Lepr Cxcl17 Arhgap22 Chil1 Fgfr1 Id1 Junb Socs3 Gpc3 Egr1 Adrb2 Hbegf Epo
0.0740303890563469	10	183	2.65021290968528	GO:0007519 skeletal muscle tissue development	http://amigo.geneontology.org/amigo/term/GO:0007519	Popdc2 Neurl1a Btg2 Fos Myc Nr4a1 Egr1 Maff Dmrta2 Adrb2
0.0740303890563469	3	17	8.55862874951305	GO:0009070 serine family amino acid biosynthetic process	http://amigo.geneontology.org/amigo/term/GO:0009070	Psat1 Phgdh Ggt1
0.0740303890563469	103	3929	1.27141418006256	GO:0009893 positive regulation of metabolic process	http://amigo.geneontology.org/amigo/term/GO:0009893	Apoc2 Ddr1 Bmp7 Cd40 Ascl1 Hbegf Epha4 Ngf Areg Rbm3 Asb5 Fgfr1 Apoa1 Mst1r Trib3 Clcf1 Cd14 Cxcl17 Nrg1 Trim6 Sox9 Arnt2 Etv4 Myc Trp63 Nr4a1 Ptgfr Lmo4 Cxcl1 Epo Gpnmb Tead4 Slc25a4 Irx3 Piwil2 Wnk4 Aim2 Egr1 Whrn Runx2 Id1 Glis3 Gpc3 Chil1 Pou3f1 Gprc5b Tbx1 Card14 Ager Itga2 Lpl Elane Btg2 Fos Sfrp4 Fam107a Spry2 Meltf Cdkn1a Smoc2 Prom2 Arhgef2 Rab38 Panx1 Cln6 Hsd17b13 Atoh7 Serpine1 Magi2 …
0.0740303890563469	3	17	8.55862874951305	GO:0030050 vesicle transport along actin filament	http://amigo.geneontology.org/amigo/term/GO:0030050	Myo7b Myo5c Myo15
0.0740303890563469	26	726	1.73687507221523	GO:0031344 regulation of cell projection organization	http://amigo.geneontology.org/amigo/term/GO:0031344	Ngf Frmd7 Neurl1a Gprc5b Spry2 Tnfrsf12a Epha4 Rap1gap2 Bmp7 Itga2 Arc Prom2 Epo Fez1 Cdhr2 Enc1 Scn1b Dab1 Fgfr1 Pls1 Sarm1 Lcn2 Grip1 Magi2 Id1 Nrg1
0.0740303890563469	15	339	2.14596886049737	GO:0036293 response to decreased oxygen levels	http://amigo.geneontology.org/amigo/term/GO:0036293	Hif3a Wtip Epo Egr1 Slc8a3 Itga2 Arnt2 Slc2a4 Fos Epha4 Pdk3 Adora1 Ager Myc Adrb2
0.0740303890563469	3	17	8.55862874951305	GO:0038065 collagen-activated signaling pathway	http://amigo.geneontology.org/amigo/term/GO:0038065	Ddr1 Itga2 Col4a3
0.0740303890563469	23	615	1.8137798596529	GO:0042330 taxis	http://amigo.geneontology.org/amigo/term/GO:0042330	Lama5 Epha4 Kif5c Efna4 Cxcl1 Lrtm2 Cxcl17 Bmp7 Itga2 Nr4a1 Smoc2 Hbegf Fgfr1 Apoa1 Serpine1 Ager Etv4 Scn1b Atoh7 Trpm4 Amot Nrg1 Gstp2
0.0740303890563469	12	243	2.39500722208596	GO:0060541 respiratory system development	http://amigo.geneontology.org/amigo/term/GO:0060541	Spry2 Mmp12 Ccdc40 Chil1 Sox9 Fgfr1 Lama5 Ascl1 Smpd3 Id1 Gpc3 Hydin
0.0740303890563469	3	17	8.55862874951305	GO:1900452 regulation of long-term synaptic depression	http://amigo.geneontology.org/amigo/term/GO:1900452	Arc Ager Adora1
0.0745106050934528	33	991	1.61499856322799	GO:0019725 cellular homeostasis	http://amigo.geneontology.org/amigo/term/GO:0019725	Cacna1b Slc4a9 Ptgfr Mt1 Slc12a3 Gpr55 Cacna1c Slc8a3 Gp9 Wnk4 Sv2a Ager Cd40 Epo Rab38 Cln6 Tspoap1 Pdk3 Adora1 Lrrc8e Mchr1 Trim6 Ngf Rab11fip5 Ffar4 Myc Lcn2 Cxcl1 Smpd3 Trpm4 Adrb2 Lepr Cxcl17
0.0746007043322217	13	275	2.2926750953241	GO:0043523 regulation of neuron apoptotic process	http://amigo.geneontology.org/amigo/term/GO:0043523	Ngf Bcl2l11 Mt1 Btg2 Foxq1 Clcf1 Tox3 Ascl1 Sarm1 Nrbp2 Ager Lcn2 Egr1
0.0751111632373329	9	155	2.81606494338816	GO:0035107 appendage morphogenesis	http://amigo.geneontology.org/amigo/term/GO:0035107	Cacna1c Zbtb16 Sox9 Bmp7 Trp63 Bcl2l11 Gpc3 Fgfr1 Runx2
0.0751111632373329	9	155	2.81606494338816	GO:0035108 limb morphogenesis	http://amigo.geneontology.org/amigo/term/GO:0035108	Cacna1c Zbtb16 Sox9 Bmp7 Trp63 Bcl2l11 Gpc3 Fgfr1 Runx2
0.0751111632373329	7	101	3.36130964089786	GO:0060993 kidney morphogenesis	http://amigo.geneontology.org/amigo/term/GO:0060993	Wnk4 Sox9 Irx3 Gpc3 Bmp7 Lama5 Myc
0.0763364293982798	4	34	5.70575249967537	GO:0045742 positive regulation of epidermal growth factor receptor signaling pathway	http://amigo.geneontology.org/amigo/term/GO:0045742	Hbegf Areg Adora1 Neurl1a
0.0763364293982798	4	34	5.70575249967537	GO:0098868 bone growth	http://amigo.geneontology.org/amigo/term/GO:0098868	Sox9 Evc Smpd3 Lepr
0.0771090163285413	6	77	3.77913477251226	GO:0048663 neuron fate commitment	http://amigo.geneontology.org/amigo/term/GO:0048663	Epop Ascl1 Sox9 Jag2 Dmrta2 Nrg1
0.0773898400400059	9	156	2.79801324503311	GO:0036294 cellular response to decreased oxygen levels	http://amigo.geneontology.org/amigo/term/GO:0036294	Hif3a Egr1 Slc8a3 Slc2a4 Fos Epha4 Pdk3 Myc Adrb2
0.0778678164863126	11	215	2.4813388777658	GO:0030324 lung development	http://amigo.geneontology.org/amigo/term/GO:0030324	Spry2 Mmp12 Ccdc40 Chil1 Sox9 Fgfr1 Lama5 Ascl1 Smpd3 Id1 Gpc3
0.079280862056065	42	1351	1.5077377071681	GO:0071495 cellular response to endogenous stimulus	http://amigo.geneontology.org/amigo/term/GO:0071495	Bmp7 Slc2a4 Fst Spry2 Nr4a1 Ngf Sstr2 Lepr Sox9 Neurl1a Smpd3 Trib3 Trpm4 Egr1 Ptpre Id1 Socs3 Kcp Lpl Igfbp1 Akr1c18 Fos Myc Smoc2 Ptgfr Arhgef2 Asns Fgfr1 Adrb2 Glp2r Cdkn2b Epha4 Ager Sfrp4 Fam107a Trp63 Runx2 Serpina12 Gpc3 Magi2 Rgs8 Slc8a3
0.0800033377885522	18	445	1.96175310662996	GO:0060537 muscle tissue development	http://amigo.geneontology.org/amigo/term/GO:0060537	Popdc2 Nrg1 Neurl1a Bmp7 Fgfr1 Sox9 Btg2 Fos Myc Nr4a1 Irx3 Egr1 Maff Dmrta2 Tenm4 Slc25a4 Adrb2 Epo
0.0809369227676133	6	78	3.73068432671082	GO:0072078 nephron tubule morphogenesis	http://amigo.geneontology.org/amigo/term/GO:0072078	Wnk4 Sox9 Irx3 Gpc3 Lama5 Myc
0.0809919317959146	7	103	3.29604149253092	GO:0001708 cell fate specification	http://amigo.geneontology.org/amigo/term/GO:0001708	Ascl1 Fgfr1 Sox9 Lmo4 Tead4 Dmrta2 Tenm4
0.0817346669622676	11	217	2.45846939502141	GO:0007565 female pregnancy	http://amigo.geneontology.org/amigo/term/GO:0007565	Epo Slc19a1 Ddr1 Itga2 Akr1c18 Fos Psg16 Tead4 Junb H2-Q2 Mmp12
0.0817346669622676	12	248	2.3467207861568	GO:0010001 glial cell differentiation	http://amigo.geneontology.org/amigo/term/GO:0010001	Sox9 Clcf1 Nrg1 Ager Tenm4 Ascl1 Pou3f1 Epha4 Dab1 Phgdh B4galt6 Slc8a3
0.0817346669622676	10	187	2.5935238634888	GO:0015698 inorganic anion transport	http://amigo.geneontology.org/amigo/term/GO:0015698	Slc37a1 Slc13a1 Slc12a3 Wnk4 Sfrp4 Slc4a9 Slc6a1 Slc26a8 Lrrc8e Fgfr1
0.0817346669622676	12	248	2.3467207861568	GO:0044706 multi-multicellular organism process	http://amigo.geneontology.org/amigo/term/GO:0044706	Epo Slc19a1 Ddr1 Itga2 Akr1c18 Fos Psg16 Tead4 Sh3pxd2b Junb H2-Q2 Mmp12
0.0818519291151756	4	35	5.54273099968464	GO:0001953 negative regulation of cell-matrix adhesion	http://amigo.geneontology.org/amigo/term/GO:0001953	Nexmif Fam107a Serpine1 Mmp12
0.0818519291151756	3	18	8.0831493745401	GO:0046348 amino sugar catabolic process	http://amigo.geneontology.org/amigo/term/GO:0046348	Chil3 Chil1 Ovgp1
0.0823889408975446	17	413	1.99632260581862	GO:0051480 regulation of cytosolic calcium ion concentration	http://amigo.geneontology.org/amigo/term/GO:0051480	Cacna1b Ptgfr Gpr55 Cacna1c Slc8a3 Gp9 Epo Tspoap1 Adora1 Mchr1 Ngf Ffar4 Cxcl1 Smpd3 Trpm4 Adrb2 Cxcl17
0.0826332915361381	27	774	1.69182196211304	GO:0000904 cell morphogenesis involved in differentiation	http://amigo.geneontology.org/amigo/term/GO:0000904	Lama5 Tmeff2 Epha4 Kif5c Ngf Efna4 Whrn Lrtm2 Col22a1 Bmp7 Tnfrsf12a Ccdc88c Arc Meltf Apoa1 Dab1 Etv4 Scn1b Adcy1 Uchl1 Atoh7 Id1 Pls1 Sarm1 B4galt6 Grip1 Celsr2
0.0826332915361381	11	218	2.44719201247544	GO:0030323 respiratory tube development	http://amigo.geneontology.org/amigo/term/GO:0030323	Spry2 Mmp12 Ccdc40 Chil1 Sox9 Fgfr1 Lama5 Ascl1 Smpd3 Id1 Gpc3
0.0826332915361381	8	131	2.96176465632004	GO:0030326 embryonic limb morphogenesis	http://amigo.geneontology.org/amigo/term/GO:0030326	Cacna1c Zbtb16 Bmp7 Trp63 Bcl2l11 Gpc3 Fgfr1 Runx2
0.0826332915361381	9	159	2.74522054229664	GO:0030509 BMP signaling pathway	http://amigo.geneontology.org/amigo/term/GO:0030509	Bmp7 Fst Smpd3 Egr1 Id1 Kcp Sfrp4 Runx2 Gpc3
0.0826332915361381	5	56	4.33025859350363	GO:0033574 response to testosterone	http://amigo.geneontology.org/amigo/term/GO:0033574	Akr1c18 Myc Epo Defb1 Cacna1b
0.0826332915361381	8	131	2.96176465632004	GO:0035113 embryonic appendage morphogenesis	http://amigo.geneontology.org/amigo/term/GO:0035113	Cacna1c Zbtb16 Bmp7 Trp63 Bcl2l11 Gpc3 Fgfr1 Runx2
0.0826332915361381	48	1600	1.45496688741722	GO:0042981 regulation of apoptotic process	http://amigo.geneontology.org/amigo/term/GO:0042981	Cd40 Tnfrsf12a Bcl2l11 Ngf Dusp9 Slc25a4 Myc Trp63 Nr4a1 Mapk8ip1 Epo Mt1 Pak5 Sox9 Ier3 Neurl1a Phlda2 Card14 Ascl1 Btg2 Sfrp4 Spry2 Asns Stk26 Serpine1 Foxq1 Clcf1 Adora1 Tox3 Socs3 Bmp7 Ptgfr Fgfr1 Egr1 Id1 Sarm1 Ffar4 Zbtb16 Nrbp2 Ager Arnt2 Cdkn1a Lcn2 Gstp2 Bex2 Adrb2 Bex1 Nrg1
0.0826332915361381	5	56	4.33025859350363	GO:0045604 regulation of epidermal cell differentiation	http://amigo.geneontology.org/amigo/term/GO:0045604	Maff Sult2b1 Etv4 Sfrp4 Trp63
0.0826332915361381	6	79	3.68346047447397	GO:0051057 positive regulation of small GTPase mediated signal transduction	http://amigo.geneontology.org/amigo/term/GO:0051057	Epo Gpr55 Ngf Nrg1 Apoa1 Frmd7
0.0826332915361381	7	104	3.26434878587196	GO:0060291 long-term synaptic potentiation	http://amigo.geneontology.org/amigo/term/GO:0060291	Arc Ager Adora1 Epha4 Adcy1 Fam107a Slc8a3
0.0826990586419309	2	6	16.1662987490802	GO:0002051 osteoblast fate commitment	http://amigo.geneontology.org/amigo/term/GO:0002051	Runx2 Sh3pxd2b
0.0826990586419309	2	6	16.1662987490802	GO:0021780 glial cell fate specification	http://amigo.geneontology.org/amigo/term/GO:0021780	Sox9 Ascl1
0.0826990586419309	2	6	16.1662987490802	GO:0032493 response to bacterial lipoprotein	http://amigo.geneontology.org/amigo/term/GO:0032493	Tlr1 Cd14
0.0826990586419309	2	6	16.1662987490802	GO:0032532 regulation of microvillus length	http://amigo.geneontology.org/amigo/term/GO:0032532	Cdhr2 Pls1
0.0826990586419309	2	6	16.1662987490802	GO:0038135 ERBB2-ERBB4 signaling pathway	http://amigo.geneontology.org/amigo/term/GO:0038135	Nrg1 Hbegf
0.0826990586419309	2	6	16.1662987490802	GO:0048866 stem cell fate specification	http://amigo.geneontology.org/amigo/term/GO:0048866	Dmrta2 Sox9
0.0826990586419309	2	6	16.1662987490802	GO:0071503 response to heparin	http://amigo.geneontology.org/amigo/term/GO:0071503	Sox9 Egr1
0.0826990586419309	2	6	16.1662987490802	GO:0097187 dentinogenesis	http://amigo.geneontology.org/amigo/term/GO:0097187	Serpine1 Smpd3
0.0826990586419309	11	219	2.43601761972441	GO:0099504 synaptic vesicle cycle	http://amigo.geneontology.org/amigo/term/GO:0099504	Synj2 Dnajc6 Syn2 Bsn Sv2a Magi2 Cacna1b Slc2a4 Adcy1 Grm8 Adrb2
0.0830344176888039	38	1202	1.53324297620228	GO:0006812 cation transport	http://amigo.geneontology.org/amigo/term/GO:0006812	Cacna1b Scn1b Arc Meltf Kcnk4 Slc6a1 Slc38a5 Slc12a3 Panx1 Scn5a Wnk4 Trpm4 Asic3 Cacna1c AU018091 Syt17 Nipal1 Slc8a3 Gp9 Lcn2 Kcnab3 Scn8a Slc4a9 Cd63 Slc66a1 Slc10a6 Slc13a1 Epo Slc41a3 Slc25a4 Cacna2d4 Adora1 Adrb2 Mchr1 Ngf Ager Cxcl1 Smpd3
0.0851647632353465	4	36	5.3887662496934	GO:1901186 positive regulation of ERBB signaling pathway	http://amigo.geneontology.org/amigo/term/GO:1901186	Hbegf Areg Adora1 Neurl1a
0.0856952854913459	30	893	1.6293022255512	GO:0098655 cation transmembrane transport	http://amigo.geneontology.org/amigo/term/GO:0098655	Cacna1b Scn1b Arc Kcnk4 Slc6a1 Slc38a5 Slc12a3 Scn5a Wnk4 Trpm4 Asic3 Cacna1c AU018091 Slc8a3 Gp9 Kcnab3 Scn8a Slc4a9 Cd63 Slc66a1 Epo Slc41a3 Slc25a4 Panx1 Cacna2d4 Adrb2 Nipal1 Ngf Ager Lcn2
0.085796850347807	5	57	4.25428914449479	GO:0043407 negative regulation of MAP kinase activity	http://amigo.geneontology.org/amigo/term/GO:0043407	Spry2 Bmp7 Uchl1 Mapk8ip1 Gstp2
0.085796850347807	5	57	4.25428914449479	GO:0072577 endothelial cell apoptotic process	http://amigo.geneontology.org/amigo/term/GO:0072577	Cd40 Serpine1 Col4a3 Id1 Ager
0.0863835900850244	7	106	3.20275729934608	GO:0014909 smooth muscle cell migration	http://amigo.geneontology.org/amigo/term/GO:0014909	Ddr1 Itga2 Myc Serpine1 Ager Gstp2 Egr1
0.0863835900850244	8	133	2.91722684193929	GO:0050728 negative regulation of inflammatory response	http://amigo.geneontology.org/amigo/term/GO:0050728	Cxcl17 Ffar4 Apoa1 Adora1 Socs3 Smpdl3b Il20rb Adrb2
0.0869439561140727	10	191	2.53920922760422	GO:0030705 cytoskeleton-dependent intracellular transport	http://amigo.geneontology.org/amigo/term/GO:0030705	Ccdc88c Myo7b Kif5c Myo5c Klc3 Bicdl1 Myo15 Fez1 Uchl1 Bsn
0.0871378298297113	9	162	2.6943831248467	GO:0006865 amino acid transport	http://amigo.geneontology.org/amigo/term/GO:0006865	Slc7a4 Slc38a5 AU018091 Myc Slc66a1 Slc6a1 Sv2a Adora1 Lrrc8e
0.0871378298297113	15	351	2.07260240372823	GO:0008544 epidermis development	http://amigo.geneontology.org/amigo/term/GO:0008544	Scel Whrn Maff Trp63 Sult2b1 Etv4 Sfrp4 Fst Pou3f1 Sox9 Jag2 Lama5 Fgfr1 Foxq1 Pls1
0.0871378298297113	3	19	7.65772046009062	GO:0042448 progesterone metabolic process	http://amigo.geneontology.org/amigo/term/GO:0042448	Akr1c18 Egr1 Afp
0.0871378298297113	6	81	3.59251083312893	GO:0061333 renal tubule morphogenesis	http://amigo.geneontology.org/amigo/term/GO:0061333	Wnk4 Sox9 Irx3 Gpc3 Lama5 Myc
0.0871378298297113	6	81	3.59251083312893	GO:0072088 nephron epithelium morphogenesis	http://amigo.geneontology.org/amigo/term/GO:0072088	Wnk4 Sox9 Irx3 Gpc3 Lama5 Myc
0.0871378298297113	3	19	7.65772046009062	GO:0099515 actin filament-based transport	http://amigo.geneontology.org/amigo/term/GO:0099515	Myo7b Myo5c Myo15
0.0871378298297113	3	19	7.65772046009062	GO:1901679 nucleotide transmembrane transport	http://amigo.geneontology.org/amigo/term/GO:1901679	Slc25a4 Slc19a1 Lrrc8e
0.0871738395434928	58	2026	1.38841855001972	GO:0012501 programmed cell death	http://amigo.geneontology.org/amigo/term/GO:0012501	Cd40 Ifi27l2b Tnfrsf12a Bcl2l11 Ngf Dusp9 Slc25a4 Aim2 Myc Trp63 Nr4a1 Lcn2 Mapk8ip1 Epo Mt1 Pak5 Sox9 Peg3 Ier3 Hif3a Neurl1a Phlda2 Card14 Ascl1 Btg2 Sfrp4 Spry2 Cit Asns Stk26 Trib3 Serpine1 Foxq1 Clcf1 Adora1 Bex2 Tox3 Bex3 Socs3 Chil1 Col4a3 Jag2 Bmp7 Cdkn1a Ptgfr Fgfr1 Egr1 Id1 Sarm1 Ffar4 Zbtb16 Nrbp2 Ager Arnt2 Gstp2 Adrb2 Bex1 Nrg1
0.0873702775460515	26	745	1.6925789294339	GO:0048589 developmental growth	http://amigo.geneontology.org/amigo/term/GO:0048589	Ngf Dusp9 Spry2 Tnfrsf12a Smpd3 Igfbp1 Rasal1 Syt17 Fgfr1 Adrb2 Pls1 Sox9 Ddr1 Phlda2 Cdkn1a Bcl2l11 Evc Areg Sh3pxd2b Tenm4 Cacna1c Lepr H2-Q2 Slc25a4 Nrg1 Hbegf
0.0875140316169445	8	134	2.89545649237257	GO:0034219 carbohydrate transmembrane transport	http://amigo.geneontology.org/amigo/term/GO:0034219	Slc2a4 Trib3 Slc2a12 Ffar4 Gpc3 Myc Slc23a3 Rtn2
0.0875140316169445	23	634	1.75942368089359	GO:0044057 regulation of system process	http://amigo.geneontology.org/amigo/term/GO:0044057	Scn1b Apoa1 Scn5a Adrb2 Adm2 Cacna1c Itga2 Nr4a1 Trpm4 Adora1 Sstr2 Ager Fgfr1 Cacna1b Popdc2 Hbegf Irx3 Wnk4 Tenm4 Slc8a3 Slc25a4 Dusp5 Nrg1
0.0877206473050113	7	107	3.17282498813724	GO:0001823 mesonephros development	http://amigo.geneontology.org/amigo/term/GO:0001823	Zbtb16 Bmp7 Sox9 Fgfr1 Gpc3 Lama5 Myc
0.0877206473050113	22	598	1.78424033016604	GO:0051272 positive regulation of cellular component movement	http://amigo.geneontology.org/amigo/term/GO:0051272	Cd40 Cxcl17 Sox9 Ager Itga2 Fam107a Spry2 Myc Smoc2 Hbegf Epha4 Gpnmb Fgfr1 Fez1 Serpine1 Bmp7 Arhgef2 Atoh7 Lcn2 Egr1 Amot Defb1
0.0883828510169004	5	58	4.18093933165867	GO:0034331 cell junction maintenance	http://amigo.geneontology.org/amigo/term/GO:0034331	Bsn Magi2 Inava Prtn3 Whrn
0.0885540219304098	9	163	2.67785316702556	GO:0006937 regulation of muscle contraction	http://amigo.geneontology.org/amigo/term/GO:0006937	Adrb2 Itga2 Nr4a1 Scn5a Trpm4 Adora1 Sstr2 Cacna1c Slc8a3
0.0885583055883335	4	37	5.24312391862061	GO:0044319 wound healing spreading of cells	http://amigo.geneontology.org/amigo/term/GO:0044319	Ddr1 Tmeff2 Mmp12 Hbegf
0.0885583055883335	4	37	5.24312391862061	GO:0090505 epiboly involved in wound healing	http://amigo.geneontology.org/amigo/term/GO:0090505	Ddr1 Tmeff2 Mmp12 Hbegf
0.0896960379557288	22	600	1.77829286239882	GO:0010035 response to inorganic substance	http://amigo.geneontology.org/amigo/term/GO:0010035	Mt1 Cpne8 Syt17 Fos Fgfr1 Slc12a3 Smpd3 Runx2 Junb Ascl1 Adcy1 Myc Areg Rasal1 Slc6a1 Stk26 Scn5a Cd14 Adora1 Nr4a1 Lcn2 Serpina1e
0.0896960379557288	30	900	1.61662987490802	GO:0055082 cellular chemical homeostasis	http://amigo.geneontology.org/amigo/term/GO:0055082	Cacna1b Slc4a9 Ptgfr Mt1 Gpr55 Cacna1c Slc8a3 Gp9 Wnk4 Sv2a Ager Cd40 Epo Rab38 Cln6 Tspoap1 Pdk3 Adora1 Mchr1 Ngf Rab11fip5 Ffar4 Myc Lcn2 Cxcl1 Smpd3 Trpm4 Adrb2 Lepr Cxcl17
0.0901016561605389	23	637	1.75113754110916	GO:0048514 blood vessel morphogenesis	http://amigo.geneontology.org/amigo/term/GO:0048514	Cd40 Amot Esm1 Col22a1 Tnfrsf12a Col4a3 Hif3a Spry2 Nr4a1 Smoc2 Mfge8 Serpine1 Adm2 Lepr Cxcl17 Arhgap22 Chil1 Fgfr1 Id1 Junb Adrb2 Hbegf Epo
0.0928236818002912	33	1019	1.57062176266824	GO:0032269 negative regulation of cellular protein metabolic process	http://amigo.geneontology.org/amigo/term/GO:0032269	Spry2 Serpina12 Serpinb6a Serpina1e Eif4ebp3 Nr4a1 Cdkn1a Trib3 Fry Bmp7 Slpi Wfdc15b Btg2 Serpina3n Itih5 Epha4 Ngf Uchl1 Serpine1 Enc1 A2ml1 Socs3 Gpc3 Cdkn2b Wfdc3 Nxn Wnk4 Slc8a3 Ager Mapk8ip1 Rasd2 Gstp2 Bex4
0.0938248213406285	6	83	3.50594430702944	GO:0019731 antibacterial humoral response	http://amigo.geneontology.org/amigo/term/GO:0019731	Slpi Wfdc15b Wfdc3 Elane Jchain Defb1
0.0941015900680354	62	2206	1.36306961347639	GO:0008219 cell death	http://amigo.geneontology.org/amigo/term/GO:0008219	Cd40 Ifi27l2b Tnfrsf12a Bcl2l11 Ngf Dusp9 Slc25a4 Hp Sarm1 Aim2 Myc Trp63 Nr4a1 Lcn2 Mapk8ip1 Epo Mt1 Pak5 Sox9 Peg3 Ier3 Hif3a Neurl1a Bmp7 Phlda2 Card14 Hebp2 Ascl1 Btg2 Fos Sfrp4 Spry2 Cit Asns Gpnmb Stk26 Trib3 Serpine1 Foxq1 Egr1 Clcf1 Adora1 Bex2 Tox3 Bex3 Socs3 Chil1 Col4a3 Jag2 Cdkn1a Ptgfr Fgfr1 Id1 Ffar4 Zbtb16 Nrbp2 Ager Arnt2 Gstp2 Adrb2 Bex1 Nrg1
0.0941015900680354	46	1541	1.44772824618629	GO:0044093 positive regulation of molecular function	http://amigo.geneontology.org/amigo/term/GO:0044093	Apoc2 Ddr1 Cd40 Arc Hbegf Epha4 Areg Fgfr1 Apoa1 Mst1r Wnk4 Rap1gap2 Gpr55 Nrg1 Arhgap22 Trim6 Myc Lmo4 Epo Trib3 Aim2 Cacna1c Chil1 Gprc5b Card14 Ager Itga2 Spry2 Cdkn1a Ngf Arhgef2 Zfp618 Egr1 Magi2 Adora1 Adrb2 Prtn3 Col4a3 Dab1 Plcl1 Neurl1a Adcy1 Bcl2l11 Slc25a4 Rgs8 Tlr1
0.0941015900680354	48	1623	1.43434813300527	GO:0048585 negative regulation of response to stimulus	http://amigo.geneontology.org/amigo/term/GO:0048585	Neurl1a Sfrp4 Fst Spry2 Dusp9 Dusp4 Slc25a4 Dusp5 Wtip Ankrd6 Cxcl17 Sox9 Mapk8ip1 Pak5 Magi2 Ptpre Socs3 Ffar4 Klrb1b Bmp7 Lpl Ccdc88c Epha4 Uchl1 Cit Rasal1 Epo Apoa1 Tspan8 Serpine1 Dlk1 Adora1 Rgs8 Adrb2 Sarm1 Gpc3 Nxn Trp63 Dab1 Smpdl3b Egr1 Runx2 Il20rb Mmp12 Wif1 Gstp2 Nrg1 Treml1
0.0941015900680354	10	195	2.48712288447388	GO:0060538 skeletal muscle organ development	http://amigo.geneontology.org/amigo/term/GO:0060538	Popdc2 Neurl1a Btg2 Fos Myc Nr4a1 Egr1 Maff Dmrta2 Adrb2
0.0942027932124093	3	20	7.27483443708609	GO:0003161 cardiac conduction system development	http://amigo.geneontology.org/amigo/term/GO:0003161	Nrg1 Popdc2 Irx3
0.0942027932124093	4	38	5.10514697339375	GO:0007628 adult walking behavior	http://amigo.geneontology.org/amigo/term/GO:0007628	Uchl1 Cacna1c Epha4 Dab1
0.0942027932124093	21	568	1.79309299505643	GO:0023061 signal release	http://amigo.geneontology.org/amigo/term/GO:0023061	Syn2 Ffar4 Syt17 Rasl10b Sv2a Cacna1c Cacna1b Nr4a1 Adora1 Ngf Fgfr1 Adcy1 Smpd3 Wnk4 Rab11fip5 Grm8 Trpm4 Adrb2 Lepr Nrg1 Clcf1
0.0942027932124093	12	258	2.25576261615073	GO:0033002 muscle cell proliferation	http://amigo.geneontology.org/amigo/term/GO:0033002	Hbegf Itga2 Elane Myc Cdkn1a Fgfr1 Smpd3 Tenm4 Ager Gstp2 Egr1 Nrg1
0.0942027932124093	3	20	7.27483443708609	GO:0045217 cell-cell junction maintenance	http://amigo.geneontology.org/amigo/term/GO:0045217	Inava Prtn3 Whrn
0.0942027932124093	3	20	7.27483443708609	GO:0050966 detection of mechanical stimulus involved in sensory perception of pain	http://amigo.geneontology.org/amigo/term/GO:0050966	Itga2 Asic3 Grm8
0.0942027932124093	3	20	7.27483443708609	GO:0060602 branch elongation of an epithelium	http://amigo.geneontology.org/amigo/term/GO:0060602	Spry2 Sox9 Areg
0.0942027932124093	4	38	5.10514697339375	GO:0086004 regulation of cardiac muscle cell contraction	http://amigo.geneontology.org/amigo/term/GO:0086004	Scn5a Trpm4 Adora1 Cacna1c
0.0942027932124093	4	38	5.10514697339375	GO:0090504 epiboly	http://amigo.geneontology.org/amigo/term/GO:0090504	Ddr1 Tmeff2 Mmp12 Hbegf
0.0959266127609291	7	110	3.08629339755168	GO:0048661 positive regulation of smooth muscle cell proliferation	http://amigo.geneontology.org/amigo/term/GO:0048661	Hbegf Itga2 Elane Myc Smpd3 Ager Egr1
0.0963100176399288	5	60	4.04157468727005	GO:0010812 negative regulation of cell-substrate adhesion	http://amigo.geneontology.org/amigo/term/GO:0010812	Nexmif Fam107a Meltf Serpine1 Mmp12
0.0968926363421799	32	986	1.57400068956562	GO:0033993 response to lipid	http://amigo.geneontology.org/amigo/term/GO:0033993	Scd2 Hsd3b1 Cxcl1 Sstr2 Cd14 Sox9 Lpl Ptgfr Areg Slc12a3 Ggt1 Bmp7 Itga2 Ascl1 Akr1c18 Fos Myc Nr4a1 Kcnk4 Epo Slc6a1 Pdk3 Serpine1 Defb1 Trim6 Elane Slpi Fam107a Trp63 Rbp1 Cacna1b Adcy1
0.0982266877227085	9	168	2.59815515610218	GO:0001889 liver development	http://amigo.geneontology.org/amigo/term/GO:0001889	Ggt1 Itga2 Myc Cit Asns Ccdc40 Cdkn2b Sox9 Hp
0.0982266877227085	2	7	13.8568274992116	GO:0033591 response to L-ascorbic acid	http://amigo.geneontology.org/amigo/term/GO:0033591	Runx2 Itga2
0.0982266877227085	48	1631	1.42731270378145	GO:0043067 regulation of programmed cell death	http://amigo.geneontology.org/amigo/term/GO:0043067	Cd40 Tnfrsf12a Bcl2l11 Ngf Dusp9 Slc25a4 Myc Trp63 Nr4a1 Mapk8ip1 Epo Mt1 Pak5 Sox9 Ier3 Neurl1a Phlda2 Card14 Ascl1 Btg2 Sfrp4 Spry2 Asns Stk26 Serpine1 Foxq1 Clcf1 Adora1 Tox3 Socs3 Bmp7 Cdkn1a Ptgfr Fgfr1 Egr1 Id1 Sarm1 Ffar4 Zbtb16 Nrbp2 Ager Arnt2 Lcn2 Gstp2 Bex2 Adrb2 Bex1 Nrg1
0.0982266877227085	2	7	13.8568274992116	GO:0045656 negative regulation of monocyte differentiation	http://amigo.geneontology.org/amigo/term/GO:0045656	Apcs Myc
0.0982266877227085	2	7	13.8568274992116	GO:0051541 elastin metabolic process	http://amigo.geneontology.org/amigo/term/GO:0051541	Hbegf Mmp12
0.0982266877227085	2	7	13.8568274992116	GO:0061302 smooth muscle cell-matrix adhesion	http://amigo.geneontology.org/amigo/term/GO:0061302	Ddr1 Serpine1
0.0982266877227085	2	7	13.8568274992116	GO:0070729 cyclic nucleotide transport	http://amigo.geneontology.org/amigo/term/GO:0070729	Slc19a1 Lrrc8e
0.0982266877227085	2	7	13.8568274992116	GO:0086028 bundle of His cell to Purkinje myocyte signaling	http://amigo.geneontology.org/amigo/term/GO:0086028	Scn5a Trpm4
0.0982266877227085	2	7	13.8568274992116	GO:0086043 bundle of His cell action potential	http://amigo.geneontology.org/amigo/term/GO:0086043	Scn5a Trpm4
0.0982266877227085	4	39	4.97424576894776	GO:0086091 regulation of heart rate by cardiac conduction	http://amigo.geneontology.org/amigo/term/GO:0086091	Scn1b Scn5a Trpm4 Cacna1c
0.0982266877227085	4	39	4.97424576894776	GO:0098703 calcium ion import across plasma membrane	http://amigo.geneontology.org/amigo/term/GO:0098703	Cacna1b Cacna1c Slc8a3 Adrb2
0.0982266877227085	4	39	4.97424576894776	GO:1902656 calcium ion import into cytosol	http://amigo.geneontology.org/amigo/term/GO:1902656	Cacna1b Cacna1c Slc8a3 Adrb2
0.0982266877227085	2	7	13.8568274992116	GO:1903790 guanine nucleotide transmembrane transport	http://amigo.geneontology.org/amigo/term/GO:1903790	Slc19a1 Lrrc8e
0.0982266877227085	2	7	13.8568274992116	GO:1904428 negative regulation of tubulin deacetylation	http://amigo.geneontology.org/amigo/term/GO:1904428	Fry Bex4
0.0982266877227085	2	7	13.8568274992116	GO:2000096 positive regulation of Wnt signaling pathway planar cell polarity pathway	http://amigo.geneontology.org/amigo/term/GO:2000096	Ankrd6 Gpc3
0.0989772845398047	20	537	1.80629036302572	GO:0072503 cellular divalent inorganic cation homeostasis	http://amigo.geneontology.org/amigo/term/GO:0072503	Cacna1b Ptgfr Mt1 Gpr55 Cacna1c Slc8a3 Gp9 Sv2a Cd40 Epo Tspoap1 Adora1 Mchr1 Ngf Ffar4 Cxcl1 Smpd3 Trpm4 Adrb2 Cxcl17
0.100274009674942	24	685	1.69923140136318	GO:0040008 regulation of growth	http://amigo.geneontology.org/amigo/term/GO:0040008	Ngf Dusp9 Tnfrsf12a Igfbp1 Fam107a Cdkn1a Armc12 Hbegf Kazald1 Rasal1 Cdhr2 Socs3 Syt17 Fgfr1 Adrb2 Pls1 Gpc3 Ddr1 Bcl2l11 Sh3pxd2b Cacna1c Slc25a4 Nrg1 Mt1
0.100936509273681	13	295	2.13723949564111	GO:0045927 positive regulation of growth	http://amigo.geneontology.org/amigo/term/GO:0045927	Ngf Tnfrsf12a Igfbp1 Armc12 Hbegf Rasal1 Syt17 Fgfr1 Pls1 Sh3pxd2b Slc25a4 Adrb2 Nrg1
0.101905760279716	52	1803	1.3987479782898	GO:0010941 regulation of cell death	http://amigo.geneontology.org/amigo/term/GO:0010941	Cd40 Tnfrsf12a Bcl2l11 Ngf Dusp9 Slc25a4 Hp Sarm1 Myc Trp63 Nr4a1 Mapk8ip1 Epo Mt1 Pak5 Sox9 Ier3 Neurl1a Bmp7 Phlda2 Card14 Hebp2 Ascl1 Btg2 Fos Sfrp4 Spry2 Asns Gpnmb Stk26 Serpine1 Foxq1 Egr1 Clcf1 Adora1 Tox3 Socs3 Cdkn1a Ptgfr Fgfr1 Id1 Ffar4 Zbtb16 Nrbp2 Ager Arnt2 Lcn2 Gstp2 Bex2 Adrb2 Bex1 Nrg1
0.101905760279716	3	21	6.9284137496058	GO:0032332 positive regulation of chondrocyte differentiation	http://amigo.geneontology.org/amigo/term/GO:0032332	Sox9 Zbtb16 Runx2
0.101905760279716	33	1032	1.55083679860362	GO:0040007 growth	http://amigo.geneontology.org/amigo/term/GO:0040007	Ngf Dusp9 Spry2 Tnfrsf12a Smpd3 Igfbp1 Fam107a Cdkn1a Armc12 Hbegf Kazald1 Rasal1 Cdhr2 Socs3 Syt17 Fgfr1 Adrb2 Pls1 Gpc3 Sox9 Ddr1 Phlda2 Bcl2l11 Evc Areg Sh3pxd2b Tenm4 Cacna1c Lepr H2-Q2 Slc25a4 Nrg1 Mt1
0.101905760279716	15	363	2.0040866217868	GO:0071900 regulation of protein serine/threonine kinase activity	http://amigo.geneontology.org/amigo/term/GO:0071900	Spry2 Trib3 Cdkn2b Cdkn1a Epha4 Bmp7 Cd40 Uchl1 Fgfr1 Mst1r Adrb2 Ager Slc8a3 Mapk8ip1 Gstp2
0.101905760279716	3	21	6.9284137496058	GO:0098719 sodium ion import across plasma membrane	http://amigo.geneontology.org/amigo/term/GO:0098719	Slc6a1 Trpm4 Scn5a
0.102650109953294	22	613	1.74058028946051	GO:0048667 cell morphogenesis involved in neuron differentiation	http://amigo.geneontology.org/amigo/term/GO:0048667	Lama5 Epha4 Kif5c Ngf Efna4 Whrn Lrtm2 Bmp7 Tnfrsf12a Arc Dab1 Etv4 Scn1b Adcy1 Uchl1 Atoh7 Pls1 Sarm1 B4galt6 Grip1 Id1 Celsr2
0.103938578630747	5	62	3.91120131026134	GO:0002011 morphogenesis of an epithelial sheet	http://amigo.geneontology.org/amigo/term/GO:0002011	Ddr1 Tmeff2 Mmp12 Bmp7 Hbegf
0.104976505295282	10	201	2.41288041031048	GO:0006469 negative regulation of protein kinase activity	http://amigo.geneontology.org/amigo/term/GO:0006469	Spry2 Cdkn1a Trib3 Bmp7 Uchl1 Cdkn2b Wnk4 Slc8a3 Mapk8ip1 Gstp2
0.105496821902629	48	1642	1.4177509256197	GO:0006952 defense response	http://amigo.geneontology.org/amigo/term/GO:0006952	Ggt1 Ager Slpi Cd40 Wfdc15b Elane Apcs Ptgfr Cxcl1 Hp Aim2 Defb1 Tlr1 Cd14 Cxcl17 Trim6 Wfdc3 Rab11fip5 Ffar4 Klrb1b Itga2 Ifi27l2b Myc Mep1b Lcn2 Arhgef2 Smpdl3b Epo Apoa1 Mst1r Serpine1 Chil3 Inava Adora1 Sarm1 Ifnlr1 Chil1 Jchain Lpl Socs3 Gprc5b Adcy1 Wnk4 Il20rb Mmp12 Fgfr1 Adrb2 Clcf1
0.105682457351195	6	87	3.34475146532694	GO:0008593 regulation of Notch signaling pathway	http://amigo.geneontology.org/amigo/term/GO:0008593	Neurl1a Jag2 Trp63 Dlk1 Bmp7 Ascl1
0.105682457351195	9	171	2.55257348669687	GO:0061008 hepaticobiliary system development	http://amigo.geneontology.org/amigo/term/GO:0061008	Ggt1 Itga2 Myc Cit Asns Ccdc40 Cdkn2b Sox9 Hp
0.106084884318755	11	233	2.28964746231608	GO:0044703 multi-organism reproductive process	http://amigo.geneontology.org/amigo/term/GO:0044703	Epo Slc19a1 Ddr1 Itga2 Akr1c18 Fos Psg16 Tead4 Junb H2-Q2 Mmp12
0.106084884318755	11	233	2.28964746231608	GO:0051056 regulation of small GTPase mediated signal transduction	http://amigo.geneontology.org/amigo/term/GO:0051056	Spry2 Arhgef2 Epo Gpr55 Ngf Nrg1 Rasal1 Apoa1 Rap1gap2 Frmd7 Amot
0.106340923184944	22	616	1.73210343740145	GO:0031347 regulation of defense response	http://amigo.geneontology.org/amigo/term/GO:0031347	Ggt1 Ager Aim2 Cxcl17 Cxcl1 Ffar4 Klrb1b Itga2 Apoa1 Serpine1 Adora1 Ifnlr1 Trim6 Lpl Socs3 Gprc5b Smpdl3b Il20rb Mmp12 Fgfr1 Adrb2 Clcf1
0.106409087962686	34	1077	1.53107007651456	GO:0000902 cell morphogenesis	http://amigo.geneontology.org/amigo/term/GO:0000902	Lama5 Tmeff2 Epha4 Kif5c Ngf Efna4 Arhgef2 Whrn Lrtm2 Fry Col22a1 Bmp7 Tnfrsf12a Nrg1 Ccdc88c Arc Meltf Rasal1 Apoa1 Wtip Syt17 Dab1 Ddr1 Etv4 Scn1b Adcy1 Uchl1 Atoh7 Id1 Pls1 Sarm1 B4galt6 Grip1 Celsr2
0.108839178045807	5	63	3.849118749781	GO:0045682 regulation of epidermis development	http://amigo.geneontology.org/amigo/term/GO:0045682	Maff Sult2b1 Etv4 Sfrp4 Trp63
0.109693085927991	83	3142	1.2811611675751	GO:0009892 negative regulation of metabolic process	http://amigo.geneontology.org/amigo/term/GO:0009892	Sox9 Aebp1 Dlx4 Spry2 Zfp37 Piwil2 Wtip Serpina12 Id1 Serpinb6a Setdb2 Serpina1e Eif4ebp3 Nrip2 Snai3 Myc Trp63 Nr4a1 Cdkn1a Rbm3 Irx3 Trib3 Foxq1 Egr1 Runx2 Zfp608 Glis3 Ffar4 Fry Nrg1 Trim6 Apoc2 Bmp7 Ager Slpi Wfdc15b Ascl1 Elane Btg2 Serpina3n Fst Hbegf Itih5 Tmeff2 Epha4 Apcs Ngf Uchl1 Epo Gpnmb Rtn2 Tdrd12 Apoa1 Fez1 Serpine1 Enc1 Adora1 A2ml1 Socs3 Gpc3 Lepr Zbtb16 Gspt2 Cdkn2b Nrbp2 Wfdc3…
0.110002776291466	13	300	2.10161883738043	GO:0010466 negative regulation of peptidase activity	http://amigo.geneontology.org/amigo/term/GO:0010466	Serpina12 Serpinb6a Serpina1e Nr4a1 Slpi Wfdc15b Serpina3n Itih5 Ngf Serpine1 A2ml1 Gpc3 Wfdc3
0.110002776291466	34	1081	1.52540469232764	GO:0019953 sexual reproduction	http://amigo.geneontology.org/amigo/term/GO:0019953	Spaca1 Cfap157 Ly6k Catsperz Cfap44 Brme1 Ddx25 Tspan8 Ovgp1 Jag2 Myc Trp63 Armc12 Spata24 Zfp37 Tdrd12 Mfge8 Piwil2 Slc26a8 Klc3 Sstr2 Septin6 Arhgap33os Sox9 Fst Bcl2l11 Ggt1 Neurl1a Uchl1 Afp Lepr Zbtb16 Fam71f2 Defb1
0.110002776291466	4	41	4.73159963387713	GO:0035136 forelimb morphogenesis	http://amigo.geneontology.org/amigo/term/GO:0035136	Cacna1c Trp63 Runx2 Zbtb16
0.110002776291466	4	41	4.73159963387713	GO:0035329 hippo signaling	http://amigo.geneontology.org/amigo/term/GO:0035329	Tead4 Wtip Cit Amot
0.110002776291466	7	115	2.95210672809291	GO:0038127 ERBB signaling pathway	http://amigo.geneontology.org/amigo/term/GO:0038127	Rhbdf1 Hbegf Areg Sox9 Nrg1 Adora1 Neurl1a
0.110002776291466	15	368	1.97685718399079	GO:0070482 response to oxygen levels	http://amigo.geneontology.org/amigo/term/GO:0070482	Hif3a Wtip Epo Egr1 Slc8a3 Itga2 Arnt2 Slc2a4 Fos Epha4 Pdk3 Adora1 Ager Myc Adrb2
0.110002776291466	4	41	4.73159963387713	GO:0090659 walking behavior	http://amigo.geneontology.org/amigo/term/GO:0090659	Uchl1 Cacna1c Epha4 Dab1
0.110106240916479	9	173	2.52306396661945	GO:0048754 branching morphogenesis of an epithelial tube	http://amigo.geneontology.org/amigo/term/GO:0048754	Bmp7 Etv4 Sox9 Spry2 Gpc3 Ddr1 Lama5 Myc Areg
0.110437376510141	19	510	1.8068216248972	GO:0006874 cellular calcium ion homeostasis	http://amigo.geneontology.org/amigo/term/GO:0006874	Cacna1b Ptgfr Gpr55 Cacna1c Slc8a3 Gp9 Sv2a Cd40 Epo Tspoap1 Adora1 Mchr1 Ngf Ffar4 Cxcl1 Smpd3 Trpm4 Adrb2 Cxcl17
0.110437376510141	10	204	2.37739687486474	GO:0048639 positive regulation of developmental growth	http://amigo.geneontology.org/amigo/term/GO:0048639	Ngf Tnfrsf12a Rasal1 Syt17 Fgfr1 Pls1 Sh3pxd2b Slc25a4 Adrb2 Nrg1
0.110437376510141	3	22	6.61348585189645	GO:0060445 branching involved in salivary gland morphogenesis	http://amigo.geneontology.org/amigo/term/GO:0060445	Fgfr1 Bmp7 Lama5
0.110437376510141	3	22	6.61348585189645	GO:1900746 regulation of vascular endothelial growth factor signaling pathway	http://amigo.geneontology.org/amigo/term/GO:1900746	Cd63 Spry2 Smoc2
0.110437376510141	37	1202	1.49289447682854	GO:1901698 response to nitrogen compound	http://amigo.geneontology.org/amigo/term/GO:1901698	Slc2a4 Nr4a1 Ubxn10 Sox9 Neurl1a Gprc6a Trib3 Trpm4 Egr1 Ptpre Socs3 Serpina1e Cacna1b Bmp7 Itga2 Lpl Ascl1 Btg2 Igfbp1 Akr1c18 Fos Myc Arhgef2 Areg Asns Slc6a1 Inava Adora1 Adrb2 Glp2r Ager Epha4 Smpd3 Panx1 Serpina12 Rgs8 Slc8a3
0.110477948373229	12	268	2.17159236927943	GO:0009743 response to carbohydrate	http://amigo.geneontology.org/amigo/term/GO:0009743	Egr1 Runx2 Ager Itga2 Myc Slc6a1 Pdk3 Col4a3 Sarm1 Rab11fip5 Trpm4 Lepr
0.112127340874436	6	89	3.26958851104993	GO:0006942 regulation of striated muscle contraction	http://amigo.geneontology.org/amigo/term/GO:0006942	Nr4a1 Scn5a Trpm4 Adora1 Cacna1c Slc8a3
0.112135238017031	9	174	2.5085635989952	GO:0071453 cellular response to oxygen levels	http://amigo.geneontology.org/amigo/term/GO:0071453	Hif3a Egr1 Slc8a3 Slc2a4 Fos Epha4 Pdk3 Myc Adrb2
0.112307349542079	13	302	2.08770083183486	GO:0007162 negative regulation of cell adhesion	http://amigo.geneontology.org/amigo/term/GO:0007162	Nexmif Fam107a Meltf Epha4 Gpnmb Apoa1 Serpine1 Mmp12 Dab1 Il20rb Ager Adrb2 Zfp608
0.112307349542079	23	659	1.6926777142436	GO:0071417 cellular response to organonitrogen compound	http://amigo.geneontology.org/amigo/term/GO:0071417	Slc2a4 Nr4a1 Sox9 Neurl1a Trib3 Trpm4 Ptpre Socs3 Lpl Igfbp1 Akr1c18 Fos Myc Arhgef2 Adrb2 Glp2r Epha4 Ager Smpd3 Serpina12 Egr1 Rgs8 Slc8a3
0.112492388506342	10	205	2.36579981693857	GO:0072330 monocarboxylic acid biosynthetic process	http://amigo.geneontology.org/amigo/term/GO:0072330	Lpl Elovl7 Cyp39a1 Scd2 Apoa1 Ldhb Apoc2 Rbp1 Trib3 Gstp2
0.113487335481796	11	237	2.25100362328965	GO:0060047 heart contraction	http://amigo.geneontology.org/amigo/term/GO:0060047	Scn1b Scn5a Adm2 Cacna1c Trpm4 Adora1 Cacna1b Popdc2 Hbegf Irx3 Adrb2
0.113563700623334	2	8	12.1247240618102	GO:0001408 guanine nucleotide transport	http://amigo.geneontology.org/amigo/term/GO:0001408	Slc19a1 Lrrc8e
0.113563700623334	7	117	2.90164336521952	GO:0002526 acute inflammatory response	http://amigo.geneontology.org/amigo/term/GO:0002526	Elane Hp Epo Adora1 Defb1 Il20rb Cxcl1
0.113563700623334	2	8	12.1247240618102	GO:0019048 modulation by virus of host process	http://amigo.geneontology.org/amigo/term/GO:0019048	Bcl2l11 Myc
0.113563700623334	7	117	2.90164336521952	GO:0021782 glial cell development	http://amigo.geneontology.org/amigo/term/GO:0021782	Ager Tenm4 Pou3f1 Ascl1 Phgdh B4galt6 Nrg1
0.113563700623334	2	8	12.1247240618102	GO:0021957 corticospinal tract morphogenesis	http://amigo.geneontology.org/amigo/term/GO:0021957	Scn1b Epha4
0.113563700623334	2	8	12.1247240618102	GO:0032229 negative regulation of synaptic transmission GABAergic	http://amigo.geneontology.org/amigo/term/GO:0032229	Slc6a1 Adora1
0.113563700623334	2	8	12.1247240618102	GO:0038134 ERBB2-EGFR signaling pathway	http://amigo.geneontology.org/amigo/term/GO:0038134	Areg Hbegf
0.113563700623334	25	736	1.64738098665899	GO:0043269 regulation of ion transport	http://amigo.geneontology.org/amigo/term/GO:0043269	Scn1b Arc Wnk4 Syt17 Cacna1b Sfrp4 Scn8a Kcnk4 Cd63 Epo Slc6a1 Scn5a Fxyd7 Sv2a Cacna2d4 Adora1 Adrb2 Mchr1 Cacna1c Ngf Fgfr1 Ager Lcn2 Cxcl1 Slc25a4
0.113563700623334	2	8	12.1247240618102	GO:0044003 modulation by symbiont of host process	http://amigo.geneontology.org/amigo/term/GO:0044003	Bcl2l11 Myc
0.113563700623334	4	42	4.6189424997372	GO:0050691 regulation of defense response to virus by host	http://amigo.geneontology.org/amigo/term/GO:0050691	Ifnlr1 Trim6 Aim2 Mmp12
0.113563700623334	12	270	2.15550649987736	GO:0050730 regulation of peptidyl-tyrosine phosphorylation	http://amigo.geneontology.org/amigo/term/GO:0050730	Cd40 Hbegf Areg Clcf1 Nrg1 Arhgef2 Epo Adora1 Socs3 Epha4 Neurl1a Gprc5b
0.113563700623334	9	175	2.49422894985809	GO:0110148 biomineralization	http://amigo.geneontology.org/amigo/term/GO:0110148	Fgfr1 Smpd3 Sox9 Bmp7 Gpnmb Adora1 Adrb2 Gpc3 Trpm4
0.113563700623334	2	8	12.1247240618102	GO:1902022 L-lysine transport	http://amigo.geneontology.org/amigo/term/GO:1902022	Slc66a1 AU018091
0.113563700623334	2	8	12.1247240618102	GO:1902961 positive regulation of aspartic-type endopeptidase activity involved in amyloid precursor protein catabolic process	http://amigo.geneontology.org/amigo/term/GO:1902961	Ager Epha4
0.113563700623334	2	8	12.1247240618102	GO:1903401 L-lysine transmembrane transport	http://amigo.geneontology.org/amigo/term/GO:1903401	Slc66a1 AU018091
0.113563700623334	8	145	2.67580117226155	GO:1904019 epithelial cell apoptotic process	http://amigo.geneontology.org/amigo/term/GO:1904019	Cd40 Sfrp4 Serpine1 Col4a3 Jag2 Id1 Ager Ngf
0.113563700623334	2	8	12.1247240618102	GO:1904179 positive regulation of adipose tissue development	http://amigo.geneontology.org/amigo/term/GO:1904179	Sh3pxd2b Trpm4
0.113563700623334	4	42	4.6189424997372	GO:1904645 response to amyloid-beta	http://amigo.geneontology.org/amigo/term/GO:1904645	Cacna1b Adrb2 Ager Epha4
0.113563700623334	2	8	12.1247240618102	GO:2000969 positive regulation of AMPA receptor activity	http://amigo.geneontology.org/amigo/term/GO:2000969	Arc Adrb2
0.113563700623334	2	8	12.1247240618102	GO:2001054 negative regulation of mesenchymal cell apoptotic process	http://amigo.geneontology.org/amigo/term/GO:2001054	Sox9 Bmp7
0.113570976812231	8	146	2.65747376697209	GO:0032355 response to estradiol	http://amigo.geneontology.org/amigo/term/GO:0032355	Sstr2 Ptgfr Areg Ggt1 Bmp7 Itga2 Myc Slc6a1
0.113626534220696	17	443	1.86113145869772	GO:0001667 ameboidal-type cell migration	http://amigo.geneontology.org/amigo/term/GO:0001667	Cd40 Amot Sox9 Itga2 Nr4a1 Smoc2 Fgfr1 Nrtn Bmp7 Lama5 Hbegf Apoa1 Ager Cd63 Lcn2 Mmp12 Gpc3
0.113626534220696	27	815	1.60671190021533	GO:0032989 cellular component morphogenesis	http://amigo.geneontology.org/amigo/term/GO:0032989	Lama5 Epha4 Kif5c Ngf Efna4 Spaca1 Lrtm2 Bmp7 Tnfrsf12a Arc Rasal1 Fez1 Tenm4 Syt17 Dab1 Ddr1 Etv4 Scn1b Adcy1 Uchl1 Atoh7 Sarm1 B4galt6 Fam71f2 Grip1 Id1 Celsr2
0.114535337874656	11	239	2.23216677288555	GO:0043583 ear development	http://amigo.geneontology.org/amigo/term/GO:0043583	Whrn Sox9 Spry2 Bcl2l11 Jag2 Ddr1 Myc Epha4 Fgfr1 Myo15 Pls1
0.114988268549039	14	339	2.00290426979755	GO:0051962 positive regulation of nervous system development	http://amigo.geneontology.org/amigo/term/GO:0051962	Ngf Neurl1a Tnfrsf12a Clcf1 Lrrtm3 Lingo4 Lrtm2 Myc Epha4 Ascl1 Dmrta2 Tenm4 Bex1 Nrg1
0.116147949987062	6	91	3.19772942289499	GO:0021954 central nervous system neuron development	http://amigo.geneontology.org/amigo/term/GO:0021954	Ascl1 Scn1b Btg2 Epha4 B4galt6 Fgfr1
0.116147949987062	8	147	2.63939571413554	GO:0022612 gland morphogenesis	http://amigo.geneontology.org/amigo/term/GO:0022612	Bmp7 Etv4 Fgfr1 Sox9 Ddr1 Lama5 Trp63 Areg
0.116147949987062	3	23	6.32594298877052	GO:0072530 purine-containing compound transmembrane transport	http://amigo.geneontology.org/amigo/term/GO:0072530	Slc25a4 Slc19a1 Lrrc8e
0.116147949987062	3	23	6.32594298877052	GO:0099509 regulation of presynaptic cytosolic calcium ion concentration	http://amigo.geneontology.org/amigo/term/GO:0099509	Cacna1b Tspoap1 Adora1
0.117797157647118	9	178	2.45219138328745	GO:0007219 Notch signaling pathway	http://amigo.geneontology.org/amigo/term/GO:0007219	Neurl1a Sox9 Nrip2 Jag2 Hp Ascl1 Trp63 Dlk1 Bmp7
0.117797157647118	33	1055	1.51702708640658	GO:0008284 positive regulation of cell population proliferation	http://amigo.geneontology.org/amigo/term/GO:0008284	Cd40 Hbegf Areg Epo Clcf1 Myc Rogdi Cxcl1 Fgfr1 Sox9 Ager Itga2 Elane Trp63 Nr4a1 Cdkn1a Epha4 Ptgfr Trpm4 Esm1 Mmp12 Nrg1 Runx2 Ascl1 Smpd3 Dmrta2 Arnt2 Ngf Scn5a Egr1 Id1 Adrb2 Bex1
0.117797157647118	23	667	1.67237573266347	GO:0010942 positive regulation of cell death	http://amigo.geneontology.org/amigo/term/GO:0010942	Cd40 Tnfrsf12a Bcl2l11 Dusp9 Hp Myc Trp63 Nr4a1 Neurl1a Phlda2 Hebp2 Fos Sfrp4 Egr1 Adora1 Sarm1 Bmp7 Ascl1 Cdkn1a Zbtb16 Ager Lcn2 Adrb2
0.117797157647118	21	592	1.72040003579739	GO:0034762 regulation of transmembrane transport	http://amigo.geneontology.org/amigo/term/GO:0034762	Scn1b Arc Wnk4 Trib3 Ffar4 Gpc3 Cacna1b Myc Scn8a Kcnk4 Cd63 Epo Scn5a Cacna2d4 Adrb2 Cacna1c Ngf Rtn2 Ager Lcn2 Slc25a4
0.117797157647118	4	43	4.51152523230145	GO:0038179 neurotrophin signaling pathway	http://amigo.geneontology.org/amigo/term/GO:0038179	Ngf Spry2 Magi2 Bex1
0.117797157647118	4	43	4.51152523230145	GO:0045823 positive regulation of heart contraction	http://amigo.geneontology.org/amigo/term/GO:0045823	Adm2 Scn5a Trpm4 Adrb2
0.117797157647118	4	43	4.51152523230145	GO:0051180 vitamin transport	http://amigo.geneontology.org/amigo/term/GO:0051180	Slc19a1 Slc23a3 Apoa1 Rtbdn
0.117797157647118	14	341	1.9911570306785	GO:0071214 cellular response to abiotic stimulus	http://amigo.geneontology.org/amigo/term/GO:0071214	Sox9 Slc2a4 Cdkn1a Itga2 Cd40 Ascl1 Myc Kcnk4 Epo Lrrc8e Egr1 Tmem150c Rab11fip5 Serpinb6a
0.117797157647118	4	43	4.51152523230145	GO:0086002 cardiac muscle cell action potential involved in contraction	http://amigo.geneontology.org/amigo/term/GO:0086002	Scn1b Scn5a Trpm4 Cacna1c
0.117797157647118	14	341	1.9911570306785	GO:0104004 cellular response to environmental stimulus	http://amigo.geneontology.org/amigo/term/GO:0104004	Sox9 Slc2a4 Cdkn1a Itga2 Cd40 Ascl1 Myc Kcnk4 Epo Lrrc8e Egr1 Tmem150c Rab11fip5 Serpinb6a
0.117797157647118	7	119	2.85287624983768	GO:1904659 glucose transmembrane transport	http://amigo.geneontology.org/amigo/term/GO:1904659	Slc2a4 Trib3 Slc2a12 Ffar4 Gpc3 Myc Rtn2
0.117848808884205	8	148	2.6215619593103	GO:1990845 adaptive thermogenesis	http://amigo.geneontology.org/amigo/term/GO:1990845	Plcl1 Adrb2 Pth2r Lcn2 Slc25a4 Id1 Ffar4 Lepr
0.118649706279167	6	92	3.16297149438526	GO:0001656 metanephros development	http://amigo.geneontology.org/amigo/term/GO:0001656	Bmp7 Sox9 Irx3 Myc Gpc3 Egr1
0.118649706279167	6	92	3.16297149438526	GO:0072091 regulation of stem cell proliferation	http://amigo.geneontology.org/amigo/term/GO:0072091	Cxcl1 Trp63 Fgfr1 Sox9 Runx2 Ngf
0.118837989384199	98	3834	1.23966923115013	GO:0006950 response to stress	http://amigo.geneontology.org/amigo/term/GO:0006950	Hif3a Ggt1 Ager Slpi Cd40 Wfdc15b Elane Treml1 Apcs Mapk8ip1 Ptgfr Cxcl1 Hp Mt1 Wtip Aim2 Ankrd6 Ubxn10 Defb1 Tlr1 Cd14 Cxcl17 Trim6 Wfdc3 Hsbp1l1 Rnf138rt1 Gp9 Brme1 Slc2a4 Myc Cdkn1a Bcl2l11 Epo Rbm3 Smpd3 Egr1 Rab11fip5 Ffar4 Slc8a3 Klrb1b Ddr1 Itga2 Lpl Arnt2 Gpx3 Btg2 Ccdc88c Ifi27l2b Fos Smoc2 Mep1b Hbegf Tmeff2 Epha4 Lcn2 Arhgef2 Smpdl3b Areg Asns Stk26 Apoa1 Mst1r Trib3 Tspan8 Pdk3 Mid1 S…
0.120232547912555	32	1019	1.52302716379951	GO:0007417 central nervous system development	http://amigo.geneontology.org/amigo/term/GO:0007417	Sox9 Synj2 Hsd3b1 Dab1 Lmo4 Clcf1 Zbtb16 Coq8b Neurl1a Ager Arnt2 Ascl1 Adcy1 Myc Rogdi Fez1 Sstr2 Tenm4 Pou3f1 Bmp7 Fgfr1 Scn1b Btg2 Epha4 Whrn Dmrta2 Phgdh B4galt6 Hydin Nrg1 Celsr2 Slc8a3
0.120232547912555	7	120	2.82910228108904	GO:0008645 hexose transmembrane transport	http://amigo.geneontology.org/amigo/term/GO:0008645	Slc2a4 Trib3 Slc2a12 Ffar4 Gpc3 Myc Rtn2
0.120232547912555	7	120	2.82910228108904	GO:0014812 muscle cell migration	http://amigo.geneontology.org/amigo/term/GO:0014812	Ddr1 Itga2 Myc Serpine1 Ager Gstp2 Egr1
0.120232547912555	5	67	3.61932061546572	GO:0019933 cAMP-mediated signaling	http://amigo.geneontology.org/amigo/term/GO:0019933	Ffar4 Sox9 Rasd2 Defb1 Adcy1
0.120232547912555	13	309	2.04040663823342	GO:0046942 carboxylic acid transport	http://amigo.geneontology.org/amigo/term/GO:0046942	Slc19a1 Slc10a6 Slc38a5 AU018091 Myc Slc23a3 Slc66a1 Slc6a1 Slc26a8 Sv2a Adora1 Lrrc8e Mip
0.120232547912555	23	669	1.66737610416522	GO:0048812 neuron projection morphogenesis	http://amigo.geneontology.org/amigo/term/GO:0048812	Lama5 Epha4 Kif5c Ngf Efna4 Lrtm2 Bmp7 Tnfrsf12a Arc Rasal1 Syt17 Dab1 Ddr1 Etv4 Scn1b Adcy1 Uchl1 Atoh7 Sarm1 B4galt6 Grip1 Id1 Celsr2
0.120232547912555	68	2520	1.30870037492554	GO:0051172 negative regulation of nitrogen compound metabolic process	http://amigo.geneontology.org/amigo/term/GO:0051172	Sox9 Aebp1 Dlx4 Spry2 Zfp37 Serpina12 Id1 Serpinb6a Serpina1e Eif4ebp3 Nrip2 Snai3 Myc Trp63 Nr4a1 Cdkn1a Irx3 Trib3 Foxq1 Egr1 Runx2 Zfp608 Glis3 Fry Nrg1 Trim6 Bmp7 Slpi Wfdc15b Ascl1 Elane Btg2 Serpina3n Fst Hbegf Itih5 Epha4 Apcs Ngf Uchl1 Epo Rtn2 Wtip Serpine1 Enc1 A2ml1 Socs3 Gpc3 Zbtb16 Setdb2 Cdkn2b Wfdc3 Hsbp1l1 Tceal7 Peg3 Nxn Fgfr1 Smpd3 Wnk4 Mmp12 Slc8a3 Ager Mapk8ip1 Rasd2 Dusp5 Gst…
0.120232547912555	9	179	2.43849199008472	GO:0051896 regulation of protein kinase B signaling	http://amigo.geneontology.org/amigo/term/GO:0051896	Mst1r Nrg1 Chil1 Spry2 Hbegf Fgfr1 Magi2 Rasd2 Clcf1
0.120232547912555	5	67	3.61932061546572	GO:0070542 response to fatty acid	http://amigo.geneontology.org/amigo/term/GO:0070542	Scd2 Sox9 Lpl Kcnk4 Pdk3
0.120232547912555	7	120	2.82910228108904	GO:0072009 nephron epithelium development	http://amigo.geneontology.org/amigo/term/GO:0072009	Wnk4 Sox9 Irx3 Gpc3 Lama5 Myc Magi2
0.122049627011454	77	2913	1.28198249606506	GO:0010605 negative regulation of macromolecule metabolic process	http://amigo.geneontology.org/amigo/term/GO:0010605	Sox9 Aebp1 Dlx4 Spry2 Zfp37 Piwil2 Wtip Serpina12 Id1 Serpinb6a Setdb2 Serpina1e Eif4ebp3 Nrip2 Snai3 Myc Trp63 Nr4a1 Cdkn1a Rbm3 Irx3 Trib3 Foxq1 Egr1 Runx2 Zfp608 Glis3 Ffar4 Fry Nrg1 Trim6 Bmp7 Ager Slpi Wfdc15b Ascl1 Elane Btg2 Serpina3n Fst Hbegf Itih5 Tmeff2 Epha4 Apcs Ngf Uchl1 Epo Gpnmb Rtn2 Tdrd12 Apoa1 Serpine1 Enc1 A2ml1 Socs3 Gpc3 Zbtb16 Gspt2 Cdkn2b Wfdc3 Hsbp1l1 Tceal7 Fgfr1 Peg3 Nx…
0.1220723735169	9	180	2.42494481236203	GO:0001659 temperature homeostasis	http://amigo.geneontology.org/amigo/term/GO:0001659	Adora1 Plcl1 Adrb2 Pth2r Lcn2 Egr1 Id1 Ffar4 Lepr
0.1220723735169	4	44	4.40899056793097	GO:0008207 C21-steroid hormone metabolic process	http://amigo.geneontology.org/amigo/term/GO:0008207	Akr1c18 Hsd3b1 Egr1 Afp
0.12251643737503	22	634	1.68292699911561	GO:0006875 cellular metal ion homeostasis	http://amigo.geneontology.org/amigo/term/GO:0006875	Cacna1b Ptgfr Mt1 Gpr55 Cacna1c Slc8a3 Gp9 Sv2a Cd40 Epo Tspoap1 Adora1 Mchr1 Ngf Ffar4 Myc Lcn2 Cxcl1 Smpd3 Trpm4 Adrb2 Cxcl17
0.12251643737503	3	24	6.06236203090508	GO:0045606 positive regulation of epidermal cell differentiation	http://amigo.geneontology.org/amigo/term/GO:0045606	Sult2b1 Etv4 Sfrp4
0.12251643737503	3	24	6.06236203090508	GO:1902547 regulation of cellular response to vascular endothelial growth factor stimulus	http://amigo.geneontology.org/amigo/term/GO:1902547	Cd63 Spry2 Smoc2
0.12251643737503	3	24	6.06236203090508	GO:2000050 regulation of non-canonical Wnt signaling pathway	http://amigo.geneontology.org/amigo/term/GO:2000050	Ankrd6 Gpc3 Sfrp4
0.126412608051996	8	151	2.56947794687368	GO:0010634 positive regulation of epithelial cell migration	http://amigo.geneontology.org/amigo/term/GO:0010634	Cd40 Sox9 Itga2 Smoc2 Fgfr1 Hbegf Lcn2 Amot
0.126412608051996	8	151	2.56947794687368	GO:1905039 carboxylic acid transmembrane transport	http://amigo.geneontology.org/amigo/term/GO:1905039	Slc19a1 Slc38a5 AU018091 Myc Slc7a4 Slc23a3 Slc66a1 Lrrc8e
0.1268307777682	10	213	2.27694348578594	GO:0010976 positive regulation of neuron projection development	http://amigo.geneontology.org/amigo/term/GO:0010976	Gprc5b Ngf Bmp7 Epo Fez1 Enc1 Scn1b Fgfr1 Magi2 Nrg1
0.127635853751967	24	713	1.63250141645691	GO:0070848 response to growth factor	http://amigo.geneontology.org/amigo/term/GO:0070848	Bmp7 Fst Spry2 Cd63 Ngf Sox9 Smpd3 Egr1 Id1 Kcp Ascl1 Akr1c18 Fos Myc Nr4a1 Smoc2 Fgfr1 Fez1 Cdkn2b Sfrp4 Runx2 Gpc3 Magi2 Bex1
0.127972879860701	17	453	1.82004687903552	GO:0043434 response to peptide hormone	http://amigo.geneontology.org/amigo/term/GO:0043434	Slc2a4 Nr4a1 Trib3 Egr1 Ptpre Socs3 Serpina1e Bmp7 Lpl Btg2 Igfbp1 Akr1c18 Fos Myc Areg Glp2r Serpina12
0.128195919036368	2	9	10.7775324993868	GO:0003433 chondrocyte development involved in endochondral bone morphogenesis	http://amigo.geneontology.org/amigo/term/GO:0003433	Sox9 Smpd3
0.128195919036368	2	9	10.7775324993868	GO:0006563 L-serine metabolic process	http://amigo.geneontology.org/amigo/term/GO:0006563	Psat1 Phgdh
0.128195919036368	2	9	10.7775324993868	GO:0006685 sphingomyelin catabolic process	http://amigo.geneontology.org/amigo/term/GO:0006685	Smpdl3b Smpd3
0.128195919036368	89	3454	1.24968203995496	GO:0010033 response to organic substance	http://amigo.geneontology.org/amigo/term/GO:0010033	Bmp7 Cd40 Slc2a4 Fst Spry2 Nr4a1 Scd2 Cd63 Ngf Hsd3b1 Cxcl1 Epo Aim2 Ubxn10 Il20rb Tlr1 Sstr2 Cd14 Lepr Ifnlr1 Sox9 Neurl1a Lpl Gprc6a Myc Ptgfr Areg Slc12a3 Smpd3 Trib3 Trpm4 Egr1 Runx2 Ptpre Id1 Rab11fip5 Socs3 Kcp Serpina1e Cacna1b Ggt1 Card14 Ager Itga2 Ascl1 Btg2 Igfbp1 Akr1c18 Fos Smoc2 Kcnk4 Arhgef2 Asns Slc6a1 Fgfr1 Apoa1 Fez1 Pdk3 Serpine1 C1qtnf4 Inava Adora1 Defb1 Adrb2 Glp2r Chil1 Tri…
0.128195919036368	2	9	10.7775324993868	GO:0010966 regulation of phosphate transport	http://amigo.geneontology.org/amigo/term/GO:0010966	Sfrp4 Fgfr1
0.128195919036368	5	69	3.51441277153918	GO:0032757 positive regulation of interleukin-8 production	http://amigo.geneontology.org/amigo/term/GO:0032757	Chil1 Elane Serpine1 Tlr1 Cd14
0.128195919036368	2	9	10.7775324993868	GO:0034372 very-low-density lipoprotein particle remodeling	http://amigo.geneontology.org/amigo/term/GO:0034372	Apoa1 Lpl
0.128195919036368	5	69	3.51441277153918	GO:0042058 regulation of epidermal growth factor receptor signaling pathway	http://amigo.geneontology.org/amigo/term/GO:0042058	Rhbdf1 Hbegf Areg Adora1 Neurl1a
0.128195919036368	9	183	2.38519161871675	GO:0048660 regulation of smooth muscle cell proliferation	http://amigo.geneontology.org/amigo/term/GO:0048660	Hbegf Itga2 Elane Myc Cdkn1a Smpd3 Ager Gstp2 Egr1
0.128195919036368	2	9	10.7775324993868	GO:0048865 stem cell fate commitment	http://amigo.geneontology.org/amigo/term/GO:0048865	Dmrta2 Sox9
0.128195919036368	2	9	10.7775324993868	GO:0060371 regulation of atrial cardiac muscle cell membrane depolarization	http://amigo.geneontology.org/amigo/term/GO:0060371	Scn5a Scn1b
0.128195919036368	2	9	10.7775324993868	GO:0061043 regulation of vascular wound healing	http://amigo.geneontology.org/amigo/term/GO:0061043	Smoc2 Serpine1
0.128195919036368	5	69	3.51441277153918	GO:0061337 cardiac conduction	http://amigo.geneontology.org/amigo/term/GO:0061337	Scn1b Scn5a Cacna1c Trpm4 Irx3
0.128195919036368	4	45	4.31101299975472	GO:1902991 regulation of amyloid precursor protein catabolic process	http://amigo.geneontology.org/amigo/term/GO:1902991	Ager Epha4 Rtn2 Lrrtm3
0.128195919036368	4	45	4.31101299975472	GO:1903115 regulation of actin filament-based movement	http://amigo.geneontology.org/amigo/term/GO:1903115	Scn5a Trpm4 Adora1 Cacna1c
0.128195919036368	8	152	2.55257348669687	GO:1903825 organic acid transmembrane transport	http://amigo.geneontology.org/amigo/term/GO:1903825	Slc19a1 Slc38a5 AU018091 Myc Slc7a4 Slc23a3 Slc66a1 Lrrc8e
0.128195919036368	2	9	10.7775324993868	GO:1904383 response to sodium phosphate	http://amigo.geneontology.org/amigo/term/GO:1904383	Fgfr1 Runx2
0.128195919036368	2	9	10.7775324993868	GO:1905247 positive regulation of aspartic-type peptidase activity	http://amigo.geneontology.org/amigo/term/GO:1905247	Ager Epha4
0.129527468129144	15	384	1.89448813465784	GO:0018108 peptidyl-tyrosine phosphorylation	http://amigo.geneontology.org/amigo/term/GO:0018108	Cd40 Hbegf Areg Clcf1 Ddr1 Nrg1 Epha4 Arhgef2 Epo Fgfr1 Mst1r Adora1 Socs3 Neurl1a Gprc5b
0.130385192776847	8	153	2.53588999985572	GO:0051592 response to calcium ion	http://amigo.geneontology.org/amigo/term/GO:0051592	Cpne8 Syt17 Fos Junb Rasal1 Slc6a1 Scn5a Adcy1
0.13055751316149	30	951	1.52993363555964	GO:0007276 gamete generation	http://amigo.geneontology.org/amigo/term/GO:0007276	Spaca1 Cfap157 Catsperz Cfap44 Brme1 Ddx25 Tspan8 Jag2 Myc Trp63 Armc12 Spata24 Zfp37 Tdrd12 Piwil2 Slc26a8 Klc3 Sstr2 Septin6 Arhgap33os Sox9 Fst Bcl2l11 Ggt1 Neurl1a Uchl1 Afp Zbtb16 Fam71f2 Defb1
0.13055751316149	3	25	5.81986754966887	GO:0034114 regulation of heterotypic cell-cell adhesion	http://amigo.geneontology.org/amigo/term/GO:0034114	Bmp7 Ager Apoa1
0.13055751316149	19	529	1.74192633024116	GO:0051960 regulation of nervous system development	http://amigo.geneontology.org/amigo/term/GO:0051960	Ascl1 Ngf Neurl1a Bmp7 Tnfrsf12a Clcf1 Lrrtm3 Lingo4 Lrtm2 Myc Epha4 Tenm4 Cdkn2b Dab1 Arhgef2 Dmrta2 Id1 Bex1 Nrg1
0.131804196289331	7	124	2.73784091718294	GO:0007586 digestion	http://amigo.geneontology.org/amigo/term/GO:0007586	Tff3 Apoa1 Adm2 Pls1 Sox9 Wnk4 Cyp39a1
0.131918805021065	6	96	3.03118101545254	GO:0014910 regulation of smooth muscle cell migration	http://amigo.geneontology.org/amigo/term/GO:0014910	Itga2 Myc Serpine1 Ager Gstp2 Egr1
0.13295267751872	11	249	2.14252152096244	GO:0003015 heart process	http://amigo.geneontology.org/amigo/term/GO:0003015	Scn1b Scn5a Adm2 Cacna1c Trpm4 Adora1 Cacna1b Popdc2 Hbegf Irx3 Adrb2
0.13295267751872	4	46	4.21729532584701	GO:0006040 amino sugar metabolic process	http://amigo.geneontology.org/amigo/term/GO:0006040	Uap1l1 Chil3 Chil1 Ovgp1
0.13295267751872	15	386	1.88467213396013	GO:0018212 peptidyl-tyrosine modification	http://amigo.geneontology.org/amigo/term/GO:0018212	Cd40 Hbegf Areg Clcf1 Ddr1 Nrg1 Epha4 Arhgef2 Epo Fgfr1 Mst1r Adora1 Socs3 Neurl1a Gprc5b
0.13295267751872	5	70	3.4642068748029	GO:0086003 cardiac muscle cell contraction	http://amigo.geneontology.org/amigo/term/GO:0086003	Scn1b Scn5a Trpm4 Adora1 Cacna1c
0.134138878896392	30	954	1.52512252349813	GO:0022603 regulation of anatomical structure morphogenesis	http://amigo.geneontology.org/amigo/term/GO:0022603	Cd40 Ngf Bmp7 Tnfrsf12a Fgfr1 Ankrd6 Col4a3 Spry2 Arc Meltf Smoc2 Epha4 Rasal1 Apoa1 Wtip Serpine1 Amot Adm2 Syt17 Chil1 Dab1 Sox9 Runx2 Id1 Tenm4 Sarm1 Gpc3 Lcn2 Grip1 Adrb2
0.134139649145327	24	720	1.61662987490802	GO:0032990 cell part morphogenesis	http://amigo.geneontology.org/amigo/term/GO:0032990	Lama5 Epha4 Kif5c Ngf Efna4 Lrtm2 Bmp7 Tnfrsf12a Arc Rasal1 Fez1 Syt17 Dab1 Ddr1 Etv4 Scn1b Adcy1 Uchl1 Atoh7 Sarm1 B4galt6 Grip1 Id1 Celsr2
0.134345218898784	10	217	2.23497217729219	GO:0043393 regulation of protein binding	http://amigo.geneontology.org/amigo/term/GO:0043393	Myc Trib3 Frmd7 Slpi Cdkn1a Adrb2 Plcl1 Phlda2 Ngf Id1
0.134849496061333	7	125	2.71593818984547	GO:0030282 bone mineralization	http://amigo.geneontology.org/amigo/term/GO:0030282	Smpd3 Bmp7 Gpnmb Sox9 Adrb2 Gpc3 Trpm4
0.134849496061333	7	125	2.71593818984547	GO:0051897 positive regulation of protein kinase B signaling	http://amigo.geneontology.org/amigo/term/GO:0051897	Mst1r Nrg1 Chil1 Spry2 Hbegf Fgfr1 Rasd2
0.135854584166498	6	97	2.99993172663344	GO:0072080 nephron tubule development	http://amigo.geneontology.org/amigo/term/GO:0072080	Wnk4 Sox9 Irx3 Gpc3 Lama5 Myc
0.136147623159307	8	155	2.50316883856726	GO:1902652 secondary alcohol metabolic process	http://amigo.geneontology.org/amigo/term/GO:1902652	Apoa1 Cyp39a1 Sult2b1 Cln6 Cyp3a57 Fgfr1 Lepr Serpina12
0.137239288419492	23	684	1.630810838723	GO:0071363 cellular response to growth factor stimulus	http://amigo.geneontology.org/amigo/term/GO:0071363	Bmp7 Fst Spry2 Cd63 Ngf Sox9 Smpd3 Egr1 Id1 Kcp Akr1c18 Fos Myc Nr4a1 Smoc2 Fgfr1 Fez1 Cdkn2b Sfrp4 Runx2 Gpc3 Magi2 Bex1
0.137239288419492	23	684	1.630810838723	GO:0120039 plasma membrane bounded cell projection morphogenesis	http://amigo.geneontology.org/amigo/term/GO:0120039	Lama5 Epha4 Kif5c Ngf Efna4 Lrtm2 Bmp7 Tnfrsf12a Arc Rasal1 Syt17 Dab1 Ddr1 Etv4 Scn1b Adcy1 Uchl1 Atoh7 Sarm1 B4galt6 Grip1 Id1 Celsr2
0.138254213502776	5	71	3.41541522867892	GO:0046579 positive regulation of Ras protein signal transduction	http://amigo.geneontology.org/amigo/term/GO:0046579	Epo Gpr55 Ngf Nrg1 Apoa1
0.139922999166892	3	26	5.59602649006623	GO:0002053 positive regulation of mesenchymal cell proliferation	http://amigo.geneontology.org/amigo/term/GO:0002053	Fgfr1 Sox9 Myc
0.139922999166892	3	26	5.59602649006623	GO:0006706 steroid catabolic process	http://amigo.geneontology.org/amigo/term/GO:0006706	Akr1c18 Cyp39a1 Sult1e1
0.139922999166892	4	47	4.12756563806303	GO:0010799 regulation of peptidyl-threonine phosphorylation	http://amigo.geneontology.org/amigo/term/GO:0010799	Chil1 Bmp7 Spry2 Trim6
0.139922999166892	3	26	5.59602649006623	GO:0060444 branching involved in mammary gland duct morphogenesis	http://amigo.geneontology.org/amigo/term/GO:0060444	Etv4 Ddr1 Areg
0.139922999166892	3	26	5.59602649006623	GO:1902993 positive regulation of amyloid precursor protein catabolic process	http://amigo.geneontology.org/amigo/term/GO:1902993	Ager Epha4 Lrrtm3
0.139955261213349	11	252	2.11701531237955	GO:0009913 epidermal cell differentiation	http://amigo.geneontology.org/amigo/term/GO:0009913	Whrn Maff Trp63 Sult2b1 Etv4 Sfrp4 Scel Pou3f1 Jag2 Fgfr1 Pls1
0.141405571616779	32	1040	1.49227373068433	GO:0051050 positive regulation of transport	http://amigo.geneontology.org/amigo/term/GO:0051050	Arc Wnk4 Rasl10b Mfge8 Magi2 Mtcl1 Gpc3 Cacna1b Itga2 Scn1b Sfrp4 Cd63 Slc6a1 Apoa1 Fez1 Scn5a Serpine1 Adora1 Adrb2 Mchr1 Fgfr1 Cd14 Ffar4 Ager Lcn2 Cxcl1 Slc25a4 Smpd3 Trpm4 Cacna1c Lepr Clcf1
0.143222871834159	11	253	2.1086476629235	GO:0006898 receptor-mediated endocytosis	http://amigo.geneontology.org/amigo/term/GO:0006898	Dnajc6 Arc Apoc2 Sfrp4 Cd63 Serpine1 Ankrd13b Magi2 Adrb2 Cd14 Nrg1
0.143594154815537	18	500	1.74596026490066	GO:0050673 epithelial cell proliferation	http://amigo.geneontology.org/amigo/term/GO:0050673	Sox9 Nr4a1 Fgfr1 Mmp12 Cdkn2b Col4a3 Myc Trp63 Lama5 Etv4 Fst Areg Apoa1 Runx2 Gpc3 Ager Scn5a Id1
0.144889298858937	21	613	1.66146300357594	GO:0007507 heart development	http://amigo.geneontology.org/amigo/term/GO:0007507	Sox9 Popdc2 Dusp9 Ccdc40 Nrg1 Ascl1 Sh3pxd2b Cacna1c Bmp7 Fgfr1 Id1 Cdkn1a Lmo4 Irx3 Scn5a Tenm4 Gpc3 Anks6 Slc25a4 Setdb2 Epo
0.144889298858937	19	539	1.70960858756507	GO:0009611 response to wounding	http://amigo.geneontology.org/amigo/term/GO:0009611	Treml1 Gp9 Ddr1 Itga2 Myc Smoc2 Hbegf Tmeff2 Epha4 Epo Tspan8 Serpine1 Mmp12 Sarm1 Cdkn1a Bex1 Tnfrsf12a Adrb2 Nrg1
0.144889298858937	2	10	9.69977924944812	GO:0010496 intercellular transport	http://amigo.geneontology.org/amigo/term/GO:0010496	Arc Mip
0.144889298858937	6	99	2.93932704528731	GO:0032091 negative regulation of protein binding	http://amigo.geneontology.org/amigo/term/GO:0032091	Myc Frmd7 Slpi Cdkn1a Adrb2 Id1
0.144889298858937	2	10	9.69977924944812	GO:0033629 negative regulation of cell adhesion mediated by integrin	http://amigo.geneontology.org/amigo/term/GO:0033629	Nexmif Serpine1
0.144889298858937	2	10	9.69977924944812	GO:0034370 triglyceride-rich lipoprotein particle remodeling	http://amigo.geneontology.org/amigo/term/GO:0034370	Apoa1 Lpl
0.144889298858937	6	99	2.93932704528731	GO:0035082 axoneme assembly	http://amigo.geneontology.org/amigo/term/GO:0035082	Cfap157 Ccdc40 Odad1 Hydin Cfap44 Neurl1a
0.144889298858937	2	10	9.69977924944812	GO:0035646 endosome to melanosome transport	http://amigo.geneontology.org/amigo/term/GO:0035646	Cd63 Rab38
0.144889298858937	2	10	9.69977924944812	GO:0038130 ERBB4 signaling pathway	http://amigo.geneontology.org/amigo/term/GO:0038130	Nrg1 Hbegf
0.144889298858937	7	128	2.65228338852097	GO:0042471 ear morphogenesis	http://amigo.geneontology.org/amigo/term/GO:0042471	Whrn Spry2 Sox9 Myc Fgfr1 Myo15 Pls1
0.144889298858937	2	10	9.69977924944812	GO:0043485 endosome to pigment granule transport	http://amigo.geneontology.org/amigo/term/GO:0043485	Cd63 Rab38
0.144889298858937	9	189	2.3094712498686	GO:0048736 appendage development	http://amigo.geneontology.org/amigo/term/GO:0048736	Cacna1c Zbtb16 Sox9 Bmp7 Trp63 Bcl2l11 Gpc3 Fgfr1 Runx2
0.144889298858937	2	10	9.69977924944812	GO:0048757 pigment granule maturation	http://amigo.geneontology.org/amigo/term/GO:0048757	Cd63 Rab38
0.144889298858937	23	690	1.61662987490802	GO:0048858 cell projection morphogenesis	http://amigo.geneontology.org/amigo/term/GO:0048858	Lama5 Epha4 Kif5c Ngf Efna4 Lrtm2 Bmp7 Tnfrsf12a Arc Rasal1 Syt17 Dab1 Ddr1 Etv4 Scn1b Adcy1 Uchl1 Atoh7 Sarm1 B4galt6 Grip1 Id1 Celsr2
0.144889298858937	9	189	2.3094712498686	GO:0060173 limb development	http://amigo.geneontology.org/amigo/term/GO:0060173	Cacna1c Zbtb16 Sox9 Bmp7 Trp63 Bcl2l11 Gpc3 Fgfr1 Runx2
0.144889298858937	2	10	9.69977924944812	GO:0060513 prostatic bud formation	http://amigo.geneontology.org/amigo/term/GO:0060513	Bmp7 Trp63
0.144889298858937	2	10	9.69977924944812	GO:0072178 nephric duct morphogenesis	http://amigo.geneontology.org/amigo/term/GO:0072178	Epha4 Gpc3
0.144889298858937	2	10	9.69977924944812	GO:1901724 positive regulation of cell proliferation involved in kidney development	http://amigo.geneontology.org/amigo/term/GO:1901724	Myc Egr1
0.145811625042019	28	886	1.53269649539812	GO:0098660 inorganic ion transmembrane transport	http://amigo.geneontology.org/amigo/term/GO:0098660	Cacna1b Scn1b Slc37a1 Kcnk4 Slc6a1 Slc12a3 Scn5a Wnk4 Trpm4 Asic3 Cacna1c Slc8a3 Gp9 Kcnab3 Scn8a Slc4a9 Cd63 Slc13a1 Slc41a3 Slc25a4 Panx1 Slc26a8 Cacna2d4 Nipal1 Ngf Ager Lcn2 Adrb2
0.146487871518959	9	190	2.29731613802719	GO:0009266 response to temperature stimulus	http://amigo.geneontology.org/amigo/term/GO:0009266	Hsbp1l1 Rbm3 Lpl Fos Kcnk4 Adora1 Cd14 Adrb2 Asic3
0.146487871518959	5	73	3.32184220871511	GO:0014009 glial cell proliferation	http://amigo.geneontology.org/amigo/term/GO:0014009	Myc Areg Cdkn2b Lepr Nrg1
0.146487871518959	9	190	2.29731613802719	GO:0048659 smooth muscle cell proliferation	http://amigo.geneontology.org/amigo/term/GO:0048659	Hbegf Itga2 Elane Myc Cdkn1a Smpd3 Ager Gstp2 Egr1
0.146610057245955	6	100	2.90993377483444	GO:0044344 cellular response to fibroblast growth factor stimulus	http://amigo.geneontology.org/amigo/term/GO:0044344	Spry2 Myc Nr4a1 Smoc2 Fgfr1 Runx2
0.152176328855247	8	160	2.42494481236203	GO:0030178 negative regulation of Wnt signaling pathway	http://amigo.geneontology.org/amigo/term/GO:0030178	Sfrp4 Ankrd6 Sox9 Ccdc88c Nxn Egr1 Gpc3 Wif1
0.152176328855247	70	2655	1.27869029653742	GO:0031324 negative regulation of cellular metabolic process	http://amigo.geneontology.org/amigo/term/GO:0031324	Sox9 Aebp1 Dlx4 Spry2 Zfp37 Serpina12 Id1 Serpinb6a Serpina1e Eif4ebp3 Nrip2 Snai3 Myc Trp63 Nr4a1 Cdkn1a Irx3 Trib3 Foxq1 Egr1 Runx2 Zfp608 Glis3 Fry Trim6 Bmp7 Slpi Wfdc15b Ascl1 Elane Btg2 Serpina3n Fst Hbegf Itih5 Epha4 Apcs Ngf Uchl1 Epo Rtn2 Fez1 Wtip Serpine1 Enc1 A2ml1 Socs3 Gpc3 Lepr Nrg1 Zbtb16 Setdb2 Cdkn2b Nrbp2 Wfdc3 Hsbp1l1 Tceal7 Peg3 Nxn Fgfr1 Wnk4 Mmp12 Slc8a3 Ager Mapk8ip1 Rasd2…
0.152505554028882	6	101	2.88112254934103	GO:0061326 renal tubule development	http://amigo.geneontology.org/amigo/term/GO:0061326	Wnk4 Sox9 Irx3 Gpc3 Lama5 Myc
0.152547564959314	10	224	2.16512929675181	GO:0033673 negative regulation of kinase activity	http://amigo.geneontology.org/amigo/term/GO:0033673	Spry2 Cdkn1a Trib3 Bmp7 Uchl1 Cdkn2b Wnk4 Slc8a3 Mapk8ip1 Gstp2
0.153026737431152	5	74	3.27695244913788	GO:1901184 regulation of ERBB signaling pathway	http://amigo.geneontology.org/amigo/term/GO:1901184	Rhbdf1 Hbegf Areg Adora1 Neurl1a
0.155241259315665	25	774	1.56650181677134	GO:0098662 inorganic cation transmembrane transport	http://amigo.geneontology.org/amigo/term/GO:0098662	Cacna1b Scn1b Kcnk4 Slc6a1 Slc12a3 Scn5a Wnk4 Trpm4 Asic3 Cacna1c Slc8a3 Gp9 Kcnab3 Scn8a Slc4a9 Cd63 Slc41a3 Slc25a4 Panx1 Cacna2d4 Nipal1 Ngf Ager Lcn2 Adrb2
0.156223665706578	16	434	1.78797774183376	GO:0050767 regulation of neurogenesis	http://amigo.geneontology.org/amigo/term/GO:0050767	Ascl1 Ngf Neurl1a Bmp7 Tnfrsf12a Clcf1 Myc Epha4 Cdkn2b Dab1 Arhgef2 Dmrta2 Tenm4 Id1 Bex1 Nrg1
0.156941819579963	7	131	2.59154407428003	GO:0001578 microtubule bundle formation	http://amigo.geneontology.org/amigo/term/GO:0001578	Cfap157 Ccdc40 Odad1 Hydin Cfap44 Mtcl1 Neurl1a
0.156941819579963	6	102	2.85287624983768	GO:0001657 ureteric bud development	http://amigo.geneontology.org/amigo/term/GO:0001657	Sox9 Fgfr1 Gpc3 Bmp7 Lama5 Myc
0.156941819579963	10	226	2.14596886049737	GO:0002440 production of molecular mediator of immune response	http://amigo.geneontology.org/amigo/term/GO:0002440	Cd40 Clcf1 Elane Apoa1 Trpm4 Inava Trim6 Tnfsf13 Gprc5b Panx1
0.156941819579963	3	28	5.19631031220435	GO:0006817 phosphate ion transport	http://amigo.geneontology.org/amigo/term/GO:0006817	Slc37a1 Sfrp4 Fgfr1
0.156941819579963	3	28	5.19631031220435	GO:0006929 substrate-dependent cell migration	http://amigo.geneontology.org/amigo/term/GO:0006929	Tnfrsf12a Itga2 Fgfr1
0.156941819579963	6	102	2.85287624983768	GO:0007173 epidermal growth factor receptor signaling pathway	http://amigo.geneontology.org/amigo/term/GO:0007173	Rhbdf1 Hbegf Areg Sox9 Adora1 Neurl1a
0.156941819579963	13	328	1.92221235126259	GO:0008202 steroid metabolic process	http://amigo.geneontology.org/amigo/term/GO:0008202	Akr1c18 Cyp39a1 Hsd3b1 Apoa1 Sult2b1 Sult1e1 Cln6 Cyp3a57 Fgfr1 Lepr Egr1 Serpina12 Afp
0.156941819579963	3	28	5.19631031220435	GO:0010800 positive regulation of peptidyl-threonine phosphorylation	http://amigo.geneontology.org/amigo/term/GO:0010800	Chil1 Bmp7 Trim6
0.156941819579963	12	293	1.98630291797573	GO:0010951 negative regulation of endopeptidase activity	http://amigo.geneontology.org/amigo/term/GO:0010951	Serpina12 Serpinb6a Serpina1e Nr4a1 Slpi Wfdc15b Serpina3n Itih5 Ngf Serpine1 A2ml1 Wfdc3
0.156941819579963	9	193	2.26160656075215	GO:0030307 positive regulation of cell growth	http://amigo.geneontology.org/amigo/term/GO:0030307	Ngf Tnfrsf12a Igfbp1 Armc12 Hbegf Rasal1 Syt17 Slc25a4 Nrg1
0.156941819579963	3	28	5.19631031220435	GO:0031954 positive regulation of protein autophosphorylation	http://amigo.geneontology.org/amigo/term/GO:0031954	Gpnmb Ngf Nrg1
0.156941819579963	4	50	3.87991169977925	GO:0035567 non-canonical Wnt signaling pathway	http://amigo.geneontology.org/amigo/term/GO:0035567	Ankrd6 Ccdc88c Gpc3 Sfrp4
0.156941819579963	4	50	3.87991169977925	GO:0042491 inner ear auditory receptor cell differentiation	http://amigo.geneontology.org/amigo/term/GO:0042491	Whrn Jag2 Fgfr1 Pls1
0.156941819579963	3	28	5.19631031220435	GO:0045684 positive regulation of epidermis development	http://amigo.geneontology.org/amigo/term/GO:0045684	Sult2b1 Etv4 Sfrp4
0.156941819579963	4	50	3.87991169977925	GO:0051602 response to electrical stimulus	http://amigo.geneontology.org/amigo/term/GO:0051602	Btg2 Nr4a1 Epo Cd14
0.156941819579963	18	508	1.71846482765813	GO:0061564 axon development	http://amigo.geneontology.org/amigo/term/GO:0061564	Lama5 Epha4 Kif5c Ngf Efna4 Lrtm2 Bmp7 Tnfrsf12a Dab1 Bex1 Ddr1 Etv4 Scn1b Adcy1 Uchl1 Atoh7 B4galt6 Nrg1
0.156941819579963	4	50	3.87991169977925	GO:0071470 cellular response to osmotic stress	http://amigo.geneontology.org/amigo/term/GO:0071470	Slc2a4 Epo Lrrc8e Serpinb6a
0.156941819579963	3	28	5.19631031220435	GO:1901071 glucosamine-containing compound metabolic process	http://amigo.geneontology.org/amigo/term/GO:1901071	Chil3 Chil1 Ovgp1
0.156941819579963	20	584	1.66092110435756	GO:2000147 positive regulation of cell motility	http://amigo.geneontology.org/amigo/term/GO:2000147	Cd40 Cxcl17 Sox9 Ager Itga2 Fam107a Spry2 Myc Smoc2 Hbegf Epha4 Gpnmb Fgfr1 Serpine1 Bmp7 Arhgef2 Lcn2 Egr1 Amot Defb1
0.157317107750859	14	364	1.86534216335541	GO:0007204 positive regulation of cytosolic calcium ion concentration	http://amigo.geneontology.org/amigo/term/GO:0007204	Cacna1b Ptgfr Gpr55 Cacna1c Slc8a3 Gp9 Epo Mchr1 Ngf Ffar4 Cxcl1 Trpm4 Adrb2 Cxcl17
0.15772265987675	9	194	2.24994879497508	GO:0002700 regulation of production of molecular mediator of immune response	http://amigo.geneontology.org/amigo/term/GO:0002700	Cd40 Clcf1 Apoa1 Trpm4 Inava Trim6 Tnfsf13 Gprc5b Panx1
0.159101601239809	6	103	2.82517842216936	GO:0033273 response to vitamin	http://amigo.geneontology.org/amigo/term/GO:0033273	Runx2 Bmp7 Itga2 Ascl1 Epo Rbp1
0.159101601239809	6	103	2.82517842216936	GO:0072163 mesonephric epithelium development	http://amigo.geneontology.org/amigo/term/GO:0072163	Sox9 Fgfr1 Gpc3 Bmp7 Lama5 Myc
0.159101601239809	6	103	2.82517842216936	GO:0072164 mesonephric tubule development	http://amigo.geneontology.org/amigo/term/GO:0072164	Sox9 Fgfr1 Gpc3 Bmp7 Lama5 Myc
0.161667403114044	36	1222	1.42877272086797	GO:0003006 developmental process involved in reproduction	http://amigo.geneontology.org/amigo/term/GO:0003006	Phlda2 Spaca1 Cfap157 Dmrta2 Catsperz Cfap44 Bmp7 Ddx25 Tspan8 Sox9 Jag2 Myc Trp63 Armc12 Spata24 Zfp37 Tdrd12 Piwil2 Slc26a8 Klc3 Sstr2 Septin6 Dach2 Bcl2l11 Ggt1 Neurl1a Brme1 Fst Areg Junb Socs3 Afp Zbtb16 Fam71f2 Defb1 Serpinb6a
0.161667403114044	2	11	8.81798113586193	GO:0006171 cAMP biosynthetic process	http://amigo.geneontology.org/amigo/term/GO:0006171	Adcy1 Adcy2
0.161667403114044	2	11	8.81798113586193	GO:0043476 pigment accumulation	http://amigo.geneontology.org/amigo/term/GO:0043476	Cd63 Rab38
0.161667403114044	2	11	8.81798113586193	GO:0043482 cellular pigment accumulation	http://amigo.geneontology.org/amigo/term/GO:0043482	Cd63 Rab38
0.161667403114044	2	11	8.81798113586193	GO:0043589 skin morphogenesis	http://amigo.geneontology.org/amigo/term/GO:0043589	Itga2 Trp63
0.161667403114044	14	366	1.8551490367797	GO:0048638 regulation of developmental growth	http://amigo.geneontology.org/amigo/term/GO:0048638	Ngf Dusp9 Tnfrsf12a Rasal1 Syt17 Fgfr1 Adrb2 Pls1 Cdkn1a Bcl2l11 Sh3pxd2b Cacna1c Slc25a4 Nrg1
0.161667403114044	2	11	8.81798113586193	GO:0051006 positive regulation of lipoprotein lipase activity	http://amigo.geneontology.org/amigo/term/GO:0051006	Apoc2 Apoa1
0.161667403114044	2	11	8.81798113586193	GO:0072075 metanephric mesenchyme development	http://amigo.geneontology.org/amigo/term/GO:0072075	Bmp7 Myc
0.161667403114044	2	11	8.81798113586193	GO:0072124 regulation of glomerular mesangial cell proliferation	http://amigo.geneontology.org/amigo/term/GO:0072124	Bmp7 Egr1
0.161667403114044	2	11	8.81798113586193	GO:0090184 positive regulation of kidney development	http://amigo.geneontology.org/amigo/term/GO:0090184	Sox9 Myc
0.161667403114044	2	11	8.81798113586193	GO:1902959 regulation of aspartic-type endopeptidase activity involved in amyloid precursor protein catabolic process	http://amigo.geneontology.org/amigo/term/GO:1902959	Ager Epha4
0.161667403114044	2	11	8.81798113586193	GO:2000674 regulation of type B pancreatic cell apoptotic process	http://amigo.geneontology.org/amigo/term/GO:2000674	Ager Ngf
0.161667403114044	2	11	8.81798113586193	GO:2001053 regulation of mesenchymal cell apoptotic process	http://amigo.geneontology.org/amigo/term/GO:2001053	Sox9 Bmp7
0.162522848027681	9	196	2.22699013380187	GO:0007369 gastrulation	http://amigo.geneontology.org/amigo/term/GO:0007369	Dusp4 Dusp5 Itga2 Apoa1 Bmp7 Fgfr1 Amot Tenm4 Gpc3
0.162522848027681	15	403	1.80516983550523	GO:0051098 regulation of binding	http://amigo.geneontology.org/amigo/term/GO:0051098	Myc Trib3 Frmd7 Id1 Itga2 Slpi Cdkn1a Epha4 Zfp618 Adrb2 Trim6 Plcl1 Phlda2 Ager Ngf
0.162522848027681	66	2498	1.28139597770932	GO:0071310 cellular response to organic substance	http://amigo.geneontology.org/amigo/term/GO:0071310	Bmp7 Cd40 Slc2a4 Fst Spry2 Nr4a1 Cd63 Ngf Cxcl1 Epo Aim2 Il20rb Sstr2 Cd14 Lepr Ifnlr1 Sox9 Neurl1a Lpl Myc Smpd3 Trib3 Trpm4 Egr1 Ptpre Id1 Rab11fip5 Socs3 Kcp Card14 Ager Itga2 Igfbp1 Akr1c18 Fos Smoc2 Kcnk4 Ptgfr Arhgef2 Asns Fgfr1 Apoa1 Fez1 Pdk3 Serpine1 C1qtnf4 Adrb2 Glp2r Trim6 Cdkn2b Pfkp Epha4 Sfrp4 Fam107a Trp63 Runx2 Serpina12 Mmp12 Gpc3 Magi2 Rgs8 Bex1 Cxcl17 Slc8a3 Adcy1 Chil1
0.163174219860979	10	229	2.11785573132055	GO:0070374 positive regulation of ERK1 and ERK2 cascade	http://amigo.geneontology.org/amigo/term/GO:0070374	Gpnmb Ager Spry2 Epo Gpr55 Cxcl17 Nrg1 Chil1 Ffar4 Ngf
0.164966993515295	37	1267	1.41630557312384	GO:1901701 cellular response to oxygen-containing compound	http://amigo.geneontology.org/amigo/term/GO:1901701	Slc2a4 Nr4a1 Cxcl1 Sstr2 Cd14 Sox9 Neurl1a Lpl Mt1 Smpd3 Trib3 Trpm4 Ptpre Socs3 Ager Itga2 Igfbp1 Akr1c18 Fos Myc Kcnk4 Ptgfr Arhgef2 Stk26 Pdk3 Serpine1 Adrb2 Glp2r Epha4 Serpina12 Rab11fip5 Lcn2 Egr1 Rgs8 Lepr Slc8a3 Adcy1
0.165124673367688	7	134	2.533524430826	GO:0120161 regulation of cold-induced thermogenesis	http://amigo.geneontology.org/amigo/term/GO:0120161	Plcl1 Adrb2 Pth2r Lcn2 Id1 Ffar4 Lepr
0.165365850874166	3	29	5.01712719799041	GO:0010460 positive regulation of heart rate	http://amigo.geneontology.org/amigo/term/GO:0010460	Adm2 Scn5a Trpm4
0.165365850874166	3	29	5.01712719799041	GO:0035767 endothelial cell chemotaxis	http://amigo.geneontology.org/amigo/term/GO:0035767	Nr4a1 Smoc2 Fgfr1
0.165365850874166	3	29	5.01712719799041	GO:0060561 apoptotic process involved in morphogenesis	http://amigo.geneontology.org/amigo/term/GO:0060561	Bcl2l11 Jag2 Bmp7
0.165498280315928	5	77	3.14927897709355	GO:0008088 axo-dendritic transport	http://amigo.geneontology.org/amigo/term/GO:0008088	Kif5c Klc3 Fez1 Uchl1 Bsn
0.165578406324376	10	230	2.10864766292351	GO:0010632 regulation of epithelial cell migration	http://amigo.geneontology.org/amigo/term/GO:0010632	Cd40 Sox9 Itga2 Smoc2 Fgfr1 Hbegf Ager Cd63 Lcn2 Amot
0.165578406324376	10	230	2.10864766292351	GO:0097191 extrinsic apoptotic signaling pathway	http://amigo.geneontology.org/amigo/term/GO:0097191	Tnfrsf12a Lcn2 Ngf Pak5 Serpine1 Bcl2l11 Fgfr1 Bex3 Gstp2 Nrg1
0.16585842498212	11	264	2.02078734363503	GO:0015850 organic hydroxy compound transport	http://amigo.geneontology.org/amigo/term/GO:0015850	Slc10a6 Apoa1 Syt17 Apoc2 Myc Osbpl3 Asic3 Wnk4 Mip Smpd3 Nrg1
0.16585842498212	6	105	2.77136549984232	GO:0032602 chemokine production	http://amigo.geneontology.org/amigo/term/GO:0032602	Lpl Elane Ager Egr1 Gstp2 Chil3
0.16585842498212	6	105	2.77136549984232	GO:0032642 regulation of chemokine production	http://amigo.geneontology.org/amigo/term/GO:0032642	Lpl Elane Ager Egr1 Gstp2 Chil3
0.16585842498212	6	105	2.77136549984232	GO:0042472 inner ear morphogenesis	http://amigo.geneontology.org/amigo/term/GO:0042472	Whrn Spry2 Sox9 Fgfr1 Myo15 Pls1
0.16830815472023	8	166	2.33729620468629	GO:0031214 biomineral tissue development	http://amigo.geneontology.org/amigo/term/GO:0031214	Fgfr1 Smpd3 Sox9 Bmp7 Gpnmb Adrb2 Gpc3 Trpm4
0.16830815472023	7	135	2.51475758319025	GO:0106106 cold-induced thermogenesis	http://amigo.geneontology.org/amigo/term/GO:0106106	Plcl1 Adrb2 Pth2r Lcn2 Id1 Ffar4 Lepr
0.16830815472023	8	166	2.33729620468629	GO:1903034 regulation of response to wounding	http://amigo.geneontology.org/amigo/term/GO:1903034	Smoc2 Hbegf Epha4 Tspan8 Serpine1 Tnfrsf12a Adrb2 Nrg1
0.170881704814136	5	78	3.10890360559235	GO:0007405 neuroblast proliferation	http://amigo.geneontology.org/amigo/term/GO:0007405	Arhgef2 Ascl1 Fgfr1 Dmrta2 Bex1
0.170881704814136	6	106	2.74522054229664	GO:0032755 positive regulation of interleukin-6 production	http://amigo.geneontology.org/amigo/term/GO:0032755	Arhgef2 C1qtnf4 Inava Ager Lpl Tlr1
0.170881704814136	5	78	3.10890360559235	GO:0060191 regulation of lipase activity	http://amigo.geneontology.org/amigo/term/GO:0060191	Apoc2 Apoa1 Gpr55 Fgfr1 Angptl8
0.170881704814136	6	106	2.74522054229664	GO:0071774 response to fibroblast growth factor	http://amigo.geneontology.org/amigo/term/GO:0071774	Spry2 Myc Nr4a1 Smoc2 Fgfr1 Runx2
0.17121806628217	10	232	2.09046966582934	GO:0031348 negative regulation of defense response	http://amigo.geneontology.org/amigo/term/GO:0031348	Cxcl17 Ffar4 Klrb1b Apoa1 Adora1 Socs3 Smpdl3b Il20rb Mmp12 Adrb2
0.17121806628217	10	232	2.09046966582934	GO:0071241 cellular response to inorganic substance	http://amigo.geneontology.org/amigo/term/GO:0071241	Mt1 Cpne8 Syt17 Fos Slc12a3 Smpd3 Junb Rasal1 Scn5a Adcy1
0.171229386045871	9	199	2.19341741821691	GO:0051648 vesicle localization	http://amigo.geneontology.org/amigo/term/GO:0051648	Myo7b Kif5c Myo5c Bicdl1 Myo15 Syn2 Magi2 Slc2a4 Smpd3
0.171689312827292	8	167	2.32330041902949	GO:0016331 morphogenesis of embryonic epithelium	http://amigo.geneontology.org/amigo/term/GO:0016331	Bmp7 Irx3 Sox9 Jag2 Lama5 Trp63 Lmo4 Mthfd1l
0.17218817903862	13	336	1.87644539051824	GO:0007517 muscle organ development	http://amigo.geneontology.org/amigo/term/GO:0007517	Popdc2 Neurl1a Nrg1 Lama5 Btg2 Fos Myc Nr4a1 Egr1 Maff Dmrta2 Adrb2 Epo
0.173942299616162	3	30	4.84988962472406	GO:0007288 sperm axoneme assembly	http://amigo.geneontology.org/amigo/term/GO:0007288	Cfap157 Cfap44 Neurl1a
0.173942299616162	20	596	1.62747973984029	GO:0010817 regulation of hormone levels	http://amigo.geneontology.org/amigo/term/GO:0010817	Akr1c18 Hsd3b1 Ffar4 Rasl10b Cacna1c Sult1e1 Adora1 Rbp1 Akr1b7 Fgfr1 Smpd3 Wnk4 Egr1 Rab11fip5 Afp Mep1a Trpm4 Lepr Nrg1 Clcf1
0.173942299616162	19	558	1.65139610877701	GO:0030335 positive regulation of cell migration	http://amigo.geneontology.org/amigo/term/GO:0030335	Cd40 Cxcl17 Sox9 Ager Itga2 Fam107a Spry2 Myc Smoc2 Hbegf Epha4 Gpnmb Fgfr1 Serpine1 Bmp7 Arhgef2 Lcn2 Egr1 Amot
0.173942299616162	3	30	4.84988962472406	GO:0045762 positive regulation of adenylate cyclase activity	http://amigo.geneontology.org/amigo/term/GO:0045762	Cacna1c Adrb2 Adcy1
0.173942299616162	3	30	4.84988962472406	GO:0051503 adenine nucleotide transport	http://amigo.geneontology.org/amigo/term/GO:0051503	Slc25a4 Slc19a1 Lrrc8e
0.173942299616162	3	30	4.84988962472406	GO:0060117 auditory receptor cell development	http://amigo.geneontology.org/amigo/term/GO:0060117	Whrn Fgfr1 Pls1
0.173942299616162	3	30	4.84988962472406	GO:0060740 prostate gland epithelium morphogenesis	http://amigo.geneontology.org/amigo/term/GO:0060740	Bmp7 Sox9 Trp63
0.173942299616162	3	30	4.84988962472406	GO:0086005 ventricular cardiac muscle cell action potential	http://amigo.geneontology.org/amigo/term/GO:0086005	Scn5a Trpm4 Cacna1c
0.174798579900635	7	137	2.47804579365463	GO:0002702 positive regulation of production of molecular mediator of immune response	http://amigo.geneontology.org/amigo/term/GO:0002702	Cd40 Clcf1 Inava Trim6 Tnfsf13 Gprc5b Panx1
0.174798579900635	5	79	3.06955039539498	GO:0038034 signal transduction in absence of ligand	http://amigo.geneontology.org/amigo/term/GO:0038034	Lcn2 Ngf Bcl2l11 Fgfr1 Nrg1
0.174798579900635	5	79	3.06955039539498	GO:0097192 extrinsic apoptotic signaling pathway in absence of ligand	http://amigo.geneontology.org/amigo/term/GO:0097192	Lcn2 Ngf Bcl2l11 Fgfr1 Nrg1
0.174798579900635	4	53	3.66029405639552	GO:2000351 regulation of endothelial cell apoptotic process	http://amigo.geneontology.org/amigo/term/GO:2000351	Cd40 Serpine1 Id1 Ager
0.175510188909898	2	12	8.0831493745401	GO:0002674 negative regulation of acute inflammatory response	http://amigo.geneontology.org/amigo/term/GO:0002674	Adora1 Il20rb
0.175510188909898	14	375	1.81062545989698	GO:0007178 transmembrane receptor protein serine/threonine kinase signaling pathway	http://amigo.geneontology.org/amigo/term/GO:0007178	Bmp7 Fst Spry2 Smpd3 Egr1 Magi2 Id1 Afp Kcp Fos Cdkn2b Sfrp4 Runx2 Gpc3
0.175510188909898	2	12	8.0831493745401	GO:0010715 regulation of extracellular matrix disassembly	http://amigo.geneontology.org/amigo/term/GO:0010715	Ddr1 Meltf
0.175510188909898	2	12	8.0831493745401	GO:0010898 positive regulation of triglyceride catabolic process	http://amigo.geneontology.org/amigo/term/GO:0010898	Apoa1 Apoc2
0.175510188909898	18	522	1.67237573266347	GO:0010975 regulation of neuron projection development	http://amigo.geneontology.org/amigo/term/GO:0010975	Ngf Frmd7 Gprc5b Tnfrsf12a Epha4 Rap1gap2 Bmp7 Arc Epo Fez1 Enc1 Scn1b Dab1 Fgfr1 Sarm1 Magi2 Id1 Nrg1
0.175510188909898	2	12	8.0831493745401	GO:0014052 regulation of gamma-aminobutyric acid secretion	http://amigo.geneontology.org/amigo/term/GO:0014052	Slc6a1 Sv2a
0.175510188909898	2	12	8.0831493745401	GO:0032536 regulation of cell projection size	http://amigo.geneontology.org/amigo/term/GO:0032536	Cdhr2 Pls1
0.175510188909898	6	108	2.6943831248467	GO:0032760 positive regulation of tumor necrosis factor production	http://amigo.geneontology.org/amigo/term/GO:0032760	Arhgef2 C1qtnf4 Cd14 Ager Lpl Tlr1
0.175510188909898	2	12	8.0831493745401	GO:0032926 negative regulation of activin receptor signaling pathway	http://amigo.geneontology.org/amigo/term/GO:0032926	Fst Magi2
0.175510188909898	2	12	8.0831493745401	GO:0034035 purine ribonucleoside bisphosphate metabolic process	http://amigo.geneontology.org/amigo/term/GO:0034035	Sult2b1 Sult1e1
0.175510188909898	2	12	8.0831493745401	GO:0035331 negative regulation of hippo signaling	http://amigo.geneontology.org/amigo/term/GO:0035331	Wtip Cit
0.175510188909898	2	12	8.0831493745401	GO:0038180 nerve growth factor signaling pathway	http://amigo.geneontology.org/amigo/term/GO:0038180	Ngf Magi2
0.175510188909898	2	12	8.0831493745401	GO:0050427 3-prime-phosphoadenosine 5-prime-phosphosulfate metabolic process	http://amigo.geneontology.org/amigo/term/GO:0050427	Sult2b1 Sult1e1
0.175510188909898	2	12	8.0831493745401	GO:0060601 lateral sprouting from an epithelium	http://amigo.geneontology.org/amigo/term/GO:0060601	Bmp7 Trp63
0.175510188909898	2	12	8.0831493745401	GO:0061365 positive regulation of triglyceride lipase activity	http://amigo.geneontology.org/amigo/term/GO:0061365	Apoc2 Apoa1
0.175510188909898	9	201	2.17159236927943	GO:0071248 cellular response to metal ion	http://amigo.geneontology.org/amigo/term/GO:0071248	Mt1 Cpne8 Syt17 Fos Smpd3 Junb Rasal1 Scn5a Adcy1
0.175510188909898	2	12	8.0831493745401	GO:0072110 glomerular mesangial cell proliferation	http://amigo.geneontology.org/amigo/term/GO:0072110	Bmp7 Egr1
0.175510188909898	2	12	8.0831493745401	GO:0098911 regulation of ventricular cardiac muscle cell action potential	http://amigo.geneontology.org/amigo/term/GO:0098911	Trpm4 Cacna1c
0.175510188909898	2	12	8.0831493745401	GO:1905245 regulation of aspartic-type peptidase activity	http://amigo.geneontology.org/amigo/term/GO:1905245	Ager Epha4
0.175510188909898	2	12	8.0831493745401	GO:2001046 positive regulation of integrin-mediated signaling pathway	http://amigo.geneontology.org/amigo/term/GO:2001046	Nid1 Cd63
0.175510188909898	2	12	8.0831493745401	GO:2001223 negative regulation of neuron migration	http://amigo.geneontology.org/amigo/term/GO:2001223	Nexmif Nrg1
0.176238937936042	29	954	1.47428510604819	GO:0032101 regulation of response to external stimulus	http://amigo.geneontology.org/amigo/term/GO:0032101	Ggt1 Ager Aim2 Cxcl17 Cxcl1 Ffar4 Klrb1b Itga2 Smoc2 Epha4 Fgfr1 Apoa1 Tspan8 Serpine1 Adora1 Ifnlr1 Trim6 Lpl Socs3 Gprc5b Smpdl3b Atoh7 Il20rb Mmp12 Cd14 Gstp2 Adrb2 Nrg1 Clcf1
0.177545527801046	5	80	3.03118101545254	GO:1901264 carbohydrate derivative transport	http://amigo.geneontology.org/amigo/term/GO:1901264	Slc37a1 Slc25a4 Slc19a1 Adora1 Lrrc8e
0.178970508393513	4	54	3.59251083312894	GO:0035272 exocrine system development	http://amigo.geneontology.org/amigo/term/GO:0035272	Fgfr1 Sox9 Bmp7 Lama5
0.178970508393513	4	54	3.59251083312894	GO:0046164 alcohol catabolic process	http://amigo.geneontology.org/amigo/term/GO:0046164	Miox Synj2 Cyp39a1 Sult1e1
0.179597125166579	6	109	2.66966401360958	GO:0002027 regulation of heart rate	http://amigo.geneontology.org/amigo/term/GO:0002027	Scn1b Scn5a Adm2 Trpm4 Cacna1c Popdc2
0.179597125166579	14	377	1.80102001979143	GO:0006066 alcohol metabolic process	http://amigo.geneontology.org/amigo/term/GO:0006066	Akr1c18 Miox Synj2 Apoa1 Cyp39a1 Sult2b1 Sult1e1 Cln6 Rbp1 Akr1b7 Cyp3a57 Fgfr1 Lepr Serpina12
0.179597125166579	3	31	4.69344157231361	GO:0015865 purine nucleotide transport	http://amigo.geneontology.org/amigo/term/GO:0015865	Slc25a4 Slc19a1 Lrrc8e
0.179597125166579	3	31	4.69344157231361	GO:0015868 purine ribonucleotide transport	http://amigo.geneontology.org/amigo/term/GO:0015868	Slc25a4 Slc19a1 Lrrc8e
0.179597125166579	3	31	4.69344157231361	GO:0019433 triglyceride catabolic process	http://amigo.geneontology.org/amigo/term/GO:0019433	Lpl Apoa1 Apoc2
0.179597125166579	3	31	4.69344157231361	GO:0040036 regulation of fibroblast growth factor receptor signaling pathway	http://amigo.geneontology.org/amigo/term/GO:0040036	Spry2 Smoc2 Runx2
0.179597125166579	6	109	2.66966401360958	GO:0043266 regulation of potassium ion transport	http://amigo.geneontology.org/amigo/term/GO:0043266	Wnk4 Cd63 Adora1 Ager Cxcl1 Adrb2
0.179597125166579	3	31	4.69344157231361	GO:0048011 neurotrophin TRK receptor signaling pathway	http://amigo.geneontology.org/amigo/term/GO:0048011	Spry2 Ngf Bex1
0.179597125166579	7	139	2.44239045849413	GO:0050729 positive regulation of inflammatory response	http://amigo.geneontology.org/amigo/term/GO:0050729	Aim2 Itga2 Serpine1 Lpl Gprc5b Ager Fgfr1
0.179597125166579	3	31	4.69344157231361	GO:0060512 prostate gland morphogenesis	http://amigo.geneontology.org/amigo/term/GO:0060512	Bmp7 Sox9 Trp63
0.179762588583703	20	602	1.61125901153623	GO:0040017 positive regulation of locomotion	http://amigo.geneontology.org/amigo/term/GO:0040017	Cd40 Cxcl17 Sox9 Ager Itga2 Fam107a Spry2 Myc Smoc2 Hbegf Epha4 Gpnmb Fgfr1 Serpine1 Bmp7 Arhgef2 Lcn2 Egr1 Amot Defb1
0.179762588583703	33	1120	1.4289853358562	GO:0048609 multicellular organismal reproductive process	http://amigo.geneontology.org/amigo/term/GO:0048609	Spaca1 Cfap157 Catsperz Cfap44 Brme1 Ddx25 Tspan8 Jag2 Myc Trp63 Armc12 Spata24 Zfp37 Tdrd12 Piwil2 Slc26a8 Klc3 Sstr2 Septin6 Arhgap33os Sox9 Fst Bcl2l11 Ggt1 Neurl1a Uchl1 Egr1 Sh3pxd2b Junb Afp Zbtb16 Fam71f2 Defb1
0.182338215127076	5	81	2.99375902760745	GO:0071260 cellular response to mechanical stimulus	http://amigo.geneontology.org/amigo/term/GO:0071260	Sox9 Itga2 Cd40 Kcnk4 Tmem150c
0.182523805985677	31	1040	1.44564017660044	GO:0014070 response to organic cyclic compound	http://amigo.geneontology.org/amigo/term/GO:0014070	Hsd3b1 Sstr2 Ptgfr Areg Slc12a3 Trpm4 Runx2 Ggt1 Bmp7 Itga2 Ascl1 Btg2 Akr1c18 Fos Myc Epo Asns Slc6a1 Adora1 Defb1 Cdkn2b Fam107a Trp63 Panx1 Scn5a Cacna1b Egr1 Rgs8 Adrb2 Slc8a3 Adcy1
0.184786485641482	6	110	2.64539434075858	GO:0046620 regulation of organ growth	http://amigo.geneontology.org/amigo/term/GO:0046620	Dusp9 Fgfr1 Bcl2l11 Cacna1c Slc25a4 Nrg1
0.184786485641482	6	110	2.64539434075858	GO:1903557 positive regulation of tumor necrosis factor superfamily cytokine production	http://amigo.geneontology.org/amigo/term/GO:1903557	Arhgef2 C1qtnf4 Cd14 Ager Lpl Tlr1
0.185344162273176	8	172	2.25576261615073	GO:0006941 striated muscle contraction	http://amigo.geneontology.org/amigo/term/GO:0006941	Scn1b Nr4a1 Scn5a Trpm4 Adora1 Cacna1c Slc8a3 Adrb2
0.185344162273176	4	55	3.52719245434477	GO:0072132 mesenchyme morphogenesis	http://amigo.geneontology.org/amigo/term/GO:0072132	Bmp7 Fgfr1 Sox9 Myc
0.186822334925053	25	801	1.51369838474534	GO:0030162 regulation of proteolysis	http://amigo.geneontology.org/amigo/term/GO:0030162	Trib3 Serpina12 Serpinb6a Serpina1e Myc Nr4a1 Aim2 Ager Slpi Wfdc15b Rhbdf1 Serpina3n Meltf Itih5 Epha4 Ngf Cln6 Serpine1 A2ml1 Angptl8 Gpc3 Wfdc3 Col4a3 Trp63 Bcl2l11
0.188953641627917	5	82	2.95724977117321	GO:0043525 positive regulation of neuron apoptotic process	http://amigo.geneontology.org/amigo/term/GO:0043525	Bcl2l11 Ascl1 Ager Lcn2 Egr1
0.188953641627917	5	82	2.95724977117321	GO:0070373 negative regulation of ERK1 and ERK2 cascade	http://amigo.geneontology.org/amigo/term/GO:0070373	Dusp9 Spry2 Epha4 Dusp4 Gstp2
0.189710396268081	8	173	2.24272352588396	GO:0010469 regulation of signaling receptor activity	http://amigo.geneontology.org/amigo/term/GO:0010469	Arc Hbegf Areg Serpine1 Adora1 Adrb2 Neurl1a Phlda2
0.18977688463337	3	32	4.54677152317881	GO:0002092 positive regulation of receptor internalization	http://amigo.geneontology.org/amigo/term/GO:0002092	Sfrp4 Cd63 Magi2
0.18977688463337	3	32	4.54677152317881	GO:0003401 axis elongation	http://amigo.geneontology.org/amigo/term/GO:0003401	Spry2 Sox9 Areg
0.18977688463337	3	32	4.54677152317881	GO:0006026 aminoglycan catabolic process	http://amigo.geneontology.org/amigo/term/GO:0006026	Chil3 Chil1 Ovgp1
0.18977688463337	3	32	4.54677152317881	GO:0008045 motor neuron axon guidance	http://amigo.geneontology.org/amigo/term/GO:0008045	Etv4 Epha4 Kif5c
0.18977688463337	3	32	4.54677152317881	GO:0031069 hair follicle morphogenesis	http://amigo.geneontology.org/amigo/term/GO:0031069	Fst Trp63 Foxq1
0.18977688463337	3	32	4.54677152317881	GO:0045830 positive regulation of isotype switching	http://amigo.geneontology.org/amigo/term/GO:0045830	Cd40 Clcf1 Tnfsf13
0.18977688463337	9	206	2.11888381662702	GO:0046890 regulation of lipid biosynthetic process	http://amigo.geneontology.org/amigo/term/GO:0046890	Apoa1 Serpina12 Apoc2 Akr1c18 Rab38 Hsd17b13 Trib3 Egr1 Smpd3
0.18977688463337	3	32	4.54677152317881	GO:0050951 sensory perception of temperature stimulus	http://amigo.geneontology.org/amigo/term/GO:0050951	Adora1 Kcnk4 Asic3
0.18977688463337	6	111	2.6215619593103	GO:1904035 regulation of epithelial cell apoptotic process	http://amigo.geneontology.org/amigo/term/GO:1904035	Cd40 Sfrp4 Serpine1 Id1 Ager Ngf
0.190111567690604	2	13	7.46136865342163	GO:0002756 MyD88-independent toll-like receptor signaling pathway	http://amigo.geneontology.org/amigo/term/GO:0002756	Cd40 Sarm1
0.190111567690604	2	13	7.46136865342163	GO:0006750 glutathione biosynthetic process	http://amigo.geneontology.org/amigo/term/GO:0006750	Ggt1 Mgst2
0.190111567690604	4	56	3.4642068748029	GO:0007140 male meiotic nuclear division	http://amigo.geneontology.org/amigo/term/GO:0007140	Brme1 Arhgap33os Catsperz Tdrd12
0.190111567690604	4	56	3.4642068748029	GO:0009409 response to cold	http://amigo.geneontology.org/amigo/term/GO:0009409	Rbm3 Lpl Fos Adrb2
0.190111567690604	12	310	1.87737662892544	GO:0010631 epithelial cell migration	http://amigo.geneontology.org/amigo/term/GO:0010631	Cd40 Sox9 Itga2 Nr4a1 Smoc2 Fgfr1 Hbegf Apoa1 Amot Ager Cd63 Lcn2
0.190111567690604	5	83	2.92162025585787	GO:0010827 regulation of glucose transmembrane transport	http://amigo.geneontology.org/amigo/term/GO:0010827	Trib3 Ffar4 Gpc3 Myc Rtn2
0.190111567690604	12	310	1.87737662892544	GO:0019932 second-messenger-mediated signaling	http://amigo.geneontology.org/amigo/term/GO:0019932	Ffar4 Sox9 Ptgfr Trpm4 Nrg1 Mt1 Treml1 Rasd2 Tox3 Defb1 Adcy1 Cacna1c
0.190111567690604	2	13	7.46136865342163	GO:0021527 spinal cord association neuron differentiation	http://amigo.geneontology.org/amigo/term/GO:0021527	Lmo4 Ascl1
0.190111567690604	2	13	7.46136865342163	GO:0038063 collagen-activated tyrosine kinase receptor signaling pathway	http://amigo.geneontology.org/amigo/term/GO:0038063	Ddr1 Col4a3
0.190111567690604	2	13	7.46136865342163	GO:0042447 hormone catabolic process	http://amigo.geneontology.org/amigo/term/GO:0042447	Akr1c18 Sult1e1
0.190111567690604	4	56	3.4642068748029	GO:0042551 neuron maturation	http://amigo.geneontology.org/amigo/term/GO:0042551	Srrm4 Ngf Gldn B4galt6
0.190111567690604	2	13	7.46136865342163	GO:0043508 negative regulation of JUN kinase activity	http://amigo.geneontology.org/amigo/term/GO:0043508	Mapk8ip1 Gstp2
0.190111567690604	5	83	2.92162025585787	GO:0045665 negative regulation of neuron differentiation	http://amigo.geneontology.org/amigo/term/GO:0045665	Irx3 Bmp7 Ascl1 Sox9 Bex1
0.190111567690604	2	13	7.46136865342163	GO:0070640 vitamin D3 metabolic process	http://amigo.geneontology.org/amigo/term/GO:0070640	Cyp3a57 Fgfr1
0.190111567690604	2	13	7.46136865342163	GO:0097152 mesenchymal cell apoptotic process	http://amigo.geneontology.org/amigo/term/GO:0097152	Sox9 Bmp7
0.190111567690604	4	56	3.4642068748029	GO:0097479 synaptic vesicle localization	http://amigo.geneontology.org/amigo/term/GO:0097479	Kif5c Syn2 Magi2 Slc2a4
0.190111567690604	5	83	2.92162025585787	GO:1901616 organic hydroxy compound catabolic process	http://amigo.geneontology.org/amigo/term/GO:1901616	Miox Synj2 Cyp39a1 Cyp4a31 Sult1e1
0.190111567690604	2	13	7.46136865342163	GO:1901678 iron coordination entity transport	http://amigo.geneontology.org/amigo/term/GO:1901678	Lcn2 Asic3
0.190111567690604	23	726	1.53646641003655	GO:1901699 cellular response to nitrogen compound	http://amigo.geneontology.org/amigo/term/GO:1901699	Slc2a4 Nr4a1 Sox9 Neurl1a Trib3 Trpm4 Ptpre Socs3 Lpl Igfbp1 Akr1c18 Fos Myc Arhgef2 Adrb2 Glp2r Epha4 Ager Smpd3 Serpina12 Egr1 Rgs8 Slc8a3
0.190111567690604	2	13	7.46136865342163	GO:1904177 regulation of adipose tissue development	http://amigo.geneontology.org/amigo/term/GO:1904177	Sh3pxd2b Trpm4
0.192644018430108	90	3610	1.20911375685641	GO:0010604 positive regulation of macromolecule metabolic process	http://amigo.geneontology.org/amigo/term/GO:0010604	Bmp7 Cd40 Ascl1 Hbegf Ngf Areg Rbm3 Asb5 Trib3 Clcf1 Cd14 Cxcl17 Nrg1 Sox9 Arnt2 Etv4 Myc Trp63 Nr4a1 Epha4 Ptgfr Epo Gpnmb Tead4 Fgfr1 Irx3 Piwil2 Wnk4 Aim2 Egr1 Whrn Runx2 Id1 Glis3 Gpc3 Chil1 Pou3f1 Gprc5b Tbx1 Card14 Ager Itga2 Lpl Elane Btg2 Fos Sfrp4 Fam107a Spry2 Meltf Cdkn1a Smoc2 Prom2 Arhgef2 Panx1 Cln6 Mst1r Atoh7 Serpine1 Magi2 C1qtnf4 Inava Adora1 Maff Lrrtm3 Tox3 Tlr1 Adrb2 Angptl8 …
0.193978785042713	10	242	2.0040866217868	GO:0006909 phagocytosis	http://amigo.geneontology.org/amigo/term/GO:0006909	Elane Mst1r Mfge8 Rab34 Itga2 Apoa1 Prtn3 Lepr Ager Psg16
0.194789894811739	3	33	4.40899056793097	GO:0002063 chondrocyte development	http://amigo.geneontology.org/amigo/term/GO:0002063	Sox9 Smpd3 Runx2
0.194789894811739	6	113	2.57516263259685	GO:0006939 smooth muscle contraction	http://amigo.geneontology.org/amigo/term/GO:0006939	Adrb2 Itga2 Adora1 Sstr2 Cacna1c Smpd3
0.194789894811739	8	176	2.20449528396548	GO:0007269 neurotransmitter secretion	http://amigo.geneontology.org/amigo/term/GO:0007269	Syn2 Sv2a Cacna1b Nr4a1 Ngf Adcy1 Grm8 Adrb2
0.194789894811739	16	460	1.6869181303388	GO:0007389 pattern specification process	http://amigo.geneontology.org/amigo/term/GO:0007389	Ccdc40 Celsr2 Irx3 Gpc3 Bmp7 Lama5 Ascl1 Btg2 Fst Trp63 Arc Fgfr1 Dmrta2 Anks6 Zbtb16 Setdb2
0.194789894811739	11	278	1.9190210745311	GO:0010506 regulation of autophagy	http://amigo.geneontology.org/amigo/term/GO:0010506	Trim6 Slc25a4 Fez1 Trib3 Elapor1 Adrb2 Mtcl1 Lepr Nrbp2 Ager Bcl2l11
0.194789894811739	3	33	4.40899056793097	GO:0022617 extracellular matrix disassembly	http://amigo.geneontology.org/amigo/term/GO:0022617	Ddr1 Meltf Sh3pxd2b
0.194789894811739	3	33	4.40899056793097	GO:0032691 negative regulation of interleukin-1 beta production	http://amigo.geneontology.org/amigo/term/GO:0032691	Apoa1 Ffar4 Gstp2
0.194789894811739	10	243	1.9958393517383	GO:0034284 response to monosaccharide	http://amigo.geneontology.org/amigo/term/GO:0034284	Egr1 Runx2 Ager Itga2 Pdk3 Col4a3 Sarm1 Rab11fip5 Trpm4 Lepr
0.194789894811739	3	33	4.40899056793097	GO:0035115 embryonic forelimb morphogenesis	http://amigo.geneontology.org/amigo/term/GO:0035115	Cacna1c Trp63 Runx2
0.194789894811739	3	33	4.40899056793097	GO:0035116 embryonic hindlimb morphogenesis	http://amigo.geneontology.org/amigo/term/GO:0035116	Zbtb16 Gpc3 Trp63
0.194789894811739	4	57	3.40343131559583	GO:0035315 hair cell differentiation	http://amigo.geneontology.org/amigo/term/GO:0035315	Whrn Jag2 Fgfr1 Pls1
0.194789894811739	5	84	2.88683906233575	GO:0035418 protein localization to synapse	http://amigo.geneontology.org/amigo/term/GO:0035418	Bsn Grip1 Gpc6 Kif5c Magi2
0.194789894811739	5	84	2.88683906233575	GO:0043954 cellular component maintenance	http://amigo.geneontology.org/amigo/term/GO:0043954	Bsn Magi2 Inava Prtn3 Whrn
0.194789894811739	3	33	4.40899056793097	GO:0048240 sperm capacitation	http://amigo.geneontology.org/amigo/term/GO:0048240	Catsperz Slc26a8 Defb1
0.194789894811739	12	313	1.85938260372807	GO:0048562 embryonic organ morphogenesis	http://amigo.geneontology.org/amigo/term/GO:0048562	Whrn Ccdc40 Bmp7 Spry2 Runx2 Sox9 Myc Fgfr1 Mthfd1l Myo15 Pls1 Setdb2
0.194789894811739	3	33	4.40899056793097	GO:0050996 positive regulation of lipid catabolic process	http://amigo.geneontology.org/amigo/term/GO:0050996	Apoc2 Apoa1 Adora1
0.194789894811739	3	33	4.40899056793097	GO:0061036 positive regulation of cartilage development	http://amigo.geneontology.org/amigo/term/GO:0061036	Sox9 Zbtb16 Runx2
0.194789894811739	12	313	1.85938260372807	GO:0090132 epithelium migration	http://amigo.geneontology.org/amigo/term/GO:0090132	Cd40 Sox9 Itga2 Nr4a1 Smoc2 Fgfr1 Hbegf Apoa1 Amot Ager Cd63 Lcn2
0.194789894811739	3	33	4.40899056793097	GO:0099560 synaptic membrane adhesion	http://amigo.geneontology.org/amigo/term/GO:0099560	Gpc6 Magi2 Nrg1
0.194789894811739	8	176	2.20449528396548	GO:0099643 signal release from synapse	http://amigo.geneontology.org/amigo/term/GO:0099643	Syn2 Sv2a Cacna1b Nr4a1 Ngf Adcy1 Grm8 Adrb2
0.194789894811739	6	113	2.57516263259685	GO:2000027 regulation of animal organ morphogenesis	http://amigo.geneontology.org/amigo/term/GO:2000027	Bmp7 Fgfr1 Ankrd6 Sox9 Runx2 Gpc3
0.195572135550177	15	423	1.7198190158596	GO:0050678 regulation of epithelial cell proliferation	http://amigo.geneontology.org/amigo/term/GO:0050678	Sox9 Nr4a1 Fgfr1 Mmp12 Cdkn2b Col4a3 Myc Trp63 Lama5 Etv4 Runx2 Gpc3 Ager Scn5a Id1
0.198478013188547	33	1137	1.40761967999907	GO:0032504 multicellular organism reproduction	http://amigo.geneontology.org/amigo/term/GO:0032504	Spaca1 Cfap157 Catsperz Cfap44 Brme1 Ddx25 Tspan8 Jag2 Myc Trp63 Armc12 Spata24 Zfp37 Tdrd12 Piwil2 Slc26a8 Klc3 Sstr2 Septin6 Arhgap33os Sox9 Fst Bcl2l11 Ggt1 Neurl1a Uchl1 Egr1 Sh3pxd2b Junb Afp Zbtb16 Fam71f2 Defb1
0.198677522798595	6	114	2.55257348669687	GO:0006022 aminoglycan metabolic process	http://amigo.geneontology.org/amigo/term/GO:0006022	Chil3 Chil1 Ovgp1 Itih5 Cln6 Smpd3
0.199898028592512	40	1430	1.3566124824403	GO:0002682 regulation of immune system process	http://amigo.geneontology.org/amigo/term/GO:0002682	Ggt1 Cd40 Apcs Ermap Aim2 Clcf1 Tlr1 Cd14 Cxcl17 Fos Cxcl1 Zbtb16 Klrb1b Ager Itga2 Elane Epo Gpnmb Apoa1 Serpine1 Trpm4 Inava Gpr55 Sarm1 Trim6 Tnfsf13 Cdkn1a Adora1 Sox9 Gprc5b Mapk8ip1 Smpdl3b Smpd3 Panx1 Ptpre Il20rb Rbp1 Mmp12 Myc Zfp608

## Sheet: ABpIF+ vs Ctrl_downregulated
Enrichment FDR	nGenes	Pathway Genes	Fold Enrichment	Pathway	URL	Genes
3.52609268810794e-11	85	1436	2.4723434339155	GO:0006629 lipid metabolic process	http://amigo.geneontology.org/amigo/term/GO:0006629	Acaa1b Mogat1 Ptgis Acly Akr1c6 Eci3 Cyp4f14 Cyp2c55 Cyp2c40 Cyp2c23 Abhd6 Cyp7a1 Acsm2 Acsm5 Ces1f Lipc Acsm1 Dgkh Acot11 Thrsp Hsd3b5 Elovl3 9130409I23Rik Cyp7b1 Elovl6 Cyp2f2 Lipg Pla2g4a Retsat Ces1g Idi1 Ces1e Cyp2c67 Acsf2 Cyp2c69 Crot Ptgds Lrat Sult2a8 Nudt7 Mgll Adh4 Aldh1a1 Rdh16 Tnfaip8l3 Sult2a1 Mup12 Pon1 Pltp Srd5a1 Rgn Serinc2 Abcb11 Acss2 Mfsd2a Bmp5 Cyp1a2 Ugt2b1 Acss3 Acacb Hsd3…
3.86031020043751e-11	98	1817	2.25276277489113	GO:0044281 small molecule metabolic process	http://amigo.geneontology.org/amigo/term/GO:0044281	Acaa1b Ptgis Acly Akr1c6 Eci3 Dct Rgn Cyp4f14 Cyp2c55 Cyp2c40 Cyp2c23 Car5a Glul Car1 Car3 Acss2 Cyp7a1 Npr2 Acsm2 Acsm5 Ido2 Nudt7 Lipc Me1 Acsm1 Acot11 Adh4 Elovl3 Cyp7b1 Elovl6 Nmnat2 Cyp2j5 Cyp2f2 Lipg Retsat Cyp2c67 Gm4952 Acsf2 Ugt1a9 Cyp2c69 Crot Ptgds Cmah Lrat Oasl2 Sult2a8 Art2b Ces1f Aldh1a1 Rdh16 Mup12 Pon1 Mogat1 Ddc Srd5a1 Csad Abcb11 Mme Ugdh Adcyap1r1 Bmp5 Cyp1a2 Mgll Dio1 Ugt2b1 …
7.03954969515686e-11	141	3162	1.86252263692181	GO:0070887 cellular response to chemical stimulus	http://amigo.geneontology.org/amigo/term/GO:0070887	Sulf2 Acaa1b Lgr5 Shcbp1 Syt7 Cyp2c55 Cyp2c40 Cyp2c23 Xcl1 Cxcl9 Bmp5 Gpc1 Ccr3 Syt1 Adh4 Ccr7 Lefty1 Nrep Ifi209 Ar Tsku Cyp2j5 Cyp2f2 Ifi205 Ntrk2 Gsta2 Gm5431 Xcr1 Syt9 Cyp2c67 Gm4841 Ifi213 Ly6a Igtp Tgtp2 Ccr5 Gbp4 Ugt1a9 Hspa1b F830016B08Rik Cyp2c69 Gbp6 Gbp10 Gbp5 Col6a1 Col1a1 Hspb1 Htra1 Slc13a5 Col5a2 Col3a1 Gsn Chrna4 Iqgap3 Col1a2 Ednra Mmp2 Cyp1a2 Oas2 Gabrb3 Melk Tcf21 Gdf6 Pla2g4a …
3.66875435041161e-10	41	454	3.77200549404533	GO:0006631 fatty acid metabolic process	http://amigo.geneontology.org/amigo/term/GO:0006631	Acaa1b Ptgis Acly Akr1c6 Eci3 Cyp4f14 Cyp2c55 Cyp2c40 Cyp2c23 Acsm2 Acsm5 Lipc Acsm1 Acot11 Elovl3 Elovl6 Cyp2f2 Lipg Cyp2c67 Acsf2 Cyp2c69 Crot Ptgds Ces1f Nudt7 Adh4 Rgn Cyp7a1 Cyp1a2 Mgll Acacb Fabp1 Pla2g4a Adtrp Gpx1 Abcb11 Mfsd2a Acss2 Cyp2j5 Ces1g Ces1e
3.66875435041161e-10	63	958	2.74675139112695	GO:0043436 oxoacid metabolic process	http://amigo.geneontology.org/amigo/term/GO:0043436	Acaa1b Ptgis Acly Akr1c6 Eci3 Dct Rgn Cyp4f14 Cyp2c55 Cyp2c40 Cyp2c23 Glul Cyp7a1 Acsm2 Acsm5 Ido2 Lipc Me1 Acsm1 Acot11 Elovl3 Cyp7b1 Elovl6 Cyp2f2 Lipg Cyp2c67 Gm4952 Acsf2 Ugt1a9 Cyp2c69 Crot Ptgds Sult2a8 Ces1f Nudt7 Adh4 Aldh1a1 Rdh16 Pon1 Cmah Ddc Csad Abcb11 Ugdh Cyp1a2 Mgll Dio1 Ugt2b1 Acacb Fabp1 Pla2g4a Adtrp Gpx1 Mfsd2a Keg1 Acss2 Cyp2j5 Ces1g Ces1e Sult2a3 Sult2a1 Sult2a5 Aspa
9.49267232337738e-10	63	983	2.67689504852454	GO:0006082 organic acid metabolic process	http://amigo.geneontology.org/amigo/term/GO:0006082	Acaa1b Ptgis Acly Akr1c6 Eci3 Dct Rgn Cyp4f14 Cyp2c55 Cyp2c40 Cyp2c23 Glul Cyp7a1 Acsm2 Acsm5 Ido2 Lipc Me1 Acsm1 Acot11 Elovl3 Cyp7b1 Elovl6 Cyp2j5 Cyp2f2 Lipg Cyp2c67 Gm4952 Acsf2 Ugt1a9 Cyp2c69 Crot Ptgds Sult2a8 Ces1f Nudt7 Adh4 Aldh1a1 Rdh16 Pon1 Cmah Ddc Csad Abcb11 Ugdh Cyp1a2 Mgll Dio1 Ugt2b1 Acacb Fabp1 Pla2g4a Adtrp Gpx1 Mfsd2a Keg1 Acss2 Ces1g Ces1e Sult2a3 Sult2a1 Sult2a5 Aspa
1.116860905476e-09	49	651	3.14383253608079	GO:0032787 monocarboxylic acid metabolic process	http://amigo.geneontology.org/amigo/term/GO:0032787	Acaa1b Ptgis Acly Akr1c6 Eci3 Cyp4f14 Cyp2c55 Cyp2c40 Cyp2c23 Cyp7a1 Acsm2 Acsm5 Lipc Me1 Acsm1 Acot11 Elovl3 Cyp7b1 Elovl6 Cyp2f2 Lipg Cyp2c67 Acsf2 Ugt1a9 Cyp2c69 Crot Ptgds Sult2a8 Ces1f Nudt7 Adh4 Aldh1a1 Rdh16 Rgn Abcb11 Cyp1a2 Mgll Ugt2b1 Acacb Fabp1 Pla2g4a Adtrp Gpx1 Mfsd2a Acss2 Cyp2j5 Ces1g Ces1e Aspa
3.07104598365271e-09	60	940	2.66604643637246	GO:0019752 carboxylic acid metabolic process	http://amigo.geneontology.org/amigo/term/GO:0019752	Acaa1b Ptgis Acly Akr1c6 Eci3 Dct Rgn Cyp4f14 Cyp2c55 Cyp2c40 Cyp2c23 Glul Cyp7a1 Acsm2 Acsm5 Ido2 Lipc Me1 Acsm1 Acot11 Elovl3 Cyp7b1 Elovl6 Cyp2f2 Lipg Cyp2c67 Gm4952 Acsf2 Ugt1a9 Cyp2c69 Crot Ptgds Sult2a8 Ces1f Nudt7 Adh4 Aldh1a1 Rdh16 Pon1 Cmah Ddc Csad Abcb11 Ugdh Cyp1a2 Mgll Dio1 Ugt2b1 Acacb Fabp1 Pla2g4a Adtrp Gpx1 Mfsd2a Keg1 Acss2 Cyp2j5 Ces1g Ces1e Aspa
3.37211149163681e-08	23	179	5.36684580580751	GO:0120254 olefinic compound metabolic process	http://amigo.geneontology.org/amigo/term/GO:0120254	Akr1c6 Cyp4f14 Cyp2c55 Cyp2c40 Cyp2c23 Cyp2f2 Retsat Cyp2c67 Cyp2c69 Srd5a1 Lrat Ces1f Bmp5 Cyp1a2 Adh4 Aldh1a1 Pla2g4a Ces1e Gpx1 Rdh16 Ednrb Mgll Cyp2j5
6.66561197089474e-08	19	124	6.39994480559303	GO:0006805 xenobiotic metabolic process	http://amigo.geneontology.org/amigo/term/GO:0006805	Acaa1b Cyp2c55 Cyp2c40 Cyp2c23 Cyp2j5 Cyp2f2 Gsta2 Cyp2c67 Ugt1a9 Cyp2c69 Abcb11 Cyp1a2 Ugt2b1 Aox1 Sult2a8 Sult2a3 Sult2a1 Sult2a5 Aox3
9.2339052819757e-08	38	490	3.23915573834096	GO:0009410 response to xenobiotic stimulus	http://amigo.geneontology.org/amigo/term/GO:0009410	Acaa1b Cyp2c55 Cyp2c40 Cyp2c23 Cyp2j5 Cyp2f2 Gsta2 Cyp2c67 Ugt1a9 Cyp2c69 Pde3a Aldh1a1 Col1a1 Ddc Srd5a1 Abcb11 Plin2 Chek2 Adcyap1r1 Slco1b2 Mmp2 Cyp1a2 Ugt2b1 Acacb Kcnk3 Map1b Ptk2b Aox1 Ccnd1 Gabrb3 Gpx1 Crot Akr1c6 Sult2a8 Sult2a3 Sult2a1 Sult2a5 Aox3
9.2339052819757e-08	29	300	4.03757921419518	GO:0030198 extracellular matrix organization	http://amigo.geneontology.org/amigo/term/GO:0030198	Col1a1 Lamb1 Fbln1 Sulf2 Papln Adamts5 Col5a2 Col3a1 Dpt Col5a1 Col15a1 Reck Col1a2 Mmp2 Abi3bp Adamts2 Mfap4 Ecm2 Col8a1 Serpinh1 Lama2 Lama1 Lcp1 Fscn1 Lum Adtrp Col14a1 Ddr2 Itga8
9.2339052819757e-08	29	301	4.02416532976264	GO:0045229 external encapsulating structure organization	http://amigo.geneontology.org/amigo/term/GO:0045229	Col1a1 Lamb1 Fbln1 Sulf2 Papln Adamts5 Col5a2 Col3a1 Dpt Col5a1 Col15a1 Reck Col1a2 Mmp2 Abi3bp Adamts2 Mfap4 Ecm2 Col8a1 Serpinh1 Lama2 Lama1 Lcp1 Fscn1 Lum Adtrp Col14a1 Ddr2 Itga8
9.27673657257303e-08	29	302	4.01084027900184	GO:0043062 extracellular structure organization	http://amigo.geneontology.org/amigo/term/GO:0043062	Col1a1 Lamb1 Fbln1 Sulf2 Papln Adamts5 Col5a2 Col3a1 Dpt Col5a1 Col15a1 Reck Col1a2 Mmp2 Abi3bp Adamts2 Mfap4 Ecm2 Col8a1 Serpinh1 Lama2 Lama1 Lcp1 Fscn1 Lum Adtrp Col14a1 Ddr2 Itga8
9.41711109537583e-08	138	3454	1.66878760724877	GO:0010033 response to organic substance	http://amigo.geneontology.org/amigo/term/GO:0010033	Sulf2 Lgr5 Shcbp1 Paqr8 Xcl1 Cxcl9 Bmp5 Gpc1 Adh4 Hsd3b5 Lefty1 Nrep Ifi209 Ar Tsku Ifi205 Ntrk2 Gm5431 Gm4841 Ifi213 Ly6a Igtp Tgtp2 Gbp4 Hspa1b F830016B08Rik Gbp6 Gbp10 Gbp5 Col6a1 Col1a1 Htra1 Ciita Col5a2 Col3a1 Sell Gsn Chrna4 Iqgap3 Col1a2 Ednra Mmp2 Oas2 Ccr7 Tcf21 Gdf6 Xcr1 Ccnd1 Gdf2 Mup12 Ngfr Pon1 Hspb1 Ptgds Ptgis Ddc Col6a2 Stc2 Srd5a1 Gdf10 Chrna2 Ednrb Aif1 Aqp4 Nrp1 Esrrg Ddr2 Abc…
1.72581953139002e-07	41	574	2.98343291689299	GO:0044283 small molecule biosynthetic process	http://amigo.geneontology.org/amigo/term/GO:0044283	Ptgis Acly Rgn Glul Cyp7a1 Acsm2 Acsm5 Lipc Acsm1 Elovl3 Cyp7b1 Elovl6 Lipg Ptgds Aldh1a1 Rdh16 Mup12 Csad Ugdh Adcyap1r1 Bmp5 Mgll Acacb Cyp3a44 Pla2g4a Idi1 Cyp3a41a Cyp3a41b Pltp Ptk2b Cyp2c23 Acss2 Ces1f Ces1g Ces1e Mup11 Mup19 Mup18 Mup16 Mup9 Car5a
3.27741482090903e-07	45	685	2.74388720823735	GO:0008610 lipid biosynthetic process	http://amigo.geneontology.org/amigo/term/GO:0008610	Mogat1 Ptgis Acly Cyp7a1 Acsm2 Acsm5 Lipc Acsm1 Thrsp Hsd3b5 Elovl3 9130409I23Rik Cyp7b1 Elovl6 Lipg Idi1 Ptgds Akr1c6 Dgkh Aldh1a1 Rdh16 Mup12 Srd5a1 Rgn Acss2 Bmp5 Mgll Acacb Hsd3b7 Cyp3a44 Pla2g4a St8sia3 Cyp3a41a Cyp3a41b Abhd6 Mfsd2a Ces1f Abca8a Ces1g Ces1e Mup11 Mup19 Mup18 Mup16 Mup9
3.54937938578993e-07	107	2498	1.78910428723207	GO:0071310 cellular response to organic substance	http://amigo.geneontology.org/amigo/term/GO:0071310	Sulf2 Lgr5 Shcbp1 Xcl1 Cxcl9 Bmp5 Gpc1 Lefty1 Nrep Ifi209 Ar Tsku Ifi205 Ntrk2 Gm5431 Gm4841 Ifi213 Igtp Tgtp2 Gbp4 Hspa1b F830016B08Rik Gbp6 Gbp10 Gbp5 Col6a1 Col1a1 Htra1 Col5a2 Col3a1 Gsn Iqgap3 Col1a2 Ednra Mmp2 Oas2 Tcf21 Gdf6 Ccnd1 Gdf2 Mup12 Ngfr Hspb1 Ptgis Ddc Srd5a1 Ednrb Ciita Aif1 Aqp4 Nrp1 Paqr8 Esrrg Ddr2 Fbn1 Mme Cyp7a1 Npr2 Hgf Chek2 Ano1 Chek1 Oas3 Folr2 Gabrb3 Ccr3 Ugt2b1 Cib2 A…
1.23525503902198e-06	57	1037	2.29583362360714	GO:0044255 cellular lipid metabolic process	http://amigo.geneontology.org/amigo/term/GO:0044255	Acaa1b Mogat1 Ptgis Acly Akr1c6 Eci3 Cyp4f14 Cyp2c55 Cyp2c40 Cyp2c23 Abhd6 Acsm2 Acsm5 Lipc Acsm1 Dgkh Acot11 Elovl3 9130409I23Rik Elovl6 Cyp2f2 Lipg Pla2g4a Retsat Idi1 Cyp2c67 Acsf2 Cyp2c69 Crot Ptgds Lrat Ces1f Nudt7 Mgll Adh4 Aldh1a1 Rdh16 Pon1 Srd5a1 Rgn Serinc2 Cyp7a1 Mfsd2a Cyp1a2 Acacb Tmem86b Fabp1 St8sia3 Adtrp Ces1e Gpx1 Abcb11 Thrsp Ces1g Acss2 Abca8a Cyp2j5
1.23525503902198e-06	22	205	4.48242604099045	GO:0072330 monocarboxylic acid biosynthetic process	http://amigo.geneontology.org/amigo/term/GO:0072330	Ptgis Acly Cyp7a1 Acsm2 Acsm5 Lipc Acsm1 Elovl3 Cyp7b1 Elovl6 Lipg Ptgds Aldh1a1 Rdh16 Rgn Mgll Acacb Pla2g4a Acss2 Ces1f Ces1g Ces1e
1.23525503902198e-06	39	571	2.85280975941081	GO:1901615 organic hydroxy compound metabolic process	http://amigo.geneontology.org/amigo/term/GO:1901615	Ddc Akr1c6 Dct Cyp4f14 Cyp7a1 Cyp7b1 Retsat Sult2a8 Adh4 Mogat1 Srd5a1 Abcb11 Lrat Adcyap1r1 Ces1f Bmp5 Cyp1a2 Aldh1a1 Cyp3a44 Pla2g4a Idi1 Ces1e Rdh16 Cyp3a41a Cyp3a41b Lipc Pon1 Pltp Ednrb Atp2b2 Ednra Tsku Ptk2b Acaa1b Hsd3b7 Ces1g Sult2a3 Sult2a1 Sult2a5
2.48305179080139e-06	30	377	3.32371836895241	GO:0006066 alcohol metabolic process	http://amigo.geneontology.org/amigo/term/GO:0006066	Akr1c6 Retsat Cyp7a1 Adh4 Mogat1 Lrat Adcyap1r1 Ces1f Bmp5 Cyp1a2 Cyp7b1 Aldh1a1 Cyp3a44 Pla2g4a Idi1 Ces1e Rdh16 Cyp3a41a Cyp3a41b Lipc Pon1 Ednrb Tsku Ptk2b Sult2a8 Hsd3b7 Ces1g Sult2a3 Sult2a1 Sult2a5
3.54536069358617e-06	22	219	4.19587825754814	GO:0000819 sister chromatid segregation	http://amigo.geneontology.org/amigo/term/GO:0000819	Ncapg Top2a Esco2 Dscc1 Sgo1 Ndc80 Kntc1 Kif23 Ttk Ccnb1 Kif18b Cdc20 Aurkb Spag5 Racgap1 Kif2c Kif4 Cenpe Espl1 Nek2 Mapk15 Kifc1
3.54536069358617e-06	21	200	4.3856463878327	GO:0071466 cellular response to xenobiotic stimulus	http://amigo.geneontology.org/amigo/term/GO:0071466	Acaa1b Cyp2c55 Cyp2c40 Cyp2c23 Cyp2j5 Cyp2f2 Gsta2 Cyp2c67 Ugt1a9 Cyp2c69 Ddc Abcb11 Chek2 Cyp1a2 Ugt2b1 Aox1 Sult2a8 Sult2a3 Sult2a1 Sult2a5 Aox3
4.18695193265794e-06	28	344	3.39972588204085	GO:0006790 sulfur compound metabolic process	http://amigo.geneontology.org/amigo/term/GO:0006790	Sult5a1 Acly Acss2 Sult2a8 Acsm2 Acsm5 Acsm1 Acot11 Chst3 Gsta2 Gpx1 Ethe1 Sult2a3 Sult2a1 Sult2a5 Nudt7 Clic3 Csad Elovl3 Elovl6 Acacb Ednrb Ednra Ugdh Sulf2 Keg1 Nat8f2 Nat8f1
4.45396715150511e-06	26	303	3.58405802557442	GO:0016053 organic acid biosynthetic process	http://amigo.geneontology.org/amigo/term/GO:0016053	Ptgis Acly Rgn Glul Cyp7a1 Acsm2 Acsm5 Lipc Acsm1 Elovl3 Cyp7b1 Elovl6 Lipg Ptgds Aldh1a1 Rdh16 Csad Ugdh Mgll Acacb Pla2g4a Cyp2c23 Acss2 Ces1f Ces1g Ces1e
5.49982700841366e-06	27	328	3.4382245200779	GO:0008202 steroid metabolic process	http://amigo.geneontology.org/amigo/term/GO:0008202	Akr1c6 Cyp7a1 Hsd3b5 Cyp7b1 Sult2a8 Rdh16 Sult2a1 Srd5a1 Abcb11 Bmp5 Cyp1a2 Ugt2b1 Hsd3b7 Cyp3a44 Idi1 Cyp3a41a Cyp3a41b Lipc Pon1 Ednrb Tsku Acaa1b Ces1f Ces1g Ces1e Sult2a3 Sult2a5
5.63334311395161e-06	16	121	5.52304936681017	GO:0033865 nucleoside bisphosphate metabolic process	http://amigo.geneontology.org/amigo/term/GO:0033865	Acly Acss2 Acsm2 Acsm5 Nudt7 Acsm1 Acot11 Crot Elovl3 Elovl6 Acacb Keg1 Sult2a8 Sult2a3 Sult2a1 Sult2a5
5.63334311395161e-06	16	121	5.52304936681017	GO:0033875 ribonucleoside bisphosphate metabolic process	http://amigo.geneontology.org/amigo/term/GO:0033875	Acly Acss2 Acsm2 Acsm5 Nudt7 Acsm1 Acot11 Crot Elovl3 Elovl6 Acacb Keg1 Sult2a8 Sult2a3 Sult2a1 Sult2a5
5.63334311395161e-06	16	121	5.52304936681017	GO:0034032 purine nucleoside bisphosphate metabolic process	http://amigo.geneontology.org/amigo/term/GO:0034032	Acly Acss2 Acsm2 Acsm5 Nudt7 Acsm1 Acot11 Crot Elovl3 Elovl6 Acacb Keg1 Sult2a8 Sult2a3 Sult2a1 Sult2a5
5.98904856230888e-06	18	155	4.85048448423893	GO:1902652 secondary alcohol metabolic process	http://amigo.geneontology.org/amigo/term/GO:1902652	Cyp7a1 Cyp1a2 Cyp7b1 Cyp3a44 Idi1 Cyp3a41a Cyp3a41b Lipc Pon1 Tsku Sult2a8 Ces1f Hsd3b7 Ces1g Ces1e Sult2a3 Sult2a1 Sult2a5
6.75540514184749e-06	10	42	9.94477638964331	GO:0008608 attachment of spindle microtubules to kinetochore	http://amigo.geneontology.org/amigo/term/GO:0008608	Ndc80 Knl1 Aurkb Spag5 Racgap1 Sgo1 Nek2 Kif2c Ccnb1 Cenpe
8.70118718476291e-06	9	33	11.391289319046	GO:0010888 negative regulation of lipid storage	http://amigo.geneontology.org/amigo/term/GO:0010888	Mup12 Ces1f Ces1g Ces1e Mup11 Mup19 Mup18 Mup16 Mup9
9.32595833666858e-06	11	55	8.35361216730038	GO:0030199 collagen fibril organization	http://amigo.geneontology.org/amigo/term/GO:0030199	Dpt Col5a1 Serpinh1 Col1a1 Col1a2 Col5a2 Col3a1 Lum Col14a1 Ddr2 Adamts2
1.10084001927725e-05	111	2831	1.63767387949548	GO:0009605 response to external stimulus	http://amigo.geneontology.org/amigo/term/GO:0009605	Col1a1 Blk Lama2 Rgr Xcl1 Epha7 Cxcl9 Oasl2 Oas3 Oas2 Lama1 Ccr3 Fbxl21 Ccr7 Mfap4 Lrtm1 Rnf152 Klre1 Sema5b Ifi205 Opn1sw Ptk2b Xcr1 Ccr5 Gbp4 Gbp6 Gbp10 Gbp5 Ciita Nrp1 Gsn Hgf Ctsc Mbl1 Serpinb1a Raet1d Tgtp2 Ifi27l2a Pon1 Hspb1 Ccn4 Htra1 Ptgis Stc2 Srd5a1 Ednrb C9 Aif1 Aqp4 Col3a1 Ddr2 Lrat Plin2 Slco1b2 Siglecg Csrp3 Mmp2 Chek1 Loxl1 Folr2 Cd207 Ugt2b1 Ripor2 Colec11 Endod1 Lpar1 Gbp2b Ifi2…
1.13362090626841e-05	25	301	3.46910804289883	GO:0046394 carboxylic acid biosynthetic process	http://amigo.geneontology.org/amigo/term/GO:0046394	Ptgis Acly Rgn Glul Cyp7a1 Acsm2 Acsm5 Lipc Acsm1 Elovl3 Cyp7b1 Elovl6 Lipg Ptgds Aldh1a1 Rdh16 Ugdh Mgll Acacb Pla2g4a Cyp2c23 Acss2 Ces1f Ces1g Ces1e
1.15484786223054e-05	17	146	4.86340434397625	GO:0033559 unsaturated fatty acid metabolic process	http://amigo.geneontology.org/amigo/term/GO:0033559	Ptgis Akr1c6 Cyp4f14 Cyp2c55 Cyp2c40 Cyp2c23 Cyp2f2 Cyp2c67 Cyp2c69 Ptgds Cyp1a2 Elovl3 Elovl6 Pla2g4a Gpx1 Mgll Cyp2j5
1.30093535872034e-05	25	304	3.43487342405443	GO:0140014 mitotic nuclear division	http://amigo.geneontology.org/amigo/term/GO:0140014	Kif11 Ncapg Dscc1 Sgo1 Ndc80 Tpx2 Kntc1 Kif23 Ttk Ccnb1 Kif18b Kifc1 Hspa1b Cdc20 Aurkb Spag5 Racgap1 Nek2 Kif2c Chek2 Chek1 Kif4 Cenpe Espl1 Ripor2
1.39328997090481e-05	19	185	4.28969273455965	GO:0007051 spindle organization	http://amigo.geneontology.org/amigo/term/GO:0007051	Kif11 Aurkb Tpx2 Kif23 Kif4 Aunip Kifc1 Hspa1b Spag5 Racgap1 Ndc80 Chek2 Ccnb1 Cenpe Cdc20 Nek2 Espl1 Mapk15 Ripor2
1.39328997090481e-05	15	115	5.4480079351959	GO:0034308 primary alcohol metabolic process	http://amigo.geneontology.org/amigo/term/GO:0034308	Akr1c6 Retsat Adh4 Lrat Ces1f Bmp5 Cyp1a2 Aldh1a1 Ces1e Rdh16 Ednrb Sult2a8 Sult2a3 Sult2a1 Sult2a5
1.39328997090481e-05	12	71	7.05939056391581	GO:0090307 mitotic spindle assembly	http://amigo.geneontology.org/amigo/term/GO:0090307	Kif11 Tpx2 Kif23 Kifc1 Hspa1b Aurkb Racgap1 Chek2 Kif4 Cdc20 Nek2 Ripor2
1.42204004056426e-05	25	307	3.40130788570862	GO:0098813 nuclear chromosome segregation	http://amigo.geneontology.org/amigo/term/GO:0098813	Ncapg Top2a Esco2 Dscc1 Sgo1 Ndc80 Cenpf Knl1 Kntc1 Kif23 Ttk Ccnb1 Kif18b Espl1 Cdc20 Aurkb Spag5 Racgap1 Nek2 Gem Kif2c Kif4 Cenpe Mapk15 Kifc1
1.58817354272693e-05	22	246	3.73535503415871	GO:0042445 hormone metabolic process	http://amigo.geneontology.org/amigo/term/GO:0042445	Akr1c6 Hsd3b5 Retsat Aldh1a1 Rdh16 Stc2 Srd5a1 Cyp2c55 Mme Lrat Ces1f Bmp5 Cyp1a2 Dio1 Ugt2b1 Adh4 Ces1e Ednrb Sult2a8 Sult2a3 Sult2a1 Sult2a5
1.74037169537026e-05	67	1444	1.93799174241387	GO:0007155 cell adhesion	http://amigo.geneontology.org/amigo/term/GO:0007155	Lamb1 Ccn4 Cadm3 Blk Icos Itga8 Col5a1 Astn2 Siglecg Folr2 Itgbl1 Abi3bp H2-DMb2 Pcdh18 H2-Ob Pcdhb19 Ecm2 Lrfn4 Cldn8 Siglech Dock8 Ptk2b Ccn6 Lama2 Lama1 Ccr7 Col1a1 Xcl1 Epha7 Sparcl1 Vtcn1 Col8a1 Col6a1 Fbln1 Col6a2 Hapln1 Col14a1 Thbs2 Aif1 Nrp1 Col3a1 Dpt Sell Fbn1 Fbln7 Col15a1 Tnc Svep1 Srpx2 Mmp2 Troap Ripor2 Card11 S100a10 Mfap4 Col6a3 Epha3 Adtrp Frem1 Kif26b Bmp5 Nat8f2 Nat8f1 Hspb1 A…
1.91992063741008e-05	15	119	5.26488161804646	GO:0051225 spindle assembly	http://amigo.geneontology.org/amigo/term/GO:0051225	Kif11 Tpx2 Kif23 Kifc1 Hspa1b Aurkb Spag5 Racgap1 Chek2 Kif4 Ndc80 Cdc20 Nek2 Mapk15 Ripor2
2.04770450148924e-05	19	191	4.15493798897139	GO:0000070 mitotic sister chromatid segregation	http://amigo.geneontology.org/amigo/term/GO:0000070	Ncapg Dscc1 Sgo1 Ndc80 Kntc1 Kif23 Ttk Ccnb1 Kif18b Cdc20 Aurkb Spag5 Racgap1 Kif2c Kif4 Cenpe Espl1 Nek2 Kifc1
2.46355265923035e-05	11	62	7.41046240647614	GO:0010883 regulation of lipid storage	http://amigo.geneontology.org/amigo/term/GO:0010883	Plin2 Mup12 Acacb Ces1f Ces1g Ces1e Mup11 Mup19 Mup18 Mup16 Mup9
2.58711071063006e-05	12	76	6.59495697418451	GO:0019369 arachidonic acid metabolic process	http://amigo.geneontology.org/amigo/term/GO:0019369	Cyp4f14 Cyp2c55 Cyp2c40 Cyp2c23 Cyp2f2 Cyp2c67 Cyp2c69 Cyp1a2 Pla2g4a Gpx1 Mgll Cyp2j5
2.73614206739288e-05	15	123	5.09366595567096	GO:0007052 mitotic spindle organization	http://amigo.geneontology.org/amigo/term/GO:0007052	Kif11 Aurkb Tpx2 Kif23 Kif4 Kifc1 Hspa1b Racgap1 Ndc80 Chek2 Ccnb1 Cenpe Cdc20 Nek2 Ripor2
2.90317216002149e-05	8	29	11.522223679035	GO:0031649 heat generation	http://amigo.geneontology.org/amigo/term/GO:0031649	Mup12 Ednrb Ccr5 Mup11 Mup19 Mup18 Mup16 Mup9
2.9257620791944e-05	15	124	5.05258800441555	GO:0001676 long-chain fatty acid metabolic process	http://amigo.geneontology.org/amigo/term/GO:0001676	Cyp4f14 Cyp2c55 Cyp2c40 Cyp2c23 Cyp2f2 Cyp2c67 Cyp2c69 Cyp1a2 Acsm1 Elovl6 Pla2g4a Adtrp Gpx1 Mgll Cyp2j5
4.12162948562002e-05	36	596	2.52290300354709	GO:0010817 regulation of hormone levels	http://amigo.geneontology.org/amigo/term/GO:0010817	Akr1c6 Hsd3b5 Retsat Aldh1a1 Pclo Rdh16 Mup12 Blk Stc2 Srd5a1 Syt7 Cyp2c55 Glul Mme Lrat Ano1 Ces1f Bmp5 Cyp1a2 Dio1 Ugt2b1 Adh4 Ces1e Syt9 Hmgn3 Ednrb Cyp2j5 Sult2a8 Sult2a3 Sult2a1 Sult2a5 Mup11 Mup19 Mup18 Mup16 Mup9
5.60111136881027e-05	31	477	2.71448613402843	GO:0010876 lipid localization	http://amigo.geneontology.org/amigo/term/GO:0010876	Pltp Abcb11 Plin2 Slco1b2 Slco1a1 Abca8a Fabp1 Crot Syt7 Mfsd2a Pla2g4a Tnfaip8l3 Mup12 Cyp7a1 Apol7c Apol10b Slc22a30 Lipg Slc22a28 Lrat Lipc Acacb Cyp2j5 Ces1f Ces1g Ces1e Mup11 Mup19 Mup18 Mup16 Mup9
6.97883247189835e-05	18	189	3.97791055585732	GO:0045834 positive regulation of lipid metabolic process	http://amigo.geneontology.org/amigo/term/GO:0045834	Tnfaip8l3 Mup12 Rgn Cyp7a1 Fabp1 Abhd6 Mfsd2a Ptk2b Ces1f Pla2g4a Ces1g Ces1e Rdh16 Mup11 Mup19 Mup18 Mup16 Mup9
8.13204531083959e-05	16	153	4.36790178682373	GO:0006633 fatty acid biosynthetic process	http://amigo.geneontology.org/amigo/term/GO:0006633	Ptgis Acly Acsm2 Acsm5 Lipc Acsm1 Elovl3 Elovl6 Lipg Ptgds Rgn Cyp7a1 Mgll Acacb Pla2g4a Acss2
8.72145750906563e-05	26	367	2.95904518187752	GO:0007059 chromosome segregation	http://amigo.geneontology.org/amigo/term/GO:0007059	Ncapg Top2a Esco2 Dscc1 Sgo1 Ndc80 Cenpf Nek2 Knl1 Kntc1 Kif23 Ttk Ccnb1 Kif18b Espl1 Cdc20 Aurkb Spag5 Racgap1 Gem Kif2c Kif4 Ska1 Cenpe Mapk15 Kifc1
8.72145750906563e-05	15	136	4.60677141579065	GO:0008203 cholesterol metabolic process	http://amigo.geneontology.org/amigo/term/GO:0008203	Cyp7a1 Cyp1a2 Cyp7b1 Idi1 Lipc Pon1 Tsku Sult2a8 Ces1f Hsd3b7 Ces1g Ces1e Sult2a3 Sult2a1 Sult2a5
9.31838337735031e-05	137	3902	1.46648496530004	GO:0065008 regulation of biological quality	http://amigo.geneontology.org/amigo/term/GO:0065008	Blk Stc2 Pfn4 Akr1c6 Chrna2 Npr3 Gsn Chrna4 Cyp7a1 Slc34a2 Grip2 Atp2b2 Stx1b Gabrb3 Kcnk10 Kcne3 Ccr3 Syt1 Mbl1 Ccr7 Hsd3b5 Tlcd2 Lpar1 Cyp7b1 Lrfn4 Fpr1 Kcnk3 Sema5b Retsat Xcr1 Ccr5 Rhbg Cdc20 Aqp4 Syt7 Nrp1 Xcl1 Epha7 Lrrn1 Lrrn3 Cib2 Synpo Serpinb1a Lrtm1 Gsg1l Aldh1a1 Ntrk2 Pclo Syt9 Rdh16 Tuba1a Mup12 Rab3b Fbln1 Srd5a1 Ednrb Rgn Slc22a1 Thbs2 Cyp2c55 Glul Mme Lrat Mfsd2a Cxcl9 Chek2 Col1a…
0.000103186820462082	49	986	2.07569470688498	GO:0033993 response to lipid	http://amigo.geneontology.org/amigo/term/GO:0033993	Paqr8 Cxcl9 Hsd3b5 Ar Ccr7 Lefty1 Tcf21 Mup12 Gbp6 Gbp10 Col1a1 Pon1 Ptgds Stc2 Srd5a1 Ednrb Esrrg Abcb11 Lrat Cyp7a1 Adcyap1r1 Slco1b2 Mmp2 Loxl1 Ugt2b1 Lpar1 Slco1a1 Cyp8b1 Epha3 Map1b Adtrp Ptk2b Gpx1 Ccnd1 Tlr5 Mup11 Mup18 Cyp7b1 Ednra Ces1f Ntrk2 Ces1g Ces1e Mapk15 Igtp Ccr5 Mup19 Mup16 Mup9
0.000103186820462082	6	16	15.6630228136882	GO:0071394 cellular response to testosterone stimulus	http://amigo.geneontology.org/amigo/term/GO:0071394	Ar Srd5a1 Ugt2b1 Mup11 Mup18 Mup12
0.000140627288603171	17	180	3.94476130122518	GO:0001659 temperature homeostasis	http://amigo.geneontology.org/amigo/term/GO:0001659	Mup12 Ednrb Gpx1 Npr3 Adamts5 Abhd6 Esrrg Acot11 Elovl3 Elovl6 Aldh1a1 Ccr5 Mup11 Mup19 Mup18 Mup16 Mup9
0.000166104325302096	15	144	4.35083967046895	GO:0016125 sterol metabolic process	http://amigo.geneontology.org/amigo/term/GO:0016125	Cyp7a1 Cyp1a2 Cyp7b1 Idi1 Lipc Pon1 Tsku Sult2a8 Ces1f Hsd3b7 Ces1g Ces1e Sult2a3 Sult2a1 Sult2a5
0.000178382200041639	15	145	4.32083387963813	GO:0006690 icosanoid metabolic process	http://amigo.geneontology.org/amigo/term/GO:0006690	Ptgis Akr1c6 Cyp4f14 Cyp2c55 Cyp2c40 Cyp2c23 Cyp2f2 Cyp2c67 Cyp2c69 Ptgds Cyp1a2 Pla2g4a Gpx1 Mgll Cyp2j5
0.000233247294182209	29	464	2.61050380228137	GO:0000280 nuclear division	http://amigo.geneontology.org/amigo/term/GO:0000280	Kif11 Ncapg Top2a Dscc1 Sgo1 Ndc80 Tpx2 Kntc1 Kif23 Ttk Ccnb1 Kif18b Espl1 Kifc1 Hspa1b Cdc20 Aurkb Pde3a Spag5 Racgap1 Nek2 Kif2c Chek2 Chek1 Kif4 Cenpe Fignl1 Mapk15 Ripor2
0.000264446788274413	15	150	4.17680608365019	GO:0034754 cellular hormone metabolic process	http://amigo.geneontology.org/amigo/term/GO:0034754	Akr1c6 Hsd3b5 Retsat Aldh1a1 Rdh16 Srd5a1 Cyp2c55 Lrat Ces1f Bmp5 Cyp1a2 Ugt2b1 Adh4 Ces1e Ednrb
0.000330238293104328	46	943	2.03746638226839	GO:0007167 enzyme linked receptor protein signaling pathway	http://amigo.geneontology.org/amigo/term/GO:0007167	Sulf2 Blk Gdf10 Shcbp1 Afap1l2 Ddr2 Epha7 Npr2 Hgf Bmp5 Gpc1 Lefty1 Nrep Inhbe Tsku Fam83a Gdf6 Ntrk2 Ptk2b Blnk Gdf2 Htra1 Col1a1 Hspb1 Nrp1 Col3a1 Col1a2 Wdr54 Pmepa1 Cilp Epha3 Mup11 Mup19 Mup18 Mup16 Mup9 Mup12 Itga8 Ngfr Cnmd Fbn1 Svep1 Csrp3 Ndn Ar Adgre4
0.00035567950756528	15	154	4.06831761394499	GO:1902850 microtubule cytoskeleton organization involved in mitosis	http://amigo.geneontology.org/amigo/term/GO:1902850	Kif11 Aurkb Tpx2 Kif23 Kif4 Kifc1 Hspa1b Racgap1 Ndc80 Chek2 Ccnb1 Cenpe Cdc20 Nek2 Ripor2
0.000591232829096127	9	57	6.59495697418451	GO:0035458 cellular response to interferon-beta	http://amigo.geneontology.org/amigo/term/GO:0035458	Ifi209 Ifi205 Gm5431 Gm4841 Ifi213 Igtp Tgtp2 F830016B08Rik Gbp6
0.00060379917565546	43	879	2.04326122408371	GO:0000278 mitotic cell cycle	http://amigo.geneontology.org/amigo/term/GO:0000278	Kif11 Ncapg Aurkb Dscc1 Sgo1 Ndc80 Afap1l2 Cenpf Tpx2 Kntc1 Chek2 Kif23 Kif4 Fbxl21 Ttk Ccnb1 Clspn Kif18b Gas1 Ccnd1 Tuba1a Kifc1 Hspa1b Cdc20 Spag5 Nes Racgap1 Aif1 Nek2 Ddr2 Gem Kif2c Ush1c Chek1 Ska1 Ckap2 Gjc2 Cenpe Espl1 Iqgap3 Ednra E2f8 Ripor2
0.00060379917565546	132	3869	1.4250152572805	GO:0048583 regulation of response to stimulus	http://amigo.geneontology.org/amigo/term/GO:0048583	Sulf2 Blk Rfx4 Gdf10 Amer2 Afap1l2 Xcl1 Nkd1 Bmp5 Gpc1 Card11 Themis2 Bank1 Lefty1 Btnl9 Pde3a Mfap4 Nrep Tril Fpr1 Gsg1l Inhbe Tsku Klre1 Vtcn1 Gdf6 Sema5b Ifi205 Ntrk2 Tlr12 Gdf2 Lamb1 Lama2 Aurkb C9 Lama1 Ccr7 C7 Ngfr C1ql4 Hspb1 Htra1 Nrp1 Col3a1 Reck Hgf Ctsc Mbl1 Lpar1 Serpinb1a Tcf21 Gas1 Prok1 Tnfaip8l3 Mup12 Col1a1 Ccn4 Fbln1 Ptgis Rcn3 Lgr5 Ednrb Rgn Ndc80 Aif1 Agap2 Ddr2 Rgs5 Epha7 Npr…
0.000615692176210223	8	44	7.59419287936398	GO:0008206 bile acid metabolic process	http://amigo.geneontology.org/amigo/term/GO:0008206	Cyp7a1 Cyp7b1 Sult2a8 Abcb11 Acaa1b Ces1f Ces1g Ces1e
0.000647075227227066	9	58	6.48125081945719	GO:1905953 negative regulation of lipid localization	http://amigo.geneontology.org/amigo/term/GO:1905953	Mup12 Ces1f Ces1g Ces1e Mup11 Mup19 Mup18 Mup16 Mup9
0.000727837320425258	17	206	3.44687880689579	GO:0046890 regulation of lipid biosynthetic process	http://amigo.geneontology.org/amigo/term/GO:0046890	Thrsp Mup12 Rgn Cyp7a1 Bmp5 Abhd6 Mfsd2a Ces1f Pla2g4a Ces1g Ces1e Rdh16 Mup11 Mup19 Mup18 Mup16 Mup9
0.000746465471852449	4	7	23.8674633351439	GO:0035754 B cell chemotaxis	http://amigo.geneontology.org/amigo/term/GO:0035754	Xcl1 Cyp7b1 Hsd3b7 Ptk2b
0.000779921222804516	48	1040	1.9277566539924	GO:0014070 response to organic cyclic compound	http://amigo.geneontology.org/amigo/term/GO:0014070	Paqr8 Hsd3b5 Ar Sell Tcf21 Col1a1 Ptgds Stc2 Srd5a1 Ednrb Ciita Esrrg Abcb11 Cyp7a1 Plin2 Chek2 Adcyap1r1 Slco1b2 Mmp2 Chek1 Folr2 Gabrb3 Ugt2b1 Cib2 Slco1a1 Pde3a Acacb Cyp8b1 Map1b Adtrp Ptk2b Gpx1 Ccnd1 Gsta2 Idi1 Mup11 Mup18 Mup12 Cyp7b1 Ednra Ces1f Ugt3a2 Ntrk2 Ces1g Ces1e Mapk15 Ugt3a1 Ccr5
0.000866145124550395	23	349	2.75262292045715	GO:0016042 lipid catabolic process	http://amigo.geneontology.org/amigo/term/GO:0016042	Acaa1b Cyp4f14 Abhd6 Ces1f Lipc Lipg Pla2g4a Ces1g Ces1e Eci3 Cyp7a1 Nudt7 Mgll Crot Srd5a1 Sult2a8 Cyp1a2 Fabp1 Adtrp Abcb11 Mfsd2a Acacb Hsd3b7
0.000866145124550395	7	34	8.59930664280921	GO:0019373 epoxygenase P450 pathway	http://amigo.geneontology.org/amigo/term/GO:0019373	Cyp2c55 Cyp2c40 Cyp2c23 Cyp2f2 Cyp2c67 Cyp2c69 Cyp2j5
0.000866145124550395	30	529	2.36869910225909	GO:0048871 multicellular organismal homeostasis	http://amigo.geneontology.org/amigo/term/GO:0048871	Mbl1 Cib2 Mup12 Ednrb Aqp4 Ush1c Gpx1 Rcn3 Npr3 Col14a1 Adamts5 Abhd6 Col3a1 Esrrg Mfsd2a Ndn Acot11 Elovl3 Elovl6 Acacb Tsku Aldh1a1 Ptk2b Pla2g4a Ccr5 Mup11 Mup19 Mup18 Mup16 Mup9
0.000866145124550395	6	23	10.8960158703918	GO:0061179 negative regulation of insulin secretion involved in cellular response to glucose stimulus	http://amigo.geneontology.org/amigo/term/GO:0061179	Mup12 Mup11 Mup19 Mup18 Mup16 Mup9
0.000920250073905176	147	4467	1.37450300939462	GO:0048731 system development	http://amigo.geneontology.org/amigo/term/GO:0048731	Col1a1 Sulf2 Blk Lama2 Rfx4 Hapln1 Cnmd Dct Tiam2 Thbs2 Icos Gsn Neb Epha7 Col15a1 Svep1 Astn2 Reck Cd3d Lama1 Hsd3b5 Crygn Lpar1 Adgrg6 Nrep Ncmap Lrfn4 Lrtm1 Ar Marcksl1 Sema5b Map1b Ntrk2 Irx1 Pclo Nrp1 Ccr7 Lamb1 Nes Cdc20 Ptgis Ednrb Npr3 Prrx1 Fbn1 Mfsd2a Hgf Ctsc Ednra Ndn Gabrb3 Lrrn1 Lrrn3 S100a10 Gdf6 Ccnd1 Prok1 Gdf2 Ngfr Hspb1 Stc2 Aspa Asb2 Srd5a1 Gdf10 Rgn Col5a2 Col3a1 Glul Cenpf I…
0.000920250073905176	15	169	3.70722433460076	GO:1905952 regulation of lipid localization	http://amigo.geneontology.org/amigo/term/GO:1905952	Plin2 Mup12 Lipg Lrat Acacb Cyp2j5 Pla2g4a Ces1f Ces1g Ces1e Mup11 Mup19 Mup18 Mup16 Mup9
0.000944901511624915	96	2631	1.52403414682789	GO:0007166 cell surface receptor signaling pathway	http://amigo.geneontology.org/amigo/term/GO:0007166	Sulf2 Blk Rfx4 Gdf10 Amer2 Shcbp1 Ms4a8a Afap1l2 Xcl1 Ddr2 Itga8 Epha7 Npr2 Hgf Cxcl9 Nkd1 Cd3d Bmp5 Itgbl1 Gpc1 Themis2 Lefty1 Btnl9 Nrep Fpr1 Inhbe Tsku Klre1 Vtcn1 Fam83a Gdf6 Sema5b Ntrk2 Ptk2b Blnk Gdf2 Lamb1 Lama2 Lama1 Htra1 Nrp1 Reck Grip2 Oas2 Gas1 Ccnd1 Col1a1 Hspb1 Ccn4 Lgr5 Chrna2 Agap2 Col3a1 Chrna4 Col1a2 Adcyap1r1 Wdr54 Grik4 Oas3 Adgre4 Neurl1b Ccr3 Card11 Ackr1 Ccr7 Pmepa1 Adgrg6…
0.000944901511624915	67	1652	1.69398309687992	GO:0009719 response to endogenous stimulus	http://amigo.geneontology.org/amigo/term/GO:0009719	Sulf2 Lgr5 Shcbp1 Paqr8 Bmp5 Gpc1 Hsd3b5 Lefty1 Nrep Ar Tsku Ntrk2 Col6a1 Col1a1 Htra1 Col5a2 Col3a1 Xcl1 Col1a2 Ednra Mmp2 Tcf21 Gdf6 Gdf2 Ngfr Ptgds Ddc Stc2 Srd5a1 Gdf10 Ednrb Esrrg Ddr2 Abcb11 Fbn1 Mme Slc34a2 Slco1b2 Ano1 Chek1 Folr2 Gabrb3 Ugt2b1 Cib2 Pmepa1 Pde3a Cilp Map1b Adtrp Ptk2b Gpx1 Ccnd1 Mup11 Mup19 Mup18 Mup16 Mup9 Mup12 Itga8 Csrp3 Cyp7b1 Akr1c6 Ces1f Me1 Ces1g Ces1e Ccr7
0.00102998230929716	18	236	3.18569955532642	GO:0042180 cellular ketone metabolic process	http://amigo.geneontology.org/amigo/term/GO:0042180	Akr1c6 Cyp4f14 Ido2 Adh4 Srd5a1 Rgn Cyp7a1 Bmp5 Fabp1 Ednrb Abcb11 Mfsd2a Acacb Ces1f Pla2g4a Ces1g Ces1e Rdh16
0.0010329646771274	6	24	10.4420152091255	GO:0045475 locomotor rhythm	http://amigo.geneontology.org/amigo/term/GO:0045475	Mup12 Mup11 Mup19 Mup18 Mup16 Mup9
0.00107165465275258	72	1825	1.64783582478254	GO:1901700 response to oxygen-containing compound	http://amigo.geneontology.org/amigo/term/GO:1901700	Cxcl9 Adh4 Hsd3b5 Gpx1 Ly6a Col6a1 Col1a1 Col5a2 Col3a1 Sell Chrna4 Col1a2 Ednra Mmp2 Ccr7 Lefty1 Ar Ntrk2 Mup12 Gbp6 Gbp10 Ngfr Pon1 Col6a2 Stc2 Srd5a1 Chrna2 Ednrb Ddr2 Abcb11 Fbn1 Car3 Lrat Cyp7a1 Hgf Chek2 Adcyap1r1 Slco1b2 Ano1 Loxl1 Folr2 Ugt2b1 Cib2 Lpar1 Slco1a1 Pde3a Cyp8b1 Epha3 Map1b Fabp1 Ptk2b Hmgn3 Ccnd1 Mup11 Mup19 Mup18 Mup16 Mup9 Tlr5 Unc79 Glul Csrp3 Aqp4 Ces1f Ugt3a2 Aldh1a1 Ce…
0.00118154586158012	159	4944	1.34326894680498	GO:0007275 multicellular organism development	http://amigo.geneontology.org/amigo/term/GO:0007275	Col1a1 Sulf2 Blk Lama2 Rfx4 Hapln1 Cnmd Dct Tiam2 Thbs2 Icos Gsn Neb Epha7 Col15a1 Svep1 Astn2 Reck Cdx4 Cd3d Lama1 Hsd3b5 Crygn Lpar1 Adgrg6 Nrep Ncmap Lrfn4 Lrtm1 Ar Marcksl1 Sema5b Map1b Ntrk2 Irx1 Pclo Nrp1 Ccr7 Lamb1 Nes Cdc20 Ptgis Ednrb Npr3 Prrx1 Fbn1 Mfsd2a Hgf Ctsc Ednra Mmp2 Ndn Gabrb3 Lrrn1 Lrrn3 Lefty1 S100a10 Gdf6 Ccnd1 Prok1 Gdf2 Ngfr Col6a1 Hspb1 Fbln1 Ddc Stc2 Aspa Asb2 Srd5a1 Gd…
0.00119721681380032	32	596	2.24258044759742	GO:0007169 transmembrane receptor protein tyrosine kinase signaling pathway	http://amigo.geneontology.org/amigo/term/GO:0007169	Sulf2 Blk Shcbp1 Afap1l2 Ddr2 Epha7 Hgf Gpc1 Fam83a Ntrk2 Ptk2b Blnk Col1a1 Hspb1 Nrp1 Wdr54 Bmp5 Cilp Epha3 Mup11 Mup19 Mup18 Mup16 Mup9 Mup12 Ngfr Cnmd Svep1 Csrp3 Ndn Ar Adgre4
0.00121678739856345	29	515	2.35198789176418	GO:0048285 organelle fission	http://amigo.geneontology.org/amigo/term/GO:0048285	Kif11 Ncapg Top2a Dscc1 Sgo1 Ndc80 Tpx2 Kntc1 Kif23 Ttk Ccnb1 Kif18b Espl1 Kifc1 Hspa1b Cdc20 Aurkb Pde3a Spag5 Racgap1 Nek2 Kif2c Chek2 Chek1 Kif4 Cenpe Fignl1 Mapk15 Ripor2
0.00127769916786792	11	98	4.68825172654613	GO:0006637 acyl-CoA metabolic process	http://amigo.geneontology.org/amigo/term/GO:0006637	Acly Acss2 Acsm2 Acsm5 Acsm1 Acot11 Nudt7 Elovl3 Elovl6 Acacb Keg1
0.00127769916786792	11	98	4.68825172654613	GO:0019915 lipid storage	http://amigo.geneontology.org/amigo/term/GO:0019915	Plin2 Mup12 Acacb Ces1f Ces1g Ces1e Mup11 Mup19 Mup18 Mup16 Mup9
0.00127769916786792	11	98	4.68825172654613	GO:0035383 thioester metabolic process	http://amigo.geneontology.org/amigo/term/GO:0035383	Acly Acss2 Acsm2 Acsm5 Acsm1 Acot11 Nudt7 Elovl3 Elovl6 Acacb Keg1
0.00137437958458011	15	177	3.53966617258491	GO:0062013 positive regulation of small molecule metabolic process	http://amigo.geneontology.org/amigo/term/GO:0062013	Mup12 Rgn Cyp7a1 Adcyap1r1 Fabp1 Ces1f Pla2g4a Ces1g Ces1e Rdh16 Mup11 Mup19 Mup18 Mup16 Mup9
0.00145412092410974	9	66	5.69564465952299	GO:0035456 response to interferon-beta	http://amigo.geneontology.org/amigo/term/GO:0035456	Ifi209 Ifi205 Gm5431 Gm4841 Ifi213 Igtp Tgtp2 F830016B08Rik Gbp6
0.00145487585016995	82	2185	1.5674970199511	GO:0048584 positive regulation of response to stimulus	http://amigo.geneontology.org/amigo/term/GO:0048584	Sulf2 Blk Gdf10 Afap1l2 Xcl1 Bmp5 Card11 Themis2 Lefty1 Btnl9 Mfap4 Fpr1 Inhbe Klre1 Vtcn1 Gdf6 Ifi205 Ntrk2 Gdf2 Lamb1 Lama2 Aurkb C9 Lama1 Ccr7 C7 Ngfr Col3a1 Reck Hgf Ctsc Nkd1 Mbl1 Lpar1 Gas1 Prok1 Tnfaip8l3 Mup12 Col1a1 Hspb1 Ccn4 Ptgis Lgr5 Ndc80 Aif1 Agap2 Ddr2 Npr2 Adcyap1r1 Colec11 Mmd2 Ifi209 Adra2b Ptk2b Blnk Ifi213 Prrx1 Itga8 Stx1b Nrp1 Iqgap3 Ripor2 Bank1 Gucy1a2 Ar Pla2g4a Gpx1 Gbp…
0.00150207275538631	6	26	9.63878326996198	GO:0045721 negative regulation of gluconeogenesis	http://amigo.geneontology.org/amigo/term/GO:0045721	Mup12 Mup11 Mup19 Mup18 Mup16 Mup9
0.0019730855726722	4	9	18.5635825940008	GO:0051256 mitotic spindle midzone assembly	http://amigo.geneontology.org/amigo/term/GO:0051256	Kif23 Aurkb Racgap1 Kif4
0.00198390412312868	9	69	5.4480079351959	GO:0048512 circadian behavior	http://amigo.geneontology.org/amigo/term/GO:0048512	Ptgds Mup12 Srd5a1 Gabrb3 Mup11 Mup19 Mup18 Mup16 Mup9
0.00198390412312868	23	373	2.57551045372532	GO:0140694 non-membrane-bounded organelle assembly	http://amigo.geneontology.org/amigo/term/GO:0140694	Kif11 Neb Tpx2 Kntc1 Csrp3 Kif23 Kifc1 Hspa1b Aurkb Spag5 Lcp1 Racgap1 Gsn Chek2 Fscn1 Kif4 Cenpe Ndc80 Cdc20 Asb2 Nek2 Mapk15 Ripor2
0.00202744286542283	101	2872	1.46886286367921	GO:0051239 regulation of multicellular organismal process	http://amigo.geneontology.org/amigo/term/GO:0051239	Sulf2 Cnmd Dct Tiam2 Thbs2 Afap1l2 Kcne3 Btnl9 Pde3a Tril Serpinb1a Vtcn1 Sema5b Ifi205 Ccr7 Hspb1 Ptgds Nrp1 Xcl1 Fbn1 Epha7 Hgf Ctsc Lrrn1 Lrrn3 S100a10 Lrtm1 Klre1 Ntrk2 Prok1 Gdf2 Col1a1 Ccn4 Ptgis Lama2 Aspa Gdf10 Ednrb Rgn Aif1 Glul Ddr2 Mme Mgp Srpx2 Mmp2 Oas3 Oas2 Lama1 Ccr3 Card11 Gjc2 Ncmap Gdf6 Map1b Lipg Adtrp Adra2b Ptk2b Ccn6 Tlr5 Gbp5 Agap2 Csrp3 Stx1b Ednra Ar Ccnd1 Ngfr Stc2 Npr3…
0.00212672983999092	36	733	2.05136451584457	GO:1903047 mitotic cell cycle process	http://amigo.geneontology.org/amigo/term/GO:1903047	Kif11 Ncapg Aurkb Dscc1 Sgo1 Ndc80 Cenpf Tpx2 Kntc1 Chek2 Kif23 Kif4 Fbxl21 Ttk Ccnb1 Clspn Kif18b Ccnd1 Kifc1 Hspa1b Cdc20 Spag5 Nes Racgap1 Aif1 Nek2 Ddr2 Kif2c Ush1c Chek1 Ckap2 Gjc2 Cenpe Espl1 Iqgap3 Ripor2
0.00216339990356704	9	70	5.37017925040739	GO:0051310 metaphase plate congression	http://amigo.geneontology.org/amigo/term/GO:0051310	Ndc80 Cenpf Ccnb1 Aurkb Spag5 Gem Kif2c Cenpe Kifc1
0.0021777689969361	10	87	4.80092653293125	GO:0016101 diterpenoid metabolic process	http://amigo.geneontology.org/amigo/term/GO:0016101	Retsat Lrat Aldh1a1 Rdh16 Srd5a1 Cyp2c55 Ces1f Cyp1a2 Adh4 Ces1e
0.00235629344630396	9	71	5.29454292293686	GO:0007622 rhythmic behavior	http://amigo.geneontology.org/amigo/term/GO:0007622	Ptgds Mup12 Srd5a1 Gabrb3 Mup11 Mup19 Mup18 Mup16 Mup9
0.00235629344630396	29	539	2.24726115817914	GO:0009611 response to wounding	http://amigo.geneontology.org/amigo/term/GO:0009611	Blk Nrep S100a10 Syt7 Col1a1 Fbln1 Nrp1 Col3a1 Ddr2 Col5a1 Tnc Tfpi2 Mmp2 Map1b Pla2g4a Adtrp Adra2b Clec10a Ccn4 Sulf2 Ednra Tmprss4 Abi3bp Tsku Gpx1 Siglecg Ngfr Lcp1 C9
0.0024332982257913	5	18	11.6022391212505	GO:0006067 ethanol metabolic process	http://amigo.geneontology.org/amigo/term/GO:0006067	Adh4 Sult2a8 Sult2a3 Sult2a1 Sult2a5
0.0024332982257913	5	18	11.6022391212505	GO:0035634 response to stilbenoid	http://amigo.geneontology.org/amigo/term/GO:0035634	Hsd3b5 Slco1a1 Gsta2 Idi1 Mup12
0.0024332982257913	5	18	11.6022391212505	GO:0051988 regulation of attachment of spindle microtubules to kinetochore	http://amigo.geneontology.org/amigo/term/GO:0051988	Aurkb Spag5 Racgap1 Nek2 Ccnb1
0.00248509435283984	3	4	31.3260456273764	GO:0031632 positive regulation of synaptic vesicle fusion to presynaptic active zone membrane	http://amigo.geneontology.org/amigo/term/GO:0031632	Syt7 Syt1 Syt9
0.00248509435283984	3	4	31.3260456273764	GO:0099502 calcium-dependent activation of synaptic vesicle fusion	http://amigo.geneontology.org/amigo/term/GO:0099502	Syt7 Syt1 Syt9
0.00248509435283984	3	4	31.3260456273764	GO:1901634 positive regulation of synaptic vesicle membrane organization	http://amigo.geneontology.org/amigo/term/GO:1901634	Syt7 Syt1 Syt9
0.00260083946350806	24	409	2.45093755519816	GO:0006869 lipid transport	http://amigo.geneontology.org/amigo/term/GO:0006869	Pltp Abcb11 Slco1b2 Slco1a1 Abca8a Fabp1 Crot Syt7 Plin2 Mfsd2a Pla2g4a Tnfaip8l3 Cyp7a1 Apol7c Apol10b Slc22a30 Lipg Slc22a28 Lrat Lipc Cyp2j5 Ces1f Ces1g Ces1e
0.00276939367279256	4	10	16.7072243346008	GO:0000022 mitotic spindle elongation	http://amigo.geneontology.org/amigo/term/GO:0000022	Kif23 Aurkb Racgap1 Kif4
0.00295361168782075	17	238	2.98343291689299	GO:0007623 circadian rhythm	http://amigo.geneontology.org/amigo/term/GO:0007623	Fbxl21 Ptgds Mup12 Ddc Srd5a1 Spsb4 Ngfr Ntrk2 Top2a Gabrb3 Cyp7b1 Mup11 Mup19 Mup18 Mup16 Mup9 Prok1
0.00298144333361382	6	30	8.35361216730038	GO:0010875 positive regulation of cholesterol efflux	http://amigo.geneontology.org/amigo/term/GO:0010875	Pon1 Pltp Ces1f Abca8a Ces1g Ces1e
0.00301424912867823	5	19	10.9915949569742	GO:1904251 regulation of bile acid metabolic process	http://amigo.geneontology.org/amigo/term/GO:1904251	Cyp7a1 Abcb11 Ces1f Ces1g Ces1e
0.00323317971495706	18	264	2.84782232976149	GO:0015850 organic hydroxy compound transport	http://amigo.geneontology.org/amigo/term/GO:0015850	Syt7 Abcb11 Slco1b2 Syt1 Slco1a1 Syt9 Rab3b Pltp Slc22a1 Cyp7a1 Lipg Mapk15 Chrna4 Lipc Ces1f Abca8a Ces1g Ces1e
0.00352887982390447	37	787	1.96368265686222	GO:0001934 positive regulation of protein phosphorylation	http://amigo.geneontology.org/amigo/term/GO:0001934	Gdf10 Hgf Bmp5 Lefty1 Clspn Inhbe Gdf6 Gdf2 Aurkb Ccr7 Spatc1l Epha7 Ednrb Afap1l2 Agap2 Nrp1 Ddr2 Tpx2 Chek2 Bank1 Mmd2 Ccnb1 Cenpe Tnfsf15 Adtrp Adra2b Ptk2b Ccnd1 Iqgap3 Ntrk2 Aif1 Fbn1 Ednra Lrrn3 Mapk15 Fndc1 Igtp
0.00362974947750826	14	175	3.34144486692015	GO:0006694 steroid biosynthetic process	http://amigo.geneontology.org/amigo/term/GO:0006694	Cyp7a1 Hsd3b5 Cyp7b1 Akr1c6 Srd5a1 Bmp5 Hsd3b7 Cyp3a44 Idi1 Cyp3a41a Cyp3a41b Ces1f Ces1g Ces1e
0.00362974947750826	96	2751	1.45755501283322	GO:0009653 anatomical structure morphogenesis	http://amigo.geneontology.org/amigo/term/GO:0009653	Lamb1 Lama2 Cnmd Tiam2 Thbs2 Neb Fbn1 Epha7 Col15a1 Svep1 Reck Csrp3 Cdx4 Lama1 Adgrg6 Ncmap Lrtm1 Sema5b Map1b Sox7 Nrp1 Hgf Nkd1 Lpar1 Prok1 Gdf2 Mup12 Ngfr Col6a1 Col1a1 Hspb1 Htra1 Fbln1 Ptgis Adamts5 Col5a2 Glul Itga8 Col5a1 Olfm3 Col1a2 Srpx2 Mmp2 Ccr3 Syt1 S100a10 Tcf21 E2f8 Nat8f1 Adtrp Frem1 Ptk2b Ccn6 Col8a1 Lst1 Irx1 Lgr5 Prrx1 Astn2 Ednra Bmp5 Lefty1 Ar Gas1 Aldh1a1 Nes Sulf2 Asb2 Col…
0.00362974947750826	10	94	4.44341072728744	GO:1990868 response to chemokine	http://amigo.geneontology.org/amigo/term/GO:1990868	Xcl1 Cxcl9 Ccr3 Ackr1 Ccr7 Dock8 Xcr1 Ccr5 Ripor2 Ptk2b
0.00362974947750826	10	94	4.44341072728744	GO:1990869 cellular response to chemokine	http://amigo.geneontology.org/amigo/term/GO:1990869	Xcl1 Cxcl9 Ccr3 Ackr1 Ccr7 Dock8 Xcr1 Ccr5 Ripor2 Ptk2b
0.00368596871068058	5	20	10.4420152091255	GO:0034501 protein localization to kinetochore	http://amigo.geneontology.org/amigo/term/GO:0034501	Knl1 Kntc1 Ttk Aurkb Ndc80
0.00368596871068058	5	20	10.4420152091255	GO:1903083 protein localization to condensed chromosome	http://amigo.geneontology.org/amigo/term/GO:1903083	Knl1 Kntc1 Ttk Aurkb Ndc80
0.00382904613140002	4	11	15.188385758728	GO:0051231 spindle elongation	http://amigo.geneontology.org/amigo/term/GO:0051231	Kif23 Aurkb Racgap1 Kif4
0.00382904613140002	4	11	15.188385758728	GO:0120188 regulation of bile acid secretion	http://amigo.geneontology.org/amigo/term/GO:0120188	Abcb11 Ces1f Ces1g Ces1e
0.0039254294164913	32	647	2.06580826393827	GO:0000226 microtubule cytoskeleton organization	http://amigo.geneontology.org/amigo/term/GO:0000226	Kif11 Aurkb Tpx2 Kif23 Kif4 Ckap2 Dnai3 Nckap5 Kif18b Map1b Tuba1a Aunip Kifc1 Hspa1b Spag5 Racgap1 Sgo1 Ndc80 Nek2 Kif2c Chek2 Chek1 Fignl1 Ska1 Odad3 Ccnb1 Cenpe Epha3 Cdc20 Espl1 Mapk15 Ripor2
0.0039254294164913	6	32	7.83151140684411	GO:0070723 response to cholesterol	http://amigo.geneontology.org/amigo/term/GO:0070723	Cyp7a1 Cyp8b1 Ces1f Ces1g Ces1e Ccr5
0.00394318316913308	8	61	5.47777847036091	GO:0042572 retinol metabolic process	http://amigo.geneontology.org/amigo/term/GO:0042572	Retsat Lrat Ces1f Cyp1a2 Adh4 Aldh1a1 Ces1e Rdh16
0.00398559854056338	10	96	4.35083967046895	GO:0006721 terpenoid metabolic process	http://amigo.geneontology.org/amigo/term/GO:0006721	Retsat Lrat Aldh1a1 Rdh16 Srd5a1 Cyp2c55 Ces1f Cyp1a2 Adh4 Ces1e
0.00398559854056338	11	115	3.99520581914366	GO:0032963 collagen metabolic process	http://amigo.geneontology.org/amigo/term/GO:0032963	Mmp2 Col1a1 Rcn3 Mrc2 Ddr2 Col5a1 Cyp7a1 Adamts2 Mfap4 Col1a2 Serpinh1
0.00419880028109637	77	2102	1.53003838459117	GO:0008283 cell population proliferation	http://amigo.geneontology.org/amigo/term/GO:0008283	Blk Cnmd Dct Hells Ccr7 C1ql4 Xcl1 Dpt Tnc Hgf Melk Serpinb1a E2f8 Ar Marcksl1 Prok1 Gdf2 Ngfr Nes Htra1 Fbln1 Cdc20 Ehf Ednrb Npr3 Rgn Aif1 Glul Ddr2 Cxcl9 Mmp2 Bmp5 Folr2 Ndn Gjc2 Zbtb7c Vtcn1 Dock8 Lipg Ptk2b Ccn6 Sox7 Mapk15 Gpx1 Ccnd1 Lst1 Racgap1 Ptgds Lgr5 Agap2 Prrx1 Siglecg Lefty1 Pla2g4a Col8a1 Sulf2 Shcbp1 Col3a1 Mcm10 Iqgap3 Chek1 Abi3bp Ccr3 Fignl1 Card11 Cyp7b1 Ccnb1 Gas1 Cd248 Ccn4…
0.00420518855768309	39	859	1.89633803565026	GO:0042327 positive regulation of phosphorylation	http://amigo.geneontology.org/amigo/term/GO:0042327	Gdf10 Ddr2 Epha7 Hgf Bmp5 Lefty1 Clspn Inhbe Gdf6 Ntrk2 Gdf2 Aurkb Ccr7 Spatc1l Tnfaip8l3 Ednrb Afap1l2 Agap2 Nrp1 Tpx2 Chek2 Bank1 Mmd2 Ccnb1 Cenpe Ar Tnfsf15 Adtrp Adra2b Ptk2b Ccnd1 Iqgap3 Aif1 Fbn1 Ednra Lrrn3 Mapk15 Fndc1 Igtp
0.00429198717155165	100	2914	1.43335829912498	GO:0032879 regulation of localization	http://amigo.geneontology.org/amigo/term/GO:0032879	Rab3b Blk Syt7 Xcl1 Plin2 Gpc1 Kcne3 Syt1 Mbl1 Gsg1l Arhgef39 Dock8 Sema5b Syt9 Nkain2 Aurkb Tnc Ccr7 S100a10 Chrna4 Astn2 Ednra Xcr1 Pclo Gbp4 Mup12 Ngfr Col1a1 Spag5 Pon1 Lamb1 Hspb1 Fbln1 Clic3 Pltp Lama2 Lcp1 Ednrb Rgn Ndc80 Aif1 Nrp1 Glul Ddr2 Gsn Abcb11 Gem Reck Hgf Cxcl9 Adcyap1r1 Wdr54 Stx1b Ano1 Mmp2 Lama1 Colec11 Lpar1 Mmd2 Dnai3 Gjc2 Ar Kcnk3 Epha3 Gas1 Lipg Adtrp Ptk2b Mapk15 Hmgn3 Gd…
0.00480715435951128	86	2426	1.48064848802109	GO:0051128 regulation of cellular component organization	http://amigo.geneontology.org/amigo/term/GO:0051128	Nes Pfn4 Tiam2 Gsn Iqgap3 Kntc1 Ckap2 Ttk Synpo Lrfn4 Sema5b Map1b Ntrk2 Hspa1b Lamb1 Cdc20 Lama2 Aurkb Ndc80 Lama1 Ccr7 S100a10 Syt7 Nrp1 Epha7 Lrrn1 Syt1 Lrrn3 Lpar1 Lefty1 Pde3a Lrtm1 Gsg1l Gas1 Syt9 Tuba1a Spag5 Ncapg Top2a Lcp1 Thbs2 Nek2 Tpx2 Tnc Hgf Fscn1 Wdr54 Srpx2 Chek1 Bmp5 Ska1 Pmepa1 Ccnb1 Dnai3 Cenpe Ar Hrk Epha3 Adtrp Ptk2b Mapk15 Gpx1 Gdf2 Gbp5 Stx1b Col14a1 Prrx1 Ddr2 Col5a1 Mfsd…
0.00495237343156342	9	81	4.64089564850021	GO:0001523 retinoid metabolic process	http://amigo.geneontology.org/amigo/term/GO:0001523	Retsat Lrat Aldh1a1 Rdh16 Cyp2c55 Ces1f Cyp1a2 Adh4 Ces1e
0.00495237343156342	11	119	3.8609131865674	GO:0006720 isoprenoid metabolic process	http://amigo.geneontology.org/amigo/term/GO:0006720	Retsat Idi1 Lrat Aldh1a1 Rdh16 Srd5a1 Cyp2c55 Ces1f Cyp1a2 Adh4 Ces1e
0.00495237343156342	63	1642	1.60255044622389	GO:0006952 defense response	http://amigo.geneontology.org/amigo/term/GO:0006952	Blk Ciita Afap1l2 Xcl1 Cxcl9 Oasl2 Oas3 Oas2 Ccr3 Mfap4 Fpr1 Klre1 Ifi205 Gm5431 Ptk2b Tlr12 Gm4841 Igtp Tgtp2 Ccr5 Gbp4 F830016B08Rik Gbp6 Gbp10 Gbp5 Gsn Hgf Ctsc Mbl1 Serpinb1a Raet1d Ccn4 Htra1 Ptgis Ednrb C9 Aif1 Aqp4 Siglecg Cd207 Colec11 Endod1 Themis2 Ackr1 Ccr7 Gbp2b Ifi209 Tril H2bc6 Ifi213 C7 Tlr5 Adamts5 Gpx1 Clec10a Pbk Tnc Csrp3 Mgll Abi3bp Ednra Pla2g4a Raet1e
0.00495237343156342	4	12	13.9226869455006	GO:0031340 positive regulation of vesicle fusion	http://amigo.geneontology.org/amigo/term/GO:0031340	Syt7 Syt1 Syt9 Pla2g4a
0.00495237343156342	4	12	13.9226869455006	GO:0034035 purine ribonucleoside bisphosphate metabolic process	http://amigo.geneontology.org/amigo/term/GO:0034035	Sult2a8 Sult2a3 Sult2a1 Sult2a5
0.00495237343156342	22	379	2.42453123589193	GO:0044282 small molecule catabolic process	http://amigo.geneontology.org/amigo/term/GO:0044282	Acaa1b Cyp4f14 Ido2 Adh4 Eci3 Cyp7a1 Sult2a8 Ces1f Nudt7 Aldh1a1 Pon1 Crot Fabp1 Adtrp Abcb11 Mfsd2a Acacb Csad Hsd3b7 Sult2a3 Sult2a1 Sult2a5
0.00495237343156342	4	12	13.9226869455006	GO:0050427 3-prime-phosphoadenosine 5-prime-phosphosulfate metabolic process	http://amigo.geneontology.org/amigo/term/GO:0050427	Sult2a8 Sult2a3 Sult2a1 Sult2a5
0.00495237343156342	8	64	5.22100760456274	GO:0051055 negative regulation of lipid biosynthetic process	http://amigo.geneontology.org/amigo/term/GO:0051055	Mup12 Cyp7a1 Bmp5 Mup11 Mup19 Mup18 Mup16 Mup9
0.00495237343156342	6	34	7.37083426526504	GO:0070584 mitochondrion morphogenesis	http://amigo.geneontology.org/amigo/term/GO:0070584	Mup12 Mup11 Mup19 Mup18 Mup16 Mup9
0.00495237343156342	3	5	25.0608365019011	GO:1903903 regulation of establishment of T cell polarity	http://amigo.geneontology.org/amigo/term/GO:1903903	Dock8 Gsn Ripor2
0.00501132238579338	12	140	3.58011950027159	GO:0072329 monocarboxylic acid catabolic process	http://amigo.geneontology.org/amigo/term/GO:0072329	Acaa1b Cyp4f14 Eci3 Sult2a8 Ces1f Nudt7 Crot Fabp1 Adtrp Abcb11 Mfsd2a Acacb
0.00552645422145536	111	3340	1.3881002254047	GO:0010646 regulation of cell communication	http://amigo.geneontology.org/amigo/term/GO:0010646	Abhd6 Sulf2 Blk Rfx4 Gdf10 Amer2 Afap1l2 Xcl1 Nkd1 Grik4 Bmp5 Gpc1 Card11 Bank1 Lefty1 Grid1 Pde3a Nrep Gsg1l Inhbe Tsku Gdf6 Ntrk2 Gdf2 Lamb1 Lama2 Aurkb Lama1 Ccr7 Ngfr C1ql4 Hspb1 Htra1 Cdc20 Syt7 Col3a1 Chrna4 Reck Hgf Lpar1 Tcf21 Gas1 Prok1 Tnfaip8l3 Mup12 Col1a1 Fbln1 Ptgis Rcn3 Lgr5 Rgn Ndc80 Agap2 Nrp1 Glul Ddr2 Rgs5 Epha7 Npr2 Chek2 Adcyap1r1 Wdr54 Ano1 Oas3 Syt1 Ripor2 Pmepa1 Ralgps1 Mm…
0.00555376097202397	22	384	2.39296181875792	GO:0019216 regulation of lipid metabolic process	http://amigo.geneontology.org/amigo/term/GO:0019216	Thrsp Tnfaip8l3 Mup12 Rgn Cyp7a1 Mfsd2a Bmp5 Fabp1 Abhd6 Abcb11 Acacb Ces1g Ptk2b Ces1f Pla2g4a Ces1e Rdh16 Mup11 Mup19 Mup18 Mup16 Mup9
0.00555376097202397	36	784	1.91792116085978	GO:0097435 supramolecular fiber organization	http://amigo.geneontology.org/amigo/term/GO:0097435	Pfn4 Lcp1 Aif1 Dpt Col5a1 Gsn Neb Fscn1 Csrp3 Ckap2 Mfap4 Synpo Marcksl1 Nckap5 Kif18b Map1b Serpinh1 Col1a1 Col1a2 Lpar1 Ltbp2 Nrp1 Col5a2 Col3a1 Tpx2 Kif2c Lum S100a10 Dnai3 Ptk2b Xirp1 Spatc1l Col14a1 Ddr2 Adamts2 Hspa1b
0.00562379307368199	58	1485	1.63134513704856	GO:0051707 response to other organism	http://amigo.geneontology.org/amigo/term/GO:0051707	Blk Xcl1 Cxcl9 Oasl2 Oas3 Oas2 Mfap4 Klre1 Ifi205 Ptk2b Gbp4 Gbp6 Gbp10 Gbp5 Ciita Gsn Mbl1 Ccr7 Serpinb1a Raet1d Tgtp2 Ifi27l2a Hspb1 Htra1 Ednrb C9 Aif1 Aqp4 Slco1b2 Siglecg Loxl1 Cd207 Ugt2b1 Colec11 Endod1 Gbp2b Ifi209 Tril H2bc6 Tlr12 Ifi213 C7 Tlr5 Car3 Lrat Thrsp Bank1 Ces1g Gsta2 Cyp3a41a Cyp3a41b Ly6a Adamts5 Gpx1 Vtcn1 Ednra Igtp Raet1e
0.00582872575597948	11	122	3.76597269837312	GO:0071346 cellular response to interferon-gamma	http://amigo.geneontology.org/amigo/term/GO:0071346	Xcl1 Gbp4 Gbp6 Gbp10 Gbp5 Gsn Ciita Aif1 Aqp4 Gbp2b Igtp
0.00587604655701939	8	66	5.06279525290932	GO:0010676 positive regulation of cellular carbohydrate metabolic process	http://amigo.geneontology.org/amigo/term/GO:0010676	Mup12 Rgn Adcyap1r1 Mup11 Mup19 Mup18 Mup16 Mup9
0.00587604655701939	111	3349	1.3843698873848	GO:0023051 regulation of signaling	http://amigo.geneontology.org/amigo/term/GO:0023051	Abhd6 Sulf2 Blk Rfx4 Gdf10 Amer2 Afap1l2 Xcl1 Nkd1 Grik4 Bmp5 Gpc1 Card11 Bank1 Lefty1 Grid1 Pde3a Nrep Gsg1l Inhbe Tsku Gdf6 Ntrk2 Gdf2 Lamb1 Lama2 Aurkb Lama1 Ccr7 Ngfr C1ql4 Hspb1 Htra1 Cdc20 Syt7 Col3a1 Chrna4 Reck Hgf Lpar1 Tcf21 Gas1 Prok1 Tnfaip8l3 Mup12 Col1a1 Fbln1 Ptgis Rcn3 Lgr5 Rgn Ndc80 Agap2 Nrp1 Glul Ddr2 Rgs5 Epha7 Npr2 Chek2 Adcyap1r1 Wdr54 Ano1 Oas3 Syt1 Ripor2 Pmepa1 Ralgps1 Mm…
0.00587604655701939	58	1489	1.62696274581404	GO:0043207 response to external biotic stimulus	http://amigo.geneontology.org/amigo/term/GO:0043207	Blk Xcl1 Cxcl9 Oasl2 Oas3 Oas2 Mfap4 Klre1 Ifi205 Ptk2b Gbp4 Gbp6 Gbp10 Gbp5 Ciita Gsn Mbl1 Ccr7 Serpinb1a Raet1d Tgtp2 Ifi27l2a Hspb1 Htra1 Ednrb C9 Aif1 Aqp4 Slco1b2 Siglecg Loxl1 Cd207 Ugt2b1 Colec11 Endod1 Gbp2b Ifi209 Tril H2bc6 Tlr12 Ifi213 C7 Tlr5 Car3 Lrat Thrsp Bank1 Ces1g Gsta2 Cyp3a41a Cyp3a41b Ly6a Adamts5 Gpx1 Vtcn1 Ednra Igtp Raet1e
0.00612907896478352	12	144	3.48067173637516	GO:0006639 acylglycerol metabolic process	http://amigo.geneontology.org/amigo/term/GO:0006639	Mogat1 Abhd6 Lipc Dgkh Lipg Mgll Rgn Pla2g4a Mfsd2a Thrsp Ces1g Gpx1
0.00612907896478352	38	851	1.86508379763463	GO:0071345 cellular response to cytokine stimulus	http://amigo.geneontology.org/amigo/term/GO:0071345	Xcl1 Cxcl9 Ifi209 Ifi205 Gm5431 Gm4841 Ifi213 Igtp Tgtp2 Gbp4 F830016B08Rik Gbp6 Gbp10 Gbp5 Gsn Oas2 Col1a1 Ptgis Ciita Aif1 Aqp4 Mme Npr2 Mmp2 Oas3 Ccr3 Ackr1 Ccr7 Gbp2b Dock8 Ptk2b Xcr1 Ccr5 Hells Lrat Oasl2 Mras Ripor2
0.0062244486110573	41	945	1.81215925322389	GO:0010562 positive regulation of phosphorus metabolic process	http://amigo.geneontology.org/amigo/term/GO:0010562	Gdf10 Ddr2 Epha7 Hgf Bmp5 Lefty1 Clspn Inhbe Gdf6 Ntrk2 Gdf2 Aurkb Ccr7 Spatc1l Tnfaip8l3 Ednrb Rgn Afap1l2 Agap2 Nrp1 Tpx2 Chek2 Adcyap1r1 Bank1 Mmd2 Ccnb1 Cenpe Ar Tnfsf15 Adtrp Adra2b Ptk2b Ccnd1 Iqgap3 Aif1 Fbn1 Ednra Lrrn3 Mapk15 Fndc1 Igtp
0.0062244486110573	41	945	1.81215925322389	GO:0045937 positive regulation of phosphate metabolic process	http://amigo.geneontology.org/amigo/term/GO:0045937	Gdf10 Ddr2 Epha7 Hgf Bmp5 Lefty1 Clspn Inhbe Gdf6 Ntrk2 Gdf2 Aurkb Ccr7 Spatc1l Tnfaip8l3 Ednrb Rgn Afap1l2 Agap2 Nrp1 Tpx2 Chek2 Adcyap1r1 Bank1 Mmd2 Ccnb1 Cenpe Ar Tnfsf15 Adtrp Adra2b Ptk2b Ccnd1 Iqgap3 Aif1 Fbn1 Ednra Lrrn3 Mapk15 Fndc1 Igtp
0.00632823844307672	4	13	12.851711026616	GO:0051255 spindle midzone assembly	http://amigo.geneontology.org/amigo/term/GO:0051255	Kif23 Aurkb Racgap1 Kif4
0.00647797071372603	7	51	5.73287109520614	GO:0010907 positive regulation of glucose metabolic process	http://amigo.geneontology.org/amigo/term/GO:0010907	Mup12 Rgn Mup11 Mup19 Mup18 Mup16 Mup9
0.00650710598028452	51	1267	1.68127158852533	GO:1901701 cellular response to oxygen-containing compound	http://amigo.geneontology.org/amigo/term/GO:1901701	Cxcl9 Adh4 Ly6a Col6a1 Col1a1 Col5a2 Col3a1 Chrna4 Col1a2 Ednra Mmp2 Ar Ntrk2 Mup12 Gbp6 Gbp10 Ngfr Srd5a1 Ednrb Ddr2 Fbn1 Cyp7a1 Hgf Chek2 Ano1 Folr2 Ugt2b1 Cib2 Lpar1 Pde3a Epha3 Map1b Fabp1 Ptk2b Gpx1 Hmgn3 Mup11 Mup19 Mup18 Mup16 Mup9 Tlr5 Csrp3 Aqp4 Ces1f Ugt3a2 Aldh1a1 Ces1g Ces1e Ugt3a1 Igtp
0.00666309122808769	12	146	3.43299130163029	GO:0006638 neutral lipid metabolic process	http://amigo.geneontology.org/amigo/term/GO:0006638	Mogat1 Abhd6 Lipc Dgkh Lipg Mgll Rgn Pla2g4a Mfsd2a Thrsp Ces1g Gpx1
0.00666309122808769	12	146	3.43299130163029	GO:0010565 regulation of cellular ketone metabolic process	http://amigo.geneontology.org/amigo/term/GO:0010565	Rgn Cyp7a1 Bmp5 Fabp1 Abcb11 Mfsd2a Acacb Ces1f Pla2g4a Ces1g Ces1e Rdh16
0.00672420825455326	10	105	3.97791055585732	GO:0062014 negative regulation of small molecule metabolic process	http://amigo.geneontology.org/amigo/term/GO:0062014	Mup12 Cyp7a1 Bmp5 Mfsd2a Acacb Mup11 Mup19 Mup18 Mup16 Mup9
0.00705961109181563	6	37	6.77319905456788	GO:0036314 response to sterol	http://amigo.geneontology.org/amigo/term/GO:0036314	Cyp7a1 Cyp8b1 Ces1f Ces1g Ces1e Ccr5
0.00755213119112011	11	127	3.61770605670489	GO:0051304 chromosome separation	http://amigo.geneontology.org/amigo/term/GO:0051304	Top2a Kntc1 Ttk Espl1 Cdc20 Aurkb Ndc80 Ccnb1 Cenpe Ncapg Mapk15
0.00755577418940569	62	1643	1.57615323911328	GO:0044419 biological process involved in interspecies interaction between organisms	http://amigo.geneontology.org/amigo/term/GO:0044419	Blk Xcl1 Cxcl9 Oasl2 Oas3 Oas2 Mfap4 Klre1 Ifi205 Ptk2b Gbp4 Gbp6 Gbp10 Gbp5 Ciita Gsn Mbl1 Ccr7 Serpinb1a Raet1d Tgtp2 Ifi27l2a Hspb1 Htra1 Ednrb C9 Aif1 Aqp4 Nrp1 Slco1b2 Siglecg Tmprss4 Loxl1 Cd207 Ugt2b1 Colec11 Endod1 Gbp2b Ifi209 Tril H2bc6 Tlr12 Ifi213 C7 Tlr5 Car3 Lrat Thrsp Bank1 Ces1g Gsta2 Cyp3a41a Cyp3a41b Ly6a Adamts5 Gpx1 Vtcn1 Fbln1 Ednra Igtp Ccr5 Raet1e
0.00755577418940569	30	622	2.0145366962943	GO:0071396 cellular response to lipid	http://amigo.geneontology.org/amigo/term/GO:0071396	Cxcl9 Ar Tcf21 Mup12 Gbp6 Gbp10 Col1a1 Srd5a1 Ednrb Paqr8 Esrrg Cyp7a1 Mmp2 Ugt2b1 Lpar1 Epha3 Adtrp Ptk2b Tlr5 Mup11 Mup18 Cyp7b1 Ces1f Ntrk2 Ces1g Ces1e Igtp Mup19 Mup16 Mup9
0.00779937653087406	9	88	4.27173349464224	GO:0042632 cholesterol homeostasis	http://amigo.geneontology.org/amigo/term/GO:0042632	Cyp7a1 Cyp7b1 Lipc Lipg Abcb11 Tsku Ces1f Ces1g Ces1e
0.00779937653087406	9	88	4.27173349464224	GO:0051303 establishment of chromosome localization	http://amigo.geneontology.org/amigo/term/GO:0051303	Ndc80 Cenpf Ccnb1 Aurkb Spag5 Gem Kif2c Cenpe Kifc1
0.0080647226718927	87	2517	1.44371128040352	GO:0035556 intracellular signal transduction	http://amigo.geneontology.org/amigo/term/GO:0035556	Ngfr Stk32c Tiam2 Xcl1 Kntc1 Chek2 Chek1 Mras Dgkh Ccr3 Melk Card11 Bank1 Ccr7 Ttk Ralgps1 Gucy1a2 Pde3a Clspn Ncald Ntrk2 Xcr1 Blnk Mapk15 Ccr5 Cdc20 Aurkb Ndc80 C1ql4 Hspb1 Col3a1 Hgf Lpar1 Prok1 Tnfaip8l3 Mup12 Fbln1 Rcn3 Asb2 Lcp1 Pbk Ednrb Npr3 Rgn Agap2 Nrp1 Ddr2 Depdc1a Epha7 Npr2 Col1a2 Adcyap1r1 Wdr54 Rab30 Ednra Oas3 Adgrg6 Mmd2 Ccnb1 Spsb4 Rnf152 Tnfsf15 Dock8 Adtrp Adra2b Ptk2b Ccnd1 …
0.00839721869789411	9	89	4.22373648908446	GO:0055092 sterol homeostasis	http://amigo.geneontology.org/amigo/term/GO:0055092	Cyp7a1 Cyp7b1 Lipc Lipg Abcb11 Tsku Ces1f Ces1g Ces1e
0.00856632047024428	12	151	3.31931609296704	GO:0034341 response to interferon-gamma	http://amigo.geneontology.org/amigo/term/GO:0034341	Xcl1 Gbp4 Gbp6 Gbp10 Gbp5 Ciita Gsn Tgtp2 Aif1 Aqp4 Gbp2b Igtp
0.00856632047024428	7	54	5.41437825658358	GO:0046164 alcohol catabolic process	http://amigo.geneontology.org/amigo/term/GO:0046164	Cyp7a1 Adh4 Sult2a8 Hsd3b7 Sult2a3 Sult2a1 Sult2a5
0.00861217886015813	27	541	2.08454277742246	GO:0006820 anion transport	http://amigo.geneontology.org/amigo/term/GO:0006820	Slc13a2 Clic3 Slc13a5 Abcb11 Slc34a2 Slc13a4 Slco1b2 Ano1 Gabrb3 Ano2 Slco1a1 Slc22a30 Slc22a28 Pla2g4a Racgap1 Cyp7a1 Mfsd2a Folr2 Apol7c Apol10b Slc6a7 Slc22a7 Ntrk2 Stc2 Ces1f Ces1g Ces1e
0.00871057866459286	14	197	2.96828858736562	GO:0006575 cellular modified amino acid metabolic process	http://amigo.geneontology.org/amigo/term/GO:0006575	Gsta2 Gpx1 Ethe1 Crot Clic3 Serinc2 Mfsd2a Sult2a8 Lipc Nat8f2 Nat8f1 Sult2a3 Sult2a1 Sult2a5
0.00887780354365609	9	90	4.17680608365019	GO:0050000 chromosome localization	http://amigo.geneontology.org/amigo/term/GO:0050000	Ndc80 Cenpf Ccnb1 Aurkb Spag5 Gem Kif2c Cenpe Kifc1
0.00907651399126517	47	1160	1.69232660285827	GO:0072359 circulatory system development	http://amigo.geneontology.org/amigo/term/GO:0072359	Col1a1 Cnmd Thbs2 Neb Col15a1 Svep1 Reck Lama1 Adgrg6 Nrp1 Ednra Prok1 Gdf2 Ngfr Hspb1 Ptgis Asb2 Col3a1 Glul Fbn1 Hgf Col1a2 Srpx2 Mmp2 Loxl1 Ccr3 E2f8 Adtrp Ptk2b Ccn6 Col8a1 Prrx1 Col5a1 Csrp3 Cdx4 Bmp5 Col14a1 Abi3bp Lefty1 Odad3 Acacb Tcf21 Ntrk2 Adra2b Gpx1 Ccn4 Ccnb1
0.00931672307275238	7	55	5.31593501555479	GO:0015872 dopamine transport	http://amigo.geneontology.org/amigo/term/GO:0015872	Syt7 Syt1 Syt9 Rab3b Slc22a1 Mapk15 Chrna4
0.00931672307275238	20	350	2.38674633351439	GO:0048511 rhythmic process	http://amigo.geneontology.org/amigo/term/GO:0048511	Fbxl21 Ptgds Mup12 Ngfr Ddc Top2a Srd5a1 Gdf10 Mmp2 Spsb4 Ntrk2 Gabrb3 Cyp7b1 Pla2g4a Mup11 Mup19 Mup18 Mup16 Mup9 Prok1
0.00958355319955933	10	111	3.76288836364882	GO:0009062 fatty acid catabolic process	http://amigo.geneontology.org/amigo/term/GO:0009062	Acaa1b Eci3 Ces1f Nudt7 Crot Fabp1 Adtrp Abcb11 Mfsd2a Acacb
0.00963572068272813	58	1528	1.58543686421277	GO:0009607 response to biotic stimulus	http://amigo.geneontology.org/amigo/term/GO:0009607	Blk Xcl1 Cxcl9 Oasl2 Oas3 Oas2 Mfap4 Klre1 Ifi205 Ptk2b Gbp4 Gbp6 Gbp10 Gbp5 Ciita Gsn Mbl1 Ccr7 Serpinb1a Raet1d Tgtp2 Ifi27l2a Hspb1 Htra1 Ednrb C9 Aif1 Aqp4 Slco1b2 Siglecg Loxl1 Cd207 Ugt2b1 Colec11 Endod1 Gbp2b Ifi209 Tril H2bc6 Tlr12 Ifi213 C7 Tlr5 Car3 Lrat Thrsp Bank1 Ces1g Gsta2 Cyp3a41a Cyp3a41b Ly6a Adamts5 Gpx1 Vtcn1 Ednra Igtp Raet1e
0.00991131968165072	7	56	5.22100760456274	GO:0001706 endoderm formation	http://amigo.geneontology.org/amigo/term/GO:0001706	Col6a1 Lamb1 Col5a2 Col5a1 Mmp2 Sox7 Col8a1
0.00991131968165072	4	15	11.1381495564005	GO:0006068 ethanol catabolic process	http://amigo.geneontology.org/amigo/term/GO:0006068	Sult2a8 Sult2a3 Sult2a1 Sult2a5
0.00991131968165072	7	56	5.22100760456274	GO:0033574 response to testosterone	http://amigo.geneontology.org/amigo/term/GO:0033574	Ar Srd5a1 Ugt2b1 Slco1a1 Mup11 Mup18 Mup12
0.00991131968165072	10	112	3.72929114611624	GO:0045833 negative regulation of lipid metabolic process	http://amigo.geneontology.org/amigo/term/GO:0045833	Mup12 Cyp7a1 Bmp5 Mfsd2a Acacb Mup11 Mup19 Mup18 Mup16 Mup9
0.00991131968165072	20	353	2.36646237034005	GO:0051235 maintenance of location	http://amigo.geneontology.org/amigo/term/GO:0051235	Pfn4 Plin2 Xcl1 Xcr1 Mup12 Gsn Cxcl9 Fbn1 Acacb Ptk2b Ednra Ces1f Ces1g Ces1e Ccr5 Mup11 Mup19 Mup18 Mup16 Mup9
0.00991131968165072	4	15	11.1381495564005	GO:0060700 regulation of ribonuclease activity	http://amigo.geneontology.org/amigo/term/GO:0060700	Oasl2 Oas3 Oas2 Pde3a
0.00991131968165072	4	15	11.1381495564005	GO:0070141 response to UV-A	http://amigo.geneontology.org/amigo/term/GO:0070141	Mme Mmp2 Opn1sw Ccnd1
0.0104348402990092	50	1269	1.64570767677312	GO:0048878 chemical homeostasis	http://amigo.geneontology.org/amigo/term/GO:0048878	Stc2 Cyp7a1 Slc34a2 Atp2b2 Ccr3 Mbl1 Ccr7 Tlcd2 Lpar1 Cyp7b1 Fpr1 Xcr1 Ccr5 Rhbg Aqp4 Xcl1 Kcne3 Synpo Mup12 Ednrb Rgn Cxcl9 Adcyap1r1 Ano1 Ednra Lipc Cib2 Marcksl1 Kcnk3 Lipg Ptk2b Gpx1 Hmgn3 Csrp3 Ngfr Ccn4 Rcn3 Abcb11 Tsku Fbn1 Ces1f Pla2g4a Ces1g Ces1e Mup11 Mup19 Mup18 Mup16 Mup9 Gdf2
0.0108506277583804	5	27	7.73482608083369	GO:0006699 bile acid biosynthetic process	http://amigo.geneontology.org/amigo/term/GO:0006699	Cyp7a1 Cyp7b1 Ces1f Ces1g Ces1e
0.0110749882309716	33	732	1.88298634918656	GO:0001568 blood vessel development	http://amigo.geneontology.org/amigo/term/GO:0001568	Col1a1 Cnmd Thbs2 Col15a1 Reck Lama1 Nrp1 Ednra Prok1 Gdf2 Ngfr Hspb1 Ptgis Glul Hgf Col1a2 Srpx2 Mmp2 Loxl1 Ccr3 E2f8 Adtrp Ptk2b Ccn6 Col8a1 Prrx1 Cdx4 Col3a1 Col5a1 Tcf21 Ntrk2 Adra2b Gpx1
0.0111329467538254	34	763	1.86122420503416	GO:0001944 vasculature development	http://amigo.geneontology.org/amigo/term/GO:0001944	Col1a1 Cnmd Thbs2 Col15a1 Svep1 Reck Lama1 Nrp1 Ednra Prok1 Gdf2 Ngfr Hspb1 Ptgis Glul Hgf Col1a2 Srpx2 Mmp2 Loxl1 Ccr3 E2f8 Adtrp Ptk2b Ccn6 Col8a1 Prrx1 Cdx4 Col3a1 Col5a1 Tcf21 Ntrk2 Adra2b Gpx1
0.0111335252023485	15	228	2.74789873924355	GO:0044242 cellular lipid catabolic process	http://amigo.geneontology.org/amigo/term/GO:0044242	Acaa1b Abhd6 Lipc Lipg Pla2g4a Eci3 Ces1f Nudt7 Mgll Crot Fabp1 Adtrp Abcb11 Mfsd2a Acacb
0.0119528356305293	7	58	5.04097285957782	GO:0045839 negative regulation of mitotic nuclear division	http://amigo.geneontology.org/amigo/term/GO:0045839	Kntc1 Ttk Cdc20 Aurkb Ndc80 Chek1 Ccnb1
0.0121211070811967	6	42	5.96686583378599	GO:0010874 regulation of cholesterol efflux	http://amigo.geneontology.org/amigo/term/GO:0010874	Pon1 Pltp Ces1f Abca8a Ces1g Ces1e
0.0121859823569938	21	388	2.260642467955	GO:0001655 urogenital system development	http://amigo.geneontology.org/amigo/term/GO:0001655	Sulf2 Ednra Ar Srd5a1 Rgn Cenpf Itga8 Fbn1 Mme Mmp2 Gdf6 Irx1 Lgr5 Ednrb Epha7 Hells Nrp1 Kif26b Tnc Cyp7b1 Tcf21
0.0121859823569938	84	2454	1.42971357386559	GO:0007399 nervous system development	http://amigo.geneontology.org/amigo/term/GO:0007399	Blk Lama2 Rfx4 Hapln1 Dct Tiam2 Gsn Epha7 Astn2 Lama1 Hsd3b5 Lpar1 Adgrg6 Nrep Ncmap Lrfn4 Lrtm1 Marcksl1 Sema5b Map1b Ntrk2 Irx1 Pclo Lamb1 Nes Cdc20 Ednrb Nrp1 Prrx1 Mfsd2a Ctsc Ndn Gabrb3 Lrrn1 Lrrn3 S100a10 Gdf6 Ngfr Aspa Srd5a1 Gdf10 Thbs2 Cenpf Itga8 Mme Olfm3 Hgf Ugdh Atp2b2 Srpx2 Ednra Mmp2 Bmp5 Syt1 Pcdh18 Mmd2 Gjc2 Kcnk3 Tsku Epha3 Adra2b Ptk2b Lst1 Racgap1 Sulf2 Gas1 Col3a1 Tnc Reck Gn…
0.0121859823569938	5	28	7.45858229223248	GO:0009110 vitamin biosynthetic process	http://amigo.geneontology.org/amigo/term/GO:0009110	Rgn Cyp3a44 Cyp3a41a Cyp3a41b Pltp
0.0121859823569938	97	2923	1.38607659977444	GO:0009966 regulation of signal transduction	http://amigo.geneontology.org/amigo/term/GO:0009966	Sulf2 Blk Rfx4 Gdf10 Amer2 Afap1l2 Xcl1 Nkd1 Bmp5 Gpc1 Card11 Bank1 Lefty1 Pde3a Nrep Gsg1l Inhbe Tsku Gdf6 Ntrk2 Gdf2 Lamb1 Lama2 Aurkb Lama1 Ccr7 Ngfr C1ql4 Hspb1 Htra1 Col3a1 Reck Hgf Lpar1 Tcf21 Gas1 Prok1 Tnfaip8l3 Mup12 Col1a1 Fbln1 Ptgis Rcn3 Lgr5 Rgn Ndc80 Agap2 Nrp1 Ddr2 Rgs5 Epha7 Npr2 Chek2 Adcyap1r1 Wdr54 Oas3 Ripor2 Pmepa1 Ralgps1 Mmd2 Ccnb1 Cilp Ar Rnf152 Adra2b Ptk2b Sox7 Gpx1 Ly6a…
0.0121859823569938	4	16	10.4420152091255	GO:0034310 primary alcohol catabolic process	http://amigo.geneontology.org/amigo/term/GO:0034310	Sult2a8 Sult2a3 Sult2a1 Sult2a5
0.0121859823569938	5	28	7.45858229223248	GO:0051923 sulfation	http://amigo.geneontology.org/amigo/term/GO:0051923	Sult5a1 Sult2a8 Sult2a3 Sult2a1 Sult2a5
0.0121859823569938	4	16	10.4420152091255	GO:0070857 regulation of bile acid biosynthetic process	http://amigo.geneontology.org/amigo/term/GO:0070857	Cyp7a1 Ces1f Ces1g Ces1e
0.0123927556839805	47	1184	1.65802268523276	GO:0048646 anatomical structure formation involved in morphogenesis	http://amigo.geneontology.org/amigo/term/GO:0048646	Cnmd Thbs2 Neb Col15a1 Reck Csrp3 Adgrg6 Ncmap Nrp1 Prok1 Gdf2 Ngfr Col6a1 Lamb1 Hspb1 Htra1 Ptgis Col5a2 Glul Itga8 Col5a1 Hgf Srpx2 Mmp2 Ccr3 E2f8 Adtrp Ptk2b Ccn6 Sox7 Col8a1 Irx1 Col1a1 Ednra Bmp5 Ar Aldh1a1 Adamts5 Col3a1 Kif26b Cxcl9 Atp2b2 Tcf21 Adra2b Gpx1 Gpc1 Ripor2
0.0129720443207689	47	1187	1.65383223194237	GO:0022402 cell cycle process	http://amigo.geneontology.org/amigo/term/GO:0022402	Kif11 Ncapg Aurkb Top2a Esco2 Dscc1 Sgo1 Ndc80 Cenpf Knl1 Tpx2 Kntc1 Chek2 Kif23 Kif4 Fbxl21 Ttk Ccnb1 Clspn Kif18b Espl1 Ccnd1 Aunip Kifc1 Hspa1b Cdc20 Chek1 Pde3a Spag5 Nes Racgap1 Aif1 Nek2 Ddr2 Gem Kif2c Ush1c Ckap2 Gjc2 Cenpe Iqgap3 Ednra Fignl1 E2f8 Mapk15 Ripor2 Gas1
0.0129720443207689	40	961	1.73852490474514	GO:0034097 response to cytokine	http://amigo.geneontology.org/amigo/term/GO:0034097	Xcl1 Cxcl9 Ifi209 Ifi205 Gm5431 Gm4841 Ifi213 Igtp Tgtp2 Gbp4 F830016B08Rik Gbp6 Gbp10 Gbp5 Ciita Gsn Oas2 Xcr1 Col1a1 Ptgis Aif1 Aqp4 Col3a1 Mme Npr2 Slco1b2 Mmp2 Oas3 Ccr3 Ackr1 Ccr7 Gbp2b Dock8 Ptk2b Ccr5 Hells Lrat Oasl2 Mras Ripor2
0.0129720443207689	67	1863	1.50212564468364	GO:0042592 homeostatic process	http://amigo.geneontology.org/amigo/term/GO:0042592	Stc2 Cyp7a1 Slc34a2 Atp2b2 Ccr3 Mbl1 Ccr7 Tlcd2 Lpar1 Cyp7b1 Fpr1 Xcr1 Ccr5 Rhbg Aqp4 Xcl1 Kcne3 Cib2 Synpo Serpinb1a Mup12 Ednrb Rgn Cxcl9 Adcyap1r1 Ush1c Ano1 Ednra Lipc Marcksl1 Kcnk3 Lipg Ptk2b Gpx1 Hmgn3 Csrp3 Ngfr Ccn4 Rcn3 Npr3 Col14a1 Adamts5 Abhd6 Col3a1 Esrrg Abcb11 Mfsd2a Ndn Acot11 Card11 Elovl3 Elovl6 Acacb Tsku Aldh1a1 Chst3 Fbn1 Ces1f Pla2g4a Ces1g Ces1e Mup11 Mup19 Mup18 Mup16 Mup…
0.0129720443207689	35	804	1.81826135482284	GO:0045087 innate immune response	http://amigo.geneontology.org/amigo/term/GO:0045087	Blk Xcl1 Mfap4 Klre1 Ifi205 Ptk2b Gbp4 Gbp6 Gbp10 Gbp5 Ciita Gsn Oas2 Mbl1 Serpinb1a Raet1d Tgtp2 C9 Aif1 Aqp4 Oasl2 Siglecg Oas3 Colec11 Endod1 Gbp2b Ifi209 Tril H2bc6 Tlr12 Ifi213 C7 Tlr5 Igtp Raet1e
0.0129720443207689	55	1454	1.57994728061046	GO:0051094 positive regulation of developmental process	http://amigo.geneontology.org/amigo/term/GO:0051094	Fndc5 Dct Tiam2 Pde3a Lamb1 Lama2 Lama1 Ccr7 Cdc20 Lrrn1 Lrrn3 Dnai3 Lrtm1 Ar Gdf6 Ntrk2 Gdf2 Col1a1 Hspb1 Ccn4 Ptgis Aspa Gdf10 Thbs2 Nrp1 Ddr2 Mme Hgf Srpx2 Bmp5 Ccr3 Syt1 Lpar1 Mmd2 S100a10 Gjc2 Map1b Adra2b Gpc1 Agap2 Ccnd1 Ngfr Iqgap3 Cxcl9 Abi3bp Acacb Zbtb7c Ptk2b Grip2 Csrp3 Ednra Ripor2 Ccnb1 Ccr5 Hspa1b
0.0129720443207689	18	310	2.42524224211947	GO:0060326 cell chemotaxis	http://amigo.geneontology.org/amigo/term/GO:0060326	Xcl1 Cxcl9 Ccr3 Ccr7 Xcr1 Ccr5 Hspb1 Ednrb Aif1 Nrp1 Hgf Lpar1 Ptk2b Ripor2 Cyp7b1 Hsd3b7 Sell Ednra
0.0132466187854602	32	713	1.87458337555128	GO:0070848 response to growth factor	http://amigo.geneontology.org/amigo/term/GO:0070848	Sulf2 Shcbp1 Bmp5 Gpc1 Lefty1 Nrep Tsku Ntrk2 Htra1 Xcl1 Gdf6 Gdf2 Col1a1 Hspb1 Ddc Srd5a1 Gdf10 Nrp1 Col3a1 Ddr2 Fbn1 Hgf Col1a2 Pmepa1 Pde3a Cilp Map1b Gas1 Itga8 Ngfr Cnmd Ndn
0.0136461327430722	31	684	1.89299690925666	GO:0071363 cellular response to growth factor stimulus	http://amigo.geneontology.org/amigo/term/GO:0071363	Sulf2 Shcbp1 Bmp5 Gpc1 Lefty1 Nrep Tsku Ntrk2 Htra1 Xcl1 Gdf6 Gdf2 Col1a1 Hspb1 Ddc Srd5a1 Nrp1 Col3a1 Ddr2 Fbn1 Hgf Col1a2 Pmepa1 Pde3a Cilp Map1b Gas1 Itga8 Ngfr Cnmd Ndn
0.0138620819619003	93	2794	1.39027546807254	GO:0006793 phosphorus metabolic process	http://amigo.geneontology.org/amigo/term/GO:0006793	Stk32c Acly Gdf10 Ddr2 Acss2 Epha7 Npr2 Hgf Acsm2 Acsm5 Ido2 Nudt7 Chek1 Bmp5 Acsm1 Dgkh Acot11 Melk Ttk Lefty1 Ccnb1 Clspn Nmnat2 Inhbe Gdf6 Ntrk2 Pla2g4a Idi1 Ccnd1 Gdf2 Aurkb Ccr7 Crot Hspb1 Spatc1l Cmah Abhd6 Nek2 Chek2 Oasl2 Art2b Lama1 Ptk2b Obscn Tnfaip8l3 Gbp4 Pon1 Fbln1 Blk Pbk Ednrb Ciita Rgn Serinc2 Trpm6 Afap1l2 Agap2 Nrp1 Tpx2 Mfsd2a Ugdh Adcyap1r1 Srpx2 Bank1 Pmepa1 Elovl3 Mmd2 Elov…
0.0140277697809887	43	1063	1.68958289366847	GO:0009887 animal organ morphogenesis	http://amigo.geneontology.org/amigo/term/GO:0009887	Lamb1 Lama2 Cdx4 Lama1 Adgrg6 Nkd1 Col1a1 Htra1 Adamts5 Nrp1 Col5a2 Col5a1 Fbn1 Olfm3 Hgf Col1a2 Mmp2 Tcf21 Frem1 Irx1 Prrx1 Bmp5 Ar Gas1 Aldh1a1 Col8a1 Ngfr Sulf2 Asb2 Col3a1 Kif26b Itga8 Tnc Mfsd2a Gngt1 Atp2b2 Ednra Ripor2 Lefty1 Cyp7b1 Tsku Ntrk2 Serpinh1
0.0142331194558034	20	367	2.27618860144424	GO:0062012 regulation of small molecule metabolic process	http://amigo.geneontology.org/amigo/term/GO:0062012	Mup12 Rgn Cyp7a1 Adcyap1r1 Bmp5 Fabp1 Abcb11 Mfsd2a Acacb Ptk2b Ces1f Pla2g4a Ces1g Ces1e Rdh16 Mup11 Mup19 Mup18 Mup16 Mup9
0.0143029420130932	4	17	9.82777902035339	GO:0032782 bile acid secretion	http://amigo.geneontology.org/amigo/term/GO:0032782	Abcb11 Ces1f Ces1g Ces1e
0.0143029420130932	4	17	9.82777902035339	GO:0055091 phospholipid homeostasis	http://amigo.geneontology.org/amigo/term/GO:0055091	Tlcd2 Lipg Rcn3 Abcb11
0.01458675654451	7	61	4.79305616156579	GO:0033344 cholesterol efflux	http://amigo.geneontology.org/amigo/term/GO:0033344	Pon1 Pltp Tsku Ces1f Abca8a Ces1g Ces1e
0.0154227719203161	15	238	2.63244080902323	GO:1901617 organic hydroxy compound biosynthetic process	http://amigo.geneontology.org/amigo/term/GO:1901617	Ddc Dct Cyp7a1 Cyp7b1 Adcyap1r1 Bmp5 Cyp3a44 Idi1 Cyp3a41a Cyp3a41b Pltp Ptk2b Ces1f Ces1g Ces1e
0.0155175604688404	59	1604	1.53635635246485	GO:0006811 ion transport	http://amigo.geneontology.org/amigo/term/GO:0006811	Slc13a2 Clic3 Slc13a5 Chrna2 Slc22a1 Trpm6 Syt7 Abcb11 Chrna4 Slc34a2 Slc13a4 Slco1b2 Ano1 Gabrb3 Kcnk10 Kcne3 Syt1 Ano2 Slco1a1 Gsg1l Kcnk3 Slc6a7 Slc22a30 Syt9 Slc22a28 Nkain2 Rhbg Ednrb Xcl1 Ednra Pla2g4a Xcr1 Rab3b Atp4a Racgap1 Rgn Gem Cyp7a1 Cachd1 Mfsd2a Cxcl9 Adcyap1r1 Atp2b2 Grik4 Folr2 Grid1 Gjc2 Apol7c Apol10b Ptk2b Slc38a11 Mapk15 Slc22a7 Stc2 Ntrk2 Ces1f Ces1g Ces1e Ccr5
0.0158906586265853	7	62	4.71574880412118	GO:0060393 regulation of pathway-restricted SMAD protein phosphorylation	http://amigo.geneontology.org/amigo/term/GO:0060393	Gdf10 Bmp5 Lefty1 Inhbe Gdf6 Gdf2 Pmepa1
0.0159029900650665	3	8	15.6630228136882	GO:0014012 peripheral nervous system axon regeneration	http://amigo.geneontology.org/amigo/term/GO:0014012	Mmp2 Map1b Tnc
0.0159029900650665	3	8	15.6630228136882	GO:0033601 positive regulation of mammary gland epithelial cell proliferation	http://amigo.geneontology.org/amigo/term/GO:0033601	Agap2 Ccnd1 Iqgap3
0.0159029900650665	3	8	15.6630228136882	GO:0046602 regulation of mitotic centrosome separation	http://amigo.geneontology.org/amigo/term/GO:0046602	Kif11 Nek2 Chek1
0.0159029900650665	3	8	15.6630228136882	GO:0097017 renal protein absorption	http://amigo.geneontology.org/amigo/term/GO:0097017	Ednra Gsn Ednrb
0.0159029900650665	3	8	15.6630228136882	GO:0110011 regulation of basement membrane organization	http://amigo.geneontology.org/amigo/term/GO:0110011	Lamb1 Lama2 Lama1
0.0162361608102792	12	167	3.00129778465882	GO:0007292 female gamete generation	http://amigo.geneontology.org/amigo/term/GO:0007292	Pde3a Paqr8 Mmp2 Ptk2b Ndc80 Lgr5 Top2a Npr2 Ednra Ttk Ccnb1 Pla2g4a
0.0169505223802494	4	18	9.28179129700042	GO:0001767 establishment of lymphocyte polarity	http://amigo.geneontology.org/amigo/term/GO:0001767	Dock8 Gsn Ripor2 Ccr7
0.0169505223802494	4	18	9.28179129700042	GO:0001768 establishment of T cell polarity	http://amigo.geneontology.org/amigo/term/GO:0001768	Dock8 Gsn Ripor2 Ccr7
0.0169505223802494	6	46	5.4480079351959	GO:0006775 fat-soluble vitamin metabolic process	http://amigo.geneontology.org/amigo/term/GO:0006775	Cyp4f14 Lrat Cyp3a44 Cyp3a41a Cyp3a41b Pltp
0.0169505223802494	10	123	3.39577730378064	GO:0051983 regulation of chromosome segregation	http://amigo.geneontology.org/amigo/term/GO:0051983	Kntc1 Ttk Cdc20 Aurkb Ndc80 Kif2c Ccnb1 Cenpe Ncapg Mapk15
0.0171746341769682	58	1580	1.53325792944121	GO:0006955 immune response	http://amigo.geneontology.org/amigo/term/GO:0006955	Blk Xcl1 Cxcl9 Ccr3 Themis2 Ccr7 Btnl9 Mfap4 Tril Fpr1 Klre1 Vtcn1 Ifi205 Ptk2b Xcr1 Tlr12 Ccr5 Gbp4 Gbp6 Gbp10 Gbp5 C9 C7 Ciita Gsn Oas2 Mbl1 Serpinb1a Raet1e Raet1d Tgtp2 Ptgds Lcp1 Aif1 Aqp4 Col3a1 Oasl2 Siglecg Cd3d Oas3 Card11 Colec11 Endod1 H2-DMb2 Gbp2b H2-Ob Ifi209 H2bc6 Tnfsf15 Blnk Lst1 Ifi213 Tlr5 Ctsc Gpx1 Phf11a Pla2g4a Igtp
0.0173022546369863	5	31	6.7367840058874	GO:0090023 positive regulation of neutrophil chemotaxis	http://amigo.geneontology.org/amigo/term/GO:0090023	Xcl1 Ccr7 Ripor2 Sell Ednra
0.0183321815126417	8	83	4.02583718906042	GO:0070098 chemokine-mediated signaling pathway	http://amigo.geneontology.org/amigo/term/GO:0070098	Xcl1 Cxcl9 Ccr3 Ackr1 Ccr7 Xcr1 Ccr5 Ptk2b
0.0183321815126417	8	83	4.02583718906042	GO:1901616 organic hydroxy compound catabolic process	http://amigo.geneontology.org/amigo/term/GO:1901616	Cyp4f14 Cyp7a1 Adh4 Sult2a8 Hsd3b7 Sult2a3 Sult2a1 Sult2a5
0.0183750832642372	38	921	1.72332932875904	GO:0009725 response to hormone	http://amigo.geneontology.org/amigo/term/GO:0009725	Lgr5 Paqr8 Hsd3b5 Ar Ednra Tcf21 Col1a1 Ptgds Stc2 Srd5a1 Ednrb Esrrg Ddr2 Abcb11 Fbn1 Mme Slc34a2 Slco1b2 Mmp2 Ugt2b1 Map1b Adtrp Ptk2b Gpx1 Ccnd1 Mup11 Mup19 Mup18 Mup16 Mup9 Mup12 Col3a1 Csrp3 Cyp7b1 Akr1c6 Me1 Ntrk2 Ccr7
0.0185338714722605	74	2145	1.44094941813573	GO:0006928 movement of cell or subcellular component	http://amigo.geneontology.org/amigo/term/GO:0006928	Lamb1 Lama2 Xcl1 Epha7 Astn2 Kif2c Cxcl9 Fscn1 Kif23 Lama1 Itgbl1 Gpc1 Kcne3 Ccr3 Ccr7 Dnai3 Lrtm1 Kif18b Arhgef39 Dock8 Sema5b Cd248 Xcr1 Ccr5 Kifc1 Nrp1 Tnc Asb2 Ngfr Col1a1 Hspb1 Fbln1 Kif11 Lcp1 Ednrb Rgn Aif1 Glul Kif26b Sell Ddr2 Col5a1 Reck Hgf Srpx2 Mmp2 Kif4 Lpar1 Odad3 Cenpe Adtrp Ptk2b Mapk15 Gdf2 Ednra Lefty1 Pltp Aqp4 Abhd6 Col3a1 Gsn Pdilt Ndn Ripor2 Igsf10 Cyp7b1 Hsd3b7 Gdf6 Map1b …
0.0185338714722605	6	47	5.33209287274492	GO:0035987 endodermal cell differentiation	http://amigo.geneontology.org/amigo/term/GO:0035987	Col6a1 Lamb1 Col5a2 Col5a1 Mmp2 Col8a1
0.0189798396403944	15	245	2.55722821447971	GO:0046395 carboxylic acid catabolic process	http://amigo.geneontology.org/amigo/term/GO:0046395	Acaa1b Cyp4f14 Ido2 Eci3 Sult2a8 Ces1f Nudt7 Pon1 Crot Fabp1 Adtrp Abcb11 Mfsd2a Acacb Csad
0.0189798396403944	9	104	3.61454372623574	GO:1905818 regulation of chromosome separation	http://amigo.geneontology.org/amigo/term/GO:1905818	Kntc1 Ttk Cdc20 Aurkb Ndc80 Ccnb1 Cenpe Ncapg Mapk15
0.0190887793682099	120	3834	1.3072945488733	GO:0006950 response to stress	http://amigo.geneontology.org/amigo/term/GO:0006950	Hspb1 Blk Ciita Dntt Afap1l2 Xcl1 Cxcl9 Chek2 Oasl2 Mmp2 Oas3 Oas2 Ccr3 Mfap4 Clspn Nrep Fpr1 Rnf152 Klre1 Ifi205 Gm5431 Ptk2b Tlr12 Gpx1 Gm4841 Igtp Tgtp2 Ccr5 Gbp4 Hspa1b F830016B08Rik Gbp6 Gbp10 Gbp5 S100a10 Syt7 Gsn Hgf Ctsc Ano1 Chek1 Melk Mbl1 Serpinb1a Ccnd1 Raet1d Col1a1 Ccn4 Htra1 Fbln1 Ptgis Stc2 Top2a Srd5a1 Ednrb C9 Aif1 Aqp4 Nrp1 Col3a1 Prrx1 Mcm10 Ddr2 Col5a1 Abcb11 Car3 Chrna4 Tnc …
0.0192081106956789	57	1556	1.53006392524461	GO:0009967 positive regulation of signal transduction	http://amigo.geneontology.org/amigo/term/GO:0009967	Sulf2 Gdf10 Afap1l2 Xcl1 Bmp5 Card11 Lefty1 Inhbe Gdf6 Ntrk2 Gdf2 Lamb1 Lama2 Aurkb Lama1 Ccr7 Ngfr Col3a1 Reck Hgf Nkd1 Lpar1 Gas1 Prok1 Tnfaip8l3 Mup12 Col1a1 Ptgis Lgr5 Ndc80 Agap2 Ddr2 Npr2 Adcyap1r1 Mmd2 Adra2b Ptk2b Prrx1 Itga8 Ctsc Stx1b Ccn4 Nrp1 Iqgap3 Bank1 Gucy1a2 Ar Gpx1 Spatc1l Grip2 Ednra Igtp Mup11 Mup19 Mup18 Mup16 Mup9
0.0192380574635259	7	65	4.49809885931559	GO:0060389 pathway-restricted SMAD protein phosphorylation	http://amigo.geneontology.org/amigo/term/GO:0060389	Gdf10 Bmp5 Lefty1 Inhbe Gdf6 Gdf2 Pmepa1
0.0195690122488769	6	48	5.22100760456274	GO:0007094 mitotic spindle assembly checkpoint signaling	http://amigo.geneontology.org/amigo/term/GO:0007094	Kntc1 Ttk Cdc20 Aurkb Ndc80 Ccnb1
0.0195690122488769	15	247	2.53652191314789	GO:0016054 organic acid catabolic process	http://amigo.geneontology.org/amigo/term/GO:0016054	Acaa1b Cyp4f14 Ido2 Eci3 Sult2a8 Ces1f Nudt7 Pon1 Crot Fabp1 Adtrp Abcb11 Mfsd2a Acacb Csad
0.0195690122488769	4	19	8.79327596557935	GO:0033599 regulation of mammary gland epithelial cell proliferation	http://amigo.geneontology.org/amigo/term/GO:0033599	Gpx1 Agap2 Ccnd1 Iqgap3
0.0195690122488769	63	1765	1.49087129331423	GO:0042127 regulation of cell population proliferation	http://amigo.geneontology.org/amigo/term/GO:0042127	Blk Cnmd Dct Ccr7 C1ql4 Xcl1 Dpt Tnc Ar Marcksl1 Prok1 Gdf2 Ngfr Htra1 Fbln1 Cdc20 Ednrb Npr3 Rgn Aif1 Glul Ddr2 Cxcl9 Mmp2 Bmp5 Folr2 Ndn Gjc2 Zbtb7c Vtcn1 Ptk2b Ccn6 Sox7 Mapk15 Gpx1 Ccnd1 Lst1 Ptgds Lgr5 Agap2 Prrx1 Siglecg Lefty1 Pla2g4a Sulf2 Shcbp1 Iqgap3 Chek1 Abi3bp Ccr3 Card11 Cyp7b1 Ccnb1 Gas1 Cd248 Nes Ccn4 Rgs5 Ednra Ripor2 H2-DMb2 Ntrk2 Ccr5
0.0195690122488769	4	19	8.79327596557935	GO:0043691 reverse cholesterol transport	http://amigo.geneontology.org/amigo/term/GO:0043691	Lipg Ces1f Ces1g Ces1e
0.0195690122488769	11	149	3.08354811544645	GO:0046165 alcohol biosynthetic process	http://amigo.geneontology.org/amigo/term/GO:0046165	Cyp7a1 Adcyap1r1 Bmp5 Cyp3a44 Idi1 Cyp3a41a Cyp3a41b Ptk2b Ces1f Ces1g Ces1e
0.0195690122488769	4	19	8.79327596557935	GO:0051315 attachment of mitotic spindle microtubules to kinetochore	http://amigo.geneontology.org/amigo/term/GO:0051315	Ndc80 Aurkb Kif2c Cenpe
0.0195690122488769	6	48	5.22100760456274	GO:0071173 spindle assembly checkpoint signaling	http://amigo.geneontology.org/amigo/term/GO:0071173	Kntc1 Ttk Cdc20 Aurkb Ndc80 Ccnb1
0.0195690122488769	6	48	5.22100760456274	GO:0071174 mitotic spindle checkpoint signaling	http://amigo.geneontology.org/amigo/term/GO:0071174	Kntc1 Ttk Cdc20 Aurkb Ndc80 Ccnb1
0.019930837188076	8	85	3.93111160814136	GO:0061178 regulation of insulin secretion involved in cellular response to glucose stimulus	http://amigo.geneontology.org/amigo/term/GO:0061178	Mup12 Ano1 Hmgn3 Mup11 Mup19 Mup18 Mup16 Mup9
0.0208299055829401	91	2772	1.37117371432961	GO:0006796 phosphate-containing compound metabolic process	http://amigo.geneontology.org/amigo/term/GO:0006796	Stk32c Acly Gdf10 Ddr2 Acss2 Epha7 Npr2 Hgf Acsm2 Acsm5 Ido2 Nudt7 Chek1 Bmp5 Acsm1 Dgkh Acot11 Melk Ttk Lefty1 Ccnb1 Clspn Nmnat2 Inhbe Gdf6 Ntrk2 Pla2g4a Idi1 Ccnd1 Gdf2 Aurkb Ccr7 Crot Hspb1 Spatc1l Abhd6 Nek2 Chek2 Oasl2 Art2b Lama1 Ptk2b Obscn Tnfaip8l3 Gbp4 Pon1 Fbln1 Blk Pbk Ednrb Ciita Rgn Serinc2 Trpm6 Afap1l2 Agap2 Nrp1 Tpx2 Mfsd2a Adcyap1r1 Srpx2 Bank1 Pmepa1 Elovl3 Mmd2 Elovl6 Gucy1a2…
0.0209329552828221	6	49	5.11445642895942	GO:0010862 positive regulation of pathway-restricted SMAD protein phosphorylation	http://amigo.geneontology.org/amigo/term/GO:0010862	Gdf10 Bmp5 Lefty1 Inhbe Gdf6 Gdf2
0.0209329552828221	8	86	3.88540100804669	GO:0015918 sterol transport	http://amigo.geneontology.org/amigo/term/GO:0015918	Syt7 Pltp Lipg Lipc Ces1f Abca8a Ces1g Ces1e
0.0209329552828221	56	1533	1.52577391183569	GO:0016477 cell migration	http://amigo.geneontology.org/amigo/term/GO:0016477	Lamb1 Xcl1 Astn2 Cxcl9 Fscn1 Itgbl1 Gpc1 Ccr3 Ccr7 Arhgef39 Dock8 Sema5b Cd248 Xcr1 Ccr5 Nrp1 Tnc Asb2 Ngfr Col1a1 Hspb1 Lama2 Lcp1 Ednrb Aif1 Glul Sell Ddr2 Col5a1 Reck Hgf Mmp2 Lama1 Lpar1 Dnai3 Adtrp Ptk2b Mapk15 Gdf2 Lefty1 Abhd6 Col3a1 Pdilt Srpx2 Ednra Ndn Ripor2 Igsf10 Cyp7b1 Hsd3b7 Gdf6 Ntrk2 Gpx1 Ccn4 Fbln1 Svep1
0.0209329552828221	6	49	5.11445642895942	GO:0031577 spindle checkpoint signaling	http://amigo.geneontology.org/amigo/term/GO:0031577	Kntc1 Ttk Cdc20 Aurkb Ndc80 Ccnb1
0.0209329552828221	5	33	6.32849406613665	GO:0035384 thioester biosynthetic process	http://amigo.geneontology.org/amigo/term/GO:0035384	Acly Acss2 Elovl3 Elovl6 Acacb
0.0209329552828221	8	86	3.88540100804669	GO:0045913 positive regulation of carbohydrate metabolic process	http://amigo.geneontology.org/amigo/term/GO:0045913	Mup12 Rgn Adcyap1r1 Mup11 Mup19 Mup18 Mup16 Mup9
0.0209329552828221	24	500	2.00486692015209	GO:0050673 epithelial cell proliferation	http://amigo.geneontology.org/amigo/term/GO:0050673	Cnmd Hgf Serpinb1a Ar Prok1 Gdf2 Ngfr Htra1 Ehf Ednrb Rgn Glul Bmp5 Gpx1 Lgr5 Agap2 Col8a1 Ccnd1 Sulf2 Iqgap3 Ccr3 Cyp7b1 Gas1 Ednra
0.0209329552828221	5	33	6.32849406613665	GO:0071616 acyl-CoA biosynthetic process	http://amigo.geneontology.org/amigo/term/GO:0071616	Acly Acss2 Elovl3 Elovl6 Acacb
0.0209329552828221	5	33	6.32849406613665	GO:0071624 positive regulation of granulocyte chemotaxis	http://amigo.geneontology.org/amigo/term/GO:0071624	Xcl1 Ccr7 Ripor2 Sell Ednra
0.0209933847522055	86	2595	1.38422089862781	GO:0002376 immune system process	http://amigo.geneontology.org/amigo/term/GO:0002376	Blk Hells Icos Xcl1 Cxcl9 Cd3d Ccr3 H2-DMb2 Themis2 Bank1 Ccr7 Btnl9 H2-Ob Mfap4 Tril Fpr1 Klre1 Vtcn1 Dock8 H2-T24 Ifi205 Ptk2b Xcr1 Tlr12 Ccr5 Gbp4 Gbp6 Gbp10 Gbp5 C9 C7 Asb2 Ciita Gsn Fbn1 Ctsc Oas2 Mbl1 Serpinb1a Raet1e Raet1d Tgtp2 Rab3b Ptgds Lcp1 Ednrb Aif1 Aqp4 Col3a1 Sell Oasl2 Siglecg Ido2 Oas3 Card11 Colec11 Endod1 Gbp2b Ifi209 H2bc6 Tnfsf15 Adtrp Blnk Lst1 Ifi213 Tlr5 Esco2 Gpx1 Ccn4 …
0.0209933847522055	63	1776	1.48163729318672	GO:0010647 positive regulation of cell communication	http://amigo.geneontology.org/amigo/term/GO:0010647	Sulf2 Gdf10 Afap1l2 Xcl1 Bmp5 Card11 Lefty1 Inhbe Gdf6 Ntrk2 Gdf2 Lamb1 Lama2 Aurkb Lama1 Ccr7 Ngfr Col3a1 Reck Hgf Nkd1 Lpar1 Gas1 Prok1 Tnfaip8l3 Mup12 Col1a1 Blk Ptgis Lgr5 Ndc80 Agap2 Glul Ddr2 Npr2 Adcyap1r1 Ano1 Mmd2 Adra2b Ptk2b Prrx1 Itga8 Mme Ctsc Stx1b Ccn4 Nrp1 Iqgap3 Syt1 Bank1 Gucy1a2 Ar Cyp2j5 Gpx1 Spatc1l Grip2 Ednra Igtp Mup11 Mup19 Mup18 Mup16 Mup9
0.0209933847522055	7	67	4.36382725157482	GO:0051784 negative regulation of nuclear division	http://amigo.geneontology.org/amigo/term/GO:0051784	Kntc1 Ttk Cdc20 Aurkb Ndc80 Chek1 Ccnb1
0.0209933847522055	7	67	4.36382725157482	GO:2000401 regulation of lymphocyte migration	http://amigo.geneontology.org/amigo/term/GO:2000401	Xcl1 Dock8 Aif1 Adtrp Ptk2b Ripor2 Ccr7
0.022152446522098	33	778	1.7716529660727	GO:0030155 regulation of cell adhesion	http://amigo.geneontology.org/amigo/term/GO:0030155	Blk Icos Abi3bp H2-DMb2 H2-Ob Ecm2 Dock8 Ptk2b Lamb1 Lama2 Lama1 Ccr7 Col1a1 Xcl1 Epha7 Vtcn1 Col8a1 Fbln1 Aif1 Nrp1 Tnc Mmp2 Card11 S100a10 Epha3 Adtrp Kif26b Ripor2 Nat8f2 Nat8f1 Hspb1 Gsn Ccr5
0.022152446522098	37	905	1.70764447618848	GO:0035239 tube morphogenesis	http://amigo.geneontology.org/amigo/term/GO:0035239	Cnmd Thbs2 Col15a1 Reck Lama1 Nrp1 Prok1 Gdf2 Ngfr Hspb1 Ptgis Glul Hgf Srpx2 Mmp2 Ccr3 Tcf21 E2f8 Adtrp Ptk2b Ccn6 Col8a1 Irx1 Lgr5 Prrx1 Epha7 Ednra Bmp5 Asb2 Col3a1 Kif26b Ar Ntrk2 Adra2b Gpx1 Tnc Mgp
0.022152446522098	4	20	8.35361216730038	GO:0042362 fat-soluble vitamin biosynthetic process	http://amigo.geneontology.org/amigo/term/GO:0042362	Cyp3a44 Cyp3a41a Cyp3a41b Pltp
0.0223544418966369	6	50	5.01216730038023	GO:0007019 microtubule depolymerization	http://amigo.geneontology.org/amigo/term/GO:0007019	Ckap2 Nckap5 Kif18b Map1b Tpx2 Kif2c
0.0223544418966369	63	1782	1.47664861543189	GO:0023056 positive regulation of signaling	http://amigo.geneontology.org/amigo/term/GO:0023056	Sulf2 Gdf10 Afap1l2 Xcl1 Bmp5 Card11 Lefty1 Inhbe Gdf6 Ntrk2 Gdf2 Lamb1 Lama2 Aurkb Lama1 Ccr7 Ngfr Col3a1 Reck Hgf Nkd1 Lpar1 Gas1 Prok1 Tnfaip8l3 Mup12 Col1a1 Blk Ptgis Lgr5 Ndc80 Agap2 Glul Ddr2 Npr2 Adcyap1r1 Ano1 Mmd2 Adra2b Ptk2b Prrx1 Itga8 Mme Ctsc Stx1b Ccn4 Nrp1 Iqgap3 Syt1 Bank1 Gucy1a2 Ar Cyp2j5 Gpx1 Spatc1l Grip2 Ednra Igtp Mup11 Mup19 Mup18 Mup16 Mup9
0.0223544418966369	6	50	5.01216730038023	GO:0045841 negative regulation of mitotic metaphase/anaphase transition	http://amigo.geneontology.org/amigo/term/GO:0045841	Kntc1 Ttk Cdc20 Aurkb Ndc80 Ccnb1
0.0223544418966369	6	50	5.01216730038023	GO:1903053 regulation of extracellular matrix organization	http://amigo.geneontology.org/amigo/term/GO:1903053	Lamb1 Lama2 Lama1 Fscn1 Adtrp Ddr2
0.0224521768495691	5	34	6.14236188772087	GO:0001556 oocyte maturation	http://amigo.geneontology.org/amigo/term/GO:0001556	Pde3a Ptk2b Npr2 Ednra Ccnb1
0.0224521768495691	17	306	2.32044782425011	GO:0002253 activation of immune response	http://amigo.geneontology.org/amigo/term/GO:0002253	Blk Themis2 Btnl9 Mfap4 Fpr1 Klre1 Vtcn1 Ifi205 Mbl1 C9 Card11 Colec11 Ifi209 Blnk Ifi213 C7 Ccr7
0.0224521768495691	44	1136	1.61777700423071	GO:0035295 tube development	http://amigo.geneontology.org/amigo/term/GO:0035295	Cnmd Thbs2 Col15a1 Reck Lama1 Nrp1 Ednrb Prok1 Gdf2 Ngfr Hspb1 Ptgis Glul Mme Hgf Srpx2 Mmp2 Ccr3 Tcf21 E2f8 Adtrp Ptk2b Ccn6 Col8a1 Irx1 Lgr5 Prrx1 Epha7 Ednra Bmp5 Ar Gas1 Rcn3 Asb2 Col3a1 Kif26b Cyp1a2 Adamts2 Ntrk2 Adra2b Gpx1 Tnc Mgp Gdf6
0.0224521768495691	31	717	1.8058715284959	GO:0051129 negative regulation of cellular component organization	http://amigo.geneontology.org/amigo/term/GO:0051129	Pfn4 Gsn Kntc1 Ckap2 Ttk Sema5b Cdc20 Aurkb Ndc80 Nrp1 Epha7 Lpar1 Lefty1 Top2a Tpx2 Hgf Wdr54 Chek1 Pmepa1 Ccnb1 Dnai3 Ar Epha3 Map1b Adtrp Gpx1 Tsku Kifc1 Ngfr Ccr5 Stx1b
0.0226833697789122	8	88	3.79709643968199	GO:0043627 response to estrogen	http://amigo.geneontology.org/amigo/term/GO:0043627	Srd5a1 Abcb11 Mme Slc34a2 Mmp2 Ar Ccnd1 Akr1c6
0.0233962144733236	44	1139	1.61351595856548	GO:0001932 regulation of protein phosphorylation	http://amigo.geneontology.org/amigo/term/GO:0001932	Gdf10 Hgf Bmp5 Lefty1 Ccnb1 Clspn Inhbe Gdf6 Ccnd1 Gdf2 Aurkb Ccr7 Hspb1 Spatc1l Epha7 Gbp4 Fbln1 Ednrb Rgn Afap1l2 Agap2 Nrp1 Ddr2 Tpx2 Chek2 Bank1 Pmepa1 Mmd2 Gjc2 Cenpe Tnfsf15 Adtrp Adra2b Ptk2b Pbk Iqgap3 Ntrk2 Aif1 Fbn1 Ednra Lrrn3 Mapk15 Fndc1 Igtp
0.0237888204489842	9	110	3.41738679571379	GO:0006641 triglyceride metabolic process	http://amigo.geneontology.org/amigo/term/GO:0006641	Mogat1 Lipc Lipg Rgn Mgll Mfsd2a Thrsp Ces1g Gpx1
0.0237888204489842	14	229	2.55350590266824	GO:0009749 response to glucose	http://amigo.geneontology.org/amigo/term/GO:0009749	Mup12 Col6a2 Cyp7a1 Ano1 Ptk2b Gpx1 Hmgn3 Glul Aqp4 Mup11 Mup19 Mup18 Mup16 Mup9
0.0237888204489842	6	51	4.91388951017669	GO:0033046 negative regulation of sister chromatid segregation	http://amigo.geneontology.org/amigo/term/GO:0033046	Kntc1 Ttk Cdc20 Aurkb Ndc80 Ccnb1
0.0237888204489842	6	51	4.91388951017669	GO:0033048 negative regulation of mitotic sister chromatid segregation	http://amigo.geneontology.org/amigo/term/GO:0033048	Kntc1 Ttk Cdc20 Aurkb Ndc80 Ccnb1
0.0237888204489842	12	179	2.80009346389957	GO:0051896 regulation of protein kinase B signaling	http://amigo.geneontology.org/amigo/term/GO:0051896	Bank1 Ntrk2 Tnfaip8l3 Mup12 Rcn3 Gpx1 Ngfr Mup11 Mup19 Mup18 Mup16 Mup9
0.0237888204489842	6	51	4.91388951017669	GO:2000816 negative regulation of mitotic sister chromatid separation	http://amigo.geneontology.org/amigo/term/GO:2000816	Kntc1 Ttk Cdc20 Aurkb Ndc80 Ccnb1
0.0243633674518022	87	2651	1.37073605913831	GO:0050793 regulation of developmental process	http://amigo.geneontology.org/amigo/term/GO:0050793	Fndc5 Cnmd Dct Tiam2 Thbs2 Pde3a Nrep Sema5b Lamb1 Lama2 Lama1 Ccr7 C1ql4 Ccn4 Cdc20 Gdf10 Ednrb Nrp1 Cenpf Fbn1 Epha7 Ctsc Nkd1 Lrrn1 Lrrn3 Lpar1 S100a10 Dnai3 Lrtm1 Ar Gdf6 Ntrk2 Prok1 Gdf2 Col1a1 Hspb1 Fbln1 Ptgis Aspa Rgn Col5a2 Glul Ddr2 Col5a1 Mme Hgf Mgp Srpx2 Bmp5 Ccr3 Syt1 Mmd2 Gjc2 Ncmap Map1b Adra2b Ptk2b Ccn6 Gpc1 Agap2 Ccnd1 Ngfr Stc2 Col14a1 Racgap1 Prrx1 Iqgap3 Npr2 Reck Mfsd2a Cxc…
0.0245314717344134	11	156	2.94518377693283	GO:0030010 establishment of cell polarity	http://amigo.geneontology.org/amigo/term/GO:0030010	Dock8 Ndc80 Gsn Fscn1 Spag5 Kif26b Lama1 Ripor2 Map1b Ptk2b Ccr7
0.0246697840382357	10	133	3.14045570199262	GO:0048144 fibroblast proliferation	http://amigo.geneontology.org/amigo/term/GO:0048144	C1ql4 E2f8 Ddr2 Ngfr Col3a1 Ccnb1 Cd248 Gpx1 Fbln1 Ednra
0.0247494111894488	17	310	2.29050656200172	GO:0019932 second-messenger-mediated signaling	http://amigo.geneontology.org/amigo/term/GO:0019932	Ccr3 Ccr7 Gucy1a2 Pde3a Ncald Xcr1 Ccr5 Ednrb Rgn Npr2 Adcyap1r1 Lpar1 Adgrg6 Siglecg Ntrk2 Ptk2b Igtp
0.0247761055182234	4	21	7.95582111171465	GO:0031629 synaptic vesicle fusion to presynaptic active zone membrane	http://amigo.geneontology.org/amigo/term/GO:0031629	Stx1b Syt7 Syt1 Syt9
0.0247761055182234	4	21	7.95582111171465	GO:0090205 positive regulation of cholesterol metabolic process	http://amigo.geneontology.org/amigo/term/GO:0090205	Cyp7a1 Ces1f Ces1g Ces1e
0.0250425571274415	3	10	12.5304182509506	GO:0031630 regulation of synaptic vesicle fusion to presynaptic active zone membrane	http://amigo.geneontology.org/amigo/term/GO:0031630	Syt7 Syt1 Syt9
0.0250425571274415	45	1179	1.59420079528633	GO:0033043 regulation of organelle organization	http://amigo.geneontology.org/amigo/term/GO:0033043	Nes Pfn4 Gsn Iqgap3 Kntc1 Ckap2 Ttk Synpo Lrfn4 Map1b Hspa1b Cdc20 Aurkb Ndc80 Syt7 Syt1 Lpar1 Pde3a Syt9 Spag5 Ncapg Top2a Lcp1 Nrp1 Nek2 Tpx2 Hgf Fscn1 Chek1 Ska1 Ccnb1 S100a10 Dnai3 Cenpe Hrk Epha3 Ptk2b Mapk15 Gpx1 Odad3 Kifc1 Ripor2 Pla2g4a Igtp Neb
0.0250425571274415	3	10	12.5304182509506	GO:0044771 meiotic cell cycle phase transition	http://amigo.geneontology.org/amigo/term/GO:0044771	Ttk Ndc80 Mapk15
0.0250425571274415	11	157	2.92642464459567	GO:0044839 cell cycle G2/M phase transition	http://amigo.geneontology.org/amigo/term/GO:0044839	Cenpf Fbxl21 Clspn Ndc80 Nes Chek2 Ush1c Chek1 Ccnb1 Ccnd1 Aurkb
0.0250425571274415	3	10	12.5304182509506	GO:1901632 regulation of synaptic vesicle membrane organization	http://amigo.geneontology.org/amigo/term/GO:1901632	Syt7 Syt1 Syt9
0.0251454764916286	10	134	3.11701946541059	GO:0015718 monocarboxylic acid transport	http://amigo.geneontology.org/amigo/term/GO:0015718	Abcb11 Slco1b2 Slco1a1 Pla2g4a Cyp7a1 Slc22a30 Slc22a28 Ces1f Ces1g Ces1e
0.0251454764916286	31	726	1.78348469136578	GO:1901699 cellular response to nitrogen compound	http://amigo.geneontology.org/amigo/term/GO:1901699	Ly6a Col6a1 Col1a1 Col5a2 Col3a1 Chrna4 Col1a2 Ednra Mmp2 Ntrk2 Ngfr Ddc Srd5a1 Ciita Ddr2 Fbn1 Ano1 Chek1 Folr2 Gabrb3 Ugt2b1 Cib2 Pde3a Map1b Mup11 Mup19 Mup18 Mup16 Mup9 Mup12 Csrp3
0.0251454764916286	6	52	4.81939163498099	GO:1902100 negative regulation of metaphase/anaphase transition of cell cycle	http://amigo.geneontology.org/amigo/term/GO:1902100	Kntc1 Ttk Cdc20 Aurkb Ndc80 Ccnb1
0.025594856119333	9	112	3.35636203150462	GO:0072676 lymphocyte migration	http://amigo.geneontology.org/amigo/term/GO:0072676	Xcl1 Dock8 Aif1 Adtrp Cyp7b1 Hsd3b7 Ptk2b Ripor2 Ccr7
0.0260378561250673	8	91	3.67191743617599	GO:0006766 vitamin metabolic process	http://amigo.geneontology.org/amigo/term/GO:0006766	Rgn Cyp4f14 Lrat Cyp3a44 Cyp3a41a Cyp3a41b Pltp Rdh16
0.026759309215056	5	36	5.80111956062526	GO:0001562 response to protozoan	http://amigo.geneontology.org/amigo/term/GO:0001562	Gbp4 Gbp6 Gbp10 Vtcn1 Tlr12
0.0271375529365205	14	234	2.49894381073088	GO:0009746 response to hexose	http://amigo.geneontology.org/amigo/term/GO:0009746	Mup12 Col6a2 Cyp7a1 Ano1 Ptk2b Gpx1 Hmgn3 Glul Aqp4 Mup11 Mup19 Mup18 Mup16 Mup9
0.0271375529365205	28	637	1.835958718088	GO:0048514 blood vessel morphogenesis	http://amigo.geneontology.org/amigo/term/GO:0048514	Cnmd Thbs2 Col15a1 Reck Lama1 Nrp1 Prok1 Gdf2 Ngfr Hspb1 Ptgis Glul Hgf Srpx2 Mmp2 Ccr3 E2f8 Adtrp Ptk2b Ccn6 Col8a1 Prrx1 Ednra Col3a1 Tcf21 Ntrk2 Adra2b Gpx1
0.0271375529365205	6	53	4.72845971733984	GO:0051985 negative regulation of chromosome segregation	http://amigo.geneontology.org/amigo/term/GO:0051985	Kntc1 Ttk Cdc20 Aurkb Ndc80 Ccnb1
0.0271375529365205	6	53	4.72845971733984	GO:1905819 negative regulation of chromosome separation	http://amigo.geneontology.org/amigo/term/GO:1905819	Kntc1 Ttk Cdc20 Aurkb Ndc80 Ccnb1
0.0272094277337173	69	2018	1.42814479569803	GO:0009888 tissue development	http://amigo.geneontology.org/amigo/term/GO:0009888	Lamb1 Lama2 Neb Col15a1 Svep1 Csrp3 Lama1 Sema5b Ptgis Cnmd Ednrb Cenpf Ednra Nkd1 Gdf2 Col6a1 Col1a1 Ehf Stc2 Asb2 Col5a2 Ddr2 Itga8 Col5a1 Hgf Mgp Mmp2 Bmp5 Ripor2 Tcf21 Gdf6 Map1b Ptk2b Sox7 Gpx1 Col8a1 Gpc1 Irx1 Lgr5 Agap2 Nrp1 Prrx1 Epha7 Astn2 Ar Gas1 Aldh1a1 Ccnd1 Ngfr Ccn4 Sulf2 Rcn3 Col14a1 Col3a1 Kif26b Iqgap3 Tnc Mfsd2a Col1a2 Atp2b2 Cyp7b1 E2f8 Serpinh1 Ces1f Ccnb1 Pla2g4a Ces1g Ces1e…
0.0272432576647206	2	3	27.8453738910013	GO:0006083 acetate metabolic process	http://amigo.geneontology.org/amigo/term/GO:0006083	Acss2 Aspa
0.0272432576647206	7	72	4.06078369243768	GO:0030301 cholesterol transport	http://amigo.geneontology.org/amigo/term/GO:0030301	Syt7 Lipg Lipc Ces1f Abca8a Ces1g Ces1e
0.0272432576647206	2	3	27.8453738910013	GO:0033595 response to genistein	http://amigo.geneontology.org/amigo/term/GO:0033595	Ugt3a2 Ugt3a1
0.0272432576647206	2	3	27.8453738910013	GO:0034421 post-translational protein acetylation	http://amigo.geneontology.org/amigo/term/GO:0034421	Esco2 Dscc1
0.0272432576647206	4	22	7.59419287936398	GO:0071397 cellular response to cholesterol	http://amigo.geneontology.org/amigo/term/GO:0071397	Cyp7a1 Ces1f Ces1g Ces1e
0.0272432576647206	27	608	1.85483164898939	GO:0071407 cellular response to organic cyclic compound	http://amigo.geneontology.org/amigo/term/GO:0071407	Ar Tcf21 Col1a1 Srd5a1 Ciita Paqr8 Esrrg Cyp7a1 Chek2 Mmp2 Chek1 Folr2 Gabrb3 Ugt2b1 Cib2 Pde3a Adtrp Mup11 Mup18 Mup12 Cyp7b1 Ces1f Ugt3a2 Ntrk2 Ces1g Ces1e Ugt3a1
0.0272432576647206	4	22	7.59419287936398	GO:0071800 podosome assembly	http://amigo.geneontology.org/amigo/term/GO:0071800	Lcp1 Gsn Fscn1 Asb2
0.0272432576647206	4	22	7.59419287936398	GO:0099500 vesicle fusion to plasma membrane	http://amigo.geneontology.org/amigo/term/GO:0099500	Stx1b Syt7 Syt1 Syt9
0.0272432576647206	8	92	3.6320052901306	GO:1902099 regulation of metaphase/anaphase transition of cell cycle	http://amigo.geneontology.org/amigo/term/GO:1902099	Kntc1 Ttk Cdc20 Aurkb Ndc80 Ccnb1 Cenpe Mapk15
0.0272432576647206	2	3	27.8453738910013	GO:1905871 regulation of protein localization to cell leading edge	http://amigo.geneontology.org/amigo/term/GO:1905871	Ednra Ripor2
0.0272432576647206	2	3	27.8453738910013	GO:2000124 regulation of endocannabinoid signaling pathway	http://amigo.geneontology.org/amigo/term/GO:2000124	Abhd6 Mgll
0.0277372120926653	13	210	2.58564186130726	GO:0043491 protein kinase B signaling	http://amigo.geneontology.org/amigo/term/GO:0043491	Bank1 Ntrk2 Tnfaip8l3 Mup12 Rcn3 Adtrp Gpx1 Ngfr Mup11 Mup19 Mup18 Mup16 Mup9
0.0281641622676309	8	93	3.59295146980662	GO:0044784 metaphase/anaphase transition of cell cycle	http://amigo.geneontology.org/amigo/term/GO:0044784	Kntc1 Ttk Cdc20 Aurkb Ndc80 Ccnb1 Cenpe Mapk15
0.0283733059856524	6	54	4.64089564850021	GO:0007080 mitotic metaphase plate congression	http://amigo.geneontology.org/amigo/term/GO:0007080	Ndc80 Ccnb1 Aurkb Kif2c Cenpe Kifc1
0.0283733059856524	6	54	4.64089564850021	GO:0010677 negative regulation of cellular carbohydrate metabolic process	http://amigo.geneontology.org/amigo/term/GO:0010677	Mup12 Mup11 Mup19 Mup18 Mup16 Mup9
0.0283733059856524	5	37	5.64433254547323	GO:0071827 plasma lipoprotein particle organization	http://amigo.geneontology.org/amigo/term/GO:0071827	Pltp Lipc Lipg Mfsd2a Ces1g
0.0297824877230223	8	94	3.55472858182995	GO:0035773 insulin secretion involved in cellular response to glucose stimulus	http://amigo.geneontology.org/amigo/term/GO:0035773	Mup12 Ano1 Hmgn3 Mup11 Mup19 Mup18 Mup16 Mup9
0.0299593477039763	31	739	1.75211080640265	GO:0006954 inflammatory response	http://amigo.geneontology.org/amigo/term/GO:0006954	Ciita Afap1l2 Xcl1 Cxcl9 Ccr3 Fpr1 Tlr12 Ccr5 Hgf Ctsc Serpinb1a Ccn4 Ptgis Ednrb Themis2 Ackr1 Ccr7 Tril Tlr5 Gbp5 Gpx1 Clec10a Pbk Tnc Csrp3 Mgll Abi3bp Siglecg Ednra Pla2g4a Aif1
0.0299593477039763	53	1470	1.50592328186027	GO:0007010 cytoskeleton organization	http://amigo.geneontology.org/amigo/term/GO:0007010	Nes Kif11 Pfn4 Aurkb Lcp1 Aif1 Gsn Neb Tpx2 Iqgap3 Fscn1 Csrp3 Kif23 Kif4 Ckap2 Dnai3 Synpo Marcksl1 Nckap5 Kif18b Map1b Tuba1a Aunip Kifc1 Hspa1b Lpar1 Pclo Spag5 Racgap1 Sgo1 Ndc80 Nrp1 Nek2 Kif2c Chek2 Chek1 Fignl1 Ska1 Odad3 Ccnb1 S100a10 Cenpe Epha3 Ptk2b Xirp1 Cdc20 Spatc1l Asb2 Espl1 Mapk15 Agap2 Ripor2 Ccr7
0.0299593477039763	10	139	3.00489646305769	GO:0007093 mitotic cell cycle checkpoint signaling	http://amigo.geneontology.org/amigo/term/GO:0007093	Kntc1 Chek2 Ttk Clspn Cdc20 Aurkb Ndc80 Chek1 Ccnb1 Ccnd1
0.0299593477039763	3	11	11.391289319046	GO:0036378 calcitriol biosynthetic process from calciol	http://amigo.geneontology.org/amigo/term/GO:0036378	Cyp3a44 Cyp3a41a Cyp3a41b
0.0299593477039763	3	11	11.391289319046	GO:0038183 bile acid signaling pathway	http://amigo.geneontology.org/amigo/term/GO:0038183	Abcb11 Cyp7a1 Cyp8b1
0.0299593477039763	3	11	11.391289319046	GO:0044107 cellular alcohol metabolic process	http://amigo.geneontology.org/amigo/term/GO:0044107	Cyp3a44 Cyp3a41a Cyp3a41b
0.0299593477039763	3	11	11.391289319046	GO:0044108 cellular alcohol biosynthetic process	http://amigo.geneontology.org/amigo/term/GO:0044108	Cyp3a44 Cyp3a41a Cyp3a41b
0.0299593477039763	3	11	11.391289319046	GO:0071492 cellular response to UV-A	http://amigo.geneontology.org/amigo/term/GO:0071492	Mme Mmp2 Opn1sw
0.0299593477039763	3	11	11.391289319046	GO:0086100 endothelin receptor signaling pathway	http://amigo.geneontology.org/amigo/term/GO:0086100	Ednrb Ptk2b Ednra
0.0299593477039763	16	292	2.28866086775353	GO:0090596 sensory organ morphogenesis	http://amigo.geneontology.org/amigo/term/GO:0090596	Col5a2 Col5a1 Fbn1 Olfm3 Prrx1 Aldh1a1 Col8a1 Itga8 Mfsd2a Gngt1 Atp2b2 Ednra Ripor2 Tsku Gas1 Ntrk2
0.0299874151554301	6	55	4.55651572761839	GO:0032964 collagen biosynthetic process	http://amigo.geneontology.org/amigo/term/GO:0032964	Col1a1 Rcn3 Ddr2 Col5a1 Cyp7a1 Serpinh1
0.0299874151554301	27	615	1.83371974404155	GO:0051301 cell division	http://amigo.geneontology.org/amigo/term/GO:0051301	Aurkb Dct Spag5 Cdc20 Kif11 Ncapg Racgap1 Sgo1 Ndc80 Hells Nek2 Knl1 Tpx2 Kif2c Kntc1 Chek2 Kif23 Kif4 Ska1 Ckap2 Ccnb1 Kif18b Ccnd1 Prok1 Kifc1 Top2a E2f8
0.0299874151554301	6	55	4.55651572761839	GO:0071459 protein localization to chromosome centromeric region	http://amigo.geneontology.org/amigo/term/GO:0071459	Knl1 Kntc1 Ttk H4c12 Aurkb Ndc80
0.0303127116023175	4	23	7.2640105802612	GO:0031998 regulation of fatty acid beta-oxidation	http://amigo.geneontology.org/amigo/term/GO:0031998	Fabp1 Abcb11 Mfsd2a Acacb
0.0303127116023175	4	23	7.2640105802612	GO:2000114 regulation of establishment of cell polarity	http://amigo.geneontology.org/amigo/term/GO:2000114	Dock8 Gsn Ripor2 Ptk2b
0.0304411675509534	5	38	5.49579747848709	GO:0019934 cGMP-mediated signaling	http://amigo.geneontology.org/amigo/term/GO:0019934	Gucy1a2 Pde3a Ednrb Npr2 Ptk2b
0.0305772357621675	10	140	2.98343291689299	GO:0000086 G2/M transition of mitotic cell cycle	http://amigo.geneontology.org/amigo/term/GO:0000086	Cenpf Fbxl21 Clspn Nes Chek2 Ush1c Chek1 Ccnb1 Ccnd1 Aurkb
0.0306745949335944	11	164	2.80151627561903	GO:0055088 lipid homeostasis	http://amigo.geneontology.org/amigo/term/GO:0055088	Cyp7a1 Tlcd2 Cyp7b1 Lipc Lipg Rcn3 Abcb11 Tsku Ces1f Ces1g Ces1e
0.0309222965045145	12	189	2.65194037057155	GO:0001678 cellular glucose homeostasis	http://amigo.geneontology.org/amigo/term/GO:0001678	Mup12 Cyp7a1 Ano1 Gpx1 Hmgn3 Ngfr Aqp4 Mup11 Mup19 Mup18 Mup16 Mup9
0.0309222965045145	45	1202	1.56369612116688	GO:1901698 response to nitrogen compound	http://amigo.geneontology.org/amigo/term/GO:1901698	Ly6a Col6a1 Col1a1 Col5a2 Col3a1 Sell Chrna4 Col1a2 Ednra Mmp2 Ntrk2 Ngfr Ddc Stc2 Srd5a1 Chrna2 Ednrb Ciita Ddr2 Fbn1 Slco1b2 Ano1 Chek1 Folr2 Gabrb3 Ugt2b1 Cib2 Pde3a Map1b Adtrp Ptk2b Gpx1 Ccnd1 Mup11 Mup19 Mup18 Mup16 Mup9 Mup12 Rcn3 Csrp3 Ces1f Ces1g Ces1e Ccr7
0.0317887180443153	37	938	1.64756743171703	GO:0007017 microtubule-based process	http://amigo.geneontology.org/amigo/term/GO:0007017	Kif11 Aurkb Tpx2 Kif2c Kif23 Kif4 Ckap2 Dnai3 Nckap5 Kif18b Map1b Tuba1a Aunip Kifc1 Hspa1b Spag5 Hspb1 Racgap1 Rgn Sgo1 Ndc80 Kif26b Nek2 Chek2 Chek1 Fignl1 Ska1 Odad3 Ccnb1 Cenpe Epha3 Cdc20 Pltp Aqp4 Espl1 Mapk15 Ripor2
0.0317887180443153	15	268	2.33776459905794	GO:0009743 response to carbohydrate	http://amigo.geneontology.org/amigo/term/GO:0009743	Mup12 Col6a2 Cyp7a1 Ano1 Map1b Ptk2b Gpx1 Hmgn3 Glul Aqp4 Mup11 Mup19 Mup18 Mup16 Mup9
0.0317887180443153	6	56	4.47514937533949	GO:0033047 regulation of mitotic sister chromatid segregation	http://amigo.geneontology.org/amigo/term/GO:0033047	Kntc1 Ttk Cdc20 Aurkb Ndc80 Ccnb1
0.0317887180443153	6	56	4.47514937533949	GO:0046676 negative regulation of insulin secretion	http://amigo.geneontology.org/amigo/term/GO:0046676	Mup12 Mup11 Mup19 Mup18 Mup16 Mup9
0.0333602906548538	5	39	5.35487959442332	GO:0090022 regulation of neutrophil chemotaxis	http://amigo.geneontology.org/amigo/term/GO:0090022	Xcl1 Ccr7 Ripor2 Sell Ednra
0.0333657493866102	14	243	2.40639033625937	GO:0034284 response to monosaccharide	http://amigo.geneontology.org/amigo/term/GO:0034284	Mup12 Col6a2 Cyp7a1 Ano1 Ptk2b Gpx1 Hmgn3 Glul Aqp4 Mup11 Mup19 Mup18 Mup16 Mup9
0.0333657493866102	16	297	2.25013122351525	GO:0097305 response to alcohol	http://amigo.geneontology.org/amigo/term/GO:0097305	Hsd3b5 Abcb11 Car3 Cyp7a1 Adcyap1r1 Ugt2b1 Cyp8b1 Ptk2b Ccnd1 Unc79 Ces1f Aldh1a1 Ces1g Ces1e Ccr5 Ccr7
0.0340547027987052	12	192	2.61050380228137	GO:0050796 regulation of insulin secretion	http://amigo.geneontology.org/amigo/term/GO:0050796	Mup12 Blk Syt7 Glul Ano1 Syt9 Hmgn3 Mup11 Mup19 Mup18 Mup16 Mup9
0.0340547027987052	4	24	6.96134347275032	GO:0051307 meiotic chromosome separation	http://amigo.geneontology.org/amigo/term/GO:0051307	Top2a Ttk Espl1 Mapk15
0.0340547027987052	4	24	6.96134347275032	GO:0051791 medium-chain fatty acid metabolic process	http://amigo.geneontology.org/amigo/term/GO:0051791	Crot Ces1f Ces1g Ces1e
0.0340547027987052	11	167	2.75118963593725	GO:0071333 cellular response to glucose stimulus	http://amigo.geneontology.org/amigo/term/GO:0071333	Mup12 Cyp7a1 Ano1 Gpx1 Hmgn3 Aqp4 Mup11 Mup19 Mup18 Mup16 Mup9
0.0340547027987052	6	57	4.39663798278967	GO:0098815 modulation of excitatory postsynaptic potential	http://amigo.geneontology.org/amigo/term/GO:0098815	Ptk2b Stx1b Ngfr Chrna4 Grip2 Pclo
0.0343679435458526	47	1279	1.53487010110679	GO:0042325 regulation of phosphorylation	http://amigo.geneontology.org/amigo/term/GO:0042325	Gdf10 Ddr2 Epha7 Hgf Bmp5 Lefty1 Ccnb1 Clspn Inhbe Gdf6 Ntrk2 Ccnd1 Gdf2 Aurkb Ccr7 Hspb1 Spatc1l Tnfaip8l3 Gbp4 Fbln1 Ednrb Rgn Afap1l2 Agap2 Nrp1 Tpx2 Chek2 Srpx2 Bank1 Pmepa1 Mmd2 Gjc2 Cenpe Ar Tnfsf15 Adtrp Adra2b Ptk2b Pbk Iqgap3 Aif1 Fbn1 Ednra Lrrn3 Mapk15 Fndc1 Igtp
0.0350905802387139	8	98	3.40963761930628	GO:0019935 cyclic-nucleotide-mediated signaling	http://amigo.geneontology.org/amigo/term/GO:0019935	Gucy1a2 Pde3a Ednrb Npr2 Adcyap1r1 Lpar1 Adgrg6 Ptk2b
0.0360689125988624	49	1351	1.5149037609094	GO:0071495 cellular response to endogenous stimulus	http://amigo.geneontology.org/amigo/term/GO:0071495	Sulf2 Lgr5 Shcbp1 Bmp5 Gpc1 Lefty1 Nrep Ar Tsku Ntrk2 Col6a1 Col1a1 Htra1 Col5a2 Col3a1 Xcl1 Col1a2 Ednra Mmp2 Tcf21 Gdf6 Gdf2 Ngfr Ddc Srd5a1 Paqr8 Esrrg Ddr2 Fbn1 Ano1 Chek1 Folr2 Gabrb3 Ugt2b1 Cib2 Pmepa1 Pde3a Cilp Map1b Adtrp Mup11 Mup19 Mup18 Mup16 Mup9 Mup12 Itga8 Csrp3 Cyp7b1
0.0362125980459172	3	12	10.4420152091255	GO:0001867 complement activation lectin pathway	http://amigo.geneontology.org/amigo/term/GO:0001867	Mfap4 Mbl1 Colec11
0.0362125980459172	3	12	10.4420152091255	GO:0007100 mitotic centrosome separation	http://amigo.geneontology.org/amigo/term/GO:0007100	Kif11 Nek2 Chek1
0.0362125980459172	3	12	10.4420152091255	GO:2001046 positive regulation of integrin-mediated signaling pathway	http://amigo.geneontology.org/amigo/term/GO:2001046	Lamb1 Lama2 Lama1
0.0364510280326475	11	169	2.71863117870722	GO:0048592 eye morphogenesis	http://amigo.geneontology.org/amigo/term/GO:0048592	Col5a2 Col5a1 Fbn1 Olfm3 Aldh1a1 Col8a1 Mfsd2a Gngt1 Tsku Gas1 Ntrk2
0.0364510280326475	11	169	2.71863117870722	GO:0071331 cellular response to hexose stimulus	http://amigo.geneontology.org/amigo/term/GO:0071331	Mup12 Cyp7a1 Ano1 Gpx1 Hmgn3 Aqp4 Mup11 Mup19 Mup18 Mup16 Mup9
0.0367623179508168	28	659	1.77466722825805	GO:0071417 cellular response to organonitrogen compound	http://amigo.geneontology.org/amigo/term/GO:0071417	Col6a1 Col1a1 Col5a2 Col3a1 Col1a2 Ednra Mmp2 Ntrk2 Ngfr Ddc Srd5a1 Ddr2 Fbn1 Ano1 Chek1 Folr2 Gabrb3 Ugt2b1 Cib2 Pde3a Map1b Mup11 Mup19 Mup18 Mup16 Mup9 Mup12 Csrp3
0.0374288096829376	24	536	1.87021167924635	GO:0001501 skeletal system development	http://amigo.geneontology.org/amigo/term/GO:0001501	Col1a1 Hapln1 Npr3 Fbn1 Gdf2 Srd5a1 Cnmd Rgn Col3a1 Col1a2 Mgp Bmp5 Gdf6 Frem1 Sulf2 Prrx1 Ednra Mmp2 Gas1 Ccn4 Col5a2 Ddr2 Npr2 Serpinh1
0.0377073170671242	9	122	3.08125038957801	GO:0018958 phenol-containing compound metabolic process	http://amigo.geneontology.org/amigo/term/GO:0018958	Ddc Dct Srd5a1 Atp2b2 Ednra Sult2a8 Sult2a3 Sult2a1 Sult2a5
0.0384211855830217	4	25	6.6828897338403	GO:0048499 synaptic vesicle membrane organization	http://amigo.geneontology.org/amigo/term/GO:0048499	Stx1b Syt7 Syt1 Syt9
0.0386321415365089	8	100	3.34144486692015	GO:0033045 regulation of sister chromatid segregation	http://amigo.geneontology.org/amigo/term/GO:0033045	Kntc1 Ttk Cdc20 Aurkb Ndc80 Ccnb1 Cenpe Mapk15
0.038821842472851	12	196	2.55722821447971	GO:0007369 gastrulation	http://amigo.geneontology.org/amigo/term/GO:0007369	Col6a1 Lamb1 Col5a2 Itga8 Col5a1 Mmp2 Nat8f1 Sox7 Col8a1 Lefty1 Ugdh Nat8f2
0.0389933835896937	7	79	3.70096741589257	GO:0071230 cellular response to amino acid stimulus	http://amigo.geneontology.org/amigo/term/GO:0071230	Col6a1 Col1a1 Col5a2 Col3a1 Col1a2 Mmp2 Ntrk2
0.0389933835896937	11	171	2.68683432281591	GO:0071326 cellular response to monosaccharide stimulus	http://amigo.geneontology.org/amigo/term/GO:0071326	Mup12 Cyp7a1 Ano1 Gpx1 Hmgn3 Aqp4 Mup11 Mup19 Mup18 Mup16 Mup9
0.0389933835896937	5	41	5.09366595567096	GO:0071825 protein-lipid complex subunit organization	http://amigo.geneontology.org/amigo/term/GO:0071825	Pltp Lipc Lipg Mfsd2a Ces1g
0.0389933835896937	5	41	5.09366595567096	GO:1902624 positive regulation of neutrophil migration	http://amigo.geneontology.org/amigo/term/GO:1902624	Xcl1 Ccr7 Ripor2 Sell Ednra
0.0396929744314948	54	1534	1.47032287168912	GO:0007267 cell-cell signaling	http://amigo.geneontology.org/amigo/term/GO:0007267	Abhd6 Sulf2 Amer2 Chrna2 Syt7 Chrna4 Stx1b Nkd1 Grik4 Gabrb3 Syt1 Gabbr2 Grid1 Gjc2 Ntrk2 Syt9 Ly6a Cdc20 Reck Tsku Pclo Ccnd1 Mup12 Col1a1 Rab3b Ccn4 Blk Lgr5 Glul Hgf Ano1 Map1b Ptk2b Sox7 Hmgn3 Ednrb Mme Ednra Lama2 Tnc Atp2b2 Mgll Synpo Cyp2j5 Pla2g4a Ngfr Cmah Grip2 Ccr5 Mup11 Mup19 Mup18 Mup16 Mup9
0.0396929744314948	40	1055	1.5836231596778	GO:0031401 positive regulation of protein modification process	http://amigo.geneontology.org/amigo/term/GO:0031401	Gdf10 Hgf Bmp5 Lefty1 Clspn Inhbe Gdf6 Gdf2 Aurkb Ccr7 Spatc1l Epha7 Ndn Cdc20 Ednrb Afap1l2 Agap2 Nrp1 Ddr2 Tpx2 Chek2 Bank1 Mmd2 Ccnb1 Cenpe Spsb4 Tnfsf15 Adtrp Adra2b Ptk2b Ccnd1 Iqgap3 Ntrk2 Aif1 Fbn1 Ednra Lrrn3 Mapk15 Fndc1 Igtp
0.0408828581333096	24	541	1.85292691326441	GO:0001525 angiogenesis	http://amigo.geneontology.org/amigo/term/GO:0001525	Cnmd Thbs2 Col15a1 Reck Nrp1 Prok1 Gdf2 Ngfr Hspb1 Ptgis Glul Hgf Srpx2 Mmp2 Ccr3 E2f8 Adtrp Ptk2b Ccn6 Col8a1 Ednra Tcf21 Adra2b Gpx1
0.0416600354767597	6	60	4.17680608365019	GO:0045912 negative regulation of carbohydrate metabolic process	http://amigo.geneontology.org/amigo/term/GO:0045912	Mup12 Mup11 Mup19 Mup18 Mup16 Mup9
0.0428111982882321	5	42	4.97238819482165	GO:0071604 transforming growth factor beta production	http://amigo.geneontology.org/amigo/term/GO:0071604	Col3a1 Lum Tsku Fbln1 Xcl1
0.042889424571122	9	125	3.00730038022814	GO:0051897 positive regulation of protein kinase B signaling	http://amigo.geneontology.org/amigo/term/GO:0051897	Tnfaip8l3 Mup12 Gpx1 Ngfr Mup11 Mup19 Mup18 Mup16 Mup9
0.043041833590888	4	26	6.42585551330798	GO:0006706 steroid catabolic process	http://amigo.geneontology.org/amigo/term/GO:0006706	Cyp7a1 Srd5a1 Cyp1a2 Hsd3b7
0.0433046909289278	21	454	1.93200281402322	GO:0032103 positive regulation of response to external stimulus	http://amigo.geneontology.org/amigo/term/GO:0032103	Xcl1 Klre1 Ifi205 Ctsc Hspb1 Ccn4 Aif1 Ccr7 Lpar1 Ifi209 Ifi213 Nrp1 Ripor2 Ptk2b Gbp5 Sell Ednra Pla2g4a Igtp Ccr5 Raet1e
0.0433046909289278	3	13	9.63878326996198	GO:0032905 transforming growth factor beta1 production	http://amigo.geneontology.org/amigo/term/GO:0032905	Col3a1 Lum Tsku
0.0433046909289278	2	4	20.884030418251	GO:0033594 response to hydroxyisoflavone	http://amigo.geneontology.org/amigo/term/GO:0033594	Ugt3a2 Ugt3a1
0.0433046909289278	3	13	9.63878326996198	GO:0034375 high-density lipoprotein particle remodeling	http://amigo.geneontology.org/amigo/term/GO:0034375	Pltp Lipc Lipg
0.0433046909289278	2	4	20.884030418251	GO:0044785 metaphase/anaphase transition of meiotic cell cycle	http://amigo.geneontology.org/amigo/term/GO:0044785	Ttk Mapk15
0.0433046909289278	3	13	9.63878326996198	GO:0046462 monoacylglycerol metabolic process	http://amigo.geneontology.org/amigo/term/GO:0046462	Abhd6 Mgll Pla2g4a
0.0433046909289278	3	13	9.63878326996198	GO:0051299 centrosome separation	http://amigo.geneontology.org/amigo/term/GO:0051299	Kif11 Nek2 Chek1
0.0433046909289278	3	13	9.63878326996198	GO:0070640 vitamin D3 metabolic process	http://amigo.geneontology.org/amigo/term/GO:0070640	Cyp3a44 Cyp3a41a Cyp3a41b
0.0433046909289278	2	4	20.884030418251	GO:0071673 positive regulation of smooth muscle cell chemotaxis	http://amigo.geneontology.org/amigo/term/GO:0071673	Aif1 Lpar1
0.0433046909289278	2	4	20.884030418251	GO:1902102 regulation of metaphase/anaphase transition of meiotic cell cycle	http://amigo.geneontology.org/amigo/term/GO:1902102	Ttk Mapk15
0.0433046909289278	2	4	20.884030418251	GO:1903225 negative regulation of endodermal cell differentiation	http://amigo.geneontology.org/amigo/term/GO:1903225	Col5a2 Col5a1
0.0433046909289278	2	4	20.884030418251	GO:1905132 regulation of meiotic chromosome separation	http://amigo.geneontology.org/amigo/term/GO:1905132	Ttk Mapk15
0.0433046909289278	2	4	20.884030418251	GO:2000412 positive regulation of thymocyte migration	http://amigo.geneontology.org/amigo/term/GO:2000412	Xcl1 Ccr7
0.0447077618875175	29	704	1.7205593242309	GO:0010564 regulation of cell cycle process	http://amigo.geneontology.org/amigo/term/GO:0010564	Aurkb Cenpf Kntc1 Chek2 Ttk Clspn Ccnd1 Hspa1b Cdc20 Ndc80 Chek1 Pde3a Spag5 Kif11 Racgap1 Aif1 Nek2 Ddr2 Tpx2 Ccnb1 Gjc2 Cenpe Ncapg E2f8 Mapk15 Kifc1 Kif23 Ripor2 Gas1
0.0447354841334656	25	578	1.80657702580026	GO:0051347 positive regulation of transferase activity	http://amigo.geneontology.org/amigo/term/GO:0051347	Ddr2 Epha7 Clspn Ntrk2 Ccr7 Spatc1l Tnfaip8l3 Cdc20 Aurkb Dscc1 Afap1l2 Agap2 Nek2 Tpx2 Mmd2 Ccnb1 Cenpe Tnfsf15 Adra2b Ptk2b Mapk15 Ccnd1 Serinc2 Fbn1 Igtp
0.0449396533921156	26	610	1.78027800286729	GO:0006935 chemotaxis	http://amigo.geneontology.org/amigo/term/GO:0006935	Lama2 Xcl1 Epha7 Cxcl9 Lama1 Ccr3 Ccr7 Lrtm1 Sema5b Xcr1 Ccr5 Nrp1 Hspb1 Ednrb Aif1 Hgf Ripor2 Lpar1 Fpr1 Ptk2b Ednra Ngfr Cyp7b1 Hsd3b7 Gas1 Sell
0.0449396533921156	59	1724	1.42941739521671	GO:0048870 cell motility	http://amigo.geneontology.org/amigo/term/GO:0048870	Lamb1 Xcl1 Astn2 Cxcl9 Fscn1 Itgbl1 Gpc1 Ccr3 Ccr7 Dnai3 Arhgef39 Dock8 Sema5b Cd248 Xcr1 Ccr5 Nrp1 Tnc Asb2 Ngfr Col1a1 Hspb1 Fbln1 Lama2 Lcp1 Ednrb Rgn Aif1 Glul Sell Ddr2 Col5a1 Reck Hgf Srpx2 Mmp2 Lama1 Lpar1 Adtrp Ptk2b Mapk15 Gdf2 Lefty1 Pltp Abhd6 Col3a1 Pdilt Ednra Ndn Ripor2 Igsf10 Cyp7b1 Odad3 Hsd3b7 Gdf6 Ntrk2 Gpx1 Ccn4 Svep1
0.0449396533921156	59	1724	1.42941739521671	GO:0051674 localization of cell	http://amigo.geneontology.org/amigo/term/GO:0051674	Lamb1 Xcl1 Astn2 Cxcl9 Fscn1 Itgbl1 Gpc1 Ccr3 Ccr7 Dnai3 Arhgef39 Dock8 Sema5b Cd248 Xcr1 Ccr5 Nrp1 Tnc Asb2 Ngfr Col1a1 Hspb1 Fbln1 Lama2 Lcp1 Ednrb Rgn Aif1 Glul Sell Ddr2 Col5a1 Reck Hgf Srpx2 Mmp2 Lama1 Lpar1 Adtrp Ptk2b Mapk15 Gdf2 Lefty1 Pltp Abhd6 Col3a1 Pdilt Ednra Ndn Ripor2 Igsf10 Cyp7b1 Odad3 Hsd3b7 Gdf6 Ntrk2 Gpx1 Ccn4 Svep1
0.0449396533921156	35	900	1.62431347697507	GO:0055082 cellular chemical homeostasis	http://amigo.geneontology.org/amigo/term/GO:0055082	Stc2 Slc34a2 Atp2b2 Ccr3 Ccr7 Lpar1 Fpr1 Xcr1 Ccr5 Aqp4 Xcl1 Kcne3 Synpo Mup12 Ednrb Rgn Cyp7a1 Cxcl9 Adcyap1r1 Ano1 Ednra Cib2 Marcksl1 Kcnk3 Ptk2b Gpx1 Hmgn3 Csrp3 Ngfr Mup11 Mup19 Mup18 Mup16 Mup9 Gdf2
0.0449396533921156	5	43	4.85675126005836	GO:2000403 positive regulation of lymphocyte migration	http://amigo.geneontology.org/amigo/term/GO:2000403	Xcl1 Dock8 Aif1 Ptk2b Ccr7
0.0452051705717115	8	104	3.21292775665399	GO:0046364 monosaccharide biosynthetic process	http://amigo.geneontology.org/amigo/term/GO:0046364	Rgn Mup12 Mup11 Mup19 Mup18 Mup16 Mup9 Car5a
0.0465371064047486	4	27	6.18786086466695	GO:0014829 vascular associated smooth muscle contraction	http://amigo.geneontology.org/amigo/term/GO:0014829	Ednrb Ednra Adra2b Grip2
0.0465371064047486	4	27	6.18786086466695	GO:0031338 regulation of vesicle fusion	http://amigo.geneontology.org/amigo/term/GO:0031338	Syt7 Syt1 Syt9 Pla2g4a
0.0465371064047486	4	27	6.18786086466695	GO:0036315 cellular response to sterol	http://amigo.geneontology.org/amigo/term/GO:0036315	Cyp7a1 Ces1f Ces1g Ces1e
0.0465371064047486	23	519	1.85099306211858	GO:0050778 positive regulation of immune response	http://amigo.geneontology.org/amigo/term/GO:0050778	Blk Themis2 Btnl9 Mfap4 Fpr1 Klre1 Vtcn1 Ifi205 C9 Xcl1 Ccr7 C7 Mbl1 Card11 Colec11 Ifi209 Blnk Ifi213 Pla2g4a Gbp5 H2-DMb2 Igtp Raet1e
0.0465371064047486	10	152	2.74789873924355	GO:0060078 regulation of postsynaptic membrane potential	http://amigo.geneontology.org/amigo/term/GO:0060078	Chrna2 Chrna4 Grik4 Grid1 Ptk2b Stx1b Gabrb3 Ngfr Grip2 Pclo
0.0465923759213834	15	284	2.20605955122369	GO:0010948 negative regulation of cell cycle process	http://amigo.geneontology.org/amigo/term/GO:0010948	Kntc1 Chek2 Ttk Clspn Cdc20 Aurkb Ndc80 Chek1 Nek2 Ccnb1 Gjc2 Ccnd1 E2f8 Kifc1 Gas1
0.0466106812231839	56	1623	1.44116537698343	GO:0051240 positive regulation of multicellular organismal process	http://amigo.geneontology.org/amigo/term/GO:0051240	Sulf2 Dct Tiam2 Afap1l2 Ifi205 Ccr7 Hspb1 Xcl1 Hgf Lrrn1 Lrrn3 Lrtm1 Klre1 Ntrk2 Gdf2 Col1a1 Ptgis Aspa Ednrb Thbs2 Aif1 Mme Srpx2 Oas3 Oas2 Ccr3 Card11 Gjc2 Gdf6 Map1b Lipg Adra2b Tlr5 Gbp5 Agap2 Ccnd1 Ngfr Nrp1 Esrrg Iqgap3 Abi3bp Lum Elovl3 Elovl6 Acacb Ar Tsku Vtcn1 Cyp2j5 Ptk2b Ccn4 Ednra Mgll Ccnb1 Ncmap Ccr5
0.0466106812231839	9	128	2.93681677756654	GO:2000278 regulation of DNA biosynthetic process	http://amigo.geneontology.org/amigo/term/GO:2000278	Aurkb Dscc1 Rgn Nek2 Hgf Chek1 Ptk2b Mapk15 Gdf2
0.0467461239292283	7	83	3.52260754042787	GO:0006635 fatty acid beta-oxidation	http://amigo.geneontology.org/amigo/term/GO:0006635	Acaa1b Eci3 Crot Fabp1 Abcb11 Mfsd2a Acacb
0.0467461239292283	7	83	3.52260754042787	GO:0050709 negative regulation of protein secretion	http://amigo.geneontology.org/amigo/term/GO:0050709	Mup12 Adtrp Mup11 Mup19 Mup18 Mup16 Mup9
0.0471387753314921	13	230	2.36080343858489	GO:0030073 insulin secretion	http://amigo.geneontology.org/amigo/term/GO:0030073	Pclo Mup12 Blk Syt7 Glul Ano1 Syt9 Hmgn3 Mup11 Mup19 Mup18 Mup16 Mup9
0.0474432216303109	5	44	4.74637054960249	GO:0008207 C21-steroid hormone metabolic process	http://amigo.geneontology.org/amigo/term/GO:0008207	Akr1c6 Hsd3b5 Srd5a1 Bmp5 Ednrb
0.0474432216303109	31	774	1.67288098957566	GO:0009617 response to bacterium	http://amigo.geneontology.org/amigo/term/GO:0009617	Cxcl9 Ifi205 Gbp4 Gbp6 Gbp10 Ccr7 Ednrb Slco1b2 Loxl1 Oas3 Oas2 Ugt2b1 Gbp2b H2bc6 Tlr5 Gbp5 Car3 Lrat Thrsp Bank1 Ces1g Gsta2 Cyp3a41a Cyp3a41b Ly6a Tgtp2 Adamts5 Mbl1 Gpx1 Ednra Igtp
0.0474432216303109	5	44	4.74637054960249	GO:0030261 chromosome condensation	http://amigo.geneontology.org/amigo/term/GO:0030261	Ncapg Top2a H1f4 H1f3 Ccnb1
0.0474432216303109	5	44	4.74637054960249	GO:0033866 nucleoside bisphosphate biosynthetic process	http://amigo.geneontology.org/amigo/term/GO:0033866	Acly Acss2 Elovl3 Elovl6 Acacb
0.0474432216303109	5	44	4.74637054960249	GO:0034030 ribonucleoside bisphosphate biosynthetic process	http://amigo.geneontology.org/amigo/term/GO:0034030	Acly Acss2 Elovl3 Elovl6 Acacb
0.0474432216303109	5	44	4.74637054960249	GO:0034033 purine nucleoside bisphosphate biosynthetic process	http://amigo.geneontology.org/amigo/term/GO:0034033	Acly Acss2 Elovl3 Elovl6 Acacb
0.0474432216303109	5	44	4.74637054960249	GO:0090224 regulation of spindle organization	http://amigo.geneontology.org/amigo/term/GO:0090224	Hspa1b Spag5 Tpx2 Mapk15 Ripor2
0.0475963971639479	6	63	3.97791055585732	GO:0006111 regulation of gluconeogenesis	http://amigo.geneontology.org/amigo/term/GO:0006111	Mup12 Mup11 Mup19 Mup18 Mup16 Mup9
0.0475963971639479	6	63	3.97791055585732	GO:0007566 embryo implantation	http://amigo.geneontology.org/amigo/term/GO:0007566	Ptgis Reck Mmp2 Fbln1 Stc2 Lamb1
0.0475963971639479	26	615	1.76580419796593	GO:0042330 taxis	http://amigo.geneontology.org/amigo/term/GO:0042330	Lama2 Xcl1 Epha7 Cxcl9 Lama1 Ccr3 Ccr7 Lrtm1 Sema5b Xcr1 Ccr5 Nrp1 Hspb1 Ednrb Aif1 Hgf Ripor2 Lpar1 Fpr1 Ptk2b Ednra Ngfr Cyp7b1 Hsd3b7 Gas1 Sell
0.0481551250601616	64	1913	1.39736324805861	GO:0040011 locomotion	http://amigo.geneontology.org/amigo/term/GO:0040011	Lamb1 Lama2 Xcl1 Epha7 Astn2 Cxcl9 Fscn1 Lama1 Itgbl1 Gpc1 Ccr3 Ccr7 Dnai3 Lrtm1 Arhgef39 Dock8 Sema5b Cd248 Xcr1 Ccr5 Nrp1 Tnc Asb2 Ngfr Col1a1 Hspb1 Fbln1 Lcp1 Ednrb Rgn Aif1 Glul Sell Ddr2 Col5a1 Reck Hgf Srpx2 Mmp2 Ripor2 Lpar1 Fpr1 Adtrp Ptk2b Mapk15 Gdf2 Ednra Lefty1 Pltp Abhd6 Col3a1 Atp2b2 Pdilt Ndn Igsf10 Cyp7b1 Odad3 Hsd3b7 Gdf6 Gas1 Ntrk2 Gpx1 Ccn4 Svep1
0.0481757063552004	26	616	1.7629376327095	GO:0031347 regulation of defense response	http://amigo.geneontology.org/amigo/term/GO:0031347	Klre1 Ifi205 Xcl1 Hgf Ctsc Serpinb1a Ccn4 Htra1 Ptgis Ednrb Oas3 Ifi209 Ifi213 Gpx1 Pbk Tnc Mgll Ccr7 Gbp4 Gbp5 Siglecg Ednra Pla2g4a Igtp Ccr5 Raet1e
0.0483308670042179	7	84	3.48067173637516	GO:0051937 catecholamine transport	http://amigo.geneontology.org/amigo/term/GO:0051937	Syt7 Syt1 Syt9 Rab3b Slc22a1 Mapk15 Chrna4
0.0485924918118664	61	1807	1.40998987881938	GO:0022008 neurogenesis	http://amigo.geneontology.org/amigo/term/GO:0022008	Blk Lama2 Dct Tiam2 Epha7 Astn2 Lama1 Lpar1 Adgrg6 Nrep Ncmap Lrtm1 Sema5b Map1b Ntrk2 Irx1 Lamb1 Ednrb Nrp1 Prrx1 Ndn S100a10 Gdf6 Cdc20 Aspa Mme Olfm3 Hgf Ugdh Atp2b2 Mmp2 Bmp5 Syt1 Mmd2 Gjc2 Epha3 Adra2b Ptk2b Lst1 Racgap1 Ednra Ngfr Col3a1 Tnc Mfsd2a Gngt1 Ano1 Mgll Gabrb3 Ripor2 Igsf10 Tsku Gas1 Ccnd1 Hspb1 Grip2 Gpc1 Ccr5 Hspa1b Stx1b Gdf2
0.0486964626784726	3	14	8.95029875067898	GO:0010887 negative regulation of cholesterol storage	http://amigo.geneontology.org/amigo/term/GO:0010887	Ces1f Ces1g Ces1e
0.0486964626784726	3	14	8.95029875067898	GO:0043084 penile erection	http://amigo.geneontology.org/amigo/term/GO:0043084	Ednrb Ednra Ar
0.0486964626784726	3	14	8.95029875067898	GO:1903867 extraembryonic membrane development	http://amigo.geneontology.org/amigo/term/GO:1903867	Bmp5 Htra1 E2f8
0.0496722305763308	8	107	3.12284567001883	GO:0007229 integrin-mediated signaling pathway	http://amigo.geneontology.org/amigo/term/GO:0007229	Itga8 Itgbl1 Lamb1 Lama2 Lama1 Nrp1 Col3a1 Ptk2b
0.0496722305763308	4	28	5.96686583378599	GO:0032069 regulation of nuclease activity	http://amigo.geneontology.org/amigo/term/GO:0032069	Oasl2 Oas3 Oas2 Pde3a
0.0496722305763308	4	28	5.96686583378599	GO:0032878 regulation of establishment or maintenance of cell polarity	http://amigo.geneontology.org/amigo/term/GO:0032878	Dock8 Gsn Ripor2 Ptk2b
0.0496722305763308	4	28	5.96686583378599	GO:0042430 indole-containing compound metabolic process	http://amigo.geneontology.org/amigo/term/GO:0042430	Ddc Ido2 Srd5a1 Atp2b2
0.0496722305763308	10	155	2.69471360235496	GO:0042552 myelination	http://amigo.geneontology.org/amigo/term/GO:0042552	Adgrg6 Ncmap Ctsc Aspa Hgf Lpar1 Ntrk2 Ngfr Gpc1 9130409I23Rik
0.0496722305763308	32	812	1.64603195414786	GO:0050776 regulation of immune response	http://amigo.geneontology.org/amigo/term/GO:0050776	Blk Themis2 Btnl9 Mfap4 Tril Fpr1 Klre1 Vtcn1 Ifi205 Tlr12 C9 Xcl1 Ccr7 C7 Mbl1 Serpinb1a Col3a1 Oas3 Card11 Colec11 Ifi209 Blnk Ifi213 Tlr5 Siglecg Gpx1 Phf11a Pla2g4a Gbp5 H2-DMb2 Igtp Raet1e
0.0496722305763308	10	155	2.69471360235496	GO:0050921 positive regulation of chemotaxis	http://amigo.geneontology.org/amigo/term/GO:0050921	Xcl1 Hspb1 Aif1 Ccr7 Lpar1 Nrp1 Ripor2 Ptk2b Sell Ednra
0.0496722305763308	4	28	5.96686583378599	GO:0070989 oxidative demethylation	http://amigo.geneontology.org/amigo/term/GO:0070989	Cyp3a44 Cyp3a41a Cyp3a41b Cyp1a2
0.0500824566933707	5	45	4.64089564850021	GO:0120163 negative regulation of cold-induced thermogenesis	http://amigo.geneontology.org/amigo/term/GO:0120163	Npr3 Adamts5 Abhd6 Acot11 Aldh1a1
0.0505282286147934	14	261	2.24043238203458	GO:0071559 response to transforming growth factor beta	http://amigo.geneontology.org/amigo/term/GO:0071559	Nrep Tsku Htra1 Xcl1 Col1a1 Gdf10 Col3a1 Ddr2 Fbn1 Col1a2 Pmepa1 Pde3a Cilp Itga8
0.051458573340953	23	527	1.82289449571071	GO:0009117 nucleotide metabolic process	http://amigo.geneontology.org/amigo/term/GO:0009117	Acly Acss2 Npr2 Acsm2 Acsm5 Ido2 Nudt7 Acsm1 Acot11 Nmnat2 Crot Oasl2 Art2b Elovl3 Elovl6 Gucy1a2 Acacb Atp2b2 Keg1 Sult2a8 Sult2a3 Sult2a1 Sult2a5
0.0518907265947203	42	1150	1.52544222185485	GO:0051130 positive regulation of cellular component organization	http://amigo.geneontology.org/amigo/term/GO:0051130	Nes Tiam2 Synpo Ntrk2 Ccr7 S100a10 Cdc20 Syt7 Lrrn1 Syt1 Lrrn3 Lpar1 Lrtm1 Syt9 Spag5 Ncapg Aurkb Lcp1 Thbs2 Nrp1 Nek2 Gsn Hgf Fscn1 Srpx2 Bmp5 Ar Hrk Epha3 Map1b Ptk2b Mapk15 Gbp5 Ddr2 Cxcl9 Ripor2 Ngfr Hspb1 Grip2 Pla2g4a Igtp Hspa1b
0.0526866180590702	11	182	2.52444323737099	GO:0071322 cellular response to carbohydrate stimulus	http://amigo.geneontology.org/amigo/term/GO:0071322	Mup12 Cyp7a1 Ano1 Gpx1 Hmgn3 Aqp4 Mup11 Mup19 Mup18 Mup16 Mup9
0.0529718824097247	6	65	3.85551330798479	GO:0090278 negative regulation of peptide hormone secretion	http://amigo.geneontology.org/amigo/term/GO:0090278	Mup12 Mup11 Mup19 Mup18 Mup16 Mup9
0.0543499287201652	8	109	3.06554574946803	GO:0071482 cellular response to light stimulus	http://amigo.geneontology.org/amigo/term/GO:0071482	Rgr Opn1sw Aurkb Mme Mmp2 Mfap4 Pbk Chek1
0.0552266974840587	4	29	5.7611118395175	GO:0060384 innervation	http://amigo.geneontology.org/amigo/term/GO:0060384	Sulf2 Nrp1 Ednra Gabrb3
0.0555576766950966	10	158	2.64354815420898	GO:0007272 ensheathment of neurons	http://amigo.geneontology.org/amigo/term/GO:0007272	Adgrg6 Ncmap Ctsc Aspa Hgf Lpar1 Ntrk2 Ngfr Gpc1 9130409I23Rik
0.0555576766950966	10	158	2.64354815420898	GO:0008366 axon ensheathment	http://amigo.geneontology.org/amigo/term/GO:0008366	Adgrg6 Ncmap Ctsc Aspa Hgf Lpar1 Ntrk2 Ngfr Gpc1 9130409I23Rik
0.0556662646121646	7	87	3.36064857305188	GO:0034644 cellular response to UV	http://amigo.geneontology.org/amigo/term/GO:0034644	Aurkb Mme Mmp2 Mfap4 Opn1sw Pbk Chek1
0.0566566164683601	39	1055	1.54403258068585	GO:0008284 positive regulation of cell population proliferation	http://amigo.geneontology.org/amigo/term/GO:0008284	Dct Ccr7 Xcl1 Tnc Ar Marcksl1 Prok1 Gdf2 Htra1 Cdc20 Ednrb Aif1 Glul Ddr2 Mmp2 Bmp5 Folr2 Gjc2 Ptk2b Mapk15 Ccnd1 Agap2 Prrx1 Ngfr Iqgap3 Ccr3 Card11 Cyp7b1 Ccnb1 Vtcn1 Gas1 Cd248 Nes Ccn4 Fbln1 Ednra H2-DMb2 Ntrk2 Pla2g4a
0.0566566164683601	8	110	3.03767715174559	GO:0044272 sulfur compound biosynthetic process	http://amigo.geneontology.org/amigo/term/GO:0044272	Acly Acss2 Chst3 Csad Elovl3 Elovl6 Acacb Ugdh
0.0568939173159674	3	15	8.35361216730038	GO:0090494 dopamine uptake	http://amigo.geneontology.org/amigo/term/GO:0090494	Rab3b Slc22a1 Mapk15
0.058554473380749	25	597	1.74908127456038	GO:0055086 nucleobase-containing small molecule metabolic process	http://amigo.geneontology.org/amigo/term/GO:0055086	Acly Acss2 Npr2 Acsm2 Acsm5 Ido2 Nudt7 Acsm1 Acot11 Nmnat2 Crot Cmah Oasl2 Art2b Ugdh Elovl3 Elovl6 Gucy1a2 Acacb Atp2b2 Keg1 Sult2a8 Sult2a3 Sult2a1 Sult2a5
0.058554473380749	7	88	3.32245938472174	GO:0060395 SMAD protein signal transduction	http://amigo.geneontology.org/amigo/term/GO:0060395	Gdf10 Bmp5 Lefty1 Inhbe Gdf6 Gdf2 Cilp
0.058554473380749	7	88	3.32245938472174	GO:0071229 cellular response to acid chemical	http://amigo.geneontology.org/amigo/term/GO:0071229	Col6a1 Col1a1 Col5a2 Col3a1 Col1a2 Mmp2 Ntrk2
0.0597513701665853	6	67	3.74042335849271	GO:0002792 negative regulation of peptide secretion	http://amigo.geneontology.org/amigo/term/GO:0002792	Mup12 Mup11 Mup19 Mup18 Mup16 Mup9
0.0597513701665853	6	67	3.74042335849271	GO:0009994 oocyte differentiation	http://amigo.geneontology.org/amigo/term/GO:0009994	Pde3a Ptk2b Lgr5 Npr2 Ednra Ccnb1
0.0602089672378928	23	536	1.79228619261109	GO:0006753 nucleoside phosphate metabolic process	http://amigo.geneontology.org/amigo/term/GO:0006753	Acly Acss2 Npr2 Acsm2 Acsm5 Ido2 Nudt7 Acsm1 Acot11 Nmnat2 Crot Oasl2 Art2b Elovl3 Elovl6 Gucy1a2 Acacb Atp2b2 Keg1 Sult2a8 Sult2a3 Sult2a1 Sult2a5
0.0602089672378928	40	1095	1.52577391183569	GO:0010243 response to organonitrogen compound	http://amigo.geneontology.org/amigo/term/GO:0010243	Col6a1 Col1a1 Col5a2 Col3a1 Sell Col1a2 Ednra Mmp2 Ntrk2 Ngfr Ddc Stc2 Srd5a1 Ednrb Ddr2 Fbn1 Slco1b2 Ano1 Chek1 Folr2 Gabrb3 Ugt2b1 Cib2 Pde3a Map1b Adtrp Ptk2b Gpx1 Ccnd1 Mup11 Mup19 Mup18 Mup16 Mup9 Mup12 Rcn3 Csrp3 Ces1f Ces1g Ces1e
0.0602089672378928	4	30	5.56907477820025	GO:0030201 heparan sulfate proteoglycan metabolic process	http://amigo.geneontology.org/amigo/term/GO:0030201	Sulf2 Gpc1 Ugdh Lipc
0.0602089672378928	4	30	5.56907477820025	GO:0060740 prostate gland epithelium morphogenesis	http://amigo.geneontology.org/amigo/term/GO:0060740	Mmp2 Ar Tnc Cyp7b1
0.0602089672378928	4	30	5.56907477820025	GO:0070293 renal absorption	http://amigo.geneontology.org/amigo/term/GO:0070293	Ednra Gsn Ednrb Aqp4
0.0602089672378928	2	5	16.7072243346008	GO:0080184 response to phenylpropanoid	http://amigo.geneontology.org/amigo/term/GO:0080184	Ugt3a2 Ugt3a1
0.0602089672378928	2	5	16.7072243346008	GO:0097018 renal albumin absorption	http://amigo.geneontology.org/amigo/term/GO:0097018	Ednra Ednrb
0.0602089672378928	2	5	16.7072243346008	GO:2000410 regulation of thymocyte migration	http://amigo.geneontology.org/amigo/term/GO:2000410	Xcl1 Ccr7
0.0606307209019915	7	89	3.28512838039903	GO:0030071 regulation of mitotic metaphase/anaphase transition	http://amigo.geneontology.org/amigo/term/GO:0030071	Kntc1 Ttk Cdc20 Aurkb Ndc80 Ccnb1 Cenpe
0.0606307209019915	41	1130	1.51547831353679	GO:0043085 positive regulation of catalytic activity	http://amigo.geneontology.org/amigo/term/GO:0043085	Lgr5 Tiam2 Xcl1 Ddr2 Epha7 Ralgps1 Clspn Dock8 Ntrk2 Ccr7 Spatc1l Lpar1 Tnfaip8l3 Ngfr Fbln1 Cdc20 Rcn3 Aurkb Npr3 Dscc1 Rgn Afap1l2 Agap2 Nek2 Gsn Tpx2 Adcyap1r1 Mmd2 Ccnb1 S100a10 Cenpe Tnfsf15 Fabp1 Adra2b Ptk2b Sox7 Mapk15 Ccnd1 Serinc2 Fbn1 Igtp
0.0614002094091157	20	445	1.87721621737087	GO:0006163 purine nucleotide metabolic process	http://amigo.geneontology.org/amigo/term/GO:0006163	Acly Acss2 Npr2 Acsm2 Acsm5 Nudt7 Acsm1 Acot11 Crot Oasl2 Elovl3 Elovl6 Gucy1a2 Acacb Atp2b2 Keg1 Sult2a8 Sult2a3 Sult2a1 Sult2a5
0.0626000519076164	6	68	3.68541713263252	GO:0031102 neuron projection regeneration	http://amigo.geneontology.org/amigo/term/GO:0031102	Nrep Hgf Mmp2 Map1b Prrx1 Tnc
0.06314629508652	11	188	2.44387590000809	GO:0031644 regulation of nervous system process	http://amigo.geneontology.org/amigo/term/GO:0031644	Ctsc Ednrb Hgf Ptk2b Stx1b Mgll Ngfr Chrna4 Grip2 Ncmap Pclo
0.0638501637372758	7	90	3.24862695395015	GO:0007091 metaphase/anaphase transition of mitotic cell cycle	http://amigo.geneontology.org/amigo/term/GO:0007091	Kntc1 Ttk Cdc20 Aurkb Ndc80 Ccnb1 Cenpe
0.0646222304105704	55	1625	1.41368821292776	GO:0006468 protein phosphorylation	http://amigo.geneontology.org/amigo/term/GO:0006468	Stk32c Gdf10 Hgf Chek1 Bmp5 Melk Ttk Lefty1 Ccnb1 Clspn Inhbe Gdf6 Ccnd1 Gdf2 Aurkb Ccr7 Hspb1 Spatc1l Nek2 Ddr2 Epha7 Chek2 Lama1 Ptk2b Obscn Gbp4 Fbln1 Blk Pbk Ednrb Rgn Trpm6 Afap1l2 Agap2 Nrp1 Tpx2 Npr2 Bank1 Pmepa1 Mmd2 Gjc2 Cenpe Tnfsf15 Epha3 Ntrk2 Adtrp Adra2b Mapk15 Iqgap3 Ednra Aif1 Fbn1 Lrrn3 Fndc1 Igtp
0.0656048767169762	3	16	7.83151140684411	GO:0042428 serotonin metabolic process	http://amigo.geneontology.org/amigo/term/GO:0042428	Ddc Srd5a1 Atp2b2
0.0656048767169762	3	16	7.83151140684411	GO:0090493 catecholamine uptake	http://amigo.geneontology.org/amigo/term/GO:0090493	Rab3b Slc22a1 Mapk15
0.0657573104898892	4	31	5.38942720470992	GO:0007271 synaptic transmission cholinergic	http://amigo.geneontology.org/amigo/term/GO:0007271	Chrna2 Chrna4 Lama2 Ngfr
0.0657573104898892	4	31	5.38942720470992	GO:0033598 mammary gland epithelial cell proliferation	http://amigo.geneontology.org/amigo/term/GO:0033598	Gpx1 Agap2 Ccnd1 Iqgap3
0.0657573104898892	4	31	5.38942720470992	GO:0060512 prostate gland morphogenesis	http://amigo.geneontology.org/amigo/term/GO:0060512	Mmp2 Ar Tnc Cyp7b1
0.0657573104898892	4	31	5.38942720470992	GO:0090169 regulation of spindle assembly	http://amigo.geneontology.org/amigo/term/GO:0090169	Hspa1b Spag5 Mapk15 Ripor2
0.0662841862541477	5	49	4.26204702413285	GO:2000404 regulation of T cell migration	http://amigo.geneontology.org/amigo/term/GO:2000404	Xcl1 Dock8 Aif1 Ripor2 Ccr7
0.0663216303857208	7	91	3.21292775665399	GO:0007492 endoderm development	http://amigo.geneontology.org/amigo/term/GO:0007492	Col6a1 Lamb1 Col5a2 Col5a1 Mmp2 Sox7 Col8a1
0.0663216303857208	19	419	1.89401707850486	GO:0009150 purine ribonucleotide metabolic process	http://amigo.geneontology.org/amigo/term/GO:0009150	Acly Acss2 Npr2 Acsm2 Acsm5 Nudt7 Acsm1 Acot11 Crot Elovl3 Elovl6 Gucy1a2 Acacb Atp2b2 Keg1 Sult2a8 Sult2a3 Sult2a1 Sult2a5
0.0663216303857208	7	91	3.21292775665399	GO:0010965 regulation of mitotic sister chromatid separation	http://amigo.geneontology.org/amigo/term/GO:0010965	Kntc1 Ttk Cdc20 Aurkb Ndc80 Ccnb1 Cenpe
0.066598759350799	15	301	2.0814648257393	GO:0033500 carbohydrate homeostasis	http://amigo.geneontology.org/amigo/term/GO:0033500	Mup12 Cyp7a1 Ano1 Gpx1 Hmgn3 Ngfr Ccn4 Csrp3 Aqp4 Fbn1 Mup11 Mup19 Mup18 Mup16 Mup9
0.066598759350799	15	301	2.0814648257393	GO:0042593 glucose homeostasis	http://amigo.geneontology.org/amigo/term/GO:0042593	Mup12 Cyp7a1 Ano1 Gpx1 Hmgn3 Ngfr Ccn4 Csrp3 Aqp4 Fbn1 Mup11 Mup19 Mup18 Mup16 Mup9
0.0685586595002459	11	191	2.40549041466765	GO:0007416 synapse assembly	http://amigo.geneontology.org/amigo/term/GO:0007416	Lrfn4 Pclo Epha7 Gabrb3 Lrrn1 Lrrn3 Lrtm1 Ntrk2 Thbs2 Srpx2 Map1b
0.0685586595002459	8	115	2.90560423210448	GO:0043255 regulation of carbohydrate biosynthetic process	http://amigo.geneontology.org/amigo/term/GO:0043255	Mup12 Adcyap1r1 Ptk2b Mup11 Mup19 Mup18 Mup16 Mup9
0.0709018352511316	5	50	4.17680608365019	GO:0046460 neutral lipid biosynthetic process	http://amigo.geneontology.org/amigo/term/GO:0046460	Mogat1 Rgn Pla2g4a Mfsd2a Thrsp
0.0709018352511316	5	50	4.17680608365019	GO:0046463 acylglycerol biosynthetic process	http://amigo.geneontology.org/amigo/term/GO:0046463	Mogat1 Rgn Pla2g4a Mfsd2a Thrsp
0.0712281212160733	21	484	1.81225057348459	GO:0045785 positive regulation of cell adhesion	http://amigo.geneontology.org/amigo/term/GO:0045785	Icos Abi3bp H2-DMb2 H2-Ob Ecm2 Dock8 Lamb1 Lama2 Lama1 Ccr7 Xcl1 Col8a1 Aif1 Nrp1 Card11 S100a10 Ptk2b Kif26b Vtcn1 Fbln1 Ccr5
0.0713700073409125	10	166	2.51614824316276	GO:0010675 regulation of cellular carbohydrate metabolic process	http://amigo.geneontology.org/amigo/term/GO:0010675	Mup12 Rgn Adcyap1r1 Acacb Ptk2b Mup11 Mup19 Mup18 Mup16 Mup9
0.0713700073409125	4	32	5.22100760456274	GO:0042403 thyroid hormone metabolic process	http://amigo.geneontology.org/amigo/term/GO:0042403	Sult2a8 Sult2a3 Sult2a1 Sult2a5
0.0713700073409125	19	423	1.87610675152136	GO:0050678 regulation of epithelial cell proliferation	http://amigo.geneontology.org/amigo/term/GO:0050678	Cnmd Ar Prok1 Gdf2 Ngfr Htra1 Ednrb Rgn Glul Bmp5 Gpx1 Agap2 Ccnd1 Sulf2 Iqgap3 Ccr3 Cyp7b1 Gas1 Ednra
0.0713700073409125	4	32	5.22100760456274	GO:0055094 response to lipoprotein particle	http://amigo.geneontology.org/amigo/term/GO:0055094	Adtrp Ces1f Ces1g Ces1e
0.0713700073409125	4	32	5.22100760456274	GO:0071711 basement membrane organization	http://amigo.geneontology.org/amigo/term/GO:0071711	Lamb1 Lama2 Lama1 Col3a1
0.07172295181568	18	393	1.9130409543436	GO:0071692 protein localization to extracellular region	http://amigo.geneontology.org/amigo/term/GO:0071692	Rab3b Pclo Mup12 Blk Rcn3 Syt7 Glul Ano1 Adtrp Syt9 Hmgn3 Ednrb Fbn1 Mup11 Mup19 Mup18 Mup16 Mup9
0.0718764838655843	49	1425	1.43623507437796	GO:0019220 regulation of phosphate metabolic process	http://amigo.geneontology.org/amigo/term/GO:0019220	Gdf10 Ddr2 Epha7 Hgf Bmp5 Lefty1 Ccnb1 Clspn Inhbe Gdf6 Ntrk2 Ccnd1 Gdf2 Aurkb Ccr7 Hspb1 Spatc1l Tnfaip8l3 Gbp4 Fbln1 Ednrb Rgn Afap1l2 Agap2 Nrp1 Tpx2 Mfsd2a Chek2 Adcyap1r1 Srpx2 Bank1 Pmepa1 Mmd2 Gjc2 Cenpe Ar Tnfsf15 Adtrp Adra2b Ptk2b Pbk Iqgap3 Aif1 Fbn1 Ednra Lrrn3 Mapk15 Fndc1 Igtp
0.0722080817578979	7	93	3.14383253608079	GO:2001251 negative regulation of chromosome organization	http://amigo.geneontology.org/amigo/term/GO:2001251	Kntc1 Ttk Cdc20 Aurkb Ndc80 Top2a Ccnb1
0.0725041035805902	49	1426	1.43522789690645	GO:0051174 regulation of phosphorus metabolic process	http://amigo.geneontology.org/amigo/term/GO:0051174	Gdf10 Ddr2 Epha7 Hgf Bmp5 Lefty1 Ccnb1 Clspn Inhbe Gdf6 Ntrk2 Ccnd1 Gdf2 Aurkb Ccr7 Hspb1 Spatc1l Tnfaip8l3 Gbp4 Fbln1 Ednrb Rgn Afap1l2 Agap2 Nrp1 Tpx2 Mfsd2a Chek2 Adcyap1r1 Srpx2 Bank1 Pmepa1 Mmd2 Gjc2 Cenpe Ar Tnfsf15 Adtrp Adra2b Ptk2b Pbk Iqgap3 Aif1 Fbn1 Ednra Lrrn3 Mapk15 Fndc1 Igtp
0.0740535236538217	3	17	7.37083426526504	GO:0042368 vitamin D biosynthetic process	http://amigo.geneontology.org/amigo/term/GO:0042368	Cyp3a44 Cyp3a41a Cyp3a41b
0.0740535236538217	3	17	7.37083426526504	GO:0071801 regulation of podosome assembly	http://amigo.geneontology.org/amigo/term/GO:0071801	Lcp1 Gsn Fscn1
0.0740535236538217	3	17	7.37083426526504	GO:0090594 inflammatory response to wounding	http://amigo.geneontology.org/amigo/term/GO:0090594	Clec10a Abi3bp Siglecg
0.0749504216477624	5	51	4.09490792514725	GO:0006636 unsaturated fatty acid biosynthetic process	http://amigo.geneontology.org/amigo/term/GO:0006636	Ptgis Ptgds Elovl3 Elovl6 Pla2g4a
0.0752453219681257	7	94	3.1103875091012	GO:0006094 gluconeogenesis	http://amigo.geneontology.org/amigo/term/GO:0006094	Mup12 Mup11 Mup19 Mup18 Mup16 Mup9 Car5a
0.0752453219681257	49	1430	1.4312132734186	GO:0032270 positive regulation of cellular protein metabolic process	http://amigo.geneontology.org/amigo/term/GO:0032270	Cdc20 Gdf10 Hgf Bmp5 Lefty1 Clspn Inhbe Gdf6 Gdf2 Hspa1b Aurkb Ccr7 Spatc1l Epha7 Ndn Ngfr Fbln1 Rcn3 Ednrb Rgn Afap1l2 Agap2 Nrp1 Ddr2 Gsn Tpx2 Chek2 Ctsc Bank1 Mmd2 Ccnb1 S100a10 Cenpe Spsb4 Tnfsf15 Adtrp Adra2b Ptk2b Sox7 Ccnd1 Iqgap3 Ntrk2 Aif1 Fbn1 Ednra Lrrn3 Mapk15 Fndc1 Igtp
0.0752453219681257	7	94	3.1103875091012	GO:0051306 mitotic sister chromatid separation	http://amigo.geneontology.org/amigo/term/GO:0051306	Kntc1 Ttk Cdc20 Aurkb Ndc80 Ccnb1 Cenpe
0.0765165106349034	8	118	2.83173293806793	GO:0051963 regulation of synapse assembly	http://amigo.geneontology.org/amigo/term/GO:0051963	Lrfn4 Epha7 Lrrn1 Lrrn3 Lrtm1 Ntrk2 Thbs2 Srpx2
0.0765554260865843	39	1083	1.50411299411226	GO:0098542 defense response to other organism	http://amigo.geneontology.org/amigo/term/GO:0098542	Blk Xcl1 Oasl2 Oas3 Oas2 Mfap4 Klre1 Ifi205 Ptk2b Gbp4 Gbp6 Gbp10 Gbp5 Ciita Gsn Cxcl9 Mbl1 Serpinb1a Raet1d Tgtp2 Htra1 C9 Aif1 Aqp4 Siglecg Cd207 Colec11 Endod1 Gbp2b Ifi209 Tril H2bc6 Tlr12 Ifi213 C7 Tlr5 Adamts5 Igtp Raet1e
0.0765762623547081	53	1574	1.40642136234727	GO:0048699 generation of neurons	http://amigo.geneontology.org/amigo/term/GO:0048699	Blk Lama2 Dct Tiam2 Epha7 Astn2 Lama1 Nrep Lrtm1 Sema5b Map1b Ntrk2 Irx1 Lamb1 Ednrb Nrp1 Prrx1 Ndn Lpar1 Gdf6 Cdc20 Olfm3 Hgf Ugdh Atp2b2 Mmp2 Bmp5 Syt1 Mmd2 Epha3 Adra2b Ptk2b Lst1 Racgap1 Ednra Ngfr Col3a1 Tnc Mfsd2a Gngt1 Mgll Gabrb3 Ripor2 Igsf10 Tsku Gas1 Ccnd1 Hspb1 Grip2 Ccr5 Hspa1b Stx1b Gdf2
0.0765762623547081	23	552	1.74033586818758	GO:0090066 regulation of anatomical structure size	http://amigo.geneontology.org/amigo/term/GO:0090066	Pfn4 Npr3 Gsn Sema5b Aqp4 Nrp1 Epha7 Rab3b Ednrb Ednra Mmp2 Map1b Adra2b Ptk2b Iqgap3 Grip2 Atp2b2 Mgll Cyp2j5 Gpx1 Pclo Ccr5 Neb
0.0772098506936005	4	33	5.06279525290932	GO:0022617 extracellular matrix disassembly	http://amigo.geneontology.org/amigo/term/GO:0022617	Lcp1 Fscn1 Adamts5 Ddr2
0.0776519163545855	12	223	2.24760865487903	GO:0003018 vascular process in circulatory system	http://amigo.geneontology.org/amigo/term/GO:0003018	Npr3 Ednrb Mfsd2a Ednra Mmp2 Pde3a Adra2b Grip2 Cyp2j5 Gpx1 Mgll Slc22a1
0.0776519163545855	12	223	2.24760865487903	GO:0031099 regeneration	http://amigo.geneontology.org/amigo/term/GO:0031099	Nrep Ccnd1 Lcp1 Rgn Hgf Mmp2 Map1b Sulf2 Prrx1 Tnc Gpx1 Igsf10
0.0782764723471122	11	196	2.34412586327307	GO:0019722 calcium-mediated signaling	http://amigo.geneontology.org/amigo/term/GO:0019722	Ccr3 Ccr7 Ncald Xcr1 Ccr5 Ednrb Rgn Siglecg Ntrk2 Ptk2b Igtp
0.078459068192905	22	522	1.76033972874146	GO:0010638 positive regulation of organelle organization	http://amigo.geneontology.org/amigo/term/GO:0010638	Nes Synpo Syt7 Syt1 Lpar1 Syt9 Spag5 Ncapg Aurkb Lcp1 Nrp1 Nek2 Gsn Fscn1 S100a10 Hrk Map1b Ptk2b Mapk15 Pla2g4a Igtp Hspa1b
0.0788113304036599	15	309	2.02757576876223	GO:0046942 carboxylic acid transport	http://amigo.geneontology.org/amigo/term/GO:0046942	Slc13a5 Abcb11 Slco1b2 Slco1a1 Slc13a2 Pla2g4a Cyp7a1 Folr2 Slc6a7 Slc22a30 Slc22a28 Ntrk2 Ces1f Ces1g Ces1e
0.0788113304036599	8	119	2.80793686295811	GO:0099565 chemical synaptic transmission postsynaptic	http://amigo.geneontology.org/amigo/term/GO:0099565	Chrna2 Chrna4 Ptk2b Stx1b Gabrb3 Ngfr Grip2 Pclo
0.0789745039958389	5	52	4.01615969581749	GO:1902622 regulation of neutrophil migration	http://amigo.geneontology.org/amigo/term/GO:1902622	Xcl1 Ccr7 Ripor2 Sell Ednra
0.0790473659314404	2	6	13.9226869455006	GO:0030046 parallel actin filament bundle assembly	http://amigo.geneontology.org/amigo/term/GO:0030046	Aif1 Fscn1
0.0790473659314404	2	6	13.9226869455006	GO:0060718 chorionic trophoblast cell differentiation	http://amigo.geneontology.org/amigo/term/GO:0060718	Htra1 E2f8
0.0790473659314404	2	6	13.9226869455006	GO:0070106 interleukin-27-mediated signaling pathway	http://amigo.geneontology.org/amigo/term/GO:0070106	Oas2 Oasl2
0.0790473659314404	2	6	13.9226869455006	GO:0071926 endocannabinoid signaling pathway	http://amigo.geneontology.org/amigo/term/GO:0071926	Abhd6 Mgll
0.0790473659314404	2	6	13.9226869455006	GO:1902463 protein localization to cell leading edge	http://amigo.geneontology.org/amigo/term/GO:1902463	Ednra Ripor2
0.0790473659314404	2	6	13.9226869455006	GO:1902617 response to fluoride	http://amigo.geneontology.org/amigo/term/GO:1902617	Col1a1 Pon1
0.0806767004624083	110	3704	1.2404121738702	GO:0048513 animal organ development	http://amigo.geneontology.org/amigo/term/GO:0048513	Col1a1 Lamb1 Sulf2 Blk Lama2 Rfx4 Dct Col5a2 Neb Cdx4 Cd3d Lama1 Hsd3b5 Crygn Adgrg6 Rai2 Ar Sema5b Nrp1 Ccr7 Ptgis Lgr5 Cenpf Fbn1 Mfsd2a Hgf Ednra Nkd1 Ccnd1 Gdf2 Htra1 Stc2 Asb2 Srd5a1 Gdf10 Lcp1 Cnmd Adamts5 Rgn Col3a1 Ddr2 Itga8 Col5a1 Mme Olfm3 Col1a2 Mgp Slco1b2 Atp2b2 Csrp3 Mmp2 Bmp5 Syt1 Ripor2 Lpar1 Gjc2 Tcf21 Kcnk3 Gdf6 Frem1 Ptk2b Gpx1 Tlr5 Gpc1 Pcdh18 Irx1 Esco2 Ednrb Agap2 Prrx1 Eph…
0.080714407193113	17	370	1.9190730654609	GO:0010639 negative regulation of organelle organization	http://amigo.geneontology.org/amigo/term/GO:0010639	Pfn4 Gsn Kntc1 Ckap2 Ttk Cdc20 Aurkb Ndc80 Top2a Tpx2 Hgf Chek1 Ccnb1 Dnai3 Map1b Gpx1 Kifc1
0.080714407193113	12	225	2.2276299112801	GO:0030595 leukocyte chemotaxis	http://amigo.geneontology.org/amigo/term/GO:0030595	Xcl1 Cxcl9 Ednrb Aif1 Ccr7 Ptk2b Ripor2 Cyp7b1 Hsd3b7 Sell Ednra Ccr3
0.080714407193113	12	225	2.2276299112801	GO:0045930 negative regulation of mitotic cell cycle	http://amigo.geneontology.org/amigo/term/GO:0045930	Kntc1 Chek2 Ttk Clspn Gas1 Cdc20 Aurkb Ndc80 Chek1 Ccnb1 Gjc2 Ccnd1
0.0808504027794639	8	120	2.78453738910013	GO:1901890 positive regulation of cell junction assembly	http://amigo.geneontology.org/amigo/term/GO:1901890	Lrrn1 Lrrn3 Lrtm1 Ntrk2 Thbs2 Nrp1 Srpx2 S100a10
0.0817223870013247	35	954	1.53237120469347	GO:0032101 regulation of response to external stimulus	http://amigo.geneontology.org/amigo/term/GO:0032101	Xcl1 Klre1 Sema5b Ifi205 Nrp1 Hgf Ctsc Serpinb1a Hspb1 Ccn4 Htra1 Ptgis Ednrb Aif1 Oas3 Ccr7 Lpar1 Ifi209 Adtrp Ptk2b Ifi213 Gpx1 Pbk Tnc Mgll Ripor2 Gbp4 Gbp5 Siglecg Sell Ednra Pla2g4a Igtp Ccr5 Raet1e
0.0817223870013247	3	18	6.96134347275032	GO:0040037 negative regulation of fibroblast growth factor receptor signaling pathway	http://amigo.geneontology.org/amigo/term/GO:0040037	Sulf2 Gpc1 Ngfr
0.0817223870013247	4	34	4.91388951017669	GO:0042178 xenobiotic catabolic process	http://amigo.geneontology.org/amigo/term/GO:0042178	Acaa1b Cyp1a2 Ugt2b1 Gsta2
0.0817223870013247	4	34	4.91388951017669	GO:0042832 defense response to protozoan	http://amigo.geneontology.org/amigo/term/GO:0042832	Gbp4 Gbp6 Gbp10 Tlr12
0.0817223870013247	3	18	6.96134347275032	GO:0045956 positive regulation of calcium ion-dependent exocytosis	http://amigo.geneontology.org/amigo/term/GO:0045956	Syt7 Syt1 Syt9
0.0817223870013247	3	18	6.96134347275032	GO:0071498 cellular response to fluid shear stress	http://amigo.geneontology.org/amigo/term/GO:0071498	Tfpi2 Mmp2 Ptk2b
0.0817223870013247	3	18	6.96134347275032	GO:1901160 primary amino compound metabolic process	http://amigo.geneontology.org/amigo/term/GO:1901160	Ddc Srd5a1 Atp2b2
0.0817223870013247	3	18	6.96134347275032	GO:1904355 positive regulation of telomere capping	http://amigo.geneontology.org/amigo/term/GO:1904355	Aurkb Nek2 Mapk15
0.0819031429701963	12	226	2.21777314176116	GO:0009612 response to mechanical stimulus	http://amigo.geneontology.org/amigo/term/GO:0009612	Col1a1 Col3a1 Ddr2 Csrp3 Mmp2 Chek1 Map1b Ptk2b Gsn Atp2b2 Ripor2 Ednra
0.0823659840380574	18	402	1.87021167924635	GO:0042060 wound healing	http://amigo.geneontology.org/amigo/term/GO:0042060	Blk S100a10 Syt7 Col1a1 Fbln1 Col3a1 Ddr2 Col5a1 Tfpi2 Pla2g4a Adtrp Adra2b Clec10a Ccn4 Abi3bp Tsku Gpx1 C9
0.0825088929737447	10	172	2.42837563002918	GO:1901991 negative regulation of mitotic cell cycle phase transition	http://amigo.geneontology.org/amigo/term/GO:1901991	Kntc1 Ttk Clspn Cdc20 Aurkb Ndc80 Chek1 Ccnb1 Gjc2 Ccnd1
0.0830979207084936	35	956	1.52916540719411	GO:0030334 regulation of cell migration	http://amigo.geneontology.org/amigo/term/GO:0030334	Xcl1 Arhgef39 Dock8 Sema5b Tnc Ngfr Col1a1 Lamb1 Hspb1 Lama2 Aif1 Nrp1 Glul Ddr2 Reck Hgf Mmp2 Lama1 Ccr7 Lpar1 Dnai3 Adtrp Ptk2b Mapk15 Gdf2 Abhd6 Col3a1 Srpx2 Ripor2 Igsf10 Ccn4 Fbln1 Sell Ednra Ccr5
0.0840607778909424	36	991	1.51730594360653	GO:0019725 cellular homeostasis	http://amigo.geneontology.org/amigo/term/GO:0019725	Stc2 Slc34a2 Atp2b2 Ccr3 Ccr7 Lpar1 Fpr1 Xcr1 Ccr5 Aqp4 Xcl1 Kcne3 Synpo Serpinb1a Mup12 Ednrb Rgn Cyp7a1 Cxcl9 Adcyap1r1 Ano1 Ednra Cib2 Marcksl1 Kcnk3 Ptk2b Gpx1 Hmgn3 Csrp3 Ngfr Mup11 Mup19 Mup18 Mup16 Mup9 Gdf2
0.0857353781267843	9	147	2.55722821447971	GO:0009411 response to UV	http://amigo.geneontology.org/amigo/term/GO:0009411	Aurkb Mme Mmp2 Mfap4 Opn1sw Gpx1 Ccnd1 Pbk Chek1
0.085919592336758	13	256	2.12103433935361	GO:0071560 cellular response to transforming growth factor beta stimulus	http://amigo.geneontology.org/amigo/term/GO:0071560	Nrep Tsku Htra1 Xcl1 Col1a1 Col3a1 Ddr2 Fbn1 Col1a2 Pmepa1 Pde3a Cilp Itga8
0.0862126785065073	12	228	2.19831899139484	GO:0050679 positive regulation of epithelial cell proliferation	http://amigo.geneontology.org/amigo/term/GO:0050679	Ar Prok1 Gdf2 Htra1 Glul Bmp5 Agap2 Ccnd1 Iqgap3 Ccr3 Cyp7b1 Gas1
0.0862126785065073	8	122	2.73888923518045	GO:0051261 protein depolymerization	http://amigo.geneontology.org/amigo/term/GO:0051261	Nes Gsn Ckap2 Nckap5 Kif18b Map1b Tpx2 Kif2c
0.0866063363984653	7	98	2.98343291689299	GO:0019217 regulation of fatty acid metabolic process	http://amigo.geneontology.org/amigo/term/GO:0019217	Rgn Cyp7a1 Fabp1 Abcb11 Mfsd2a Acacb Pla2g4a
0.0866063363984653	7	98	2.98343291689299	GO:0019319 hexose biosynthetic process	http://amigo.geneontology.org/amigo/term/GO:0019319	Mup12 Mup11 Mup19 Mup18 Mup16 Mup9 Car5a
0.0872830361256389	19	436	1.82016778874664	GO:0044772 mitotic cell cycle phase transition	http://amigo.geneontology.org/amigo/term/GO:0044772	Cenpf Kntc1 Fbxl21 Ttk Ccnb1 Clspn Ccnd1 Cdc20 Aurkb Ndc80 Nes Aif1 Ddr2 Chek2 Ush1c Chek1 Gjc2 Cenpe Iqgap3
0.087788783444371	12	229	2.1887193451442	GO:0007163 establishment or maintenance of cell polarity	http://amigo.geneontology.org/amigo/term/GO:0007163	Fscn1 Dock8 Ndc80 Gsn Kif2c Spag5 Kif26b Lama1 Ripor2 Map1b Ptk2b Ccr7
0.087788783444371	4	35	4.77349266702879	GO:0015721 bile acid and bile salt transport	http://amigo.geneontology.org/amigo/term/GO:0015721	Abcb11 Slco1b2 Slco1a1 Cyp7a1
0.087788783444371	35	961	1.52120929165199	GO:0045597 positive regulation of cell differentiation	http://amigo.geneontology.org/amigo/term/GO:0045597	Fndc5 Dct Tiam2 Pde3a Lamb1 Lama2 Lama1 Ccr7 Dnai3 Gdf6 Gdf2 Col1a1 Ccn4 Aspa Gdf10 Nrp1 Ddr2 Mme Mmd2 S100a10 Gjc2 Ar Map1b Adra2b Gpc1 Cxcl9 Abi3bp Zbtb7c Ngfr Grip2 Csrp3 Ripor2 Ntrk2 Ccr5 Hspa1b
0.087788783444371	4	35	4.77349266702879	GO:0051491 positive regulation of filopodium assembly	http://amigo.geneontology.org/amigo/term/GO:0051491	Nrp1 Fscn1 Ripor2 Ccr7
0.087788783444371	16	345	1.93706948806965	GO:0072001 renal system development	http://amigo.geneontology.org/amigo/term/GO:0072001	Sulf2 Ednra Rgn Cenpf Itga8 Fbn1 Mme Gdf6 Irx1 Lgr5 Ednrb Epha7 Hells Nrp1 Kif26b Tcf21
0.088662234355052	8	123	2.71662184302451	GO:0001704 formation of primary germ layer	http://amigo.geneontology.org/amigo/term/GO:0001704	Col6a1 Lamb1 Col5a2 Itga8 Col5a1 Mmp2 Sox7 Col8a1
0.088662234355052	8	123	2.71662184302451	GO:0019395 fatty acid oxidation	http://amigo.geneontology.org/amigo/term/GO:0019395	Acaa1b Eci3 Adh4 Crot Fabp1 Abcb11 Mfsd2a Acacb
0.089825520411248	7	99	2.95329723086377	GO:0015844 monoamine transport	http://amigo.geneontology.org/amigo/term/GO:0015844	Syt7 Syt1 Syt9 Rab3b Slc22a1 Mapk15 Chrna4
0.089825520411248	6	76	3.29747848709226	GO:0051965 positive regulation of synapse assembly	http://amigo.geneontology.org/amigo/term/GO:0051965	Lrrn1 Lrrn3 Lrtm1 Ntrk2 Thbs2 Srpx2
0.0915843901407109	19	439	1.80772928449553	GO:0009259 ribonucleotide metabolic process	http://amigo.geneontology.org/amigo/term/GO:0009259	Acly Acss2 Npr2 Acsm2 Acsm5 Nudt7 Acsm1 Acot11 Crot Elovl3 Elovl6 Gucy1a2 Acacb Atp2b2 Keg1 Sult2a8 Sult2a3 Sult2a1 Sult2a5
0.0915843901407109	13	259	2.09646637403291	GO:0090068 positive regulation of cell cycle process	http://amigo.geneontology.org/amigo/term/GO:0090068	Ccnd1 Aurkb Spag5 Racgap1 Ndc80 Aif1 Ddr2 Chek2 Ccnb1 Ncapg E2f8 Mapk15 Kif23
0.091601910775633	5	55	3.79709643968199	GO:0006695 cholesterol biosynthetic process	http://amigo.geneontology.org/amigo/term/GO:0006695	Cyp7a1 Idi1 Ces1f Ces1g Ces1e
0.091601910775633	8	124	2.69471360235496	GO:0031109 microtubule polymerization or depolymerization	http://amigo.geneontology.org/amigo/term/GO:0031109	Ckap2 Nckap5 Kif18b Map1b Tpx2 Kif2c Ska1 Hspa1b
0.091601910775633	5	55	3.79709643968199	GO:0051445 regulation of meiotic cell cycle	http://amigo.geneontology.org/amigo/term/GO:0051445	Ttk Pde3a Cdc20 Npr2 Mapk15
0.091601910775633	5	55	3.79709643968199	GO:1902653 secondary alcohol biosynthetic process	http://amigo.geneontology.org/amigo/term/GO:1902653	Cyp7a1 Idi1 Ces1f Ces1g Ces1e
0.0922383815077716	15	318	1.9701915488916	GO:0009416 response to light stimulus	http://amigo.geneontology.org/amigo/term/GO:0009416	Rgr Fbxl21 Opn1sw Aurkb Dct Mme Mmp2 Mfap4 Gpx1 Ccnd1 Sema5b Pbk Gngt1 Chek1 Synpo
0.0930180676439502	7	100	2.92376425855513	GO:0032611 interleukin-1 beta production	http://amigo.geneontology.org/amigo/term/GO:0032611	Serpinb1a Ifi205 Ccr7 Hspb1 Gbp5 Aqp4 Ccr5
0.0930180676439502	7	100	2.92376425855513	GO:0032651 regulation of interleukin-1 beta production	http://amigo.geneontology.org/amigo/term/GO:0032651	Serpinb1a Ifi205 Ccr7 Hspb1 Gbp5 Aqp4 Ccr5
0.093813548674304	20	472	1.76983308629245	GO:0072521 purine-containing compound metabolic process	http://amigo.geneontology.org/amigo/term/GO:0072521	Acly Acss2 Npr2 Acsm2 Acsm5 Nudt7 Acsm1 Acot11 Crot Oasl2 Elovl3 Elovl6 Gucy1a2 Acacb Atp2b2 Keg1 Sult2a8 Sult2a3 Sult2a1 Sult2a5
0.0940347331426399	4	36	4.64089564850021	GO:0010737 protein kinase A signaling	http://amigo.geneontology.org/amigo/term/GO:0010737	Lcp1 Ednra Spatc1l Fbn1
0.0940347331426399	4	36	4.64089564850021	GO:0071402 cellular response to lipoprotein particle stimulus	http://amigo.geneontology.org/amigo/term/GO:0071402	Adtrp Ces1f Ces1g Ces1e
0.0940347331426399	4	36	4.64089564850021	GO:2000406 positive regulation of T cell migration	http://amigo.geneontology.org/amigo/term/GO:2000406	Xcl1 Dock8 Aif1 Ccr7
0.095020120157698	2	7	11.933731667572	GO:0001955 blood vessel maturation	http://amigo.geneontology.org/amigo/term/GO:0001955	Reck Mmp2
0.095020120157698	2	7	11.933731667572	GO:0001957 intramembranous ossification	http://amigo.geneontology.org/amigo/term/GO:0001957	Col1a1 Mmp2
0.095020120157698	8	126	2.65194037057155	GO:0002040 sprouting angiogenesis	http://amigo.geneontology.org/amigo/term/GO:0002040	Reck Nrp1 Ngfr Glul E2f8 Adtrp Srpx2 Ptk2b
0.095020120157698	2	7	11.933731667572	GO:0002248 connective tissue replacement involved in inflammatory response wound healing	http://amigo.geneontology.org/amigo/term/GO:0002248	Clec10a Abi3bp
0.095020120157698	2	7	11.933731667572	GO:0006975 DNA damage induced protein phosphorylation	http://amigo.geneontology.org/amigo/term/GO:0006975	Chek2 Chek1
0.095020120157698	17	382	1.85878804769773	GO:0015711 organic anion transport	http://amigo.geneontology.org/amigo/term/GO:0015711	Slc13a5 Abcb11 Slco1b2 Slco1a1 Slc22a30 Slc22a28 Slc13a2 Pla2g4a Cyp7a1 Mfsd2a Folr2 Slc6a7 Slc22a7 Ntrk2 Ces1f Ces1g Ces1e
0.095020120157698	2	7	11.933731667572	GO:0015744 succinate transport	http://amigo.geneontology.org/amigo/term/GO:0015744	Slc13a2 Slc13a5
0.095020120157698	2	7	11.933731667572	GO:0016321 female meiosis chromosome segregation	http://amigo.geneontology.org/amigo/term/GO:0016321	Ttk Top2a
0.095020120157698	2	7	11.933731667572	GO:0018003 peptidyl-lysine N6-acetylation	http://amigo.geneontology.org/amigo/term/GO:0018003	Nat8f2 Nat8f1
0.095020120157698	2	7	11.933731667572	GO:0019367 fatty acid elongation saturated fatty acid	http://amigo.geneontology.org/amigo/term/GO:0019367	Elovl3 Elovl6
0.095020120157698	2	7	11.933731667572	GO:0019368 fatty acid elongation unsaturated fatty acid	http://amigo.geneontology.org/amigo/term/GO:0019368	Elovl3 Elovl6
0.095020120157698	2	7	11.933731667572	GO:0031999 negative regulation of fatty acid beta-oxidation	http://amigo.geneontology.org/amigo/term/GO:0031999	Mfsd2a Acacb
0.095020120157698	2	7	11.933731667572	GO:0032466 negative regulation of cytokinesis	http://amigo.geneontology.org/amigo/term/GO:0032466	E2f8 Aurkb
0.095020120157698	2	7	11.933731667572	GO:0034625 fatty acid elongation monounsaturated fatty acid	http://amigo.geneontology.org/amigo/term/GO:0034625	Elovl3 Elovl6
0.095020120157698	2	7	11.933731667572	GO:0034626 fatty acid elongation polyunsaturated fatty acid	http://amigo.geneontology.org/amigo/term/GO:0034626	Elovl3 Elovl6
0.095020120157698	2	7	11.933731667572	GO:0036072 direct ossification	http://amigo.geneontology.org/amigo/term/GO:0036072	Col1a1 Mmp2
0.095020120157698	2	7	11.933731667572	GO:0042482 positive regulation of odontogenesis	http://amigo.geneontology.org/amigo/term/GO:0042482	Ngfr Ednra
0.095020120157698	2	7	11.933731667572	GO:0042904 9-cis-retinoic acid biosynthetic process	http://amigo.geneontology.org/amigo/term/GO:0042904	Aldh1a1 Rdh16
0.095020120157698	2	7	11.933731667572	GO:0042905 9-cis-retinoic acid metabolic process	http://amigo.geneontology.org/amigo/term/GO:0042905	Aldh1a1 Rdh16
0.095020120157698	2	7	11.933731667572	GO:0044691 tooth eruption	http://amigo.geneontology.org/amigo/term/GO:0044691	Col1a1 Adamts5
0.095020120157698	2	7	11.933731667572	GO:0045112 integrin biosynthetic process	http://amigo.geneontology.org/amigo/term/GO:0045112	Col5a1 Ar
0.095020120157698	9	152	2.47310886531919	GO:0051053 negative regulation of DNA metabolic process	http://amigo.geneontology.org/amigo/term/GO:0051053	H1f4 H1f3 Rgn Chek1 Parpbp Gdf2 Aunip Ankle1 Mapk15
0.095020120157698	11	205	2.24121302049522	GO:0051216 cartilage development	http://amigo.geneontology.org/amigo/term/GO:0051216	Gdf2 Cnmd Mgp Bmp5 Gdf6 Prrx1 Col1a1 Ccn4 Sulf2 Col3a1 Serpinh1
0.095020120157698	11	205	2.24121302049522	GO:0051495 positive regulation of cytoskeleton organization	http://amigo.geneontology.org/amigo/term/GO:0051495	Nes Synpo Lpar1 Spag5 Nrp1 Gsn S100a10 Map1b Ptk2b Mapk15 Hspa1b
0.095020120157698	2	7	11.933731667572	GO:0052651 monoacylglycerol catabolic process	http://amigo.geneontology.org/amigo/term/GO:0052651	Abhd6 Mgll
0.095020120157698	2	7	11.933731667572	GO:0060406 positive regulation of penile erection	http://amigo.geneontology.org/amigo/term/GO:0060406	Ednrb Ar
0.095020120157698	2	7	11.933731667572	GO:0071422 succinate transmembrane transport	http://amigo.geneontology.org/amigo/term/GO:0071422	Slc13a2 Slc13a5
0.095020120157698	2	7	11.933731667572	GO:0090091 positive regulation of extracellular matrix disassembly	http://amigo.geneontology.org/amigo/term/GO:0090091	Fscn1 Ddr2
0.095020120157698	8	126	2.65194037057155	GO:1901655 cellular response to ketone	http://amigo.geneontology.org/amigo/term/GO:1901655	Ar Srd5a1 Ugt2b1 Mup11 Mup18 Mup12 Ugt3a2 Ugt3a1
0.095020120157698	2	7	11.933731667572	GO:1905832 positive regulation of spindle assembly	http://amigo.geneontology.org/amigo/term/GO:1905832	Spag5 Mapk15
0.095020120157698	2	7	11.933731667572	GO:2001293 malonyl-CoA metabolic process	http://amigo.geneontology.org/amigo/term/GO:2001293	Nudt7 Acacb
0.0951766252705253	14	292	2.00257825928434	GO:0031349 positive regulation of defense response	http://amigo.geneontology.org/amigo/term/GO:0031349	Klre1 Ifi205 Xcl1 Ctsc Ccn4 Ifi209 Ifi213 Ccr7 Gbp5 Ednra Pla2g4a Igtp Ccr5 Raet1e
0.0959972421311828	10	179	2.33341121991631	GO:0000075 cell cycle checkpoint signaling	http://amigo.geneontology.org/amigo/term/GO:0000075	Kntc1 Chek2 Ttk Clspn Cdc20 Aurkb Ndc80 Chek1 Ccnb1 Ccnd1
0.0972297245271081	8	127	2.63105895033083	GO:0009582 detection of abiotic stimulus	http://amigo.geneontology.org/amigo/term/GO:0009582	Rgr Opn1sw Csrp3 Ano1 Sema5b Ngfr Gngt1 Atp2b2
0.0972297245271081	3	20	6.26520912547528	GO:0048791 calcium ion-regulated exocytosis of neurotransmitter	http://amigo.geneontology.org/amigo/term/GO:0048791	Syt1 Syt7 Stx1b
0.0972297245271081	4	37	4.51546603637858	GO:1905144 response to acetylcholine	http://amigo.geneontology.org/amigo/term/GO:1905144	Ly6a Chrna4 Chrna2 Ednra
0.0972297245271081	3	20	6.26520912547528	GO:2001044 regulation of integrin-mediated signaling pathway	http://amigo.geneontology.org/amigo/term/GO:2001044	Lamb1 Lama2 Lama1
0.0973525197453271	16	353	1.89316989627204	GO:0042886 amide transport	http://amigo.geneontology.org/amigo/term/GO:0042886	Pltp Pclo Mup12 Blk Syt7 Glul Slco1b2 Ano1 Folr2 Syt9 Hmgn3 Mup11 Mup19 Mup18 Mup16 Mup9
0.0975954681893679	9	153	2.45694475508835	GO:0045471 response to ethanol	http://amigo.geneontology.org/amigo/term/GO:0045471	Abcb11 Car3 Cyp7a1 Adcyap1r1 Ugt2b1 Ptk2b Ccnd1 Unc79 Aldh1a1
0.0979089076164358	5	57	3.66386498565806	GO:0006956 complement activation	http://amigo.geneontology.org/amigo/term/GO:0006956	Mfap4 Mbl1 C9 Colec11 C7
0.0980853555895833	6	79	3.17225778505078	GO:0006749 glutathione metabolic process	http://amigo.geneontology.org/amigo/term/GO:0006749	Gsta2 Gpx1 Ethe1 Clic3 Nat8f2 Nat8f1
0.0980853555895833	10	180	2.32044782425011	GO:0071478 cellular response to radiation	http://amigo.geneontology.org/amigo/term/GO:0071478	Rgr Opn1sw Aurkb Mme Mmp2 Fignl1 Mfap4 Pbk Chek2 Chek1
0.0989147039665725	12	236	2.12379970355094	GO:0009636 response to toxic substance	http://amigo.geneontology.org/amigo/term/GO:0009636	Pon1 Adh4 Ddc Gjc2 Srd5a1 Trpm6 Map1b Fabp1 Gsta2 Gpx1 Cyp2f2 Aldh1a1
0.0992680134968566	7	103	2.83860607626712	GO:0002690 positive regulation of leukocyte chemotaxis	http://amigo.geneontology.org/amigo/term/GO:0002690	Xcl1 Aif1 Ccr7 Ripor2 Ptk2b Sell Ednra
0.0992680134968566	17	385	1.8443039849884	GO:0009306 protein secretion	http://amigo.geneontology.org/amigo/term/GO:0009306	Rab3b Pclo Mup12 Blk Rcn3 Syt7 Glul Ano1 Adtrp Syt9 Hmgn3 Ednrb Mup11 Mup19 Mup18 Mup16 Mup9
0.0992680134968566	7	103	2.83860607626712	GO:0033273 response to vitamin	http://amigo.geneontology.org/amigo/term/GO:0033273	Col1a1 Stc2 Lrat Folr2 Map1b Gpx1 Ccnd1
0.0992680134968566	51	1541	1.38233037161687	GO:0044093 positive regulation of molecular function	http://amigo.geneontology.org/amigo/term/GO:0044093	Lgr5 Tiam2 Xcl1 Ddr2 Epha7 Ralgps1 Clspn Dock8 Ntrk2 Ccr7 Spatc1l Lpar1 Hmgn3 Tnfaip8l3 Ngfr Pon1 Fbln1 Cdc20 Blk Rcn3 Aurkb Npr3 Dscc1 Rgn Afap1l2 Agap2 Nek2 Gsn Tpx2 Adcyap1r1 Ednra Card11 Mmd2 Ccnb1 S100a10 Cenpe Ar Kcnk3 Tnfsf15 Fabp1 Adra2b Ptk2b Sox7 Mapk15 Ccnd1 Ripor2 Serinc2 Fbn1 Csrp3 Kcne3 Igtp
0.0992680134968566	25	640	1.63156487642586	GO:0048598 embryonic morphogenesis	http://amigo.geneontology.org/amigo/term/GO:0048598	Col6a1 Lamb1 Col5a2 Itga8 Col5a1 Fbn1 Mmp2 Tcf21 Nat8f1 Sox7 Col8a1 Irx1 Prrx1 Bmp5 Lefty1 Ar Gas1 Aldh1a1 Asb2 Reck Ugdh Atp2b2 Ednra Ripor2 Nat8f2
0.0996465440691649	8	128	2.61050380228137	GO:0009581 detection of external stimulus	http://amigo.geneontology.org/amigo/term/GO:0009581	Rgr Opn1sw Csrp3 Ano1 Sema5b Ngfr Gngt1 Atp2b2
0.0997125368359315	22	543	1.69226029171831	GO:0002009 morphogenesis of an epithelium	http://amigo.geneontology.org/amigo/term/GO:0002009	Nkd1 Gdf2 Col5a1 Hgf Mmp2 Irx1 Lgr5 Nrp1 Epha7 Astn2 Ednra Bmp5 Ar Aldh1a1 Ngfr Asb2 Kif26b Tnc Lama1 Cyp7b1 Tcf21 Mgp
0.10070023194799	12	237	2.11483852336718	GO:0090276 regulation of peptide hormone secretion	http://amigo.geneontology.org/amigo/term/GO:0090276	Mup12 Blk Syt7 Glul Ano1 Syt9 Hmgn3 Mup11 Mup19 Mup18 Mup16 Mup9
0.100929649224452	17	386	1.83952599538998	GO:0035592 establishment of protein localization to extracellular region	http://amigo.geneontology.org/amigo/term/GO:0035592	Rab3b Pclo Mup12 Blk Rcn3 Syt7 Glul Ano1 Adtrp Syt9 Hmgn3 Ednrb Mup11 Mup19 Mup18 Mup16 Mup9
0.101715067560168	36	1014	1.4828897338403	GO:2000145 regulation of cell motility	http://amigo.geneontology.org/amigo/term/GO:2000145	Xcl1 Arhgef39 Dock8 Sema5b Tnc Ngfr Col1a1 Lamb1 Hspb1 Fbln1 Lama2 Rgn Aif1 Nrp1 Glul Ddr2 Reck Hgf Mmp2 Lama1 Ccr7 Lpar1 Dnai3 Adtrp Ptk2b Mapk15 Gdf2 Abhd6 Col3a1 Srpx2 Ripor2 Igsf10 Ccn4 Sell Ednra Ccr5
0.102255570620038	19	449	1.767468053215	GO:0019693 ribose phosphate metabolic process	http://amigo.geneontology.org/amigo/term/GO:0019693	Acly Acss2 Npr2 Acsm2 Acsm5 Nudt7 Acsm1 Acot11 Crot Elovl3 Elovl6 Gucy1a2 Acacb Atp2b2 Keg1 Sult2a8 Sult2a3 Sult2a1 Sult2a5
0.102885977793323	4	38	4.39663798278967	GO:0019432 triglyceride biosynthetic process	http://amigo.geneontology.org/amigo/term/GO:0019432	Mogat1 Rgn Mfsd2a Thrsp
0.102885977793323	7	104	2.81131178707224	GO:0042310 vasoconstriction	http://amigo.geneontology.org/amigo/term/GO:0042310	Ednrb Ednra Mmp2 Adra2b Grip2 Cyp2j5 Mgll
0.102885977793323	4	38	4.39663798278967	GO:0051968 positive regulation of synaptic transmission glutamatergic	http://amigo.geneontology.org/amigo/term/GO:0051968	Glul Ptk2b Ngfr Ntrk2
0.102885977793323	9	155	2.42524224211947	GO:0070507 regulation of microtubule cytoskeleton organization	http://amigo.geneontology.org/amigo/term/GO:0070507	Ckap2 Map1b Hspa1b Spag5 Tpx2 Ska1 Epha3 Mapk15 Ripor2
0.102885977793323	13	267	2.03365090215178	GO:0090092 regulation of transmembrane receptor protein serine/threonine kinase signaling pathway	http://amigo.geneontology.org/amigo/term/GO:0090092	Gdf10 Bmp5 Lefty1 Nrep Inhbe Tsku Gdf6 Gdf2 Htra1 Pmepa1 Cilp Itga8 Fbn1
0.105688533523124	3	21	5.96686583378599	GO:0010885 regulation of cholesterol storage	http://amigo.geneontology.org/amigo/term/GO:0010885	Ces1f Ces1g Ces1e
0.105688533523124	3	21	5.96686583378599	GO:0031643 positive regulation of myelination	http://amigo.geneontology.org/amigo/term/GO:0031643	Hgf Ngfr Ncmap
0.105688533523124	8	130	2.57034220532319	GO:0034440 lipid oxidation	http://amigo.geneontology.org/amigo/term/GO:0034440	Acaa1b Eci3 Adh4 Crot Fabp1 Abcb11 Mfsd2a Acacb
0.105688533523124	3	21	5.96686583378599	GO:0046068 cGMP metabolic process	http://amigo.geneontology.org/amigo/term/GO:0046068	Npr2 Gucy1a2 Atp2b2
0.105688533523124	3	21	5.96686583378599	GO:0051383 kinetochore organization	http://amigo.geneontology.org/amigo/term/GO:0051383	Kntc1 Ndc80 Cenpe
0.105688533523124	32	881	1.51711458202958	GO:0060341 regulation of cellular localization	http://amigo.geneontology.org/amigo/term/GO:0060341	Blk Gpc1 Aurkb Astn2 Gbp4 Mup12 Ngfr Spag5 Lcp1 Ndc80 Glul Gsn Cxcl9 Adcyap1r1 Ano1 Ar Epha3 Gas1 Mapk15 Hmgn3 Csrp3 Ednra Ripor2 Map1b Ptk2b Grip2 Xcl1 Mup11 Mup19 Mup18 Mup16 Mup9
0.105688533523124	3	21	5.96686583378599	GO:0060749 mammary gland alveolus development	http://amigo.geneontology.org/amigo/term/GO:0060749	Ccnd1 Agap2 Ar
0.105688533523124	3	21	5.96686583378599	GO:0061377 mammary gland lobule development	http://amigo.geneontology.org/amigo/term/GO:0061377	Ccnd1 Agap2 Ar
0.105688533523124	10	183	2.28240769598371	GO:0071674 mononuclear cell migration	http://amigo.geneontology.org/amigo/term/GO:0071674	Xcl1 Dock8 Asb2 Aif1 Ccr7 Adtrp Cyp7b1 Hsd3b7 Ptk2b Ripor2
0.105688533523124	3	21	5.96686583378599	GO:0140131 positive regulation of lymphocyte chemotaxis	http://amigo.geneontology.org/amigo/term/GO:0140131	Xcl1 Ptk2b Ccr7
0.105688533523124	6	81	3.09393043233347	GO:2000573 positive regulation of DNA biosynthetic process	http://amigo.geneontology.org/amigo/term/GO:2000573	Aurkb Dscc1 Nek2 Hgf Ptk2b Mapk15
0.106234996221569	22	548	1.67681996058949	GO:0051493 regulation of cytoskeleton organization	http://amigo.geneontology.org/amigo/term/GO:0051493	Nes Pfn4 Gsn Iqgap3 Ckap2 Synpo Map1b Hspa1b Lpar1 Spag5 Nrp1 Tpx2 Fscn1 Ska1 S100a10 Dnai3 Epha3 Ptk2b Mapk15 Kifc1 Ripor2 Neb
0.107637764416785	24	614	1.63262778514014	GO:0007423 sensory organ development	http://amigo.geneontology.org/amigo/term/GO:0007423	Lama1 Crygn Lgr5 Col5a2 Col5a1 Fbn1 Olfm3 Atp2b2 Kcnk3 Prrx1 Aldh1a1 Col8a1 Nrp1 Itga8 Mfsd2a Gngt1 Ednra Bmp5 Gabrb3 Ripor2 Tsku Gas1 Ntrk2 Nes
0.108546564738659	30	815	1.53747463201847	GO:0032989 cellular component morphogenesis	http://amigo.geneontology.org/amigo/term/GO:0032989	Lama2 Tiam2 Neb Epha7 Csrp3 Lama1 Ncmap Lrtm1 Sema5b Map1b Nrp1 Mup12 Syt1 Ednra Ngfr Nes Mfsd2a Ano1 Mgll Ndn Tsku Gas1 Gpc1 Ntrk2 Ccr5 Mup11 Mup19 Mup18 Mup16 Mup9
0.109739233412877	4	39	4.28390367553866	GO:0071634 regulation of transforming growth factor beta production	http://amigo.geneontology.org/amigo/term/GO:0071634	Lum Tsku Fbln1 Xcl1
0.109739233412877	4	39	4.28390367553866	GO:2000463 positive regulation of excitatory postsynaptic potential	http://amigo.geneontology.org/amigo/term/GO:2000463	Ptk2b Stx1b Ngfr Grip2
0.111166082384686	11	213	2.15703600564094	GO:1901888 regulation of cell junction assembly	http://amigo.geneontology.org/amigo/term/GO:1901888	Lrfn4 Epha7 Lrrn1 Lrrn3 Lrtm1 Ntrk2 Thbs2 Nrp1 Srpx2 S100a10 Epha3
0.111792741393844	2	8	10.4420152091255	GO:0002513 tolerance induction to self antigen	http://amigo.geneontology.org/amigo/term/GO:0002513	Blk Ccr7
0.111792741393844	12	242	2.07114351255381	GO:0002791 regulation of peptide secretion	http://amigo.geneontology.org/amigo/term/GO:0002791	Mup12 Blk Syt7 Glul Ano1 Syt9 Hmgn3 Mup11 Mup19 Mup18 Mup16 Mup9
0.111792741393844	41	1199	1.42826563327488	GO:0009628 response to abiotic stimulus	http://amigo.geneontology.org/amigo/term/GO:0009628	Col1a1 Hspb1 Rgr Mmp2 Fbxl21 Gucy1a2 Opn1sw Chek2 Ano1 Hspa1b Ptgis Stc2 Aurkb Dct Ciita Col3a1 Ddr2 Chrna4 Mme Gngt1 Csrp3 Chek1 Fignl1 Lpar1 Mfap4 Kcnk3 Map1b Fabp1 Ptk2b Gpx1 Ccnd1 Acot11 Sema5b Ngfr Pbk Gsn Atp2b2 Ednra Ripor2 Synpo Fndc1
0.111792741393844	2	8	10.4420152091255	GO:0015912 short-chain fatty acid transport	http://amigo.geneontology.org/amigo/term/GO:0015912	Slc22a30 Slc22a28
0.111792741393844	2	8	10.4420152091255	GO:0019048 modulation by virus of host process	http://amigo.geneontology.org/amigo/term/GO:0019048	Fbln1 Ccr5
0.111792741393844	2	8	10.4420152091255	GO:0034382 chylomicron remnant clearance	http://amigo.geneontology.org/amigo/term/GO:0034382	Ces1g Lipc
0.111792741393844	2	8	10.4420152091255	GO:0044003 modulation by symbiont of host process	http://amigo.geneontology.org/amigo/term/GO:0044003	Fbln1 Ccr5
0.111792741393844	14	301	1.94270050402334	GO:0045765 regulation of angiogenesis	http://amigo.geneontology.org/amigo/term/GO:0045765	Cnmd Thbs2 Prok1 Gdf2 Hspb1 Ptgis Glul Hgf Ccr3 Ptk2b Ccn6 Nrp1 Reck Ngfr
0.111792741393844	5	60	3.48067173637516	GO:0048247 lymphocyte chemotaxis	http://amigo.geneontology.org/amigo/term/GO:0048247	Xcl1 Cyp7b1 Hsd3b7 Ptk2b Ccr7
0.111792741393844	15	332	1.88711118237207	GO:0050727 regulation of inflammatory response	http://amigo.geneontology.org/amigo/term/GO:0050727	Xcl1 Hgf Ctsc Ccn4 Ptgis Ednrb Gpx1 Pbk Tnc Mgll Ccr7 Siglecg Ednra Pla2g4a Ccr5
0.111792741393844	28	751	1.55726458511592	GO:0051046 regulation of secretion	http://amigo.geneontology.org/amigo/term/GO:0051046	Rab3b Blk Syt7 Syt1 Syt9 S100a10 Chrna4 Pclo Mup12 Ednrb Glul Abcb11 Stx1b Ano1 Adtrp Hmgn3 Oas2 Cyp2j5 Pla2g4a Ces1f Ntrk2 Ces1g Ces1e Mup11 Mup19 Mup18 Mup16 Mup9
0.111792741393844	2	8	10.4420152091255	GO:0060385 axonogenesis involved in innervation	http://amigo.geneontology.org/amigo/term/GO:0060385	Nrp1 Ednra
0.111792741393844	2	8	10.4420152091255	GO:0060638 mesenchymal-epithelial cell signaling	http://amigo.geneontology.org/amigo/term/GO:0060638	Hgf Tnc
0.111792741393844	2	8	10.4420152091255	GO:0061438 renal system vasculature morphogenesis	http://amigo.geneontology.org/amigo/term/GO:0061438	Nrp1 Tcf21
0.111792741393844	2	8	10.4420152091255	GO:0061439 kidney vasculature morphogenesis	http://amigo.geneontology.org/amigo/term/GO:0061439	Nrp1 Tcf21
0.111792741393844	2	8	10.4420152091255	GO:0071493 cellular response to UV-B	http://amigo.geneontology.org/amigo/term/GO:0071493	Mme Mfap4
0.111792741393844	5	60	3.48067173637516	GO:0071622 regulation of granulocyte chemotaxis	http://amigo.geneontology.org/amigo/term/GO:0071622	Xcl1 Ccr7 Ripor2 Sell Ednra
0.111792741393844	2	8	10.4420152091255	GO:0071671 regulation of smooth muscle cell chemotaxis	http://amigo.geneontology.org/amigo/term/GO:0071671	Aif1 Lpar1
0.111792741393844	2	8	10.4420152091255	GO:0071830 triglyceride-rich lipoprotein particle clearance	http://amigo.geneontology.org/amigo/term/GO:0071830	Ces1g Lipc
0.111792741393844	2	8	10.4420152091255	GO:0072679 thymocyte migration	http://amigo.geneontology.org/amigo/term/GO:0072679	Xcl1 Ccr7
0.111792741393844	2	8	10.4420152091255	GO:1901299 negative regulation of hydrogen peroxide-mediated programmed cell death	http://amigo.geneontology.org/amigo/term/GO:1901299	Ddr2 Hgf
0.111792741393844	2	8	10.4420152091255	GO:1901993 regulation of meiotic cell cycle phase transition	http://amigo.geneontology.org/amigo/term/GO:1901993	Ttk Mapk15
0.111792741393844	2	8	10.4420152091255	GO:1903224 regulation of endodermal cell differentiation	http://amigo.geneontology.org/amigo/term/GO:1903224	Col5a2 Col5a1
0.112375630592686	4	40	4.17680608365019	GO:0006084 acetyl-CoA metabolic process	http://amigo.geneontology.org/amigo/term/GO:0006084	Acly Acss2 Nudt7 Acacb
0.112375630592686	3	22	5.69564465952299	GO:0006658 phosphatidylserine metabolic process	http://amigo.geneontology.org/amigo/term/GO:0006658	Serinc2 Mfsd2a Lipc
0.112375630592686	3	22	5.69564465952299	GO:0007620 copulation	http://amigo.geneontology.org/amigo/term/GO:0007620	Ednrb Ednra Ar
0.112375630592686	46	1381	1.39126053474228	GO:0010648 negative regulation of cell communication	http://amigo.geneontology.org/amigo/term/GO:0010648	Sulf2 Rfx4 Nkd1 Gpc1 Bank1 Pde3a Tsku C1ql4 Hspb1 Htra1 Hgf Lefty1 Tcf21 Gas1 Mup12 Fbln1 Amer2 Agap2 Rgs5 Chek2 Bmp5 Oas3 Ripor2 Pmepa1 Lpar1 Cilp Ar Rnf152 Ptk2b Gpx1 Siglecg Ngfr Cnmd Pbk Hells Abhd6 Nrp1 Fbn1 Mgll Fignl1 Cyp7b1 Mup11 Mup19 Mup18 Mup16 Mup9
0.112375630592686	8	133	2.5123645615941	GO:0010906 regulation of glucose metabolic process	http://amigo.geneontology.org/amigo/term/GO:0010906	Mup12 Rgn Acacb Mup11 Mup19 Mup18 Mup16 Mup9
0.112375630592686	4	40	4.17680608365019	GO:0014037 Schwann cell differentiation	http://amigo.geneontology.org/amigo/term/GO:0014037	Adgrg6 Ncmap Ntrk2 Gpc1
0.112375630592686	4	40	4.17680608365019	GO:0014046 dopamine secretion	http://amigo.geneontology.org/amigo/term/GO:0014046	Syt7 Syt1 Syt9 Chrna4
0.112375630592686	4	40	4.17680608365019	GO:0014059 regulation of dopamine secretion	http://amigo.geneontology.org/amigo/term/GO:0014059	Syt7 Syt1 Syt9 Chrna4
0.112375630592686	4	40	4.17680608365019	GO:0043687 post-translational protein modification	http://amigo.geneontology.org/amigo/term/GO:0043687	Esco2 Aurkb Dscc1 Igtp
0.112375630592686	21	522	1.68032428652594	GO:0044089 positive regulation of cellular component biogenesis	http://amigo.geneontology.org/amigo/term/GO:0044089	Synpo Lrrn1 Lrrn3 Lpar1 Lrtm1 Ntrk2 Spag5 Lcp1 Thbs2 Nrp1 Fscn1 Srpx2 S100a10 Hrk Map1b Ptk2b Gbp5 Ripor2 Mapk15 Hspa1b Ccr7
0.112375630592686	16	364	1.835958718088	GO:0045786 negative regulation of cell cycle	http://amigo.geneontology.org/amigo/term/GO:0045786	Kntc1 Chek2 Ttk Clspn Gas1 Cdc20 Aurkb Ndc80 Chek1 Nek2 Ccnb1 Gjc2 Ccnd1 Npr2 E2f8 Kifc1
0.112375630592686	36	1027	1.46411897771574	GO:0051336 regulation of hydrolase activity	http://amigo.geneontology.org/amigo/term/GO:0051336	Tiam2 Xcl1 Reck Oasl2 Oas3 Oas2 Ralgps1 Serpinb1a Dock8 Serpina9 Serpinh1 Ccr7 Epha7 Lpar1 Ntrk2 Hspa1b Ngfr Fbln1 Rcn3 Papln Rgn Gsn Iqgap3 Hgf Tfpi2 Adcyap1r1 Pde3a S100a10 Col6a3 Tnfsf15 Epha3 Fabp1 Ptk2b Sox7 Gpx1 Ripor2
0.112375630592686	3	22	5.69564465952299	GO:0060445 branching involved in salivary gland morphogenesis	http://amigo.geneontology.org/amigo/term/GO:0060445	Hgf Nrp1 Lama1
0.112375630592686	3	22	5.69564465952299	GO:0071404 cellular response to low-density lipoprotein particle stimulus	http://amigo.geneontology.org/amigo/term/GO:0071404	Ces1f Ces1g Ces1e
0.112375630592686	3	22	5.69564465952299	GO:0090231 regulation of spindle checkpoint	http://amigo.geneontology.org/amigo/term/GO:0090231	Aurkb Ndc80 Ccnb1
0.112375630592686	3	22	5.69564465952299	GO:0090266 regulation of mitotic cell cycle spindle assembly checkpoint	http://amigo.geneontology.org/amigo/term/GO:0090266	Aurkb Ndc80 Ccnb1
0.112375630592686	12	244	2.05416692638534	GO:1901988 negative regulation of cell cycle phase transition	http://amigo.geneontology.org/amigo/term/GO:1901988	Kntc1 Chek2 Ttk Clspn Cdc20 Aurkb Ndc80 Chek1 Ccnb1 Gjc2 Ccnd1 Gas1
0.112375630592686	3	22	5.69564465952299	GO:1903504 regulation of mitotic spindle checkpoint	http://amigo.geneontology.org/amigo/term/GO:1903504	Aurkb Ndc80 Ccnb1
0.113977800726304	15	334	1.87581111541176	GO:0001822 kidney development	http://amigo.geneontology.org/amigo/term/GO:0001822	Sulf2 Ednra Rgn Cenpf Itga8 Fbn1 Mme Gdf6 Irx1 Ednrb Epha7 Hells Nrp1 Kif26b Tcf21
0.114026718766198	5	61	3.42361154397557	GO:0016126 sterol biosynthetic process	http://amigo.geneontology.org/amigo/term/GO:0016126	Cyp7a1 Idi1 Ces1f Ces1g Ces1e
0.11478498545368	34	961	1.47774616903337	GO:0019637 organophosphate metabolic process	http://amigo.geneontology.org/amigo/term/GO:0019637	Acly Acss2 Npr2 Acsm2 Acsm5 Ido2 Nudt7 Acsm1 Acot11 Nmnat2 Pla2g4a Idi1 Crot Abhd6 Oasl2 Art2b Dgkh Pon1 Serinc2 Mfsd2a Adcyap1r1 Elovl3 Elovl6 Gucy1a2 Acacb Atp2b2 Ptk2b Keg1 Sult2a8 Lipc Abca8a Sult2a3 Sult2a1 Sult2a5
0.11478498545368	6	84	2.98343291689299	GO:0021675 nerve development	http://amigo.geneontology.org/amigo/term/GO:0021675	Lpar1 Sulf2 Ngfr Nrp1 Ednra Gabrb3
0.11478498545368	12	245	2.04578257158377	GO:0090087 regulation of peptide transport	http://amigo.geneontology.org/amigo/term/GO:0090087	Mup12 Blk Syt7 Glul Ano1 Syt9 Hmgn3 Mup11 Mup19 Mup18 Mup16 Mup9
0.11478498545368	8	134	2.49361557232847	GO:0120161 regulation of cold-induced thermogenesis	http://amigo.geneontology.org/amigo/term/GO:0120161	Npr3 Adamts5 Abhd6 Esrrg Acot11 Elovl3 Elovl6 Aldh1a1
0.115382562886242	46	1385	1.38724245377551	GO:0023057 negative regulation of signaling	http://amigo.geneontology.org/amigo/term/GO:0023057	Sulf2 Rfx4 Nkd1 Gpc1 Bank1 Pde3a Tsku C1ql4 Hspb1 Htra1 Hgf Lefty1 Tcf21 Gas1 Mup12 Fbln1 Amer2 Agap2 Rgs5 Chek2 Bmp5 Oas3 Ripor2 Pmepa1 Lpar1 Cilp Ar Rnf152 Ptk2b Gpx1 Siglecg Ngfr Cnmd Pbk Hells Abhd6 Nrp1 Fbn1 Mgll Fignl1 Cyp7b1 Mup11 Mup19 Mup18 Mup16 Mup9
0.116091505216015	9	161	2.33486054365539	GO:0007009 plasma membrane organization	http://amigo.geneontology.org/amigo/term/GO:0007009	Folr2 Tlcd2 S100a10 Syt7 Col5a1 Gsn Ar Csrp3 9130409I23Rik
0.116091505216015	60	1895	1.32247158321378	GO:0051049 regulation of transport	http://amigo.geneontology.org/amigo/term/GO:0051049	Rab3b Blk Syt7 Kcne3 Syt1 Mbl1 Gsg1l Syt9 Nkain2 Ccr7 S100a10 Chrna4 Ednra Pclo Gbp4 Mup12 Spag5 Pon1 Clic3 Pltp Lcp1 Ednrb Rgn Glul Abcb11 Gem Cxcl9 Adcyap1r1 Wdr54 Stx1b Ano1 Colec11 Gjc2 Kcnk3 Epha3 Gas1 Lipg Adtrp Ptk2b Mapk15 Hmgn3 Lrat Stc2 Atp2b2 Oas2 Cyp2j5 Map1b Pla2g4a Ces1f Abca8a Ntrk2 Ces1g Ces1e Fndc1 Xcl1 Mup11 Mup19 Mup18 Mup16 Mup9
0.116091505216015	50	1530	1.36496930838242	GO:0051247 positive regulation of protein metabolic process	http://amigo.geneontology.org/amigo/term/GO:0051247	Cdc20 Gdf10 Hgf Bmp5 Lefty1 Clspn Inhbe Gdf6 Gdf2 Hspa1b Aurkb Ccr7 Spatc1l Epha7 Ndn Ngfr Fbln1 Rcn3 Ednrb Rgn Afap1l2 Agap2 Nrp1 Ddr2 Gsn Tpx2 Chek2 Ctsc Nkd1 Bank1 Mmd2 Ccnb1 S100a10 Cenpe Spsb4 Tnfsf15 Adtrp Adra2b Ptk2b Sox7 Ccnd1 Iqgap3 Ntrk2 Aif1 Fbn1 Ednra Lrrn3 Mapk15 Fndc1 Igtp
0.116091505216015	14	305	1.91722246462632	GO:1901342 regulation of vasculature development	http://amigo.geneontology.org/amigo/term/GO:1901342	Cnmd Thbs2 Prok1 Gdf2 Hspb1 Ptgis Glul Hgf Ccr3 Ptk2b Ccn6 Nrp1 Reck Ngfr
0.116578831333936	21	525	1.67072243346008	GO:1901652 response to peptide	http://amigo.geneontology.org/amigo/term/GO:1901652	Ednra Mmp2 Ngfr Col1a1 Stc2 Srd5a1 Ednrb Ddr2 Fbn1 Slco1b2 Ano1 Ugt2b1 Map1b Mup11 Mup19 Mup18 Mup16 Mup9 Mup12 Col3a1 Csrp3
0.11682247639977	7	109	2.68235253078453	GO:0035249 synaptic transmission glutamatergic	http://amigo.geneontology.org/amigo/term/GO:0035249	Grik4 Grid1 Glul Ptk2b Syt1 Ngfr Ntrk2
0.118191033534056	8	135	2.47514434586678	GO:0106106 cold-induced thermogenesis	http://amigo.geneontology.org/amigo/term/GO:0106106	Npr3 Adamts5 Abhd6 Esrrg Acot11 Elovl3 Elovl6 Aldh1a1
0.119111639663673	28	759	1.54085072914632	GO:0001816 cytokine production	http://amigo.geneontology.org/amigo/term/GO:0001816	Sulf2 Afap1l2 Btnl9 Tril Serpinb1a Vtcn1 Ifi205 Ccr7 Hspb1 Xcl1 Hgf Klre1 Ccn4 Aif1 Oas3 Oas2 Card11 Gdf2 Tlr5 Gbp5 Col3a1 Lum Bank1 Tsku Gbp4 Fbln1 Aqp4 Ccr5
0.119111639663673	4	41	4.07493276453677	GO:0045940 positive regulation of steroid metabolic process	http://amigo.geneontology.org/amigo/term/GO:0045940	Cyp7a1 Ces1f Ces1g Ces1e
0.119111639663673	4	41	4.07493276453677	GO:0046320 regulation of fatty acid oxidation	http://amigo.geneontology.org/amigo/term/GO:0046320	Fabp1 Abcb11 Mfsd2a Acacb
0.119111639663673	5	62	3.3683920029437	GO:0048599 oocyte development	http://amigo.geneontology.org/amigo/term/GO:0048599	Pde3a Ptk2b Npr2 Ednra Ccnb1
0.119473144503801	15	337	1.85911250014103	GO:0015849 organic acid transport	http://amigo.geneontology.org/amigo/term/GO:0015849	Slc13a5 Abcb11 Slco1b2 Slco1a1 Fabp1 Slc38a11 Slc13a2 Crot Plin2 Slc6a7 Pla2g4a Cyp7a1 Mfsd2a Folr2 Ntrk2
0.120822707040042	32	897	1.49005345236127	GO:0002684 positive regulation of immune system process	http://amigo.geneontology.org/amigo/term/GO:0002684	Blk Icos Xcl1 H2-DMb2 Themis2 Btnl9 H2-Ob Mfap4 Fpr1 Klre1 Vtcn1 Dock8 Ifi205 C9 Ccr7 C7 Ctsc Mbl1 Aif1 Card11 Colec11 Ifi209 Blnk Ifi213 Ripor2 Pla2g4a Ptk2b Gbp5 Sell Ednra Igtp Raet1e
0.120899388180815	7	110	2.65796750777739	GO:0048477 oogenesis	http://amigo.geneontology.org/amigo/term/GO:0048477	Pde3a Paqr8 Ptk2b Lgr5 Npr2 Ednra Ccnb1
0.121631559280674	3	23	5.4480079351959	GO:0010866 regulation of triglyceride biosynthetic process	http://amigo.geneontology.org/amigo/term/GO:0010866	Rgn Mfsd2a Thrsp
0.121631559280674	3	23	5.4480079351959	GO:0010878 cholesterol storage	http://amigo.geneontology.org/amigo/term/GO:0010878	Ces1f Ces1g Ces1e
0.121631559280674	3	23	5.4480079351959	GO:0030539 male genitalia development	http://amigo.geneontology.org/amigo/term/GO:0030539	Srd5a1 Bmp5 Ar
0.121631559280674	3	23	5.4480079351959	GO:0035994 response to muscle stretch	http://amigo.geneontology.org/amigo/term/GO:0035994	Ddr2 Csrp3 Gsn
0.121631559280674	3	23	5.4480079351959	GO:0042359 vitamin D metabolic process	http://amigo.geneontology.org/amigo/term/GO:0042359	Cyp3a44 Cyp3a41a Cyp3a41b
0.121631559280674	3	23	5.4480079351959	GO:0042474 middle ear morphogenesis	http://amigo.geneontology.org/amigo/term/GO:0042474	Prrx1 Ednra Gas1
0.121631559280674	3	23	5.4480079351959	GO:0043567 regulation of insulin-like growth factor receptor signaling pathway	http://amigo.geneontology.org/amigo/term/GO:0043567	Bmp5 Cilp Ar
0.122749337743327	21	529	1.65808937158136	GO:0051960 regulation of nervous system development	http://amigo.geneontology.org/amigo/term/GO:0051960	Dct Tiam2 Sema5b Nrp1 Epha7 Ctsc Lrrn1 Lrrn3 S100a10 Lrtm1 Ntrk2 Aspa Thbs2 Mme Hgf Srpx2 Gjc2 Ncmap Map1b Ngfr Ccr5
0.123789409291457	47	1430	1.3727964051158	GO:0002682 regulation of immune system process	http://amigo.geneontology.org/amigo/term/GO:0002682	Blk Icos Xcl1 H2-DMb2 Themis2 Bank1 Btnl9 H2-Ob Mfap4 Tril Fpr1 Klre1 Vtcn1 Dock8 Ifi205 Tlr12 C9 Ccr7 C7 Fbn1 Ctsc Mbl1 Serpinb1a Aif1 Col3a1 Oas3 Card11 Colec11 Ifi209 Adtrp Ptk2b Blnk Lst1 Ifi213 Tlr5 Siglecg Gpx1 Ripor2 Phf11a Pla2g4a Gbp5 Hspb1 Sell Ednra H4c12 Igtp Raet1e
0.124226471684928	5	63	3.31492546321444	GO:0032731 positive regulation of interleukin-1 beta production	http://amigo.geneontology.org/amigo/term/GO:0032731	Ifi205 Ccr7 Hspb1 Gbp5 Ccr5
0.124226471684928	5	63	3.31492546321444	GO:0097006 regulation of plasma lipoprotein particle levels	http://amigo.geneontology.org/amigo/term/GO:0097006	Pltp Lipc Lipg Mfsd2a Ces1g
0.124372895659811	21	530	1.65496090106894	GO:0044770 cell cycle phase transition	http://amigo.geneontology.org/amigo/term/GO:0044770	Cenpf Kntc1 Chek2 Fbxl21 Ttk Ccnb1 Clspn Ccnd1 Cdc20 Aurkb Ndc80 Chek1 Nes Aif1 Ddr2 Ush1c Gjc2 Cenpe Iqgap3 Mapk15 Gas1
0.12571688599446	10	192	2.17541983523447	GO:0071897 DNA biosynthetic process	http://amigo.geneontology.org/amigo/term/GO:0071897	Aurkb Dscc1 Rgn Dntt Nek2 Hgf Chek1 Ptk2b Mapk15 Gdf2
0.125837579597427	4	42	3.97791055585732	GO:0046461 neutral lipid catabolic process	http://amigo.geneontology.org/amigo/term/GO:0046461	Abhd6 Lipc Lipg Mgll
0.125837579597427	4	42	3.97791055585732	GO:0046464 acylglycerol catabolic process	http://amigo.geneontology.org/amigo/term/GO:0046464	Abhd6 Lipc Lipg Mgll
0.125837579597427	4	42	3.97791055585732	GO:0090181 regulation of cholesterol metabolic process	http://amigo.geneontology.org/amigo/term/GO:0090181	Cyp7a1 Ces1f Ces1g Ces1e
0.125838744633009	21	531	1.65184421387296	GO:1905114 cell surface receptor signaling pathway involved in cell-cell signaling	http://amigo.geneontology.org/amigo/term/GO:1905114	Sulf2 Amer2 Nkd1 Reck Tsku Ccnd1 Col1a1 Ccn4 Lgr5 Chrna2 Chrna4 Ptk2b Sox7 Ednrb Stx1b Ednra Gabrb3 Ngfr Cmah Grip2 Pclo
0.126185805471525	12	250	2.00486692015209	GO:1901654 response to ketone	http://amigo.geneontology.org/amigo/term/GO:1901654	Hsd3b5 Ar Srd5a1 Ugt2b1 Slco1a1 Ccnd1 Mup11 Mup18 Mup12 Ugt3a2 Ugt3a1 Ccr7
0.127919682406268	2	9	9.28179129700042	GO:0002399 MHC class II protein complex assembly	http://amigo.geneontology.org/amigo/term/GO:0002399	H2-DMb2 H2-Ob
0.127919682406268	2	9	9.28179129700042	GO:0002503 peptide antigen assembly with MHC class II protein complex	http://amigo.geneontology.org/amigo/term/GO:0002503	H2-DMb2 H2-Ob
0.127919682406268	2	9	9.28179129700042	GO:0006707 cholesterol catabolic process	http://amigo.geneontology.org/amigo/term/GO:0006707	Cyp7a1 Hsd3b7
0.127919682406268	2	9	9.28179129700042	GO:0009650 UV protection	http://amigo.geneontology.org/amigo/term/GO:0009650	Mfap4 Gpx1
0.127919682406268	2	9	9.28179129700042	GO:0014891 striated muscle atrophy	http://amigo.geneontology.org/amigo/term/GO:0014891	Gsn Asb2
0.127919682406268	2	9	9.28179129700042	GO:0016127 sterol catabolic process	http://amigo.geneontology.org/amigo/term/GO:0016127	Cyp7a1 Hsd3b7
0.127919682406268	2	9	9.28179129700042	GO:0038171 cannabinoid signaling pathway	http://amigo.geneontology.org/amigo/term/GO:0038171	Abhd6 Mgll
0.127919682406268	2	9	9.28179129700042	GO:0042747 circadian sleep/wake cycle REM sleep	http://amigo.geneontology.org/amigo/term/GO:0042747	Srd5a1 Gabrb3
0.127919682406268	2	9	9.28179129700042	GO:0043569 negative regulation of insulin-like growth factor receptor signaling pathway	http://amigo.geneontology.org/amigo/term/GO:0043569	Bmp5 Cilp
0.127919682406268	70	2283	1.28066765595932	GO:0050790 regulation of catalytic activity	http://amigo.geneontology.org/amigo/term/GO:0050790	Lgr5 Tiam2 Xcl1 Ddr2 Epha7 Reck Oasl2 Oas3 Oas2 Ralgps1 Ccnb1 Clspn Serpinb1a Dock8 Ntrk2 Serpina9 Ccnd1 Serpinh1 Ccr7 Hspb1 Spatc1l Hgf Lpar1 Acacb Tnfaip8l3 Hspa1b Ngfr Nes Fbln1 Cdc20 Rcn3 Aurkb Papln Npr3 Dscc1 Racgap1 Rgn Afap1l2 Agap2 Nrp1 Nek2 Rgs5 Gsn Tpx2 Iqgap3 Depdc1a Tfpi2 Adcyap1r1 Mmd2 Pde3a S100a10 Cenpe Col6a3 Tnfsf15 Arhgef39 Epha3 Fabp1 Adra2b Ptk2b Obscn Sox7 Mapk15 Gpx1 Ugt1a9…
0.127919682406268	7	112	2.61050380228137	GO:0060079 excitatory postsynaptic potential	http://amigo.geneontology.org/amigo/term/GO:0060079	Chrna2 Chrna4 Ptk2b Stx1b Ngfr Grip2 Pclo
0.127919682406268	2	9	9.28179129700042	GO:0060405 regulation of penile erection	http://amigo.geneontology.org/amigo/term/GO:0060405	Ednrb Ar
0.127919682406268	2	9	9.28179129700042	GO:0061669 spontaneous neurotransmitter secretion	http://amigo.geneontology.org/amigo/term/GO:0061669	Stx1b Syt1
0.127919682406268	6	87	2.88055591975875	GO:0140029 exocytic process	http://amigo.geneontology.org/amigo/term/GO:0140029	Rab3b Stx1b Syt7 Syt1 Syt9 Pclo
0.13013768443025	9	166	2.26453341884649	GO:0035296 regulation of tube diameter	http://amigo.geneontology.org/amigo/term/GO:0035296	Npr3 Ednrb Ednra Mmp2 Adra2b Grip2 Cyp2j5 Gpx1 Mgll
0.13013768443025	9	166	2.26453341884649	GO:0097746 blood vessel diameter maintenance	http://amigo.geneontology.org/amigo/term/GO:0097746	Npr3 Ednrb Ednra Mmp2 Adra2b Grip2 Cyp2j5 Gpx1 Mgll
0.130838319386026	6	88	2.84782232976149	GO:0006112 energy reserve metabolic process	http://amigo.geneontology.org/amigo/term/GO:0006112	Mup12 Mup11 Mup19 Mup18 Mup16 Mup9
0.130838319386026	7	113	2.58740199872136	GO:0007088 regulation of mitotic nuclear division	http://amigo.geneontology.org/amigo/term/GO:0007088	Kntc1 Ttk Cdc20 Aurkb Ndc80 Chek1 Ccnb1
0.130838319386026	27	735	1.53433692868782	GO:0008285 negative regulation of cell population proliferation	http://amigo.geneontology.org/amigo/term/GO:0008285	Blk Cnmd C1ql4 Dpt Ngfr Fbln1 Npr3 Rgn Aif1 Bmp5 Ndn Zbtb7c Ar Vtcn1 Ptk2b Ccn6 Sox7 Gdf2 Lst1 Ptgds Lefty1 Abi3bp Gas1 Rgs5 Ripor2 Ccr5 Xcl1
0.130838319386026	3	24	5.22100760456274	GO:0034368 protein-lipid complex remodeling	http://amigo.geneontology.org/amigo/term/GO:0034368	Pltp Lipc Lipg
0.130838319386026	3	24	5.22100760456274	GO:0034369 plasma lipoprotein particle remodeling	http://amigo.geneontology.org/amigo/term/GO:0034369	Pltp Lipc Lipg
0.130838319386026	41	1223	1.40023752599884	GO:0048666 neuron development	http://amigo.geneontology.org/amigo/term/GO:0048666	Blk Lama2 Tiam2 Epha7 Lama1 Nrep Lrtm1 Sema5b Map1b Ntrk2 Lamb1 Ednrb Nrp1 Lpar1 Cdc20 Olfm3 Hgf Ugdh Mmp2 Bmp5 Ndn Syt1 Epha3 Ptk2b Lst1 Ednra Ngfr Prrx1 Tnc Mfsd2a Gngt1 Atp2b2 Mgll Gabrb3 Ripor2 Tsku Gas1 Hspb1 Grip2 Ccr5 Stx1b
0.132461109432566	60	1916	1.3079768529176	GO:0016310 phosphorylation	http://amigo.geneontology.org/amigo/term/GO:0016310	Stk32c Gdf10 Ddr2 Epha7 Hgf Chek1 Bmp5 Dgkh Melk Ttk Lefty1 Ccnb1 Clspn Inhbe Gdf6 Ntrk2 Ccnd1 Gdf2 Aurkb Ccr7 Hspb1 Spatc1l Nek2 Chek2 Lama1 Ptk2b Obscn Tnfaip8l3 Gbp4 Fbln1 Blk Pbk Ednrb Ciita Rgn Trpm6 Afap1l2 Agap2 Nrp1 Tpx2 Npr2 Srpx2 Bank1 Pmepa1 Mmd2 Gjc2 Cenpe Ar Tnfsf15 Epha3 Adtrp Adra2b Mapk15 Iqgap3 Ednra Aif1 Fbn1 Lrrn3 Fndc1 Igtp
0.133314650545454	9	167	2.25097333849411	GO:0035150 regulation of tube size	http://amigo.geneontology.org/amigo/term/GO:0035150	Npr3 Ednrb Ednra Mmp2 Adra2b Grip2 Cyp2j5 Gpx1 Mgll
0.133740894809347	52	1623	1.33822499291318	GO:0048585 negative regulation of response to stimulus	http://amigo.geneontology.org/amigo/term/GO:0048585	Sulf2 Rfx4 Nkd1 Gpc1 Bank1 Pde3a Tsku Sema5b C1ql4 Hspb1 Htra1 Nrp1 Hgf Lefty1 Tcf21 Gas1 Mup12 Fbln1 Ptgis Amer2 Aif1 Agap2 Col3a1 Ddr2 Rgs5 Chek2 Bmp5 Oas3 Parpbp Ripor2 Pmepa1 Lpar1 Cilp Ar Rnf152 Adtrp Gpx1 Aunip Siglecg Ngfr Cnmd Pbk Hells Fbn1 Fignl1 Cyp7b1 Klre1 Mup11 Mup19 Mup18 Mup16 Mup9
0.135834743701643	7	114	2.56470548996064	GO:0045666 positive regulation of neuron differentiation	http://amigo.geneontology.org/amigo/term/GO:0045666	Gdf6 Mmd2 Map1b Adra2b Ngfr Ccr5 Hspa1b
0.139177243521379	8	141	2.3698190545533	GO:0045089 positive regulation of innate immune response	http://amigo.geneontology.org/amigo/term/GO:0045089	Klre1 Ifi205 Xcl1 Ifi209 Ifi213 Gbp5 Igtp Raet1e
0.140652050315264	10	197	2.12020613383258	GO:0006109 regulation of carbohydrate metabolic process	http://amigo.geneontology.org/amigo/term/GO:0006109	Mup12 Rgn Adcyap1r1 Acacb Ptk2b Mup11 Mup19 Mup18 Mup16 Mup9
0.140652050315264	14	316	1.85048370794629	GO:0015833 peptide transport	http://amigo.geneontology.org/amigo/term/GO:0015833	Pclo Mup12 Blk Syt7 Glul Slco1b2 Ano1 Syt9 Hmgn3 Mup11 Mup19 Mup18 Mup16 Mup9
0.140652050315264	4	44	3.79709643968199	GO:0045910 negative regulation of DNA recombination	http://amigo.geneontology.org/amigo/term/GO:0045910	H1f4 H1f3 Parpbp Ankle1
0.140652050315264	4	44	3.79709643968199	GO:0085029 extracellular matrix assembly	http://amigo.geneontology.org/amigo/term/GO:0085029	Lamb1 Mfap4 Col3a1 Col1a2
0.141431650801949	5	66	3.16424703306833	GO:0072678 T cell migration	http://amigo.geneontology.org/amigo/term/GO:0072678	Xcl1 Dock8 Aif1 Ripor2 Ccr7
0.142066861350689	13	286	1.898548219841	GO:0030072 peptide hormone secretion	http://amigo.geneontology.org/amigo/term/GO:0030072	Pclo Mup12 Blk Syt7 Glul Ano1 Syt9 Hmgn3 Mup11 Mup19 Mup18 Mup16 Mup9
0.143416365903783	3	25	5.01216730038023	GO:0035337 fatty-acyl-CoA metabolic process	http://amigo.geneontology.org/amigo/term/GO:0035337	Nudt7 Elovl3 Elovl6
0.143416365903783	20	508	1.64441184395677	GO:0050804 modulation of chemical synaptic transmission	http://amigo.geneontology.org/amigo/term/GO:0050804	Grik4 Grid1 Cdc20 Syt7 Chrna4 Glul Syt1 Map1b Ptk2b Mme Stx1b Lama2 Abhd6 Atp2b2 Mgll Synpo Ntrk2 Ngfr Grip2 Pclo
0.143932319616845	10	198	2.10949802204555	GO:0007568 aging	http://amigo.geneontology.org/amigo/term/GO:0007568	Ifi27l2a Ddc Ednrb Ciita Rgn Mme Ctsc Mmp2 Gpx1 Ednra
0.145702446494685	20	509	1.64118117235764	GO:0099177 regulation of trans-synaptic signaling	http://amigo.geneontology.org/amigo/term/GO:0099177	Abhd6 Grik4 Grid1 Cdc20 Syt7 Chrna4 Glul Syt1 Map1b Ptk2b Mme Stx1b Lama2 Atp2b2 Mgll Synpo Ntrk2 Ngfr Grip2 Pclo
0.146045026020443	15	349	1.7951888611677	GO:0040013 negative regulation of locomotion	http://amigo.geneontology.org/amigo/term/GO:0040013	Sema5b Nrp1 Ngfr Fbln1 Rgn Aif1 Reck Dnai3 Adtrp Mapk15 Gdf2 Abhd6 Col3a1 Ripor2 Ccr5
0.147629051716628	20	510	1.6379631700589	GO:0006874 cellular calcium ion homeostasis	http://amigo.geneontology.org/amigo/term/GO:0006874	Stc2 Atp2b2 Ccr3 Ccr7 Lpar1 Fpr1 Xcr1 Ccr5 Xcl1 Synpo Ednrb Rgn Cxcl9 Adcyap1r1 Ednra Cib2 Marcksl1 Kcnk3 Ptk2b Csrp3
0.147629051716628	20	510	1.6379631700589	GO:0048732 gland development	http://amigo.geneontology.org/amigo/term/GO:0048732	Hgf Ar Ccnd1 Srd5a1 Rgn Slco1b2 Mmp2 Tcf21 Gpx1 Agap2 Nrp1 Sulf2 Iqgap3 Tnc Atp2b2 Ednra Oas2 Lama1 Cyp7b1 E2f8
0.147629051716628	8	143	2.33667473211199	GO:0051224 negative regulation of protein transport	http://amigo.geneontology.org/amigo/term/GO:0051224	Gbp4 Mup12 Adtrp Mup11 Mup19 Mup18 Mup16 Mup9
0.147820507040979	17	413	1.7192664266841	GO:0051480 regulation of cytosolic calcium ion concentration	http://amigo.geneontology.org/amigo/term/GO:0051480	Atp2b2 Ccr3 Ccr7 Lpar1 Fpr1 Xcr1 Ccr5 Xcl1 Synpo Ednrb Cxcl9 Adcyap1r1 Cib2 Marcksl1 Kcnk3 Ptk2b Ednra
0.148026143481742	27	745	1.51374180212826	GO:0048589 developmental growth	http://amigo.geneontology.org/amigo/term/GO:0048589	Sema5b Nrp1 Epha7 Syt1 Map1b Ar Stc2 Unc79 Col14a1 Col3a1 Kif26b Ddr2 Mfsd2a Ednra Nkd1 Chek1 Mgll Ndn Odad3 Acacb Gas1 Gpx1 Ccn4 Tnc Igsf10 Ccnb1 Ccr5
0.149331516272352	2	10	8.35361216730038	GO:0002246 wound healing involved in inflammatory response	http://amigo.geneontology.org/amigo/term/GO:0002246	Clec10a Abi3bp
0.149331516272352	2	10	8.35361216730038	GO:0031620 regulation of fever generation	http://amigo.geneontology.org/amigo/term/GO:0031620	Ednrb Ccr5
0.149331516272352	2	10	8.35361216730038	GO:0032224 positive regulation of synaptic transmission cholinergic	http://amigo.geneontology.org/amigo/term/GO:0032224	Lama2 Ngfr
0.149331516272352	2	10	8.35361216730038	GO:0035338 long-chain fatty-acyl-CoA biosynthetic process	http://amigo.geneontology.org/amigo/term/GO:0035338	Elovl3 Elovl6
0.149331516272352	2	10	8.35361216730038	GO:0044341 sodium-dependent phosphate transport	http://amigo.geneontology.org/amigo/term/GO:0044341	Slc34a2 Stc2
0.149331516272352	2	10	8.35361216730038	GO:0051593 response to folic acid	http://amigo.geneontology.org/amigo/term/GO:0051593	Folr2 Gpx1
0.149331516272352	2	10	8.35361216730038	GO:0061299 retina vasculature morphogenesis in camera-type eye	http://amigo.geneontology.org/amigo/term/GO:0061299	Nrp1 Lama1
0.149331516272352	2	10	8.35361216730038	GO:0071670 smooth muscle cell chemotaxis	http://amigo.geneontology.org/amigo/term/GO:0071670	Aif1 Lpar1
0.149331516272352	2	10	8.35361216730038	GO:0110095 cellular detoxification of aldehyde	http://amigo.geneontology.org/amigo/term/GO:0110095	Adh4 Aldh1a1
0.149331516272352	2	10	8.35361216730038	GO:1903430 negative regulation of cell maturation	http://amigo.geneontology.org/amigo/term/GO:1903430	Ednrb Npr2
0.149331516272352	2	10	8.35361216730038	GO:2000563 positive regulation of CD4-positive alpha-beta T cell proliferation	http://amigo.geneontology.org/amigo/term/GO:2000563	Xcl1 Card11
0.150061675082623	8	144	2.32044782425011	GO:0051783 regulation of nuclear division	http://amigo.geneontology.org/amigo/term/GO:0051783	Kntc1 Ttk Cdc20 Aurkb Ndc80 Pde3a Chek1 Ccnb1
0.152191670097441	6	92	2.72400396759795	GO:0001656 metanephros development	http://amigo.geneontology.org/amigo/term/GO:0001656	Fbn1 Gdf6 Irx1 Itga8 Kif26b Tcf21
0.152191670097441	11	230	1.99760290957183	GO:0006006 glucose metabolic process	http://amigo.geneontology.org/amigo/term/GO:0006006	Mup12 Rgn Acacb Fbn1 Mup11 Mup19 Mup18 Mup16 Mup9 Car5a Gdf2
0.152191670097441	3	26	4.81939163498099	GO:0019835 cytolysis	http://amigo.geneontology.org/amigo/term/GO:0019835	C9 Mmd2 C7
0.152191670097441	3	26	4.81939163498099	GO:0034367 protein-containing complex remodeling	http://amigo.geneontology.org/amigo/term/GO:0034367	Pltp Lipc Lipg
0.152191670097441	36	1062	1.41586646903396	GO:0040012 regulation of locomotion	http://amigo.geneontology.org/amigo/term/GO:0040012	Xcl1 Arhgef39 Dock8 Sema5b Tnc Nrp1 Ngfr Col1a1 Lamb1 Hspb1 Fbln1 Lama2 Rgn Aif1 Glul Ddr2 Reck Hgf Mmp2 Lama1 Ccr7 Lpar1 Dnai3 Adtrp Ptk2b Mapk15 Gdf2 Abhd6 Col3a1 Srpx2 Ripor2 Igsf10 Ccn4 Sell Ednra Ccr5
0.152191670097441	3	26	4.81939163498099	GO:0043129 surfactant homeostasis	http://amigo.geneontology.org/amigo/term/GO:0043129	Mbl1 Rcn3 Pla2g4a
0.152191670097441	3	26	4.81939163498099	GO:0045061 thymic T cell selection	http://amigo.geneontology.org/amigo/term/GO:0045061	Cd3d Card11 Ccr7
0.152191670097441	5	68	3.07118094386043	GO:0046503 glycerolipid catabolic process	http://amigo.geneontology.org/amigo/term/GO:0046503	Abhd6 Lipc Lipg Pla2g4a Mgll
0.152191670097441	12	260	1.9277566539924	GO:0050803 regulation of synapse structure or activity	http://amigo.geneontology.org/amigo/term/GO:0050803	Lrfn4 Cdc20 Epha7 Lrrn1 Lrrn3 Lrtm1 Ntrk2 Tuba1a Thbs2 Srpx2 Sparcl1 Stx1b
0.152191670097441	3	26	4.81939163498099	GO:0051984 positive regulation of chromosome segregation	http://amigo.geneontology.org/amigo/term/GO:0051984	Aurkb Ccnb1 Ncapg
0.152191670097441	3	26	4.81939163498099	GO:0061162 establishment of monopolar cell polarity	http://amigo.geneontology.org/amigo/term/GO:0061162	Fscn1 Lama1 Map1b
0.152191670097441	34	992	1.43156660125107	GO:1902533 positive regulation of intracellular signal transduction	http://amigo.geneontology.org/amigo/term/GO:1902533	Xcl1 Card11 Ntrk2 Aurkb Ccr7 Col3a1 Hgf Lpar1 Prok1 Tnfaip8l3 Mup12 Ndc80 Agap2 Ddr2 Npr2 Adcyap1r1 Mmd2 Adra2b Ptk2b Nrp1 Iqgap3 Bank1 Gucy1a2 Ar Gdf6 Gpx1 Spatc1l Ngfr Ednra Mup11 Mup19 Mup18 Mup16 Mup9
0.152191670097441	3	26	4.81939163498099	GO:1903429 regulation of cell maturation	http://amigo.geneontology.org/amigo/term/GO:1903429	Ednrb Npr2 Grip2
0.152191670097441	3	26	4.81939163498099	GO:1904353 regulation of telomere capping	http://amigo.geneontology.org/amigo/term/GO:1904353	Aurkb Nek2 Mapk15
0.152191670097441	3	26	4.81939163498099	GO:1905820 positive regulation of chromosome separation	http://amigo.geneontology.org/amigo/term/GO:1905820	Aurkb Ncapg Mapk15
0.153952426389762	11	231	1.98895527792866	GO:0006836 neurotransmitter transport	http://amigo.geneontology.org/amigo/term/GO:0006836	Stx1b Syt1 Syt7 Chrna4 Syt9 Rab3b Ddc Slc22a1 Slc6a7 Ntrk2 Pclo
0.153952426389762	11	231	1.98895527792866	GO:0050920 regulation of chemotaxis	http://amigo.geneontology.org/amigo/term/GO:0050920	Xcl1 Sema5b Nrp1 Hspb1 Aif1 Ccr7 Lpar1 Ptk2b Ripor2 Sell Ednra
0.154113101332797	12	261	1.9203706131725	GO:0060560 developmental growth involved in morphogenesis	http://amigo.geneontology.org/amigo/term/GO:0060560	Sema5b Nrp1 Epha7 Syt1 Map1b Kif26b Ednra Nkd1 Mgll Ndn Tnc Ccr5
0.154113101332797	17	417	1.70277466239936	GO:1901987 regulation of cell cycle phase transition	http://amigo.geneontology.org/amigo/term/GO:1901987	Cenpf Kntc1 Chek2 Ttk Clspn Ccnd1 Cdc20 Aurkb Ndc80 Chek1 Aif1 Ddr2 Ccnb1 Gjc2 Cenpe Mapk15 Gas1
0.155509401154287	48	1498	1.33836243000807	GO:0030182 neuron differentiation	http://amigo.geneontology.org/amigo/term/GO:0030182	Blk Lama2 Tiam2 Epha7 Lama1 Nrep Lrtm1 Sema5b Map1b Ntrk2 Irx1 Lamb1 Ednrb Nrp1 Prrx1 Ndn Lpar1 Gdf6 Cdc20 Olfm3 Hgf Ugdh Atp2b2 Mmp2 Bmp5 Syt1 Mmd2 Epha3 Adra2b Ptk2b Lst1 Ednra Ngfr Tnc Mfsd2a Gngt1 Mgll Gabrb3 Ripor2 Tsku Gas1 Ccnd1 Hspb1 Grip2 Ccr5 Hspa1b Stx1b Gdf2
0.155509401154287	6	93	2.69471360235496	GO:0046888 negative regulation of hormone secretion	http://amigo.geneontology.org/amigo/term/GO:0046888	Mup12 Mup11 Mup19 Mup18 Mup16 Mup9
0.155509401154287	48	1498	1.33836243000807	GO:2000026 regulation of multicellular organismal development	http://amigo.geneontology.org/amigo/term/GO:2000026	Cnmd Dct Tiam2 Thbs2 Sema5b Ccr7 Nrp1 Fbn1 Epha7 Ctsc Lrrn1 Lrrn3 S100a10 Lrtm1 Ntrk2 Prok1 Gdf2 Hspb1 Ptgis Lama2 Aspa Rgn Glul Ddr2 Mme Hgf Mgp Srpx2 Lama1 Ccr3 Gjc2 Ncmap Gdf6 Map1b Ptk2b Ccn6 Ccnd1 Ngfr Ccn4 Col14a1 Racgap1 Reck Oas2 Card11 Acacb Ccnb1 H4c12 Ccr5
0.156105588054379	7	119	2.45694475508835	GO:0032612 interleukin-1 production	http://amigo.geneontology.org/amigo/term/GO:0032612	Serpinb1a Ifi205 Ccr7 Hspb1 Gbp5 Aqp4 Ccr5
0.156105588054379	7	119	2.45694475508835	GO:0032652 regulation of interleukin-1 production	http://amigo.geneontology.org/amigo/term/GO:0032652	Serpinb1a Ifi205 Ccr7 Hspb1 Gbp5 Aqp4 Ccr5
0.156105588054379	7	119	2.45694475508835	GO:0090100 positive regulation of transmembrane receptor protein serine/threonine kinase signaling pathway	http://amigo.geneontology.org/amigo/term/GO:0090100	Gdf10 Bmp5 Lefty1 Inhbe Gdf6 Gdf2 Itga8
0.156155208864167	8	146	2.28866086775353	GO:0032355 response to estradiol	http://amigo.geneontology.org/amigo/term/GO:0032355	Col1a1 Srd5a1 Adcyap1r1 Mmp2 Map1b Gpx1 Ccnd1 Mapk15
0.156284809876591	27	752	1.49965112045951	GO:0001817 regulation of cytokine production	http://amigo.geneontology.org/amigo/term/GO:0001817	Sulf2 Afap1l2 Btnl9 Tril Serpinb1a Vtcn1 Ifi205 Ccr7 Hspb1 Xcl1 Hgf Klre1 Ccn4 Aif1 Oas3 Oas2 Card11 Gdf2 Tlr5 Gbp5 Lum Bank1 Tsku Gbp4 Fbln1 Aqp4 Ccr5
0.158315898187039	13	293	1.85319041254104	GO:0002790 peptide secretion	http://amigo.geneontology.org/amigo/term/GO:0002790	Pclo Mup12 Blk Syt7 Glul Ano1 Syt9 Hmgn3 Mup11 Mup19 Mup18 Mup16 Mup9
0.158315898187039	19	484	1.63965528077177	GO:0050808 synapse organization	http://amigo.geneontology.org/amigo/term/GO:0050808	Synpo Lrfn4 Pclo Cdc20 Nrp1 Epha7 Sparcl1 Gabrb3 Lrrn1 Lrrn3 Lrtm1 Ntrk2 Tuba1a Thbs2 Srpx2 Map1b Tnc Atp2b2 Grip2
0.159756647628182	8	147	2.27309174620419	GO:0019233 sensory perception of pain	http://amigo.geneontology.org/amigo/term/GO:0019233	Ednrb Ano1 Chrna4 Mme Mgll Ndn Ngfr Ednra
0.159756647628182	8	147	2.27309174620419	GO:0022612 gland morphogenesis	http://amigo.geneontology.org/amigo/term/GO:0022612	Hgf Mmp2 Nrp1 Ar Sulf2 Tnc Lama1 Cyp7b1
0.159756647628182	26	720	1.50829108576257	GO:0032990 cell part morphogenesis	http://amigo.geneontology.org/amigo/term/GO:0032990	Lama2 Tiam2 Epha7 Lama1 Lrtm1 Sema5b Map1b Nrp1 Mup12 Syt1 Ednra Ngfr Nes Mfsd2a Ano1 Mgll Ndn Tsku Gas1 Ntrk2 Ccr5 Mup11 Mup19 Mup18 Mup16 Mup9
0.159756647628182	19	485	1.6362745482341	GO:0033674 positive regulation of kinase activity	http://amigo.geneontology.org/amigo/term/GO:0033674	Ddr2 Epha7 Clspn Ntrk2 Ccr7 Spatc1l Tnfaip8l3 Afap1l2 Agap2 Tpx2 Mmd2 Ccnb1 Cenpe Tnfsf15 Adra2b Ptk2b Ccnd1 Fbn1 Igtp
0.159756647628182	128	4564	1.17140924344265	GO:0048869 cellular developmental process	http://amigo.geneontology.org/amigo/term/GO:0048869	Fndc5 Lamb1 Ehf Blk Lama2 Dct Tiam2 Neb Epha7 Col15a1 Astn2 Csrp3 Cdx4 Cd3d Lama1 Lpar1 Adgrg6 Pde3a Nrep Ncmap Lrtm1 Sema5b Map1b Ntrk2 Ptk2b Irx1 Sox7 Nrp1 Ccr7 C1ql4 Ccn4 Gdf10 Cnmd Ednrb Prrx1 Itga8 Fbn1 Ednra Nudt7 Ndn S100a10 Dnai3 Gdf6 Ccnd1 Gdf2 Mup12 Ngfr Col6a1 Col1a1 Fbln1 Cdc20 Aspa Asb2 Racgap1 Paqr8 Col5a2 Ddr2 Col5a1 Mme Olfm3 Hgf Ugdh Adcyap1r1 Mgp Atp2b2 Pdilt Nkd1 Mmp2 Bmp5 Syt1…
0.159756647628182	8	147	2.27309174620419	GO:0051928 positive regulation of calcium ion transport	http://amigo.geneontology.org/amigo/term/GO:0051928	Rgn Cxcl9 Adcyap1r1 Gjc2 Atp2b2 Ednra Kcne3 Xcl1
0.159756647628182	8	147	2.27309174620419	GO:1904950 negative regulation of establishment of protein localization	http://amigo.geneontology.org/amigo/term/GO:1904950	Gbp4 Mup12 Adtrp Mup11 Mup19 Mup18 Mup16 Mup9
0.159756647628182	6	94	2.66604643637246	GO:1905954 positive regulation of lipid localization	http://amigo.geneontology.org/amigo/term/GO:1905954	Plin2 Lipg Lrat Acacb Cyp2j5 Pla2g4a
0.161203033388587	18	453	1.65965804648352	GO:0043434 response to peptide hormone	http://amigo.geneontology.org/amigo/term/GO:0043434	Ednra Col1a1 Stc2 Srd5a1 Ednrb Ddr2 Fbn1 Slco1b2 Ugt2b1 Map1b Mup11 Mup19 Mup18 Mup16 Mup9 Mup12 Col3a1 Csrp3
0.161203033388587	4	47	3.55472858182995	GO:0048010 vascular endothelial growth factor receptor signaling pathway	http://amigo.geneontology.org/amigo/term/GO:0048010	Hspb1 Nrp1 Ptk2b Cnmd
0.161203033388587	4	47	3.55472858182995	GO:1901976 regulation of cell cycle checkpoint	http://amigo.geneontology.org/amigo/term/GO:1901976	Aurkb Ndc80 Chek2 Ccnb1
0.161945927516257	3	27	4.64089564850021	GO:0007064 mitotic sister chromatid cohesion	http://amigo.geneontology.org/amigo/term/GO:0007064	Dscc1 Sgo1 Cdc20
0.161945927516257	3	27	4.64089564850021	GO:0035235 ionotropic glutamate receptor signaling pathway	http://amigo.geneontology.org/amigo/term/GO:0035235	Grik4 Grid1 Ptk2b
0.161945927516257	3	27	4.64089564850021	GO:0061339 establishment or maintenance of monopolar cell polarity	http://amigo.geneontology.org/amigo/term/GO:0061339	Fscn1 Lama1 Map1b
0.161945927516257	3	27	4.64089564850021	GO:0097164 ammonium ion metabolic process	http://amigo.geneontology.org/amigo/term/GO:0097164	Ddc Srd5a1 Atp2b2
0.161945927516257	3	27	4.64089564850021	GO:1901623 regulation of lymphocyte chemotaxis	http://amigo.geneontology.org/amigo/term/GO:1901623	Xcl1 Ptk2b Ccr7
0.161945927516257	3	27	4.64089564850021	GO:1990806 ligand-gated ion channel signaling pathway	http://amigo.geneontology.org/amigo/term/GO:1990806	Grik4 Grid1 Ptk2b
0.162408256287075	5	70	2.98343291689299	GO:0048146 positive regulation of fibroblast proliferation	http://amigo.geneontology.org/amigo/term/GO:0048146	Ddr2 Ngfr Ccnb1 Cd248 Fbln1
0.163196516436428	8	148	2.25773301818929	GO:1990845 adaptive thermogenesis	http://amigo.geneontology.org/amigo/term/GO:1990845	Npr3 Adamts5 Abhd6 Esrrg Acot11 Elovl3 Elovl6 Aldh1a1
0.164796584782097	6	95	2.6379827896738	GO:1904427 positive regulation of calcium ion transmembrane transport	http://amigo.geneontology.org/amigo/term/GO:1904427	Rgn Cxcl9 Gjc2 Ednra Kcne3 Xcl1
0.165429606235522	14	327	1.78823502052302	GO:1901990 regulation of mitotic cell cycle phase transition	http://amigo.geneontology.org/amigo/term/GO:1901990	Cenpf Kntc1 Ttk Clspn Ccnd1 Cdc20 Aurkb Ndc80 Aif1 Ddr2 Chek1 Ccnb1 Gjc2 Cenpe
0.166053161516649	2	11	7.59419287936398	GO:0009820 alkaloid metabolic process	http://amigo.geneontology.org/amigo/term/GO:0009820	Ddc Cyp1a2
0.166053161516649	2	11	7.59419287936398	GO:0018298 protein-chromophore linkage	http://amigo.geneontology.org/amigo/term/GO:0018298	Rgr Opn1sw
0.166053161516649	2	11	7.59419287936398	GO:0032908 regulation of transforming growth factor beta1 production	http://amigo.geneontology.org/amigo/term/GO:0032908	Lum Tsku
0.166053161516649	2	11	7.59419287936398	GO:0033327 Leydig cell differentiation	http://amigo.geneontology.org/amigo/term/GO:0033327	Ccnd1 Ar
0.166053161516649	8	149	2.24258044759742	GO:0042542 response to hydrogen peroxide	http://amigo.geneontology.org/amigo/term/GO:0042542	Gpx1 Col1a1 Ddr2 Hgf Mmp2 Fabp1 Ptk2b Ednra
0.166053161516649	2	11	7.59419287936398	GO:0043589 skin morphogenesis	http://amigo.geneontology.org/amigo/term/GO:0043589	Col1a1 Col1a2
0.166053161516649	2	11	7.59419287936398	GO:0046949 fatty-acyl-CoA biosynthetic process	http://amigo.geneontology.org/amigo/term/GO:0046949	Elovl3 Elovl6
0.166053161516649	24	656	1.52809978670129	GO:0048729 tissue morphogenesis	http://amigo.geneontology.org/amigo/term/GO:0048729	Nkd1 Gdf2 Itga8 Col5a1 Hgf Mmp2 Irx1 Lgr5 Nrp1 Epha7 Astn2 Ednra Bmp5 Ar Aldh1a1 Ngfr Asb2 Col3a1 Kif26b Tnc Lama1 Cyp7b1 Tcf21 Mgp
0.166053161516649	2	11	7.59419287936398	GO:0051987 positive regulation of attachment of spindle microtubules to kinetochore	http://amigo.geneontology.org/amigo/term/GO:0051987	Aurkb Ccnb1
0.166053161516649	2	11	7.59419287936398	GO:0060717 chorion development	http://amigo.geneontology.org/amigo/term/GO:0060717	Htra1 E2f8
0.166053161516649	2	11	7.59419287936398	GO:0070294 renal sodium ion absorption	http://amigo.geneontology.org/amigo/term/GO:0070294	Ednrb Ednra
0.166053161516649	2	11	7.59419287936398	GO:0097709 connective tissue replacement	http://amigo.geneontology.org/amigo/term/GO:0097709	Clec10a Abi3bp
0.166053161516649	2	11	7.59419287936398	GO:0098532 histone H3-K27 trimethylation	http://amigo.geneontology.org/amigo/term/GO:0098532	H1f4 H1f3
0.166467742624392	11	236	1.9468163949217	GO:0033044 regulation of chromosome organization	http://amigo.geneontology.org/amigo/term/GO:0033044	Kntc1 Ttk Cdc20 Aurkb Ndc80 Ncapg Top2a Nek2 Ccnb1 Cenpe Mapk15
0.166467742624392	35	1040	1.40565589353612	GO:0051050 positive regulation of transport	http://amigo.geneontology.org/amigo/term/GO:0051050	Mbl1 Ccr7 S100a10 Syt7 Syt1 Syt9 Spag5 Pon1 Rab3b Blk Pltp Ednrb Rgn Glul Cxcl9 Adcyap1r1 Ano1 Ednra Colec11 Gjc2 Kcnk3 Lipg Lrat Stx1b Abcb11 Atp2b2 Cyp2j5 Pla2g4a Ces1f Kcne3 Abca8a Ces1g Pclo Ces1e Xcl1
0.167298717953016	7	122	2.3965280807829	GO:0043200 response to amino acid	http://amigo.geneontology.org/amigo/term/GO:0043200	Col6a1 Col1a1 Col5a2 Col3a1 Col1a2 Mmp2 Ntrk2
0.167360145169696	5	71	2.94141273496492	GO:0045428 regulation of nitric oxide biosynthetic process	http://amigo.geneontology.org/amigo/term/GO:0045428	Ptgis Rgn Ptk2b Tlr5 Aif1
0.1685143732586	6	96	2.61050380228137	GO:2001237 negative regulation of extrinsic apoptotic signaling pathway	http://amigo.geneontology.org/amigo/term/GO:2001237	Hgf Gas1 Agap2 Ar Gpx1 Nrp1
0.172004553410336	21	558	1.57191626804039	GO:0030335 positive regulation of cell migration	http://amigo.geneontology.org/amigo/term/GO:0030335	Xcl1 Arhgef39 Dock8 Sema5b Col1a1 Lamb1 Hspb1 Aif1 Nrp1 Ddr2 Hgf Mmp2 Ccr7 Lpar1 Ptk2b Srpx2 Ripor2 Ccn4 Fbln1 Sell Ednra
0.172004553410336	3	28	4.47514937533949	GO:0034508 centromere complex assembly	http://amigo.geneontology.org/amigo/term/GO:0034508	Hells Kntc1 Cenpe
0.172004553410336	3	28	4.47514937533949	GO:0036336 dendritic cell migration	http://amigo.geneontology.org/amigo/term/GO:0036336	Asb2 Ccr7 Dock8
0.172004553410336	3	28	4.47514937533949	GO:0042573 retinoic acid metabolic process	http://amigo.geneontology.org/amigo/term/GO:0042573	Aldh1a1 Rdh16 Cyp2c55
0.172004553410336	3	28	4.47514937533949	GO:0048875 chemical homeostasis within a tissue	http://amigo.geneontology.org/amigo/term/GO:0048875	Mbl1 Rcn3 Pla2g4a
0.172004553410336	3	28	4.47514937533949	GO:0060343 trabecula formation	http://amigo.geneontology.org/amigo/term/GO:0060343	Adgrg6 Col1a1 Mmp2
0.172004553410336	7	123	2.37704411264645	GO:0071675 regulation of mononuclear cell migration	http://amigo.geneontology.org/amigo/term/GO:0071675	Xcl1 Dock8 Aif1 Adtrp Ccr7 Ptk2b Ripor2
0.172004553410336	51	1624	1.31168171346157	GO:1902531 regulation of intracellular signal transduction	http://amigo.geneontology.org/amigo/term/GO:1902531	Xcl1 Card11 Bank1 Pde3a Ntrk2 Aurkb Ccr7 C1ql4 Hspb1 Col3a1 Hgf Lpar1 Prok1 Tnfaip8l3 Mup12 Fbln1 Rcn3 Rgn Ndc80 Agap2 Nrp1 Ddr2 Epha7 Npr2 Chek2 Adcyap1r1 Wdr54 Ralgps1 Mmd2 Ccnb1 Rnf152 Adra2b Ptk2b Siglecg Pbk Hells Iqgap3 Fignl1 Ripor2 Gucy1a2 Ar Gdf6 Gpx1 Spatc1l Ngfr Ednra Mup11 Mup19 Mup18 Mup16 Mup9
0.17251563880962	18	459	1.6379631700589	GO:0009314 response to radiation	http://amigo.geneontology.org/amigo/term/GO:0009314	Rgr Fbxl21 Opn1sw Chek2 Aurkb Dct Col3a1 Mme Mmp2 Fignl1 Mfap4 Gpx1 Ccnd1 Sema5b Pbk Gngt1 Chek1 Synpo
0.17340232677244	40	1224	1.36496930838242	GO:0009790 embryo development	http://amigo.geneontology.org/amigo/term/GO:0009790	Col6a1 Col1a1 Lamb1 Lama2 Col5a2 Itga8 Col5a1 Fbn1 Mmp2 Lama1 Tcf21 Nat8f1 Sox7 Col8a1 Irx1 Sulf2 Prrx1 Cdx4 Ednra Bmp5 Lefty1 Ar Gas1 Aldh1a1 Top2a Asb2 Racgap1 Nrp1 Col3a1 Nek2 Reck Slc34a2 Ugdh Atp2b2 Chek1 Ripor2 Ccnb1 E2f8 Nes Nat8f2
0.173981548421451	5	72	2.90055978031263	GO:0001885 endothelial cell development	http://amigo.geneontology.org/amigo/term/GO:0001885	Col15a1 Cnmd Ednrb Ednra Gpx1
0.175299794426373	12	269	1.8632592194722	GO:0019318 hexose metabolic process	http://amigo.geneontology.org/amigo/term/GO:0019318	Aldh1a1 Mup12 Rgn Acacb Fbn1 Mup11 Mup19 Mup18 Mup16 Mup9 Car5a Gdf2
0.175573368730112	13	300	1.80994930291508	GO:0050708 regulation of protein secretion	http://amigo.geneontology.org/amigo/term/GO:0050708	Mup12 Blk Syt7 Glul Ano1 Adtrp Syt9 Hmgn3 Mup11 Mup19 Mup18 Mup16 Mup9
0.175982135893208	10	209	1.99847181035894	GO:1903046 meiotic cell cycle process	http://amigo.geneontology.org/amigo/term/GO:1903046	Top2a Sgo1 Ttk Espl1 Ndc80 Pde3a Cdc20 Ednra Fignl1 Mapk15
0.176488059709228	11	239	1.92237936904402	GO:0043583 ear development	http://amigo.geneontology.org/amigo/term/GO:0043583	Lgr5 Kcnk3 Prrx1 Itga8 Atp2b2 Ednra Bmp5 Gabrb3 Ripor2 Tsku Gas1
0.179580172357578	41	1264	1.3548184290321	GO:0060429 epithelium development	http://amigo.geneontology.org/amigo/term/GO:0060429	Col15a1 Cnmd Ednrb Ednra Nkd1 Gdf2 Ehf Col5a1 Hgf Mmp2 Bmp5 Tcf21 Map1b Gpx1 Irx1 Lgr5 Agap2 Nrp1 Epha7 Astn2 Ar Gas1 Aldh1a1 Ccnd1 Ngfr Rcn3 Asb2 Kif26b Iqgap3 Tnc Mfsd2a Atp2b2 Lama1 Ripor2 Cyp7b1 E2f8 Mgp Ces1f Gdf6 Ces1g Ces1e
0.18196856165182	5	73	2.86082608469191	GO:0046173 polyol biosynthetic process	http://amigo.geneontology.org/amigo/term/GO:0046173	Adcyap1r1 Cyp3a44 Cyp3a41a Cyp3a41b Ptk2b
[truncated: 98 more rows]

## Sheet: ABpIFF vs Ctrl_upregulated
Enrichment FDR	nGenes	Pathway Genes	Fold Enrichment	Pathway	URL	Genes
[truncated: 1,000 more rows]

[truncated: 3 more sheets: ABpIFF vs Ctrl_downregulated, ABpIF+ vs ABpIFF_upregulated, ABpIF+ vs ABpIFF_downregulated]
