# Supplementary material for: ICMT deficiency ameliorates weight loss and mortality, but not tumor formation in a mouse model of liver cancer
Source: Cell Commun Signal. 2026 Mar 11;24:232. doi: 10.1186/s12964-026-02775-6 (PMC13085728; doi:10.1186/s12964-026-02775-6)
Supplement: Supplementary file 4 — Supplementary Material 4. [file 12964_2026_2775_MOESM4_ESM.xlsx]

## Sheet: ABpIF+ vs Ctrl_upregulated
Enrichment FDR	nGenes	Pathway Genes	Fold Enrichment	Pathway	URL	Genes
4.84739122869761e-17	19	48	20.6077211690363	GO:0030195 negative regulation of blood coagulation	http://amigo.geneontology.org/amigo/term/GO:0030195	Cpb2 Kng1 Proc Fga Kng2 Apoh Apoe Pros1 Serpine2 F2 Cd9 F11 Fgb Fgg Tspan8 Serpinf2 Thbs1 Gp1ba Plg
4.84739122869761e-17	19	49	20.1871554308927	GO:1900047 negative regulation of hemostasis	http://amigo.geneontology.org/amigo/term/GO:1900047	Cpb2 Kng1 Proc Fga Kng2 Apoh Apoe Pros1 Serpine2 F2 Cd9 F11 Fgb Fgg Tspan8 Serpinf2 Thbs1 Gp1ba Plg
5.12134733945306e-17	19	50	19.7834123222749	GO:0050819 negative regulation of coagulation	http://amigo.geneontology.org/amigo/term/GO:0050819	Cpb2 Kng1 Proc Fga Kng2 Apoh Apoe Pros1 Serpine2 F2 Cd9 F11 Fgb Fgg Tspan8 Serpinf2 Thbs1 Gp1ba Plg
6.01585219970423e-17	21	68	16.0778505715082	GO:0030193 regulation of blood coagulation	http://amigo.geneontology.org/amigo/term/GO:0030193	Cpb2 Kng1 Proc F2 Fga Kng2 Apoh Apoe Hrg Pros1 Serpine2 Cd9 F7 F11 Fgb Fgg Tspan8 Serpinf2 Thbs1 Gp1ba Plg
9.54139480760171e-17	21	70	15.6184834123223	GO:1900046 regulation of hemostasis	http://amigo.geneontology.org/amigo/term/GO:1900046	Cpb2 Kng1 Proc F2 Fga Kng2 Apoh Apoe Hrg Pros1 Serpine2 Cd9 F7 F11 Fgb Fgg Tspan8 Serpinf2 Thbs1 Gp1ba Plg
9.78887209725705e-17	21	71	15.3985047727121	GO:0050818 regulation of coagulation	http://amigo.geneontology.org/amigo/term/GO:0050818	Cpb2 Kng1 Proc F2 Fga Kng2 Apoh Apoe Hrg Pros1 Serpine2 Cd9 F7 F11 Fgb Fgg Tspan8 Serpinf2 Thbs1 Gp1ba Plg
9.78887209725705e-17	71	1096	3.37260438648078	GO:0051241 negative regulation of multicellular organismal process	http://amigo.geneontology.org/amigo/term/GO:0051241	Srgn Cpb2 Kng1 Proc Fga Lrpap1 Tmem176b Apoc1 Macir Kng2 Bmp7 Angpt1 Ahsg Apom Spry1 Spred2 Gstp1 Apoh Apoe Gata6 Lbp Tnfaip3 Lpin1 Ace Arg2 Apod Hrg Robo1 Pros1 Chid1 Fn1 Serpine2 Apcs F2 Dpysl5 Gpnmb Anxa4 Cd9 F11 Agt Apoa1 Fgb Fgg Tspan8 Serpinf2 Thbs1 Rap1gap Amot Pcsk9 Hamp Gp1ba Plg Ifrd1 Foxp4 Dab1 Hpgds Dnajb11 Parp3 Rbp4 Wnk4 Tsku Abcd2 Tia1 Pglyrp2 App G6pdx Trpm4 Anpep Hamp2 Pf4 Pawr
2.82040190290514e-14	19	70	14.1310088016249	GO:0061045 negative regulation of wound healing	http://amigo.geneontology.org/amigo/term/GO:0061045	Cpb2 Kng1 Proc Fga Kng2 Apoh Apoe Pros1 Serpine2 F2 Cd9 F11 Fgb Fgg Tspan8 Serpinf2 Thbs1 Gp1ba Plg
4.77719455332295e-14	119	2872	2.15714893925992	GO:0051239 regulation of multicellular organismal process	http://amigo.geneontology.org/amigo/term/GO:0051239	Apoe Mydgf Srgn Cpb2 Kng1 Proc F2 Fga Lrpap1 Tmem176b Apoa5 Apoa1 Apoc1 Maff Macir Kng2 Col18a1 Bmp7 Lbp Angpt1 Ahsg Apom Fn1 Alpl Hmces Lrg1 Spry1 Aim2 Spred2 Gstp1 Apoh Gata6 Lpl Tnfaip3 Lpin1 Ace Arg2 Gpld1 Clu Enpp2 Apod Tymp Hrg Robo1 App Pros1 Chid1 Serpine2 Apcs Hc Dpysl5 Gpnmb Anxa4 Cd9 Atp6ap2 F7 F11 Agt Ppib Fgb Fgg Tspan8 Tbc1d24 Ago2 Crp Serpinf2 Trpm4 Thbs1 Scamp5 Rap1gap Amot Pcsk9 …
6.60225243428027e-14	27	180	7.80924170616114	GO:0007596 blood coagulation	http://amigo.geneontology.org/amigo/term/GO:0007596	Cpb2 Kng1 Proc Fn1 F2 Fga Hgfac F9 F7 F10 Fgb Fgg Gp1ba Kng2 Apoh Apoe Serpind1 Hrg Pros1 Serpine2 Pf4 Cd9 F11 Tspan8 Serpinf2 Thbs1 Plg
8.44992538906579e-14	27	183	7.68122135032243	GO:0007599 hemostasis	http://amigo.geneontology.org/amigo/term/GO:0007599	Cpb2 Kng1 Proc Fn1 F2 Fga Hgfac F9 F7 F10 Fgb Fgg Gp1ba Kng2 Apoh Apoe Serpind1 Hrg Pros1 Serpine2 Pf4 Cd9 F11 Tspan8 Serpinf2 Thbs1 Plg
8.44992538906579e-14	27	183	7.68122135032243	GO:0050817 coagulation	http://amigo.geneontology.org/amigo/term/GO:0050817	Cpb2 Kng1 Proc Fn1 F2 Fga Hgfac F9 F7 F10 Fgb Fgg Gp1ba Kng2 Apoh Apoe Serpind1 Hrg Pros1 Serpine2 Pf4 Cd9 F11 Tspan8 Serpinf2 Thbs1 Plg
2.17090850424909e-13	116	2831	2.13322038835439	GO:0009605 response to external stimulus	http://amigo.geneontology.org/amigo/term/GO:0009605	Rarres2 Lbp Ccl9 Cpb2 Kng1 Proc Ly96 Apcs F2 Fga Masp2 Pf4 F7 Inhca Aim2 Crp Pck2 Hamp Hamp2 Kng2 Lyz2 Pglyrp2 Tnfaip3 Bmp7 Lpl Lcn2 Slc2a1 Nenf Pcsk9 Jun H2-Q7 Gstp1 Slc39a4 Klrb1b Apoh Cdh1 Mmp14 Apoe Gata6 Serinc3 Apob Ace Arg2 Ifi27l2b Clu Angpt1 Enpp2 Ahsg Hrg Robo1 App Pros1 Pla2g7 Chid1 Serpine2 C4bp Hspa5 Hc Bche Alpl Dpysl5 Psph Cd9 Rab38 Nucb2 Stk26 F11 Hp Agt Apoa1 Ppib Mst1r Fgb Fgg T…
4.49870829569618e-13	12	22	28.3972425678587	GO:0042730 fibrinolysis	http://amigo.geneontology.org/amigo/term/GO:0042730	Cpb2 Fga Apoh Pros1 F2 F11 Fgb Fgg Serpinf2 Thbs1 Gp1ba Plg
9.76481777811385e-13	19	86	11.5019839082993	GO:1903035 negative regulation of response to wounding	http://amigo.geneontology.org/amigo/term/GO:1903035	Cpb2 Kng1 Proc Fga Kng2 Apoh Apoe Pros1 Serpine2 F2 Cd9 F11 Fgb Fgg Tspan8 Serpinf2 Thbs1 Gp1ba Plg
1.86674177943418e-12	139	3834	1.88747104356877	GO:0006950 response to stress	http://amigo.geneontology.org/amigo/term/GO:0006950	Rarres2 Dnajb9 Lbp Ccl9 Mpg Cpb2 Apod Kng1 Parp3 Proc Fn1 Apcs Hspa5 Il1rn Dnajc10 F2 Fga Masp2 Hgfac Pf4 F9 F7 F10 Hp Mt2 Mt1 Inhca Fgb Fgg Aim2 Crp Pck2 Spidr Uggt2 Macir Hamp Gp1ba Hamp2 Kng2 Lyz2 Pglyrp2 Tnfaip3 Dnajc3 Serinc3 Bcl2l11 Slc2a1 Hmces Rbm3 Smpd3 Plscr1 Tbc1d24 Pcsk9 Cirbp Spred2 H2-Q7 Gstp1 Slc39a4 Klrb1b Apoh Mmp14 Akr1b3 Tat Apoe Gstm5 Gata6 Lpl Igfbp4 Ace Arg2 Ccdc88c Ifi27l2b…
4.66953194810401e-12	36	399	4.69728824430745	GO:0051346 negative regulation of hydrolase activity	http://amigo.geneontology.org/amigo/term/GO:0051346	Serpind1 Ahsg Fetub Kng1 Serpine2 Serpinf2 Apoc1 Serpinb6a Kng2 Serpina3b Serpina1b Serpina1e Spry1 Itih3 Lpin1 Serpina3n Itih4 Hrg App Apcs Hc Cst3 Ambp Pzp Agt AI182371 Sh3bp4 Itih2 Thbs1 Gpc3 C4b Cstdc4 Apoa1 Lepr Amot Angptl8
1.78942511765477e-11	21	129	8.47514603769426	GO:0061041 regulation of wound healing	http://amigo.geneontology.org/amigo/term/GO:0061041	Cpb2 Kng1 Proc F2 Fga Kng2 Apoh Apoe Hrg Pros1 Serpine2 Cd9 F7 F11 Fgb Fgg Tspan8 Serpinf2 Thbs1 Gp1ba Plg
2.22286030584463e-11	50	779	3.34156684046262	GO:0043086 negative regulation of catalytic activity	http://amigo.geneontology.org/amigo/term/GO:0043086	Serpind1 Ahsg Fetub Kng1 Spry4 Serpine2 Spry1 Serpinf2 Apoc1 Serpinb6a Kng2 Serpina3b Serpina1b Serpina1e Tnfaip3 Gstp1 Apoe Itih3 Bmp7 Anxa9 Lpin1 Serpina3n Itih4 Hrg App Parp3 Apcs Hc Cst3 Ambp Calu Pzp Agt Inhca AI182371 Sh3bp4 Itih2 Thbs1 Spred2 Gpc3 Fry C4b Cstdc4 Apoa1 Lepr Wnk4 Amot Arg2 Dnajc3 Angptl8
5.73973271602946e-11	82	1817	2.34950585178945	GO:0044281 small molecule metabolic process	http://amigo.geneontology.org/amigo/term/GO:0044281	Nudt14 Apoe Aprt Lpl Aldoc Vnn3 Nt5c Arg2 Pfkp Akr1c18 Miox Synj2 Cyp39a1 Psat1 Asrgl1 Gls Uap1l1 Hao1 Ptgr1 Fuca1 H6pd Psph Ctps2 G6pdx Apoa5 Apoa1 Ip6k2 Lss Upb1 Pck2 Mthfd1l Gck Mvk Abcd2 Pgm3 Ldhb Tat Tff3 Alpl Hpgds Gc Pcsk9 Akr1b3 Nt5c3b Pofut2 Lpin1 Apob Pfas Carmil1 Apod Tymp App Pla2g7 Rbp4 Aldh18a1 Rdh5 Pfkfb2 Hao2 Sult1e1 Mbtps1 Bco1 Ces2e Abhd5 Apoc1 Uggt2 Nudt18 Pofut1 Rbp1 Plcb1 B3g…
1.14887748743392e-10	41	571	3.73822428432699	GO:1901615 organic hydroxy compound metabolic process	http://amigo.geneontology.org/amigo/term/GO:1901615	Apoe Akr1c18 Miox Synj2 Cyp39a1 Crym Apoa5 Apoa1 Ip6k2 Lss Pck2 Mvk Ldhb Alpl Gc Pcsk9 Akr1b3 Apob Rbp4 Rdh5 Pfkfb2 Hao1 H6pd Sult1e1 Sult1a1 Mbtps1 Bco1 Ces2e Rbp1 Plcb1 Akr1b7 Ces2c App Lepr Ctsl Apoc1 Tsku Gcnt4 Hao2 G6pdx Ptgr1
1.30320802666269e-10	18	99	9.46574752261956	GO:0031638 zymogen activation	http://amigo.geneontology.org/amigo/term/GO:0031638	Mmp14 Serpine2 Hgfac F9 Hp C1rl Apoh Cpb2 F11 Fgb Fgg Serpinf2 Thbs1 Ctsl F2 Fga F10 Pawr
1.66284334893816e-10	61	1157	2.74482134298951	GO:0044092 negative regulation of molecular function	http://amigo.geneontology.org/amigo/term/GO:0044092	Serpind1 Ahsg Fetub Kng1 Spry4 Serpine2 Spry1 Serpinf2 Apoc1 Serpinb6a Kng2 Serpina3b Ank3 Serpina1b Serpina1e Tnfaip3 Plscr1 Gstp1 Apoe Itih3 Bmp7 Anxa9 Lpin1 Serpina3n Itih4 Hrg App Parp3 Apcs Hc Cst3 Ambp Lrpap1 Calu Anxa4 Pzp Agt Inhca AI182371 Sh3bp4 Itih2 Aim2 Thbs1 Rap1gap Pcsk9 Spred2 Jun Gpc3 Fry C4b Cstdc4 Apoa1 Lepr Ace Wnk4 Amot Arg2 Hamp Hamp2 Dnajc3 Angptl8
3.19516929096921e-10	69	1436	2.50156767746109	GO:0006629 lipid metabolic process	http://amigo.geneontology.org/amigo/term/GO:0006629	Pla1a Apoe Rarres2 Lpl Apob Akr1c18 Enpp2 Apod Synj2 Cyp39a1 Hao1 Ptgr1 Bco1 Smpd3 Apoa5 Apoa1 Abhd5 Ip6k2 Lss B3galt1 Apoc1 Pck2 Mvk Mtmr11 Angptl8 Abcd2 Pla2g12a Rdh5 Hpgds Plscr1 Gc Pcsk9 Apoh Akr1b3 Pafah1b3 Pla2g12b Serinc3 Lpin1 Gpld1 Pla2g7 Rbp4 Inpp4a F2 Hao2 Fuca1 H6pd Sult1e1 Rab38 Sult1a1 Mbtps1 Ces2e Hsd17b13 Alg12 B3galnt1 Rbp1 Plcb1 Akr1b7 Gstp1 Ces2c Gata6 App Lepr Golm1 Il1rn Tsku…
8.43897371734618e-10	157	4944	1.65325100845105	GO:0007275 multicellular organism development	http://amigo.geneontology.org/amigo/term/GO:0007275	Mmp14 Col18a1 Pafah1b3 Mydgf Srgn Pdlim7 Angpt1 App Synj2 Gfra1 Ldb1 Fn1 Dab1 Crybb3 Tmem176b Mst1r Pck2 Chd7 Tox Amot Maff Pgm3 Fry Myadm Gp1ba Gata6 Bmp7 Tnfaip3 Ahsg Hmces Cd9 Smpd3 Mst1 Lrg1 Spry1 L3mbtl3 Pcsk9 Spred2 H2-Q7 Apoh Cdh1 Apoe Rarres2 Lpin1 Ace Gpld1 Cpb2 Clu Enpp2 Tymp Hrg Robo1 Spry4 Rbp4 Serpine2 Apcs Hspa5 Il1rn Hnmt F2 Bche P3h1 Slc2a1 Dpysl5 Rasal1 Mfge8 Pak1 Atp6ap2 Fgl1 Ag…
1.05383766372296e-09	32	388	4.29374114428104	GO:0032102 negative regulation of response to external stimulus	http://amigo.geneontology.org/amigo/term/GO:0032102	Cpb2 Kng1 Proc Fga Kng2 Tnfaip3 Nenf Klrb1b Apoh Apoe Hrg Robo1 Pros1 Serpine2 Hc F2 Cd9 Nucb2 F11 Apoa1 Fgb Fgg Tspan8 Serpinf2 Thbs1 Mvk Macir Gp1ba Plg Hamp Arg2 Gstp1
1.78694296902017e-09	45	739	3.17019284417908	GO:0006954 inflammatory response	http://amigo.geneontology.org/amigo/term/GO:0006954	Lbp Ccl9 Il1rn Pf4 Hp Macir Aim2 Tnfaip3 Rarres2 Igfbp4 Ace Itih4 Clu Apod Ahsg Kng1 App Chid1 Ly96 Fn1 Hc F2 Apoa1 AI182371 Crp Serpinf2 Thbs1 Chil3 Mvk Kng2 Chia1 Serpina1b C4b Plscr1 Apoe Lpl Hamp Pik3ap1 Wnk4 Jun Abcd2 Pglyrp2 Proc Gstp1 Pla2g7
1.78694296902017e-09	21	166	6.58610746302747	GO:1903034 regulation of response to wounding	http://amigo.geneontology.org/amigo/term/GO:1903034	Cpb2 Kng1 Proc F2 Fga Kng2 Apoh Apoe Hrg Pros1 Serpine2 Cd9 F7 F11 Fgb Fgg Tspan8 Serpinf2 Thbs1 Gp1ba Plg
2.2199057152475e-09	31	377	4.28092825625102	GO:0006066 alcohol metabolic process	http://amigo.geneontology.org/amigo/term/GO:0006066	Apoe Akr1c18 Miox Synj2 Apoa5 Apoa1 Ip6k2 Lss Pck2 Mvk Cyp39a1 Pcsk9 Akr1b3 Apob Rbp4 Rdh5 Hao1 H6pd Sult1e1 Mbtps1 Bco1 Ces2e Rbp1 Plcb1 Akr1b7 Ces2c App Lepr Apoc1 Tsku G6pdx
2.32809676918846e-09	32	402	4.14420787059961	GO:0042060 wound healing	http://amigo.geneontology.org/amigo/term/GO:0042060	Cpb2 Kng1 Proc Fn1 F2 Fga Hgfac F9 F7 F10 Fgb Fgg Gp1ba Kng2 Apoh Apoe Serpind1 Hrg Pros1 Serpine2 Pf4 Cd9 Pak1 F11 Tspan8 Lrg1 Serpinf2 Thbs1 Plg Myh10 Tsku Crp
2.36052848078759e-09	9	18	26.0308056872038	GO:0072378 blood coagulation fibrin clot formation	http://amigo.geneontology.org/amigo/term/GO:0072378	Fn1 Fga Fgb Fgg Gp1ba Apoh F2 F9 F11
2.52137451945974e-09	79	1863	2.20765823863564	GO:0006508 proteolysis	http://amigo.geneontology.org/amigo/term/GO:0006508	Mmp14 Dnajb9 Tnfaip3 Cpm Ctsl Cpb2 Clu Ntan1 Serpind1 Ahsg Fetub Kng1 Serpine2 Hspa5 Hgfac F9 Hp Serpinf2 C1rl Anpep Uggt2 Fbxo31 Pip Plg Serpinb6a Kng2 Serpina3b Serpina1b Serpina1e Srgn Ace Dnajc3 Dnajc10 Aim2 Apoh Apoe Itih3 Serpina3n Gpld1 Itih4 Sdf2l1 Hrg Robo1 App Proc Asrgl1 Fn1 Hc F2 Cst3 Ambp Masp2 Hmces Pzp Atp6ap2 F7 F10 F11 Mbtps1 Agt Abhd5 Mst1 Fgb Fgg AI182371 Itih2 Thbs1 Pcsk9 Angp…
3.13068735339559e-09	56	1090	2.67472498804296	GO:0051248 negative regulation of protein metabolic process	http://amigo.geneontology.org/amigo/term/GO:0051248	Serpind1 Ahsg Fetub Kng1 Spry4 Serpine2 Spry1 Serpinf2 Serpinb6a Kng2 Serpina3b Serpina1b Serpina1e Eif4ebp3 Tnfaip3 Dnajc3 Angpt1 Tbc1d24 Ago2 Spred2 Fry Gstp1 Tia1 Apoe Itih3 Bmp7 Serpina3n Itih4 Cpb2 Clu Apod Hrg App Apcs Hc Dnajc10 F2 Cst3 Ambp P3h1 Pzp Agt Crtap AI182371 Itih2 Thbs1 Cirbp Gpc3 Myadm C4b Cstdc4 Nxn Wnk4 Jun G6pdx Mvk
4.0485301450283e-09	98	2595	1.96610324265585	GO:0002376 immune system process	http://amigo.geneontology.org/amigo/term/GO:0002376	Rarres2 Lbp Ccl9 Ctsl Ly96 C4bp Apcs Il1rn Masp2 Pf4 Tmem176b F7 Inhca Azgp1 Aim2 Crp Tox Pgm3 Pip H2-Q7 C4b Tnfaip3 Gp1ba Angpt1 Rbp4 Fn1 Hmces Cd9 L3mbtl3 Plcb1 Klrb1b Gata6 Serinc3 Arg2 Ifi27l2b Gpld1 Clu Enpp2 Apod Alcam Hrg App Pla2g7 Chid1 Lcn2 Hc F2 Fga Gpnmb Hp Jak3 Apoa1 Ppib Mst1r Fgb Fgg AI182371 Trpm4 C1rl Igfbp2 Thbs1 Chd7 Irf2bp2 Jun Cfi Chia1 C1s2 Pglyrp2 Bcl2l11 Kcp Mmp14 Apoe Dna…
4.4029613682925e-09	26	276	4.90435469469057	GO:0016485 protein processing	http://amigo.geneontology.org/amigo/term/GO:0016485	Mmp14 Cpm Serpine2 Hgfac F9 Hp C1rl Srgn Ace Apoh Cpb2 Atp6ap2 F7 F11 Fgb Fgg Serpinf2 Thbs1 Pcsk9 Angptl8 Ctsl F2 Fga F10 Pawr Anpep
5.07257926039331e-09	27	300	4.68554502369668	GO:0010466 negative regulation of peptidase activity	http://amigo.geneontology.org/amigo/term/GO:0010466	Serpind1 Ahsg Fetub Kng1 Serpine2 Serpinf2 Serpinb6a Kng2 Serpina3b Serpina1b Serpina1e Itih3 Serpina3n Itih4 Hrg App Hc Cst3 Ambp Pzp Agt AI182371 Itih2 Thbs1 Gpc3 C4b Cstdc4
5.95115362876367e-09	51	954	2.7831679036633	GO:0032101 regulation of response to external stimulus	http://amigo.geneontology.org/amigo/term/GO:0032101	Rarres2 Cpb2 Kng1 Proc Ly96 F2 Fga F7 Aim2 Kng2 Tnfaip3 Nenf Klrb1b Apoh Apoe Gata6 Ace Ahsg Hrg Robo1 App Pros1 Pla2g7 Serpine2 Hc Cd9 Nucb2 F11 Apoa1 Fgb Fgg Tspan8 Serpinf2 Thbs1 Mvk Macir Gp1ba Plg Lpl Hamp Lbp Arg2 Pik3ap1 Plscr1 Mst1 Pglyrp2 Fn1 Masp2 Cfi Gstp1 Cfhr4
6.37918460407861e-09	53	1019	2.70781688208401	GO:0032269 negative regulation of cellular protein metabolic process	http://amigo.geneontology.org/amigo/term/GO:0032269	Serpind1 Ahsg Fetub Kng1 Spry4 Serpine2 Spry1 Serpinf2 Serpinb6a Kng2 Serpina3b Serpina1b Serpina1e Eif4ebp3 Tnfaip3 Dnajc3 Angpt1 Tbc1d24 Ago2 Spred2 Fry Gstp1 Tia1 Apoe Itih3 Bmp7 Serpina3n Itih4 Cpb2 Hrg App Hc Dnajc10 F2 Cst3 Ambp P3h1 Pzp Agt Crtap AI182371 Itih2 Thbs1 Cirbp Gpc3 Myadm C4b Cstdc4 Nxn Wnk4 Jun G6pdx Mvk
9.28955227442349e-09	129	3902	1.72115527096324	GO:0065008 regulation of biological quality	http://amigo.geneontology.org/amigo/term/GO:0065008	Cp Apob Ace Akr1c18 Cpb2 Kng1 Cyp39a1 Tff3 Proc Fth1 Slc40a1 Fn1 F2 Bche Fga Hgfac Crym F9 F7 F10 Slc25a4 Mt2 Mt1 Apoa5 Apoa1 Plscr1 Abhd5 Fgb Fgg Wnk4 Slc9a7 Vill Anpep Pck2 Gck Angptl8 Hamp Gp1ba Hamp2 Kng2 Slc39a4 Ank3 Akr1b3 Apoe Srgn Angpt1 Alpl Ago2 Nenf L3mbtl3 Apoh Aprt Lpl Hebp2 Myh10 Carmil1 Glrx Clu Serpind1 Hrg App Pros1 Rbp4 Rdh5 Gls Serpine2 Pfkfb2 Lcn2 Hnmt P3h1 H6pd Sult1e1 Pf4 Cd…
9.53564804807388e-09	30	380	4.11012721376902	GO:0050878 regulation of body fluid levels	http://amigo.geneontology.org/amigo/term/GO:0050878	Cpb2 Kng1 Proc Fn1 F2 Fga Hgfac F9 F7 F10 Fgb Fgg Gp1ba Kng2 Akr1b3 Apoh Apoe Aprt Serpind1 Hrg Pros1 Serpine2 Pf4 Cd9 F11 Tspan8 Serpinf2 Thbs1 Plg Wnk4
1.21729781164308e-08	25	269	4.83843971881111	GO:0006959 humoral immune response	http://amigo.geneontology.org/amigo/term/GO:0006959	C4bp Apcs Masp2 Pf4 Inhca Crp C4b Gata6 Rarres2 Hrg Hc F2 Fgb AI182371 C1rl Cfi C1s2 Kng1 App Fga Cfhr2 Hamp Hamp2 Kng2 Cfhr4
1.23911606676088e-08	36	539	3.47721337565617	GO:0009611 response to wounding	http://amigo.geneontology.org/amigo/term/GO:0009611	Cpb2 Kng1 Proc Fn1 F2 Fga Hgfac F9 F7 F10 Fgb Fgg Gp1ba Kng2 Apoh Apoe Serpind1 Hrg Pros1 Serpine2 Pf4 Cd9 Pak1 F11 Tspan8 Lrg1 Serpinf2 Thbs1 Plg Myh10 Tsku Bex1 Jun Crp Apod Tnfaip3
1.23911606676088e-08	53	1041	2.65059116507551	GO:1901135 carbohydrate derivative metabolic process	http://amigo.geneontology.org/amigo/term/GO:1901135	Nudt14 Aprt Aldoc Nt5c Pfkp Akr1c18 Uap1l1 Ctbs Fuca1 H6pd Ctps2 G6pdx Poglut1 Eogt Alg12 Chil3 Gck Mvk Uggt2 Pofut1 Pgm3 Chia1 Upb1 Pawr Plcb1 Serpina1b Akr1b3 Itih3 Pofut2 Pfas Gpld1 Itih4 Angpt1 Tymp App Poglut2 Pfkfb2 Apcs Sult1e1 Idua Poglut3 B3galt1 Itih2 B3galnt1 Nudt18 Hs3st3a1 B3glct Pglyrp2 Gcnt4 Tusc3 Ctsl Smpd3 Ago2
1.32108104017239e-08	26	293	4.61980169192695	GO:0010951 negative regulation of endopeptidase activity	http://amigo.geneontology.org/amigo/term/GO:0010951	Serpind1 Ahsg Fetub Kng1 Serpine2 Serpinf2 Serpinb6a Kng2 Serpina3b Serpina1b Serpina1e Itih3 Serpina3n Itih4 Hrg App Hc Cst3 Ambp Pzp Agt AI182371 Itih2 Thbs1 C4b Cstdc4
1.71987154755933e-08	28	343	4.24992745913531	GO:0051604 protein maturation	http://amigo.geneontology.org/amigo/term/GO:0051604	Mmp14 Dnajb11 Cpm Serpine2 Hgfac F9 Hp C1rl Srgn Ace Apoh Cpb2 Atp6ap2 F7 F11 Fgb Fgg Serpinf2 Thbs1 Pcsk9 Angptl8 Ctsl F2 Fga Ambp F10 Pawr Anpep
1.93219454478081e-08	127	3869	1.70892340257166	GO:0048583 regulation of response to stimulus	http://amigo.geneontology.org/amigo/term/GO:0048583	Fhl2 Bmp7 Rarres2 Igfbp4 Ccl9 Tnfaip3 Igfbp1 Cpb2 Kng1 Proc Spry4 Ly96 C4bp Apcs Il1rn F2 Fga Masp2 Atp6ap2 F7 Slc25a4 Mst1r Mst1 Poglut1 Spry1 Aim2 Crp Igfbp2 Spred2 Pofut1 Tsku Grem2 Gpc3 Kng2 C4b Nid1 Gpnmb Serinc3 Avpi1 Mydgf Angpt1 Hmces Plscr1 Tbc1d24 Nenf Tax1bp3 Kcp Gstp1 Klrb1b Apoh Apoe Gata6 Lpl Lbp Ace Ccdc88c Gpld1 Clu Apod Ahsg Hrg Robo1 App Pros1 Parp3 Pla2g7 Fn1 Serpine2 Hc Psd4 T…
2.40308401787234e-08	9	23	20.3719348856378	GO:0072376 protein activation cascade	http://amigo.geneontology.org/amigo/term/GO:0072376	Fn1 Fga Fgb Fgg Gp1ba Apoh F2 F9 F11
5.67425182336041e-08	37	600	3.21046603475513	GO:0010035 response to inorganic substance	http://amigo.geneontology.org/amigo/term/GO:0010035	Mt2 Mt1 Cpne8 Slc40a1 Alpl Smpd3 Jun Cdh1 Tat Apob Gpld1 App Hspa5 Rasal1 Stk26 Rasgrp2 Fgb Fgg Igfbp2 Thbs1 Spidr Itpr3 Hamp Plcb1 Tnfaip3 Pawr Ank3 Akr1b3 Cp Glrx Fn1 Lcn2 Fga Crp Hamp2 Serpina1b Serpina1e
5.84725892932216e-08	10	34	15.3122386395316	GO:0006958 complement activation classical pathway	http://amigo.geneontology.org/amigo/term/GO:0006958	C4bp Apcs Crp Hc Masp2 AI182371 C1rl Cfi C4b C1s2
6.71889849273874e-08	139	4467	1.62000536848951	GO:0048731 system development	http://amigo.geneontology.org/amigo/term/GO:0048731	Mmp14 Col18a1 Pafah1b3 Mydgf Pdlim7 Angpt1 App Synj2 Gfra1 Ldb1 Fn1 Dab1 Crybb3 Tmem176b Mst1r Pck2 Chd7 Tox Amot Pgm3 Fry Gp1ba Bmp7 Tnfaip3 Hmces Cd9 Smpd3 Lrg1 Spry1 L3mbtl3 Pcsk9 Spred2 Apoh Cdh1 Apoe Gata6 Rarres2 Lpin1 Ace Gpld1 Cpb2 Clu Enpp2 Tymp Hrg Robo1 Rbp4 Serpine2 Apcs Hspa5 Hnmt F2 Bche P3h1 Slc2a1 Dpysl5 Rasal1 Mfge8 Atp6ap2 Fgl1 Agt Clmp Ppib Upb1 Wnk4 Tbc1d24 Ago2 Anpep Thbs1 Ra…
7.19055800045917e-08	29	392	3.85149675984138	GO:0045861 negative regulation of proteolysis	http://amigo.geneontology.org/amigo/term/GO:0045861	Serpind1 Ahsg Fetub Kng1 Serpine2 Serpinf2 Serpinb6a Kng2 Serpina3b Serpina1b Serpina1e Itih3 Serpina3n Itih4 Cpb2 Hrg App Hc F2 Cst3 Ambp Pzp Agt AI182371 Itih2 Thbs1 Gpc3 C4b Cstdc4
7.21677511893303e-08	12	57	10.9603392367174	GO:0006956 complement activation	http://amigo.geneontology.org/amigo/term/GO:0006956	C4bp Apcs Masp2 Crp C4b Hc AI182371 C1rl Cfi C1s2 Cfhr2 Cfhr4
7.52060859227326e-08	108	3162	1.77819545491335	GO:0070887 cellular response to chemical stimulus	http://amigo.geneontology.org/amigo/term/GO:0070887	Bmp7 Lbp Ccl9 Spry4 Ly96 Hspa5 Il1rn Dnajc10 Pf4 F7 Mt2 Mt1 Spry1 Aim2 Pck2 Uggt2 Garem1 Sstr2 Tsku Grem2 Cpne8 Lepr Dnajc3 Gata6 Rarres2 Lpl Angpt1 Slc40a1 Alpl Smpd3 Tbc1d24 Trpm4 Pcsk9 Spred2 Jun Kcp H2-Q7 Gstp1 Cdh1 Akr1b3 Apoe Gstm5 Aprt Ro60 Tnfaip3 Igfbp1 Lpin1 Apob Ace Nxn Akr1c18 Gpld1 Tpmt Glrx Cpb2 Clu Sdf2l1 Hrg Robo1 App Pla2g7 Apom Gfra1 Bach1 Hc Gpx7 Slc2a1 Rasal1 Sult1a1 Pak1 Stk2…
1.07205425922332e-07	11	47	12.1846324493294	GO:0006953 acute-phase response	http://amigo.geneontology.org/amigo/term/GO:0006953	Lbp Itih4 Ahsg Fn1 F2 Hp Crp Serpinf2 Serpina1b Plscr1 Il1rn
1.10019260895129e-07	9	27	17.3538704581359	GO:0031639 plasminogen activation	http://amigo.geneontology.org/amigo/term/GO:0031639	Serpine2 Apoh Cpb2 F11 Fgb Fgg Serpinf2 Thbs1 Fga
1.17269219952102e-07	36	591	3.1712656674766	GO:0005975 carbohydrate metabolic process	http://amigo.geneontology.org/amigo/term/GO:0005975	Aldoc Pfkp Miox Synj2 Fuca1 H6pd Gys2 G6pdx Treh Pygb Pck2 Gck Tff3 B3galt1 B3galnt1 Pofut2 Apod App Rbp4 Chid1 Pfkfb2 Ctbs Idua Gnptg Chil3 Pofut1 B3glct Pgm3 Chia1 Amy1 Tstd1 Igfbp4 Lepr Akr1b3 Smpd3 Mst1
1.45477211247628e-07	85	2283	1.93834295524514	GO:0050790 regulation of catalytic activity	http://amigo.geneontology.org/amigo/term/GO:0050790	Apoe Ccl9 Serpind1 Ahsg Fetub Kng1 Spry4 Serpine2 Apoa5 Apoa1 Mst1r Rasgrp2 Spry1 Serpinf2 Tax1bp3 Apoc1 Rap1gap Pdp1 Serpinb6a Kng2 Arhgap22 Serpina3b Serpina1b Serpina1e Tnfaip3 Ldb1 Abhd5 Wnk4 Aim2 Gstp1 Apoh Itih3 Bmp7 Anxa9 Lpin1 Serpina3n Ccdc88c Itih4 Clu Angpt1 Hrg Robo1 App Parp3 Nab2 Fn1 Pfkfb2 Apcs Hc Psd4 F2 Cst3 Ambp Rasal1 Calu Pzp Nucb2 Pak1 Agt Inhca AI182371 Sh3bp4 Tbc1d24 Itih2 …
1.48430222843103e-07	50	1027	2.53464514967904	GO:0051336 regulation of hydrolase activity	http://amigo.geneontology.org/amigo/term/GO:0051336	Ccl9 Serpind1 Ahsg Fetub Kng1 Serpine2 Apoa5 Apoa1 Rasgrp2 Serpinf2 Tax1bp3 Apoc1 Rap1gap Serpinb6a Kng2 Arhgap22 Serpina3b Serpina1b Serpina1e Abhd5 Spry1 Aim2 Apoh Itih3 Lpin1 Serpina3n Itih4 Hrg Robo1 App Fn1 Apcs Hc Cst3 Ambp Rasal1 Pzp Agt AI182371 Sh3bp4 Itih2 Thbs1 Gpc3 C4b Cstdc4 Lepr Bcl2l11 Amot Pawr Angptl8
1.48477837028097e-07	80	2094	1.98898228746543	GO:1901575 organic substance catabolic process	http://amigo.geneontology.org/amigo/term/GO:1901575	Pla1a Apoe Rarres2 Dnajb9 Lpl Aldoc Tnfaip3 Nt5c Arg2 Pfkp Ctsl Clu Enpp2 Miox Ntan1 Synj2 Asrgl1 Gls Hspa5 Hao1 Bche Ctbs Fuca1 Bco1 Apoa5 Apoa1 Treh Abhd5 Pygb Anpep Apoc1 Pck2 Chil3 Gck Uggt2 Fbxo31 Abcd2 Chia1 Pla2g12a Tat Akr1c18 Dnajc3 Cyp39a1 Paox Dnajc10 Upb1 Ago2 Hamp Gpc3 Cdh1 Pafah1b3 Pla2g12b Lpin1 Apob Ace Gpld1 Cpb2 Sdf2l1 App Pla2g7 Pfkfb2 Hnmt Ambp Sult1e1 Smpd3 Idua Dxo Pcsk9 Nud…
1.94866767970338e-07	53	1136	2.42893081236233	GO:0035295 tube development	http://amigo.geneontology.org/amigo/term/GO:0035295	Col18a1 Mydgf Angpt1 Amot Bmp7 Lrg1 Apoh Mmp14 Gata6 Rarres2 Ace Gpld1 Enpp2 Hrg Robo1 Fn1 Mfge8 Pak1 Atp6ap2 Agt Clmp Wnk4 Ago2 Anpep Thbs1 Jun Lepr Arhgap22 Arg2 Apoe Apob Foxp4 Ift122 Spry1 Chd7 Hs3st3a1 Gpc3 Akr1b3 Rbp4 Serpine2 Hc Bcl2l11 Smpd3 Mst1 Serpinf2 Mthfd1l Pofut1 Phgdh Ccdc134 Lcn2 Pf4 Setdb2 Plg
1.94866767970338e-07	50	1037	2.51020305566092	GO:0044255 cellular lipid metabolic process	http://amigo.geneontology.org/amigo/term/GO:0044255	Lpl Apob Akr1c18 Enpp2 Synj2 Hao1 Ptgr1 Bco1 Smpd3 Apoa5 Apoa1 Abhd5 Ip6k2 B3galt1 Apoc1 Pck2 Mvk Mtmr11 Abcd2 Rdh5 Hpgds Plscr1 Pcsk9 Apoh Akr1b3 Apoe Rarres2 Pla2g12b Serinc3 Lpin1 Gpld1 Apod Pla2g7 Rbp4 Inpp4a Hao2 Pla2g12a Rab38 Ces2e Lss Alg12 Rbp1 Plcb1 Akr1b7 Ces2c Gata6 Angptl8 Nucb2 Ces2g Gstp1
2.50249827284079e-07	64	1528	2.18059105233121	GO:0009607 response to biotic stimulus	http://amigo.geneontology.org/amigo/term/GO:0009607	Rarres2 Lbp Ccl9 Ly96 Apcs Masp2 Pf4 Inhca Aim2 Crp Hamp Hamp2 Lyz2 Pglyrp2 Tnfaip3 Lcn2 Hspa5 H2-Q7 Gstp1 Klrb1b Cdh1 Gata6 Serinc3 Apob Ace Arg2 Ifi27l2b Clu Hrg Chid1 C4bp Hc Hnmt F2 Fga Alpl Pak1 Hp Mst1r Fgb Fgg AI182371 C1rl Pck2 Bpifa2 Jun Cfi C4b C1s2 Lpl Fkbp5 Mt2 Plscr1 Lrg1 Chd7 Gpc3 Abcd2 Amy1 Apoe Kng1 App Bcl2l11 Kng2 Cfhr4
2.50249827284079e-07	32	498	3.34532442566474	GO:0052547 regulation of peptidase activity	http://amigo.geneontology.org/amigo/term/GO:0052547	Serpind1 Ahsg Fetub Kng1 Serpine2 Serpinf2 Serpinb6a Kng2 Serpina3b Serpina1b Serpina1e Aim2 Itih3 Serpina3n Itih4 Hrg Robo1 App Fn1 Hc Cst3 Ambp Pzp Agt AI182371 Itih2 Thbs1 Gpc3 C4b Cstdc4 Bcl2l11 Pawr
2.80186557585234e-07	89	2477	1.8706029117167	GO:0009056 catabolic process	http://amigo.geneontology.org/amigo/term/GO:0009056	Mmp14 Pla1a Apoe Rarres2 Dnajb9 Lpl Aldoc Tnfaip3 Nt5c Arg2 Pfkp Ctsl Clu Retreg1 Enpp2 Miox Ntan1 Synj2 Asrgl1 Gls Hspa5 Hao1 Bche Ctbs Fuca1 Bco1 Apoa5 Apoa1 Treh Abhd5 Pygb Anpep Elapor1 Apoc1 Pck2 Chil3 Gck Uggt2 Fbxo31 Abcd2 Chia1 Pla2g12a Tat Ace Akr1c18 Dnajc3 Cyp39a1 Paox Dnajc10 Slc25a4 Upb1 Ago2 Hamp Gpc3 Cdh1 Gstm5 Pafah1b3 Pla2g12b Lpin1 Apob Gpld1 Cpb2 Sdf2l1 App Pla2g7 Pfkfb2 Hnmt A…
2.80206490972961e-07	67	1642	2.12431666387656	GO:0006952 defense response	http://amigo.geneontology.org/amigo/term/GO:0006952	Rarres2 Lbp Ccl9 Apcs Il1rn Masp2 Pf4 Hp Inhca Aim2 Crp Macir Hamp Hamp2 Lyz2 Pglyrp2 Tnfaip3 H2-Q7 Klrb1b Apoe Igfbp4 Serinc3 Ace Arg2 Ifi27l2b Itih4 Clu Apod Ahsg Kng1 Hrg App Chid1 Ly96 Fn1 C4bp Lcn2 Hc F2 Fga Apoa1 Mst1r Fgb Fgg AI182371 Serpinf2 C1rl Thbs1 Chil3 Mvk Bpifa2 Cfi Kng2 Chia1 Serpina1b C4b C1s2 Plscr1 Lpl Pik3ap1 Wnk4 Jun Abcd2 Proc Cfhr4 Gstp1 Pla2g7
4.21832698908904e-07	66	1623	2.11710804110345	GO:0048585 negative regulation of response to stimulus	http://amigo.geneontology.org/amigo/term/GO:0048585	Fhl2 Cpb2 Kng1 Proc Spry4 C4bp Il1rn Fga Slc25a4 Spry1 Spred2 Tsku Grem2 Kng2 Tnfaip3 Nenf Tax1bp3 Gstp1 Klrb1b Apoh Apoe Bmp7 Lpl Ccdc88c Clu Apod Hrg Robo1 Pros1 Serpine2 Hc F2 Txndc12 Rasal1 Cd9 Nucb2 F11 Agt Apoa1 Fgb Fgg Tspan8 Sh3bp4 Serpinf2 Thbs1 Mvk Macir Gp1ba Plg Myadm Hspa5 Ift122 Hamp Gpc3 Mmp14 Nxn Arg2 Parp3 Pik3ap1 Dab1 Pawr Pglyrp2 Glrx Ahsg App Dnajb9
5.11501602225435e-07	27	380	3.69911449239212	GO:0010038 response to metal ion	http://amigo.geneontology.org/amigo/term/GO:0010038	Mt2 Mt1 Cpne8 Slc40a1 Smpd3 Jun Cdh1 Tat Gpld1 App Hspa5 Rasal1 Rasgrp2 Fgb Fgg Igfbp2 Thbs1 Itpr3 Hamp Ank3 Cp Fn1 Fga Crp Hamp2 Serpina1b Serpina1e
5.12290277610789e-07	99	2914	1.76873696845105	GO:0032879 regulation of localization	http://amigo.geneontology.org/amigo/term/GO:0032879	Fga Lrpap1 F7 Slc25a4 Apoa5 Apoa1 Abhd5 Wnk4 Fam110c Tax1bp3 Apoc1 Amot Gck Spidr Macir Hamp Gpc3 Hamp2 Ica1 Ank3 Gp1ba Col18a1 Angpt1 Ldb1 Cd9 Mfge8 Plcb1 Apoh Cdh1 Mmp14 Apoe Rarres2 Lpl Pofut2 Apob Ace Myh10 Rab15 Carmil1 Gpld1 Glrx Cpb2 Clu Enpp2 Apod Ahsg Hrg Robo1 App Scn8a Pla2g7 Rbp4 Fn1 Pfkfb2 Hspa5 Hc F2 P3h1 Gpnmb Pak1 Stk26 Jak3 Mbtps1 Agt Fgb Fgg Tbc1d24 Ago2 Crp Trpm4 Thbs1 Pck2 Sca…
7.41417761478347e-07	8	24	17.3538704581359	GO:0034368 protein-lipid complex remodeling	http://amigo.geneontology.org/amigo/term/GO:0034368	Apom Apoa5 Apoa1 Apoe Lpl Apob Pla2g7 Apoc1
7.41417761478347e-07	8	24	17.3538704581359	GO:0034369 plasma lipoprotein particle remodeling	http://amigo.geneontology.org/amigo/term/GO:0034369	Apom Apoa5 Apoa1 Apoe Lpl Apob Pla2g7 Apoc1
7.41417761478347e-07	30	468	3.33728278041074	GO:0052548 regulation of endopeptidase activity	http://amigo.geneontology.org/amigo/term/GO:0052548	Serpind1 Ahsg Fetub Kng1 Serpine2 Serpinf2 Serpinb6a Kng2 Serpina3b Serpina1b Serpina1e Aim2 Itih3 Serpina3n Itih4 Hrg Robo1 App Hc Cst3 Ambp Pzp Agt AI182371 Itih2 Thbs1 C4b Cstdc4 Bcl2l11 Pawr
8.16640525294054e-07	46	956	2.50505661424974	GO:0030334 regulation of cell migration	http://amigo.geneontology.org/amigo/term/GO:0030334	F7 Fam110c Amot Macir Col18a1 Ldb1 Cd9 Plcb1 Apoh Cdh1 Mmp14 Apoe Rarres2 Ace Carmil1 Gpld1 Angpt1 Enpp2 Apod Hrg Robo1 App Pla2g7 Fn1 Hspa5 Hc Gpnmb Pak1 Stk26 Agt Tbc1d24 Ago2 Thbs1 Fbxo31 Myadm Bmp7 Lbp Smpd3 Mst1 Jun Lcn2 Il1rn Fga Pawr Gp1ba Gstp1
1.0352953277637e-06	8	25	16.6597156398104	GO:0034114 regulation of heterotypic cell-cell adhesion	http://amigo.geneontology.org/amigo/term/GO:0034114	Fga Myadm Bmp7 Il1rn Apoa1 Fgb Fgg Tnfaip3
1.25566830049903e-06	44	905	2.53117226571705	GO:0035239 tube morphogenesis	http://amigo.geneontology.org/amigo/term/GO:0035239	Col18a1 Mydgf Angpt1 Amot Bmp7 Lrg1 Apoh Mmp14 Gata6 Ace Gpld1 Enpp2 Hrg Robo1 Fn1 Mfge8 Pak1 Agt Wnk4 Ago2 Anpep Thbs1 Jun Lepr Arhgap22 Apoe Apob Spry1 Chd7 Hs3st3a1 Gpc3 Foxp4 Hc Bcl2l11 Ift122 Mst1 Serpinf2 Mthfd1l Pofut1 Ccdc134 Lcn2 Pf4 Setdb2 Plg
1.31786364254303e-06	34	596	2.96995769585547	GO:0010817 regulation of hormone levels	http://amigo.geneontology.org/amigo/term/GO:0010817	Akr1c18 Fga Crym Gck Ace Akr1b3 Rbp4 Rdh5 Pfkfb2 H6pd Sult1e1 Sult1a1 Atp6ap2 Bco1 Ces2e Agt Fgb Fgg Pck2 Chd7 Rbp1 Akr1b7 Ces2c Ica1 Ctsl Il1rn Smpd3 Wnk4 Afp Gcnt4 Glrx Nucb2 Trpm4 Lepr
1.34178048532185e-06	25	349	3.72934178899768	GO:0016042 lipid catabolic process	http://amigo.geneontology.org/amigo/term/GO:0016042	Pla1a Apoe Rarres2 Lpl Enpp2 Hao1 Bco1 Apoa5 Apoa1 Abhd5 Apoc1 Pck2 Abcd2 Pla2g12a Akr1c18 Cyp39a1 Pafah1b3 Pla2g12b Lpin1 Apob Pla2g7 Sult1e1 Smpd3 Plcb1 Apoh
1.34178048532185e-06	8	26	16.0189573459716	GO:0034367 protein-containing complex remodeling	http://amigo.geneontology.org/amigo/term/GO:0034367	Apom Apoa5 Apoa1 Apoe Lpl Apob Pla2g7 Apoc1
1.34178048532185e-06	65	1643	2.05964987178119	GO:0044419 biological process involved in interspecies interaction between organisms	http://amigo.geneontology.org/amigo/term/GO:0044419	Rarres2 Lbp Ccl9 Ly96 Apcs Masp2 Pf4 Inhca Aim2 Crp Hamp Hamp2 Lyz2 Pglyrp2 Tnfaip3 Lcn2 Bcl2l11 H2-Q7 Gstp1 Klrb1b Cdh1 Apoe Gata6 Serinc3 Apob Ace Arg2 Ifi27l2b Clu Hrg Chid1 Fn1 C4bp Hc F2 Fga Alpl Hp Plscr1 Ppib Mst1r Fgb Fgg AI182371 C1rl Pck2 Bpifa2 Jun Cfi Plg C4b C1s2 Lpl Fkbp5 Mt2 Lrg1 Chd7 Gpc3 Abcd2 Amy1 Ctsl Kng1 App Kng2 Cfhr4
1.34178048532185e-06	91	2651	1.78710171070203	GO:0050793 regulation of developmental process	http://amigo.geneontology.org/amigo/term/GO:0050793	Mydgf Srgn Tmem176b Maff Nid1 Bmp7 Ahsg App Fn1 Hmces Lrg1 Spry1 Spred2 Plcb1 Apoh Apoe Gata6 Lpl Lpin1 Apob Ace Myh10 Carmil1 Pdlim7 Enpp2 Tymp Hrg Robo1 Spry4 Serpine2 Apcs F2 Dpysl5 Sult1e1 Rasal1 Agt Apoa1 Ppib Tbc1d24 Ago2 Crp Serpinf2 Thbs1 Rap1gap Amot Phldb1 Jun Fbxo31 Myadm Ifrd1 Foxp4 Nab2 Dab1 Pls1 Mmp14 Dnajb11 Rarres2 Ccl9 Tnfaip3 Pofut2 Parp3 Epb41l3 Rbp4 Ldb1 Hc Bcl2l11 G6pdx Smpd3…
1.34178048532185e-06	90	2611	1.79454041505043	GO:0051246 regulation of protein metabolic process	http://amigo.geneontology.org/amigo/term/GO:0051246	Bmp7 Clu Serpind1 Ahsg Fetub Kng1 Spry4 Serpine2 Rbm3 Spry1 Serpinf2 Serpinb6a Kng2 Serpina3b Serpina1b Serpina1e Eif4ebp3 Rarres2 Mydgf Tnfaip3 Dnajc3 Angpt1 App Gpnmb Apoa1 Wnk4 Pawr Tbc1d24 Ago2 Aim2 Spred2 Hamp Plcb1 Gpc3 Fry Gstp1 Tia1 Cdh1 Mmp14 Apoe Itih3 Ace Serpina3n Gpld1 Itih4 Cpb2 Enpp2 Apod Hrg Robo1 Gfra1 Nab2 Fn1 Apcs Hc Dnajc10 F2 Cst3 Ambp P3h1 Pzp Pak1 Agt Crtap Mst1r AI182371 I…
1.38786367297392e-06	10	48	10.8461690363349	GO:0002455 humoral immune response mediated by circulating immunoglobulin	http://amigo.geneontology.org/amigo/term/GO:0002455	C4bp Apcs Crp Hc Masp2 AI182371 C1rl Cfi C4b C1s2
1.51582642295356e-06	116	3704	1.6304392331078	GO:0048513 animal organ development	http://amigo.geneontology.org/amigo/term/GO:0048513	Pafah1b3 Srgn Pdlim7 Synj2 Myo7b Spry4 Fn1 Dab1 Crybb3 Tmem176b Spry1 Pck2 Chd7 Tox Grem2 Pgm3 Gp1ba Bmp7 Tnfaip3 Angpt1 Ahsg Smpd3 L3mbtl3 Spred2 Cdh1 Mmp14 Gata6 Aprt Rarres2 Lpin1 Ace Cpb2 Robo1 App Rbp4 Gfra1 Apcs Hspa5 Hnmt P3h1 Slc2a1 Alpl Gpnmb F7 Coprs Fgl1 Agt Treh Ppib Upb1 Wnk4 Lrg1 Rap1gap Pcsk9 Sstr2 Phldb1 Plcb1 Irf2bp2 Jun Fhl2 Arg2 Ctsl Foxp4 Ldb1 Nab2 Bcl2l11 Hs3st3a1 Gpc3 Kcp Gc…
1.55859181256571e-06	23	302	3.96495715765356	GO:0007162 negative regulation of cell adhesion	http://amigo.geneontology.org/amigo/term/GO:0007162	Myadm Cdh1 Mmp14 Angpt1 Apod Hrg Spry4 Il1rn Gpnmb Cd9 Apoa1 Fgg Thbs1 Plg Arg2 Serpine2 Dab1 Pawr Enpp2 Kng1 Kng2 Tnfaip3 Gstp1
1.59685766755155e-06	33	574	2.99308915567152	GO:0044283 small molecule biosynthetic process	http://amigo.geneontology.org/amigo/term/GO:0044283	Lpl Cyp39a1 Psat1 Gls Psph Apoa5 Apoa1 Ip6k2 Lss Upb1 Pck2 Mvk Ldhb Aldoc G6pdx Apoe Aprt Rbp4 Aldh18a1 Hao1 H6pd Hpgds Apoc1 Mthfd1l Gck Rbp1 Phgdh Akr1b3 Apob Abcd2 Lepr Gstp1 Mst1
1.74125828484042e-06	93	2751	1.75998904319153	GO:0009653 anatomical structure morphogenesis	http://amigo.geneontology.org/amigo/term/GO:0009653	Col18a1 Mydgf Angpt1 App Foxa3 Chd7 Amot Grem2 Fry Myadm Gata6 Bmp7 Tnfaip3 Fn1 Cd9 Lrg1 Apoh Mmp14 Ace Myh10 Ccdc88c Carmil1 Gpld1 Cpb2 Clu Enpp2 Hrg Robo1 Spry4 Il1rn Alpl Dpysl5 Rasal1 Mfge8 Pak1 Atp6ap2 Fgl1 Agt Apoa1 Treh Poglut1 Wnk4 Tbc1d24 Ago2 Spry1 Anpep Thbs1 Phldb1 Jun Fbxo31 Lepr Arhgap22 Fhl2 Ifrd1 Apoe Apob Nab2 F2 Bcl2l11 Dab1 Hs3st3a1 Gpc3 Gcnt4 Pofut2 Ctsl Alcam Foxp4 Epb41l3 Rb…
1.80623022246806e-06	11	63	9.09012262092831	GO:0097006 regulation of plasma lipoprotein particle levels	http://amigo.geneontology.org/amigo/term/GO:0097006	Apom Lrpap1 Apoa5 Apoa1 Apoc1 Apoe Lpl Apob Pla2g7 Pcsk9 Crp
2.22632175783053e-06	60	1485	2.10349944947101	GO:0051707 response to other organism	http://amigo.geneontology.org/amigo/term/GO:0051707	Rarres2 Lbp Ccl9 Ly96 Apcs Masp2 Pf4 Inhca Aim2 Crp Hamp Hamp2 Lyz2 Pglyrp2 Tnfaip3 Lcn2 H2-Q7 Gstp1 Klrb1b Cdh1 Gata6 Serinc3 Apob Ace Arg2 Ifi27l2b Clu Hrg Chid1 C4bp Hc F2 Fga Alpl Hp Mst1r Fgb Fgg AI182371 C1rl Pck2 Bpifa2 Jun Cfi C4b C1s2 Lpl Fkbp5 Mt2 Plscr1 Lrg1 Chd7 Gpc3 Abcd2 Amy1 Apoe Kng1 App Kng2 Cfhr4
2.42146930125639e-06	60	1489	2.09784867861951	GO:0043207 response to external biotic stimulus	http://amigo.geneontology.org/amigo/term/GO:0043207	Rarres2 Lbp Ccl9 Ly96 Apcs Masp2 Pf4 Inhca Aim2 Crp Hamp Hamp2 Lyz2 Pglyrp2 Tnfaip3 Lcn2 H2-Q7 Gstp1 Klrb1b Cdh1 Gata6 Serinc3 Apob Ace Arg2 Ifi27l2b Clu Hrg Chid1 C4bp Hc F2 Fga Alpl Hp Mst1r Fgb Fgg AI182371 C1rl Pck2 Bpifa2 Jun Cfi C4b C1s2 Lpl Fkbp5 Mt2 Plscr1 Lrg1 Chd7 Gpc3 Abcd2 Amy1 Apoe Kng1 App Kng2 Cfhr4
2.77068709759404e-06	84	2416	1.81008913718967	GO:0032268 regulation of cellular protein metabolic process	http://amigo.geneontology.org/amigo/term/GO:0032268	Bmp7 Clu Serpind1 Ahsg Fetub Kng1 Spry4 Serpine2 Rbm3 Spry1 Serpinf2 Serpinb6a Kng2 Serpina3b Serpina1b Serpina1e Eif4ebp3 Rarres2 Mydgf Tnfaip3 Dnajc3 Angpt1 App Gpnmb Apoa1 Wnk4 Tbc1d24 Ago2 Aim2 Spred2 Fry Gstp1 Tia1 Mmp14 Apoe Itih3 Serpina3n Gpld1 Itih4 Cpb2 Enpp2 Hrg Robo1 Gfra1 Nab2 Fn1 Hc Dnajc10 F2 Cst3 Ambp P3h1 Pzp Pak1 Agt Crtap Mst1r AI182371 Itih2 Thbs1 Pcsk9 Cirbp Angptl8 Gpc3 Lepr…
3.79841861581564e-06	46	1014	2.36176935229068	GO:2000145 regulation of cell motility	http://amigo.geneontology.org/amigo/term/GO:2000145	F7 Fam110c Amot Macir Col18a1 Ldb1 Cd9 Plcb1 Apoh Cdh1 Mmp14 Apoe Rarres2 Ace Carmil1 Gpld1 Angpt1 Enpp2 Apod Hrg Robo1 App Pla2g7 Fn1 Hspa5 Hc Gpnmb Pak1 Stk26 Agt Tbc1d24 Ago2 Thbs1 Fbxo31 Myadm Bmp7 Lbp Smpd3 Mst1 Jun Lcn2 Il1rn Fga Pawr Gp1ba Gstp1
4.37460308962339e-06	6	13	24.0284360189573	GO:0051917 regulation of fibrinolysis	http://amigo.geneontology.org/amigo/term/GO:0051917	Apoh Cpb2 F11 Serpinf2 Thbs1 Plg
6.44700283704151e-06	77	2185	1.83466548092878	GO:0048584 positive regulation of response to stimulus	http://amigo.geneontology.org/amigo/term/GO:0048584	Bmp7 Rarres2 Ccl9 Tnfaip3 Ly96 C4bp Apcs F2 Fga Masp2 Atp6ap2 F7 Mst1r Poglut1 Aim2 Crp Gpc3 C4b Nid1 Gpnmb Serinc3 Avpi1 Mydgf Angpt1 Hmces Plscr1 Nenf Spred2 Kcp Apoh Apoe Gata6 Lbp Ace Gpld1 Cpb2 Hrg Robo1 App Parp3 Pla2g7 Fn1 Hc Pak1 F10 Agt Apoa1 Fgb Fgg AI182371 Tbc1d24 Lrg1 Serpinf2 Trpm4 C1rl Thbs1 Spidr Garem1 Plcb1 Cfi Plg C1s2 Lpl Igfbp4 Pik3ap1 Pawr Jun Akr1b3 Glrx Clu Il1rn Bcl2l11 S…
6.57333575677329e-06	39	801	2.53483501073895	GO:0030162 regulation of proteolysis	http://amigo.geneontology.org/amigo/term/GO:0030162	Clu Serpind1 Ahsg Fetub Kng1 Serpine2 Serpinf2 Serpinb6a Kng2 Serpina3b Serpina1b Serpina1e Aim2 Mmp14 Apoe Itih3 Serpina3n Gpld1 Itih4 Cpb2 Hrg Robo1 App Fn1 Hc F2 Cst3 Ambp Pzp Agt AI182371 Itih2 Thbs1 Angptl8 Gpc3 C4b Cstdc4 Bcl2l11 Pawr
7.45814017208914e-06	57	1430	2.07518311072813	GO:0002682 regulation of immune system process	http://amigo.geneontology.org/amigo/term/GO:0002682	Lbp Ly96 C4bp Apcs Masp2 Tmem176b F7 Aim2 Crp Pip C4b Tnfaip3 Angpt1 Rbp4 Fn1 Hmces Cd9 Plcb1 Klrb1b Gata6 Rarres2 Gpld1 Apod Hrg App Pla2g7 Hc Gpnmb Jak3 Apoa1 AI182371 Trpm4 C1rl Igfbp2 Thbs1 Jun Cfi C1s2 Mmp14 Apoe Dnajb9 Arg2 Parp3 Pik3ap1 Ldb1 Smpd3 Plscr1 Mst1 Pawr Tox Rbp1 Hamp Pglyrp2 Cfhr2 Gp1ba Cfhr4 Pf4
8.48152557990441e-06	55	1363	2.10079869816025	GO:0080134 regulation of response to stress	http://amigo.geneontology.org/amigo/term/GO:0080134	Cpb2 Kng1 Proc F2 Fga Aim2 Kng2 Tnfaip3 Serinc3 Plscr1 Tbc1d24 Spred2 Gstp1 Klrb1b Apoh Apoe Ace Clu Ahsg Hrg App Pros1 Parp3 Serpine2 Txndc12 Cd9 Stk26 F7 F11 Apoa1 Manf Fgb Fgg Tspan8 Serpinf2 Thbs1 Mvk Spidr Macir Gp1ba Plcb1 Plg Lpl Hamp Lbp Arg2 Pik3ap1 Pawr Pglyrp2 Glrx Masp2 Cfi Cfhr4 Dnajb9 Hspa5
9.16993099765082e-06	97	3024	1.66996570876903	GO:0065009 regulation of molecular function	http://amigo.geneontology.org/amigo/term/GO:0065009	Apoe Ccl9 Serpind1 Ahsg Fetub Kng1 Spry4 Serpine2 Apoa5 Apoa1 Mst1r Rasgrp2 Wnk4 Spry1 Serpinf2 Tax1bp3 Apoc1 Rap1gap Pdp1 Serpinb6a Kng2 Arhgap22 Serpina3b Ank3 Serpina1b Serpina1e Tnfaip3 Angpt1 Ldb1 Plscr1 Abhd5 Aim2 Gstp1 Apoh Dnajb11 Itih3 Bmp7 Anxa9 Lpin1 Serpina3n Ccdc88c Glrx Itih4 Clu Hrg Robo1 App Parp3 Nab2 Fn1 Pfkfb2 Apcs Hc Psd4 F2 Cst3 Ambp Lrpap1 Rasal1 Calu Anxa4 Pzp Nucb2 Pak1 Ag…
1.09733368296987e-05	67	1825	1.91130299292346	GO:1901700 response to oxygen-containing compound	http://amigo.geneontology.org/amigo/term/GO:1901700	Lbp Apod Ly96 Slc2a1 Pf4 Ovca2 Pck2 Sstr2 Rarres2 Lpl Mt1 Smpd3 Trpm4 Pcsk9 Gstp1 Ces2c Serpina1b Serpina1e Cdh1 Tat Gata6 Aprt Bmp7 Tnfaip3 Igfbp1 Lpin1 Apob Ace Akr1c18 Gpld1 Cpb2 Clu App Rbp4 Pfkfb2 Hspa5 Hnmt Bche Alpl H6pd Psph Stk26 F7 Agt Ip6k2 Sh3bp4 Igfbp2 Thbs1 Gck Spidr Plcb1 Jun Plscr1 Sorbs2 Pawr Akr1b3 Glrx Ahsg Lcn2 Ambp Fosl2 Gys2 Nucb2 G6pdx Itpr3 Lepr Ctsl
1.10646381750184e-05	47	1090	2.24485847210748	GO:0051270 regulation of cellular component movement	http://amigo.geneontology.org/amigo/term/GO:0051270	F7 Fam110c Amot Macir Col18a1 Ldb1 Cd9 Plcb1 Apoh Cdh1 Mmp14 Apoe Rarres2 Ace Carmil1 Gpld1 Angpt1 Enpp2 Apod Hrg Robo1 App Pla2g7 Fn1 Hspa5 Hc Gpnmb Pak1 Stk26 Agt Tbc1d24 Ago2 Trpm4 Thbs1 Fbxo31 Myadm Bmp7 Lbp Smpd3 Mst1 Jun Lcn2 Il1rn Fga Pawr Gp1ba Gstp1
1.28500694147165e-05	7	24	15.1846366508689	GO:0030194 positive regulation of blood coagulation	http://amigo.geneontology.org/amigo/term/GO:0030194	F2 Apoh Cpb2 F7 Serpinf2 Thbs1 Plg
1.28500694147165e-05	7	24	15.1846366508689	GO:1900048 positive regulation of hemostasis	http://amigo.geneontology.org/amigo/term/GO:1900048	F2 Apoh Cpb2 F7 Serpinf2 Thbs1 Plg
1.28687575619753e-05	46	1062	2.25502271489901	GO:0040012 regulation of locomotion	http://amigo.geneontology.org/amigo/term/GO:0040012	Rarres2 F7 Fam110c Amot Macir Col18a1 Ldb1 Cd9 Plcb1 Apoh Cdh1 Mmp14 Apoe Ace Carmil1 Gpld1 Angpt1 Enpp2 Apod Hrg Robo1 App Pla2g7 Fn1 Hspa5 Hc Gpnmb Pak1 Stk26 Agt Tbc1d24 Ago2 Thbs1 Fbxo31 Myadm Bmp7 Lbp Smpd3 Mst1 Jun Lcn2 Il1rn Fga Pawr Gp1ba Gstp1
1.30785120734595e-05	16	173	4.81494671670822	GO:0006457 protein folding	http://amigo.geneontology.org/amigo/term/GO:0006457	Dnajc3 Fkbp5 Hspa5 Ppib Txndc5 Mesd Sdf2 Fkbp11 Dnajb11 Pofut2 Clu Sdf2l1 Dnajc10 P3h1 Fkbp2 Crtap
1.31100231436145e-05	59	1533	2.00367584545991	GO:0016477 cell migration	http://amigo.geneontology.org/amigo/term/GO:0016477	Ccl9 Tnfaip3 Carmil1 Dab1 Pf4 F7 Mst1r Fam110c Amot Macir Gpc3 Col18a1 Ldb1 Cd9 Plcb1 Apoh Cdh1 Mmp14 Apoe Rarres2 Ace Gpld1 Angpt1 Enpp2 Apod Hrg Robo1 App Pla2g7 Gfra1 Fn1 Hspa5 Hc Gpnmb Pak1 Stk26 Agt Ppib Tbc1d24 Ago2 Lrg1 Thbs1 Fbxo31 Myadm Bmp7 Lbp Myh10 Smpd3 Apoa1 Mst1 Trpm4 Jun Plg Lcn2 Il1rn Fga Pawr Gp1ba Gstp1
1.4169914390981e-05	45	1032	2.27012840295382	GO:0040007 growth	http://amigo.geneontology.org/amigo/term/GO:0040007	Fn1 P3h1 Smpd3 Mmp14 Igfbp1 Hrg Epb41l3 Rasal1 Agt Apoa5 Ppib Ip6k2 Sh3bp4 Igfbp2 Ifrd1 Gata6 Igfbp4 App Serpine2 F2 Spry1 Pls1 Gpc3 Myh10 Rbp4 Bcl2l11 Cd9 G6pdx Mst1 Chd7 Cirbp Plcb1 Lepr Plg Apoe Ahsg Sorbs2 Slc25a4 Hamp Hamp2 Apod Alcam Mt2 Mt1 Azgp1
1.54264591958704e-05	5	9	28.9231174302264	GO:0051918 negative regulation of fibrinolysis	http://amigo.geneontology.org/amigo/term/GO:0051918	Apoh Cpb2 Serpinf2 Thbs1 Plg
1.66881771403608e-05	6	16	19.5231042654028	GO:0051004 regulation of lipoprotein lipase activity	http://amigo.geneontology.org/amigo/term/GO:0051004	Apoa5 Apoa1 Apoc1 Abhd5 Apoh Angptl8
1.90486428904923e-05	14	136	5.35928352383608	GO:0008203 cholesterol metabolic process	http://amigo.geneontology.org/amigo/term/GO:0008203	Apoe Apoa5 Apoa1 Lss Mvk Cyp39a1 Pcsk9 Apob Mbtps1 App Lepr Apoc1 Tsku G6pdx
2.04115836106384e-05	8	37	11.2565646214935	GO:0071827 plasma lipoprotein particle organization	http://amigo.geneontology.org/amigo/term/GO:0071827	Apom Apoa5 Apoa1 Apoe Lpl Apob Pla2g7 Apoc1
2.1674296661298e-05	7	26	14.0165876777251	GO:0050820 positive regulation of coagulation	http://amigo.geneontology.org/amigo/term/GO:0050820	F2 Apoh Cpb2 F7 Serpinf2 Thbs1 Plg
2.30934028644612e-05	43	983	2.27736448535048	GO:0006082 organic acid metabolic process	http://amigo.geneontology.org/amigo/term/GO:0006082	Lpl Aldoc Vnn3 Arg2 Pfkp Akr1c18 Cyp39a1 Psat1 Asrgl1 Gls Hao1 Ptgr1 Psph Apoa5 Apoa1 Upb1 Pck2 Gck Abcd2 Ldhb Tat Hpgds Akr1b3 Lpin1 Pfas Carmil1 App Aldh18a1 Pfkfb2 Hao2 Sult1e1 Ctps2 Abhd5 Apoc1 Mthfd1l Rbp1 Akr1b7 Phgdh Nucb2 Ces2g Ces2e Gstp1 Ces2c
2.37737318340732e-05	34	685	2.58407998062753	GO:0040008 regulation of growth	http://amigo.geneontology.org/amigo/term/GO:0040008	Fn1 P3h1 Mmp14 Igfbp1 Hrg Epb41l3 Rasal1 Agt Ppib Ip6k2 Sh3bp4 Igfbp2 Ifrd1 Gata6 Igfbp4 Serpine2 F2 Pls1 Gpc3 App Rbp4 Bcl2l11 G6pdx Chd7 Cirbp Plcb1 Apoe Ahsg Slc25a4 Hamp Hamp2 Mt2 Mt1 Azgp1
2.37737318340732e-05	48	1160	2.15427357411342	GO:0072359 circulatory system development	http://amigo.geneontology.org/amigo/term/GO:0072359	Col18a1 Mydgf Pdlim7 Angpt1 Fn1 Chd7 Amot Lrg1 Apoh Mmp14 Gata6 Bmp7 Ace Gpld1 Enpp2 Hrg Robo1 Mfge8 Agt Ago2 Spry1 Anpep Thbs1 Jun Lepr Arhgap22 Fhl2 Apoe Apob Nxn Myh10 Foxp4 Rbp4 Hc Ift122 Poglut1 Serpinf2 Pofut1 Gpc3 Plg Ccdc134 G6pdx Sorbs2 Slc25a4 Hamp Hamp2 Pf4 Setdb2
2.48821853050349e-05	20	279	3.73201515228728	GO:0001818 negative regulation of cytokine production	http://amigo.geneontology.org/amigo/term/GO:0001818	Macir Angpt1 Gstp1 Gata6 Lbp Tnfaip3 Arg2 Apod Chid1 Fn1 F2 Gpnmb Anxa4 Apoa1 Thbs1 Srgn Tsku Abcd2 Tia1 Pglyrp2
2.8042669202542e-05	57	1498	1.98098254228387	GO:2000026 regulation of multicellular organismal development	http://amigo.geneontology.org/amigo/term/GO:2000026	Mydgf Srgn Tmem176b Maff Bmp7 Ahsg Fn1 Lrg1 Spry1 Spred2 Apoh Gata6 Lpin1 Ace Enpp2 Tymp Hrg Robo1 Serpine2 Apcs F2 Dpysl5 Agt Tbc1d24 Ago2 Thbs1 Amot Phldb1 Jun Fbxo31 Ifrd1 Foxp4 Dab1 Mmp14 Dnajb11 Rbp4 Ldb1 Hc Smpd3 Poglut1 Chd7 Tox Rbp1 Plcb1 Pglyrp2 Apoe Proc G6pdx Slc25a4 Trpm4 Foxa3 Bex1 Hamp Hamp2 Pf4 Hspa5 Plg
2.85764634506734e-05	42	958	2.28245060305336	GO:0043436 oxoacid metabolic process	http://amigo.geneontology.org/amigo/term/GO:0043436	Lpl Aldoc Vnn3 Arg2 Pfkp Akr1c18 Cyp39a1 Psat1 Asrgl1 Gls Hao1 Ptgr1 Psph Apoa5 Apoa1 Upb1 Pck2 Gck Abcd2 Ldhb Tat Hpgds Akr1b3 Lpin1 Pfas App Aldh18a1 Pfkfb2 Hao2 Sult1e1 Ctps2 Abhd5 Apoc1 Mthfd1l Rbp1 Akr1b7 Phgdh Nucb2 Ces2g Ces2e Gstp1 Ces2c
2.90256111386893e-05	61	1652	1.92237184857074	GO:0009719 response to endogenous stimulus	http://amigo.geneontology.org/amigo/term/GO:0009719	Bmp7 Spry4 Slc2a1 Spry1 Pck2 Garem1 Sstr2 Tsku Grem2 Lepr Gata6 Rarres2 Cd9 Smpd3 Trpm4 Pcsk9 Spred2 Jun Kcp Serpina1b Serpina1e Cdh1 Mmp14 Tat Apoe Gstm5 Aprt Fhl2 Lpl Igfbp1 Lpin1 Apob Ace Akr1c18 Gpld1 App Hspa5 Il1rn Hnmt Bche Alpl Sult1a1 Pak1 F7 Agt Fgb Sh3bp4 Lrg1 Igfbp2 Thbs1 Rap1gap Spidr Plcb1 Rbp4 Gpc3 Ahsg Nucb2 Gck Itpr3 Ctsl Gstp1
2.99139161702647e-05	27	477	2.94688366270232	GO:0010876 lipid localization	http://amigo.geneontology.org/amigo/term/GO:0010876	Apob Rbp4 Apoa5 Apoa1 Plscr1 Abhd5 Apoc1 Rbp1 Abcd2 Apoe Pla2g12b Lpl Lbp Ace Apod Apom Pla2g12a Slc2a1 Osbpl3 Agt Abcc4 Crp Thbs1 Pcsk9 Wnk4 Apoh Nucb2
3.00765992872003e-05	10	68	7.65611931976582	GO:0046503 glycerolipid catabolic process	http://amigo.geneontology.org/amigo/term/GO:0046503	Lpl Enpp2 Apoa5 Apoa1 Abhd5 Apob Pla2g7 Apoc1 Plcb1 Apoh
3.40865789834433e-05	60	1623	1.92464367373041	GO:0051240 positive regulation of multicellular organismal process	http://amigo.geneontology.org/amigo/term/GO:0051240	Mydgf F2 Lbp Fn1 Alpl Hmces Lrg1 Aim2 Apoh Apoe Gata6 Bmp7 Lpl Ace Cpb2 Clu Hrg Robo1 App Serpine2 Hc Atp6ap2 F7 Agt Apoa5 Ppib Fgb Fgg Tbc1d24 Ago2 Spry1 Serpinf2 Thbs1 Scamp5 Jun Fbxo31 Plg Pls1 Mmp14 Ly96 Lcn2 Mst1 Chd7 Tox Amot Tsku Plcb1 Lepr Enpp2 Fga Slc25a4 Pawr Trpm4 Chil3 Foxa3 Bex1 Hamp Hamp2 Chia1 Hspa5
3.4232757081989e-05	14	144	5.06154555028963	GO:0016125 sterol metabolic process	http://amigo.geneontology.org/amigo/term/GO:0016125	Apoe Apoa5 Apoa1 Lss Mvk Cyp39a1 Pcsk9 Apob Mbtps1 App Lepr Apoc1 Tsku G6pdx
4.21151236562523e-05	41	940	2.27077241101139	GO:0019752 carboxylic acid metabolic process	http://amigo.geneontology.org/amigo/term/GO:0019752	Lpl Aldoc Vnn3 Arg2 Pfkp Akr1c18 Cyp39a1 Psat1 Asrgl1 Gls Hao1 Ptgr1 Psph Apoa5 Apoa1 Upb1 Pck2 Gck Abcd2 Ldhb Tat Hpgds Akr1b3 Lpin1 Pfas App Aldh18a1 Pfkfb2 Hao2 Ctps2 Abhd5 Apoc1 Mthfd1l Rbp1 Akr1b7 Phgdh Nucb2 Ces2g Ces2e Gstp1 Ces2c
4.21151236562523e-05	8	41	10.1583631950064	GO:0071825 protein-lipid complex subunit organization	http://amigo.geneontology.org/amigo/term/GO:0071825	Apom Apoa5 Apoa1 Apoe Lpl Apob Pla2g7 Apoc1
4.21643868452018e-05	97	3142	1.60724898259629	GO:0009892 negative regulation of metabolic process	http://amigo.geneontology.org/amigo/term/GO:0009892	Gata6 Fhl2 Serpind1 Ahsg Fetub Kng1 Foxp4 Spry4 Ldb1 Serpine2 Ago2 Spry1 Serpinf2 L3mbtl3 Apoc1 Macir Serpinb6a Kng2 Serpina3b Serpina1b Setdb2 Serpina1e Eif4ebp3 Pcbp3 Tnfaip3 Dnajc3 Angpt1 Bach1 Rbm3 Tbc1d24 Spred2 Plcb1 Fry Gstp1 Tia1 Apoe Itih3 Bmp7 Lbp Lpin1 Serpina3n Arg2 Itih4 Cpb2 Clu Apod Hrg App Parp3 Nab2 Chid1 Fn1 Apcs Hc Dnajc10 F2 Cst3 Ambp P3h1 Gpnmb Anxa4 Pzp Crym Agt Apoa1 Crtap …
5.07549125651283e-05	50	1269	2.05128492412953	GO:0048878 chemical homeostasis	http://amigo.geneontology.org/amigo/term/GO:0048878	Cp Apob Kng1 Cyp39a1 Fth1 Slc40a1 Mt2 Mt1 Apoa5 Apoa1 Abhd5 Wnk4 Slc9a7 Pck2 Gck Angptl8 Hamp Hamp2 Kng2 Slc39a4 Gp1ba Apoe Alpl Lpl Ace Cpb2 Rbp4 Gls Lcn2 F2 Rab38 Atp6ap2 Jak3 Agt Pcsk9 Ftl1 App Akr1b3 Foxa3 Chd7 Tsku Lepr Ank3 Smpd3 Pawr Trpm4 Anpep Itpr3 Rbp1 Nucb2
5.40431459417781e-05	19	269	3.67721418629645	GO:0019318 hexose metabolic process	http://amigo.geneontology.org/amigo/term/GO:0019318	Pfkp Fuca1 H6pd G6pdx Pck2 Aldoc Tff3 Gck Pofut2 Apod Rbp4 Pfkfb2 Pofut1 B3glct Tstd1 Igfbp4 Akr1b3 Lepr Mst1
6.14626247316488e-05	40	921	2.2610906134379	GO:0009725 response to hormone	http://amigo.geneontology.org/amigo/term/GO:0009725	Slc2a1 Pck2 Sstr2 Lepr Gata6 Rarres2 Pcsk9 Serpina1b Serpina1e Mmp14 Tat Gstm5 Aprt Fhl2 Bmp7 Lpl Igfbp1 Lpin1 Apob Ace Akr1c18 Gpld1 Il1rn Hnmt Bche Alpl Sult1a1 Pak1 F7 Agt Fgb Igfbp2 Plcb1 Jun Rbp4 Ahsg Nucb2 Gck Ctsl Gstp1
6.14626247316488e-05	18	246	3.80938619812738	GO:0042445 hormone metabolic process	http://amigo.geneontology.org/amigo/term/GO:0042445	Akr1c18 Crym Ace Akr1b3 Rbp4 Rdh5 H6pd Sult1e1 Sult1a1 Atp6ap2 Bco1 Ces2e Rbp1 Akr1b7 Ces2c Ctsl Afp Gcnt4
6.16265056098954e-05	24	409	3.05496008064983	GO:0006869 lipid transport	http://amigo.geneontology.org/amigo/term/GO:0006869	Apob Rbp4 Apoa5 Apoa1 Plscr1 Apoc1 Rbp1 Abcd2 Apoe Pla2g12b Lbp Ace Apod Apom Pla2g12a Slc2a1 Osbpl3 Agt Abcc4 Thbs1 Pcsk9 Wnk4 Apoh Nucb2
6.29399256575381e-05	9	58	8.07852590292532	GO:0034113 heterotypic cell-cell adhesion	http://amigo.geneontology.org/amigo/term/GO:0034113	Fga Myadm Bmp7 Il1rn Apoa1 Fgb Fgg Gldn Tnfaip3
6.53162566488192e-05	88	2794	1.63973579131992	GO:0006793 phosphorus metabolic process	http://amigo.geneontology.org/amigo/term/GO:0006793	Nudt14 Aprt Bmp7 Aldoc Nt5c Pfkp Enpp2 Synj2 Spry4 Uap1l1 Alpl H6pd Psph Ctps2 G6pdx Smpd3 Apoa5 Apoa1 Abhd5 Mst1r Ip6k2 Wnk4 Spry1 Gck Mvk Mtmr11 Pdp1 Pgm3 Nrbp2 Rarres2 Mydgf Tnfaip3 Dnajc3 Angpt1 Ldb1 Gpnmb Plscr1 Upb1 Pcsk9 Spred2 Gstp1 Apoe Pla2g12b Nt5c3b Serinc3 Lpin1 Pfas Gpld1 Clu Ahsg Hrg Robo1 App Pla2g7 Aldh18a1 Gfra1 Nab2 Inpp4a Fn1 Pfkfb2 Dnajc10 F2 Pla2g12a Map3k6 Sult1e1 Rab38 Pak…
6.84310459378985e-05	41	961	2.22115095353872	GO:0019637 organophosphate metabolic process	http://amigo.geneontology.org/amigo/term/GO:0019637	Nudt14 Aprt Aldoc Nt5c Pfkp Enpp2 Synj2 H6pd Ctps2 G6pdx Smpd3 Apoa5 Apoa1 Abhd5 Ip6k2 Gck Mvk Mtmr11 Alpl Plscr1 Upb1 Pcsk9 Pgm3 Pla2g12b Nt5c3b Serinc3 Lpin1 Pfas Gpld1 App Pla2g7 Inpp4a Pfkfb2 Pla2g12a Sult1e1 Rab38 Apoc1 Nudt18 Plcb1 Gata6 Tymp
6.94817772278882e-05	21	328	3.33321292336146	GO:0008202 steroid metabolic process	http://amigo.geneontology.org/amigo/term/GO:0008202	Apoe Akr1c18 Cyp39a1 Apoa5 Apoa1 Lss Mvk Gc Pcsk9 Apob Rdh5 H6pd Sult1e1 Sult1a1 Mbtps1 App Lepr Apoc1 Tsku Afp G6pdx
7.02963210552085e-05	9	59	7.94160173507912	GO:0006692 prostanoid metabolic process	http://amigo.geneontology.org/amigo/term/GO:0006692	Akr1c18 Ptgr1 Hpgds Akr1b3 Akr1b7 Ces2g Ces2e Gstp1 Ces2c
7.02963210552085e-05	9	59	7.94160173507912	GO:0006693 prostaglandin metabolic process	http://amigo.geneontology.org/amigo/term/GO:0006693	Akr1c18 Ptgr1 Hpgds Akr1b3 Akr1b7 Ces2g Ces2e Gstp1 Ces2c
7.38871356442046e-05	14	155	4.70233909188198	GO:1902652 secondary alcohol metabolic process	http://amigo.geneontology.org/amigo/term/GO:1902652	Apoe Apoa5 Apoa1 Lss Mvk Cyp39a1 Pcsk9 Apob Mbtps1 App Lepr Apoc1 Tsku G6pdx
7.41608461138061e-05	61	1708	1.8593432633717	GO:0045595 regulation of cell differentiation	http://amigo.geneontology.org/amigo/term/GO:0045595	Tmem176b Maff Nid1 Bmp7 App Fn1 Spry1 Spred2 Plcb1 Gata6 Lpl Apob Ace Carmil1 Pdlim7 Robo1 Spry4 Serpine2 Apcs F2 Dpysl5 Sult1e1 Agt Apoa1 Tbc1d24 Lrg1 Crp Serpinf2 Rap1gap Phldb1 Jun Fbxo31 Myadm Ifrd1 Foxp4 Dab1 Mmp14 Dnajb11 Rarres2 Ccl9 Pofut2 Ldb1 Chd7 Tox Rbp1 Tsku Pglyrp2 Apoe Clu Enpp2 Proc Nucb2 G6pdx Slc25a4 Trpm4 Foxa3 Bex1 Hamp Hamp2 Pf4 Pawr
8.56549303981003e-05	34	732	2.41816227695336	GO:0001568 blood vessel development	http://amigo.geneontology.org/amigo/term/GO:0001568	Col18a1 Mydgf Angpt1 Amot Lrg1 Apoh Mmp14 Gata6 Bmp7 Ace Gpld1 Enpp2 Hrg Robo1 Fn1 Mfge8 Agt Ago2 Anpep Thbs1 Jun Lepr Arhgap22 Apoe Apob Chd7 Myh10 Hc Serpinf2 Pofut1 Gpc3 Plg Ccdc134 Pf4
8.69606106814099e-05	12	115	5.4325159695034	GO:0034308 primary alcohol metabolic process	http://amigo.geneontology.org/amigo/term/GO:0034308	Akr1c18 Akr1b3 Rbp4 Rdh5 Hao1 H6pd Sult1e1 Bco1 Ces2e Rbp1 Akr1b7 Ces2c
9.32590765038363e-05	31	637	2.53361060063836	GO:0048514 blood vessel morphogenesis	http://amigo.geneontology.org/amigo/term/GO:0048514	Col18a1 Mydgf Angpt1 Amot Lrg1 Apoh Mmp14 Gata6 Ace Gpld1 Enpp2 Hrg Robo1 Fn1 Mfge8 Agt Ago2 Anpep Thbs1 Jun Lepr Arhgap22 Apoe Apob Chd7 Hc Serpinf2 Pofut1 Ccdc134 Pf4 Plg
9.98776818280209e-05	11	97	5.90389407338643	GO:0030168 platelet activation	http://amigo.geneontology.org/amigo/term/GO:0030168	Fn1 F2 Fga Fgb Fgg Gp1ba Apoe Hrg Pf4 Cd9 Serpine2
0.000102193287841244	12	117	5.33965244865719	GO:0002526 acute inflammatory response	http://amigo.geneontology.org/amigo/term/GO:0002526	Lbp Hp Itih4 Ahsg Fn1 F2 Crp Serpinf2 Serpina1b Plscr1 Il1rn Gstp1
0.00010613314706461	35	774	2.35420723269285	GO:0009617 response to bacterium	http://amigo.geneontology.org/amigo/term/GO:0009617	Lbp Ly96 Pf4 Inhca Hamp Hamp2 Lyz2 Pglyrp2 Tnfaip3 Gstp1 Cdh1 Rarres2 Apob Ace F2 Alpl Hp Fgb Pck2 Bpifa2 Jun Lpl Fkbp5 Lcn2 Mt2 Plscr1 Lrg1 Chd7 Gpc3 Abcd2 Amy1 Arg2 App C4bp Fga
0.000116534128795814	19	286	3.45863851788022	GO:0005996 monosaccharide metabolic process	http://amigo.geneontology.org/amigo/term/GO:0005996	Pfkp Fuca1 H6pd G6pdx Pck2 Aldoc Tff3 Gck Pofut2 Apod Rbp4 Pfkfb2 Pofut1 B3glct Tstd1 Igfbp4 Akr1b3 Lepr Mst1
0.000116534128795814	57	1580	1.87817205591217	GO:0006955 immune response	http://amigo.geneontology.org/amigo/term/GO:0006955	Rarres2 Lbp Ccl9 Ctsl Ly96 C4bp Apcs Il1rn Masp2 Pf4 Inhca Aim2 Crp C4b Tnfaip3 Angpt1 Hmces H2-Q7 Klrb1b Gata6 Serinc3 Arg2 Ifi27l2b Gpld1 Enpp2 Alcam Hrg App Chid1 Lcn2 Hc F2 Fga Jak3 Apoa1 Mst1r Fgb Fgg AI182371 Trpm4 C1rl Thbs1 Cfi C1s2 Apoe Parp3 Pik3ap1 Plscr1 Pawr Pglyrp2 Kng1 Cfhr2 Hamp Hamp2 Kng2 Cfhr4 Fth1
0.000116534128795814	35	778	2.34210333946564	GO:0030155 regulation of cell adhesion	http://amigo.geneontology.org/amigo/term/GO:0030155	Fga Myadm Nid1 Angpt1 Ldb1 Cdh1 Mmp14 Bmp7 Carmil1 Apod Hrg Spry4 Fn1 Il1rn Gpnmb Cd9 Jak3 Apoa1 Fgb Fgg Igfbp2 Thbs1 Plg Arg2 Serpine2 Dab1 Pawr Rap1gap Enpp2 Kng1 Gp1ba Kng2 Ank3 Tnfaip3 Gstp1
0.000124480067696401	68	2018	1.75430603243792	GO:0009888 tissue development	http://amigo.geneontology.org/amigo/term/GO:0009888	Col18a1 Gata6 Srgn Pck2 Maff Bmp7 Ahsg Smpd3 Spry1 Spred2 Mmp14 Aldoc Ccdc88c Robo1 Fn1 Tagln2 Alpl Gpnmb Anxa4 Pak1 Atp6ap2 Agt Poglut1 Wnk4 Lrg1 Phldb1 Myadm Fhl2 Arg2 Ctsl Foxp4 Ldb1 Nab2 Ift122 Hs3st3a1 Gpc3 Gcnt4 Ifrd1 Akr1b3 Pofut2 Myh10 Rbp4 Slc40a1 Serpine2 Fosl2 Mst1 Mthfd1l Chd7 Tox Pofut1 Pls1 Plcb1 Jun Phgdh Proc Lcn2 G6pdx Sorbs2 Slc25a4 Trpm4 Foxa3 Hamp Hamp2 Cstdc4 Setdb2 Pawr Mesd…
0.000129622679938676	22	372	3.07891250063701	GO:0006644 phospholipid metabolic process	http://amigo.geneontology.org/amigo/term/GO:0006644	Enpp2 Synj2 Smpd3 Apoa5 Apoa1 Abhd5 Ip6k2 Mvk Mtmr11 Plscr1 Pcsk9 Pla2g12b Serinc3 Lpin1 Gpld1 Pla2g7 Inpp4a Pla2g12a Rab38 Apoc1 Plcb1 Gata6
0.000129622679938676	102	3454	1.537430330107	GO:0010033 response to organic substance	http://amigo.geneontology.org/amigo/term/GO:0010033	Bmp7 Dnajb9 Lbp Ccl9 Spry4 Ly96 Hspa5 Il1rn Dnajc10 Slc2a1 Pf4 Spry1 Aim2 Ovca2 Pck2 Uggt2 Garem1 Sstr2 Tsku Grem2 Lepr Dnajc3 Gata6 Rarres2 Lpl Tnfaip3 Angpt1 Alpl Cd9 Smpd3 Trpm4 Pcsk9 Spred2 Jun Kcp H2-Q7 Gstp1 Ces2c Serpina1b Serpina1e Cdh1 Mmp14 Tat Apoe Gstm5 Aprt Fhl2 Ro60 Igfbp1 Lpin1 Apob Ace Akr1c18 Gpld1 Itih4 Cpb2 Clu Sdf2l1 Hrg Robo1 App Rbp4 Gfra1 Pfkfb2 Trdmt1 Hnmt Bche H6pd Psph S…
0.000135561680975589	31	651	2.47912435116227	GO:0032787 monocarboxylic acid metabolic process	http://amigo.geneontology.org/amigo/term/GO:0032787	Lpl Aldoc Vnn3 Pfkp Akr1c18 Cyp39a1 Hao1 Ptgr1 Apoa5 Apoa1 Pck2 Gck Abcd2 Ldhb Hpgds Akr1b3 Lpin1 App Pfkfb2 Hao2 Abhd5 Apoc1 Mthfd1l Rbp1 Akr1b7 Phgdh Nucb2 Ces2g Ces2e Gstp1 Ces2c
0.00014006526376612	34	752	2.35384945043864	GO:0001817 regulation of cytokine production	http://amigo.geneontology.org/amigo/term/GO:0001817	Macir Lbp Angpt1 Aim2 Gstp1 Gata6 Lpl Tnfaip3 Arg2 Clu Apod App Chid1 Fn1 Hc F2 Gpnmb Anxa4 Atp6ap2 Apoa1 Crp Serpinf2 Trpm4 Thbs1 Scamp5 Srgn Ly96 Tsku Plcb1 Abcd2 Tia1 Pglyrp2 Chil3 Chia1
0.00014006526376612	86	2772	1.61518707727239	GO:0006796 phosphate-containing compound metabolic process	http://amigo.geneontology.org/amigo/term/GO:0006796	Nudt14 Aprt Bmp7 Aldoc Nt5c Pfkp Enpp2 Synj2 Spry4 Alpl H6pd Psph Ctps2 G6pdx Smpd3 Apoa5 Apoa1 Abhd5 Mst1r Ip6k2 Wnk4 Spry1 Gck Mvk Mtmr11 Pdp1 Nrbp2 Rarres2 Mydgf Tnfaip3 Dnajc3 Angpt1 Ldb1 Gpnmb Plscr1 Upb1 Pcsk9 Spred2 Pgm3 Gstp1 Apoe Pla2g12b Nt5c3b Serinc3 Lpin1 Pfas Gpld1 Clu Ahsg Hrg Robo1 App Pla2g7 Aldh18a1 Gfra1 Nab2 Inpp4a Fn1 Pfkfb2 Dnajc10 F2 Pla2g12a Map3k6 Sult1e1 Rab38 Pak1 Stk26…
0.000148989146288334	28	558	2.6124106066011	GO:0030335 positive regulation of cell migration	http://amigo.geneontology.org/amigo/term/GO:0030335	F7 Fam110c Col18a1 Mmp14 Rarres2 Carmil1 Gpld1 Angpt1 Enpp2 App Pla2g7 Fn1 Hspa5 Gpnmb Pak1 Agt Tbc1d24 Ago2 Thbs1 Fbxo31 Myadm Bmp7 Lbp Jun Lcn2 Fga Pawr Amot
0.000156285093607253	4	7	29.7494922139472	GO:0006004 fucose metabolic process	http://amigo.geneontology.org/amigo/term/GO:0006004	Fuca1 Pofut2 Pofut1 B3glct
0.000156285093607253	99	3340	1.54314357067855	GO:0010646 regulation of cell communication	http://amigo.geneontology.org/amigo/term/GO:0010646	Plcb1 Fhl2 Bmp7 Igfbp4 Ccl9 Tnfaip3 Igfbp1 Spry4 Ly96 Il1rn Fga Atp6ap2 Slc25a4 Mst1r Mst1 Poglut1 Spry1 Igfbp2 Gck Spred2 Pofut1 Tsku Grem2 Gpc3 Nid1 Gpnmb Rarres2 Serinc3 Avpi1 Mydgf Srgn Ace Angpt1 Plscr1 Nenf Tax1bp3 Kcp Gstp1 Cdh1 Apoe Gata6 Lbp Ccdc88c Clu Apod Tymp Hrg Robo1 App Rbp4 Fn1 Pfkfb2 Psd4 F2 Bche Txndc12 Lrpap1 Rasal1 Pak1 F7 F10 Agt Apoa1 Fgb Fgg Sh3bp4 Tbc1d24 Lrg1 Serpinf2 Tr…
0.000158999962990365	9	66	7.09931064196467	GO:0061077 chaperone-mediated protein folding	http://amigo.geneontology.org/amigo/term/GO:0061077	Fkbp5 Hspa5 Sdf2 Fkbp11 Clu Sdf2l1 Ppib Fkbp2 Crtap
0.000162626881754819	89	2913	1.5906225239692	GO:0010605 negative regulation of macromolecule metabolic process	http://amigo.geneontology.org/amigo/term/GO:0010605	Gata6 Fhl2 Serpind1 Ahsg Fetub Kng1 Foxp4 Spry4 Ldb1 Serpine2 Ago2 Spry1 Serpinf2 L3mbtl3 Macir Serpinb6a Kng2 Serpina3b Serpina1b Setdb2 Serpina1e Eif4ebp3 Pcbp3 Tnfaip3 Dnajc3 Angpt1 Bach1 Rbm3 Tbc1d24 Spred2 Plcb1 Fry Gstp1 Tia1 Apoe Itih3 Bmp7 Lbp Serpina3n Arg2 Itih4 Cpb2 Clu Apod Hrg App Parp3 Nab2 Chid1 Fn1 Apcs Hc Dnajc10 F2 Cst3 Ambp P3h1 Gpnmb Anxa4 Pzp Crym Agt Apoa1 Crtap AI182371 Iti…
0.000162626881754819	7	36	10.1230911005793	GO:0034381 plasma lipoprotein particle clearance	http://amigo.geneontology.org/amigo/term/GO:0034381	Apom Lrpap1 Apoc1 Apoe Apob Pcsk9 Crp
0.000162688968553105	34	759	2.33214069397873	GO:0001816 cytokine production	http://amigo.geneontology.org/amigo/term/GO:0001816	Macir Lbp Angpt1 Aim2 Gstp1 Gata6 Lpl Tnfaip3 Arg2 Clu Apod App Chid1 Fn1 Hc F2 Gpnmb Anxa4 Atp6ap2 Apoa1 Crp Serpinf2 Trpm4 Thbs1 Scamp5 Srgn Ly96 Tsku Plcb1 Abcd2 Tia1 Pglyrp2 Chil3 Chia1
0.000174479463284554	60	1724	1.81188902695154	GO:0048870 cell motility	http://amigo.geneontology.org/amigo/term/GO:0048870	Ccl9 Tnfaip3 Carmil1 Dab1 Pf4 F7 Mst1r Fam110c Amot Macir Gpc3 Col18a1 Ldb1 Cd9 Plcb1 Apoh Cdh1 Mmp14 Apoe Rarres2 Ace Gpld1 Angpt1 Enpp2 Apod Hrg Robo1 App Pla2g7 Gfra1 Fn1 Hspa5 Hc Gpnmb Pak1 Stk26 Agt Ppib Mst1 Tbc1d24 Ago2 Lrg1 Thbs1 Fbxo31 Myadm Bmp7 Lbp Apob Myh10 Smpd3 Apoa1 Trpm4 Jun Plg Lcn2 Il1rn Fga Pawr Gp1ba Gstp1
0.000174479463284554	60	1724	1.81188902695154	GO:0051674 localization of cell	http://amigo.geneontology.org/amigo/term/GO:0051674	Ccl9 Tnfaip3 Carmil1 Dab1 Pf4 F7 Mst1r Fam110c Amot Macir Gpc3 Col18a1 Ldb1 Cd9 Plcb1 Apoh Cdh1 Mmp14 Apoe Rarres2 Ace Gpld1 Angpt1 Enpp2 Apod Hrg Robo1 App Pla2g7 Gfra1 Fn1 Hspa5 Hc Gpnmb Pak1 Stk26 Agt Ppib Mst1 Tbc1d24 Ago2 Lrg1 Thbs1 Fbxo31 Myadm Bmp7 Lbp Apob Myh10 Smpd3 Apoa1 Trpm4 Jun Plg Lcn2 Il1rn Fga Pawr Gp1ba Gstp1
0.000178623402708685	34	763	2.31991453044542	GO:0001944 vasculature development	http://amigo.geneontology.org/amigo/term/GO:0001944	Col18a1 Mydgf Angpt1 Amot Lrg1 Apoh Mmp14 Gata6 Bmp7 Ace Gpld1 Enpp2 Hrg Robo1 Fn1 Mfge8 Agt Ago2 Anpep Thbs1 Jun Lepr Arhgap22 Apoe Apob Chd7 Myh10 Hc Serpinf2 Pofut1 Gpc3 Plg Ccdc134 Pf4
0.000209515877168868	33	735	2.33746010252442	GO:0008285 negative regulation of cell population proliferation	http://amigo.geneontology.org/amigo/term/GO:0008285	Cd9 Spry1 Tax1bp3 Apoh Apoe Gata6 Bmp7 Tnfaip3 Gpld1 Cpb2 Apod Hrg Robo1 App Bche Gpnmb Pak1 Sh3bp4 Crp Thbs1 Rap1gap Serpine2 Hpgds Jun Gpc3 Arg2 Ctsl Rbp4 Ift122 Pawr Gstp1 Fth1 Foxa3
0.000227945271826345	27	541	2.59826895953605	GO:0001525 angiogenesis	http://amigo.geneontology.org/amigo/term/GO:0001525	Col18a1 Mydgf Angpt1 Amot Lrg1 Apoh Mmp14 Gata6 Ace Gpld1 Enpp2 Hrg Robo1 Fn1 Mfge8 Agt Ago2 Anpep Thbs1 Jun Lepr Arhgap22 Hc Pofut1 Ccdc134 Pf4 Plg
0.000228779863475108	21	359	3.04538673777872	GO:0009100 glycoprotein metabolic process	http://amigo.geneontology.org/amigo/term/GO:0009100	Poglut1 Eogt Alg12 Uggt2 Pofut1 Pawr Plcb1 Serpina1b Pofut2 Poglut2 Apcs Idua Poglut3 B3galt1 B3galnt1 B3glct Pgm3 Gcnt4 Tusc3 Ctsl Ago2
0.000228779863475108	3	3	52.0616113744076	GO:1903988 iron ion export across plasma membrane	http://amigo.geneontology.org/amigo/term/GO:1903988	Slc40a1 Hamp Hamp2
0.000229849856246761	16	223	3.73536225107857	GO:0003018 vascular process in circulatory system	http://amigo.geneontology.org/amigo/term/GO:0003018	Angpt1 Apoe Ace Kng1 Slc2a1 Agt Fgb Fgg Crp Trpm4 Kng2 G6pdx Serpinf2 Fga Smpd3 Amot
0.000236209863179978	63	1863	1.76053758270944	GO:0042592 homeostatic process	http://amigo.geneontology.org/amigo/term/GO:0042592	Cp Apob Kng1 Cyp39a1 Tff3 Fth1 Slc40a1 Mt2 Mt1 Apoa5 Apoa1 Abhd5 Wnk4 Slc9a7 Pck2 Gck Angptl8 Hamp Hamp2 Kng2 Slc39a4 Gp1ba Apoe Alpl L3mbtl3 Lpl Ace Cpb2 Angpt1 Rbp4 Gls Lcn2 F2 Rab38 Atp6ap2 Jak3 Agt Pcsk9 Ftl1 App Ldb1 Bcl2l11 Akr1b3 Tnfaip3 G6pdx Foxa3 Chd7 Tsku Lepr Plg Ank3 Gcnt4 Ahsg Il1rn Smpd3 Pawr Trpm4 Anpep Itpr3 Rbp1 Slc2a1 Nucb2 Plcb1
0.000241062772693446	22	390	2.93680884676145	GO:0046486 glycerolipid metabolic process	http://amigo.geneontology.org/amigo/term/GO:0046486	Lpl Apob Enpp2 Synj2 Apoa5 Apoa1 Abhd5 Ip6k2 Apoc1 Pck2 Mtmr11 Plscr1 Pcsk9 Apoh Apoe Serinc3 Lpin1 Gpld1 Pla2g7 Inpp4a Rab38 Plcb1
0.000256255815782576	12	130	4.80568720379147	GO:0016064 immunoglobulin mediated immune response	http://amigo.geneontology.org/amigo/term/GO:0016064	C4bp Apcs Crp Hmces Hc Masp2 AI182371 C1rl Cfi C4b C1s2 Parp3
0.000267447816928193	13	153	4.42353560697581	GO:0051592 response to calcium ion	http://amigo.geneontology.org/amigo/term/GO:0051592	Cpne8 Jun Gpld1 Hspa5 Rasal1 Rasgrp2 Fgb Fgg Thbs1 Itpr3 App Fga Crp
0.000268517109328835	15	201	3.88519487868713	GO:0071248 cellular response to metal ion	http://amigo.geneontology.org/amigo/term/GO:0071248	Mt2 Mt1 Cpne8 Slc40a1 Smpd3 Jun Cdh1 Gpld1 App Hspa5 Rasal1 Rasgrp2 Ank3 Fn1 Crp
0.000270437429938019	64	1913	1.74173712909675	GO:0040011 locomotion	http://amigo.geneontology.org/amigo/term/GO:0040011	Rarres2 Ccl9 Tnfaip3 Carmil1 Dab1 Pf4 F7 Mst1r Fam110c Amot Macir Gpc3 Col18a1 Bmp7 Ldb1 Cd9 Plcb1 Apoh Cdh1 Mmp14 Apoe Ace Gpld1 Angpt1 Enpp2 Apod Hrg Robo1 App Pla2g7 Gfra1 Fn1 Hspa5 Hc Dpysl5 Gpnmb Pak1 Stk26 Agt Apoa1 Ppib Mst1 Tbc1d24 Ago2 Lrg1 Thbs1 Fbxo31 Myadm Lbp Apob Myh10 Alcam Smpd3 Trpm4 Jun Plg Ank3 Lcn2 Il1rn Fga Pawr Gp1ba Gstp1 Tymp
0.00027214039914202	98	3349	1.52345115398386	GO:0023051 regulation of signaling	http://amigo.geneontology.org/amigo/term/GO:0023051	Plcb1 Fhl2 Bmp7 Igfbp4 Ccl9 Tnfaip3 Igfbp1 Spry4 Ly96 Il1rn Fga Atp6ap2 Slc25a4 Mst1r Mst1 Poglut1 Spry1 Igfbp2 Gck Spred2 Pofut1 Tsku Grem2 Gpc3 Nid1 Gpnmb Rarres2 Serinc3 Avpi1 Mydgf Srgn Ace Angpt1 Plscr1 Nenf Tax1bp3 Kcp Gstp1 Cdh1 Apoe Gata6 Lbp Ccdc88c Clu Apod Tymp Hrg Robo1 App Rbp4 Fn1 Pfkfb2 Psd4 F2 Bche Txndc12 Lrpap1 Rasal1 Pak1 F7 F10 Agt Apoa1 Fgb Fgg Sh3bp4 Tbc1d24 Lrg1 Serpinf2 Tr…
0.000272438792609839	4	8	26.0308056872038	GO:0010757 negative regulation of plasminogen activation	http://amigo.geneontology.org/amigo/term/GO:0010757	Serpine2 Cpb2 Serpinf2 Thbs1
0.00027402379224658	11	110	5.20616113744076	GO:0006641 triglyceride metabolic process	http://amigo.geneontology.org/amigo/term/GO:0006641	Lpl Apob Apoa5 Apoa1 Abhd5 Apoc1 Pck2 Pcsk9 Apoh Apoe Lpin1
0.00028683526305236	16	228	3.65344641223913	GO:0044242 cellular lipid catabolic process	http://amigo.geneontology.org/amigo/term/GO:0044242	Lpl Enpp2 Hao1 Bco1 Apoa5 Apoa1 Abhd5 Pck2 Abcd2 Lpin1 Apob Pla2g7 Smpd3 Apoc1 Plcb1 Apoh
0.000295829552858503	13	155	4.36645772817612	GO:0019730 antimicrobial humoral response	http://amigo.geneontology.org/amigo/term/GO:0019730	Pf4 Inhca Gata6 Rarres2 Hrg F2 Fgb Kng1 App Fga Hamp Hamp2 Kng2
0.000297172722253427	28	584	2.49610465493735	GO:2000147 positive regulation of cell motility	http://amigo.geneontology.org/amigo/term/GO:2000147	F7 Fam110c Col18a1 Mmp14 Rarres2 Carmil1 Gpld1 Angpt1 Enpp2 App Pla2g7 Fn1 Hspa5 Gpnmb Pak1 Agt Tbc1d24 Ago2 Thbs1 Fbxo31 Myadm Bmp7 Lbp Jun Lcn2 Fga Pawr Amot
0.000330155672610777	12	134	4.66223385442456	GO:0019724 B cell mediated immunity	http://amigo.geneontology.org/amigo/term/GO:0019724	C4bp Apcs Crp Hmces Hc Masp2 AI182371 C1rl Cfi C4b C1s2 Parp3
0.000336684709175866	41	1040	2.05242890995261	GO:0051050 positive regulation of transport	http://amigo.geneontology.org/amigo/term/GO:0051050	Fga Wnk4 Mfge8 Gpc3 Cdh1 Apoe Myh10 Rab15 Glrx Cpb2 Clu Angpt1 Ahsg Rbp4 Pfkfb2 F2 Jak3 Agt Apoa1 Fgb Fgg Pck2 Scamp5 Gck Pcsk9 Rap1gap Lbp App Pros1 Lcn2 Masp2 Nucb2 G6pdx Slc25a4 Smpd3 Trpm4 Hamp Hamp2 Lepr Ank3 Plcb1
0.000336684709175866	52	1454	1.86190081944236	GO:0051094 positive regulation of developmental process	http://amigo.geneontology.org/amigo/term/GO:0051094	Mydgf Nid1 Bmp7 Fn1 Hmces Lrg1 Plcb1 Apoe Gata6 Lpl Apob Ace Carmil1 Pdlim7 Enpp2 Robo1 Serpine2 Sult1e1 Rasal1 Agt Apoa1 Ppib Tbc1d24 Ago2 Spry1 Serpinf2 Thbs1 Phldb1 Jun Fbxo31 Myadm Pls1 Mmp14 Rarres2 Hc Dab1 Mst1 Chd7 Tox Amot Clu App Proc Lcn2 Slc25a4 Crp Trpm4 Foxa3 Bex1 Hamp Hamp2 Hspa5
0.000344961817194309	16	232	3.5904559568557	GO:0071241 cellular response to inorganic substance	http://amigo.geneontology.org/amigo/term/GO:0071241	Mt2 Mt1 Cpne8 Slc40a1 Smpd3 Jun Cdh1 Gpld1 App Hspa5 Rasal1 Rasgrp2 Spidr Ank3 Fn1 Crp
0.000369293816261424	11	114	5.0234888168288	GO:0006022 aminoglycan metabolic process	http://amigo.geneontology.org/amigo/term/GO:0006022	Ctbs Chil3 Chia1 Itih3 Itih4 Angpt1 Idua Itih2 Hs3st3a1 Pglyrp2 Smpd3
0.000375481882861729	60	1776	1.75883822210836	GO:0010647 positive regulation of cell communication	http://amigo.geneontology.org/amigo/term/GO:0010647	Bmp7 Ccl9 Tnfaip3 Ly96 Fga Atp6ap2 Mst1r Poglut1 Gpc3 Nid1 Gpnmb Serinc3 Avpi1 Mydgf Angpt1 Plscr1 Nenf Spred2 Kcp Apoe Gata6 Lbp Robo1 App Rbp4 Fn1 Pfkfb2 F2 Pak1 F7 F10 Agt Apoa1 Fgb Fgg Tbc1d24 Lrg1 Serpinf2 Trpm4 Thbs1 Pck2 Gck Garem1 Plcb1 Igfbp4 Pik3ap1 Serpine2 Itpr3 Jun Akr1b3 Glrx Clu Il1rn Bcl2l11 Nucb2 Smpd3 Pawr Fam110c Lepr Ank3
0.000435053784990042	81	2655	1.58832034701582	GO:0031324 negative regulation of cellular metabolic process	http://amigo.geneontology.org/amigo/term/GO:0031324	Gata6 Fhl2 Serpind1 Ahsg Fetub Kng1 Foxp4 Spry4 Ldb1 Serpine2 Spry1 Serpinf2 L3mbtl3 Serpinb6a Kng2 Serpina3b Serpina1b Serpina1e Eif4ebp3 Pcbp3 Tnfaip3 Dnajc3 Angpt1 Bach1 Tbc1d24 Ago2 Spred2 Plcb1 Fry Gstp1 Tia1 Apoe Itih3 Bmp7 Lpin1 Serpina3n Itih4 Cpb2 Clu Apod Hrg App Parp3 Nab2 Apcs Hc Dnajc10 F2 Cst3 Ambp P3h1 Pzp Crym Agt Crtap AI182371 Itih2 Thbs1 Apoc1 Gck Pcsk9 Cirbp Irf2bp2 Jun Gpc3 L…
0.000438210275417067	28	598	2.43766742221306	GO:0051272 positive regulation of cellular component movement	http://amigo.geneontology.org/amigo/term/GO:0051272	F7 Fam110c Col18a1 Mmp14 Rarres2 Carmil1 Gpld1 Angpt1 Enpp2 App Pla2g7 Fn1 Hspa5 Gpnmb Pak1 Agt Tbc1d24 Ago2 Thbs1 Fbxo31 Myadm Bmp7 Lbp Jun Lcn2 Fga Pawr Amot
0.000449369022849992	4	9	23.1384939441811	GO:0034372 very-low-density lipoprotein particle remodeling	http://amigo.geneontology.org/amigo/term/GO:0034372	Apoa5 Apoa1 Apoe Lpl
0.000454271371811782	10	96	5.42308451816746	GO:0006721 terpenoid metabolic process	http://amigo.geneontology.org/amigo/term/GO:0006721	Bco1 Rdh5 Akr1b3 Rarres2 Rbp4 Ces2e Lss Rbp1 Akr1b7 Ces2c
0.000481813514320824	42	1095	1.99688372394988	GO:0010243 response to organonitrogen compound	http://amigo.geneontology.org/amigo/term/GO:0010243	Dnajb9 Hspa5 Slc2a1 Pck2 Uggt2 Rarres2 Dnajc10 Cd9 Trpm4 Pcsk9 Jun Serpina1b Serpina1e Cdh1 Apoe Gata6 Aprt Bmp7 Lpl Igfbp1 Lpin1 Akr1c18 Gpld1 Sdf2l1 App Trdmt1 Hnmt Bche F7 Agt Sh3bp4 Spidr Plcb1 Alpl Tnfaip3 Rbp4 Smpd3 Ahsg Nucb2 Gck Itpr3 Gstp1
0.000483941918781492	28	602	2.42147029648407	GO:0040017 positive regulation of locomotion	http://amigo.geneontology.org/amigo/term/GO:0040017	Rarres2 F7 Fam110c Col18a1 Mmp14 Carmil1 Gpld1 Angpt1 Enpp2 App Pla2g7 Fn1 Hspa5 Gpnmb Pak1 Agt Tbc1d24 Ago2 Thbs1 Fbxo31 Myadm Bmp7 Lbp Jun Lcn2 Fga Pawr Amot
0.000532149037385444	11	119	4.81241785813852	GO:0006720 isoprenoid metabolic process	http://amigo.geneontology.org/amigo/term/GO:0006720	Bco1 Mvk Rdh5 Akr1b3 Rarres2 Rbp4 Ces2e Lss Rbp1 Akr1b7 Ces2c
0.000537420488346398	80	2631	1.58302125045709	GO:0007166 cell surface receptor signaling pathway	http://amigo.geneontology.org/amigo/term/GO:0007166	Bmp7 Lbp Igfbp4 Ccl9 Tnfaip3 Igfbp1 Angpt1 Spry4 Ly96 Il1rn Fga Pf4 Atp6ap2 Sorbs2 Mst1r Mst1 Poglut1 Spry1 Igfbp2 Garem1 Pofut1 Tsku Grem2 Gpc3 Lepr Nid1 Rarres2 Lcn2 Anxa4 Hp Smpd3 Tax1bp3 Spred2 Hamp Plcb1 Afp Kcp Apoe Gata6 Nxn Ccdc88c Gpld1 Apod Hrg Robo1 App Gfra1 Fn1 F2 Pak1 F7 Jak3 Agt Apoa1 Fgb Fgg Tbc1d24 Lrg1 Aim2 Trpm4 Mesd Thbs1 Jun Serpine2 Hspa5 Bcl2l11 Ift122 Mmp14 Ro60 Ldb1 Dab1 …
0.000537420488346398	21	384	2.84711937203791	GO:0019216 regulation of lipid metabolic process	http://amigo.geneontology.org/amigo/term/GO:0019216	Rarres2 Apoa5 Apoa1 Abhd5 Apoc1 Angptl8 Apoe Lpin1 Akr1c18 Apod F2 H6pd Rab38 Hsd17b13 Abcd2 Apob Golm1 Apoh App Nucb2 Smpd3
0.000544456123524096	26	541	2.50203677584953	GO:0031667 response to nutrient levels	http://amigo.geneontology.org/amigo/term/GO:0031667	Pck2 Lpl Slc2a1 Nenf Pcsk9 Slc39a4 Apoe Bmp7 Ace Hspa5 Bche Alpl Psph Nucb2 Stk26 F7 Igfbp2 Elapor1 Sstr2 Jun Wnk4 Foxa3 Rbp1 Gck Ctsl Gstp1
0.000557929850946305	13	166	4.07711414377891	GO:0035296 regulation of tube diameter	http://amigo.geneontology.org/amigo/term/GO:0035296	Ace Kng1 Agt Fgb Fgg Crp Trpm4 Kng2 Apoe G6pdx Serpinf2 Fga Smpd3
0.000557929850946305	13	166	4.07711414377891	GO:0097746 blood vessel diameter maintenance	http://amigo.geneontology.org/amigo/term/GO:0097746	Ace Kng1 Agt Fgb Fgg Crp Trpm4 Kng2 Apoe G6pdx Serpinf2 Fga Smpd3
0.000570714264208188	8	61	6.82775231139772	GO:0042572 retinol metabolic process	http://amigo.geneontology.org/amigo/term/GO:0042572	Akr1b3 Rbp4 Rdh5 Bco1 Ces2e Rbp1 Akr1b7 Ces2c
0.000573366713911203	27	576	2.44038803317536	GO:0009991 response to extracellular stimulus	http://amigo.geneontology.org/amigo/term/GO:0009991	Pck2 Lpl Slc2a1 Nenf Pcsk9 Slc39a4 Apoe Bmp7 Ace Hspa5 Bche Alpl Psph Nucb2 Stk26 F7 Igfbp2 Elapor1 Sstr2 Jun Wnk4 Foxa3 Rbp1 Gck Ctsl Gstp1 Hamp
0.000585702829190172	13	167	4.05270028663053	GO:0035150 regulation of tube size	http://amigo.geneontology.org/amigo/term/GO:0035150	Ace Kng1 Agt Fgb Fgg Crp Trpm4 Kng2 Apoe G6pdx Serpinf2 Fga Smpd3
0.000612274820915672	44	1184	1.9347220443192	GO:0048646 anatomical structure formation involved in morphogenesis	http://amigo.geneontology.org/amigo/term/GO:0048646	Col18a1 Mydgf Angpt1 Amot Gata6 Bmp7 Cd9 Lrg1 Apoh Mmp14 Ace Gpld1 Enpp2 Hrg Robo1 Fn1 Mfge8 Agt Ago2 Spry1 Anpep Thbs1 Phldb1 Jun Lepr Arhgap22 Fhl2 Tnfaip3 Pofut2 Myh10 Epb41l3 Rbp4 Ldb1 Slc40a1 Hc Bcl2l11 Ift122 Smpd3 Poglut1 Mthfd1l Pofut1 Ccdc134 Pf4 Plg
0.000628205298196161	18	301	3.11331895262238	GO:0046394 carboxylic acid biosynthetic process	http://amigo.geneontology.org/amigo/term/GO:0046394	Lpl Cyp39a1 Psat1 Gls Psph Apoa5 Apoa1 Upb1 Ldhb Aldh18a1 Hao1 Hpgds Apoc1 Mthfd1l Rbp1 Phgdh Abcd2 Gstp1
0.000630712053109657	6	31	10.0764409111757	GO:0019433 triglyceride catabolic process	http://amigo.geneontology.org/amigo/term/GO:0019433	Lpl Apoa5 Apoa1 Abhd5 Apob Apoh
0.000649403899616101	34	821	2.15602288274039	GO:0050801 ion homeostasis	http://amigo.geneontology.org/amigo/term/GO:0050801	Cp Kng1 Fth1 Slc40a1 Mt2 Mt1 Wnk4 Slc9a7 Hamp Hamp2 Kng2 Slc39a4 Gp1ba Apoe Alpl Ace Gls Lcn2 F2 Rab38 Atp6ap2 Jak3 Agt Ftl1 App Chd7 Ank3 Smpd3 Pawr Trpm4 Anpep Gck Itpr3 Nucb2
0.000656798815528684	9	81	5.78462348604529	GO:0001523 retinoid metabolic process	http://amigo.geneontology.org/amigo/term/GO:0001523	Bco1 Rdh5 Akr1b3 Rarres2 Rbp4 Ces2e Rbp1 Akr1b7 Ces2c
0.000656798815528684	68	2145	1.65043802958495	GO:0006928 movement of cell or subcellular component	http://amigo.geneontology.org/amigo/term/GO:0006928	Ccl9 Tnfaip3 Carmil1 Myo7b Dab1 Pf4 Ift122 F7 Mst1r Myo5c Fam110c Amot Macir Gpc3 Col18a1 Bmp7 Ldb1 Cd9 Plcb1 Apoh Cdh1 Mmp14 Epdr1 Apoe Rarres2 Ace Myh10 Ccdc88c Gpld1 Angpt1 Enpp2 Apod Hrg Robo1 App Pla2g7 Gfra1 Fn1 Hspa5 Hc Dpysl5 Gpnmb Pak1 Stk26 Agt Ppib Mst1 Tbc1d24 Ago2 Lrg1 Trpm4 Thbs1 Fbxo31 Myadm Lbp Apob Alcam Smpd3 Apoa1 Jun Plg Ank3 Lcn2 Il1rn Fga Pawr Gp1ba Gstp1
0.000656798815528684	4	10	20.824644549763	GO:0007597 blood coagulation intrinsic pathway	http://amigo.geneontology.org/amigo/term/GO:0007597	Gp1ba Apoh F9 F11
0.000656798815528684	18	303	3.09276899253906	GO:0016053 organic acid biosynthetic process	http://amigo.geneontology.org/amigo/term/GO:0016053	Lpl Cyp39a1 Psat1 Gls Psph Apoa5 Apoa1 Upb1 Ldhb Aldh18a1 Hao1 Hpgds Apoc1 Mthfd1l Rbp1 Phgdh Abcd2 Gstp1
0.000656798815528684	4	10	20.824644549763	GO:0034370 triglyceride-rich lipoprotein particle remodeling	http://amigo.geneontology.org/amigo/term/GO:0034370	Apoa5 Apoa1 Apoe Lpl
0.000656798815528684	4	10	20.824644549763	GO:0034380 high-density lipoprotein particle assembly	http://amigo.geneontology.org/amigo/term/GO:0034380	Apom Apoa5 Apoa1 Apoe
0.000656798815528684	4	10	20.824644549763	GO:2000646 positive regulation of receptor catabolic process	http://amigo.geneontology.org/amigo/term/GO:2000646	Apoe Pcsk9 Hamp Hamp2
0.000682394674621195	18	304	3.08259541032676	GO:0009101 glycoprotein biosynthetic process	http://amigo.geneontology.org/amigo/term/GO:0009101	Poglut1 Eogt Alg12 Uggt2 Pofut1 Pawr Plcb1 Serpina1b Pofut2 Poglut2 Poglut3 B3galt1 B3galnt1 B3glct Pgm3 Gcnt4 Tusc3 Ago2
0.000696103902075583	3	4	39.0462085308057	GO:0006564 L-serine biosynthetic process	http://amigo.geneontology.org/amigo/term/GO:0006564	Psat1 Psph Phgdh
0.000696103902075583	14	196	3.7186865267434	GO:0007369 gastrulation	http://amigo.geneontology.org/amigo/term/GO:0007369	Myadm Gata6 Mmp14 Fn1 Il1rn Apoa1 Poglut1 Phldb1 Bmp7 Pofut2 Ldb1 Amot Gpc3 Tnfaip3
0.000696103902075583	11	124	4.61836875095551	GO:0007586 digestion	http://amigo.geneontology.org/amigo/term/GO:0007586	Tff3 Apoa5 Apoa1 Tymp Rbp4 Hamp Pls1 Wnk4 Pawr Hamp2 Cyp39a1
0.000696103902075583	59	1782	1.72370093776097	GO:0023056 positive regulation of signaling	http://amigo.geneontology.org/amigo/term/GO:0023056	Bmp7 Ccl9 Tnfaip3 Ly96 Fga Atp6ap2 Mst1r Poglut1 Gpc3 Nid1 Gpnmb Serinc3 Avpi1 Mydgf Angpt1 Plscr1 Nenf Spred2 Kcp Apoe Gata6 Lbp Robo1 App Rbp4 Fn1 Pfkfb2 F2 Pak1 F7 F10 Agt Apoa1 Fgb Fgg Tbc1d24 Lrg1 Serpinf2 Trpm4 Thbs1 Pck2 Gck Garem1 Plcb1 Igfbp4 Pik3ap1 Serpine2 Itpr3 Jun Akr1b3 Glrx Clu Il1rn Bcl2l11 Nucb2 Smpd3 Pawr Fam110c Lepr
0.000719619043543171	41	1083	1.97093819607637	GO:0098542 defense response to other organism	http://amigo.geneontology.org/amigo/term/GO:0098542	Rarres2 Lbp Ccl9 Apcs Masp2 Inhca Aim2 Crp Hamp Hamp2 Lyz2 Pglyrp2 Tnfaip3 H2-Q7 Klrb1b Serinc3 Arg2 Ifi27l2b Hrg Chid1 Ly96 C4bp Lcn2 Hc F2 Fga Hp Mst1r Fgb Fgg AI182371 C1rl Bpifa2 Cfi C4b C1s2 Apoe Pf4 Plscr1 App Cfhr4
0.00072363226622542	15	223	3.50190211038616	GO:0031099 regeneration	http://amigo.geneontology.org/amigo/term/GO:0031099	Igfbp1 Lpin1 Ace Cpb2 F7 Apoa5 Ifrd1 Cd9 Bex1 Jun Plg Apoh Apoa1 Apod Gstp1
0.000739188321397956	86	2923	1.53174771748171	GO:0009966 regulation of signal transduction	http://amigo.geneontology.org/amigo/term/GO:0009966	Fhl2 Bmp7 Igfbp4 Ccl9 Tnfaip3 Igfbp1 Spry4 Ly96 Il1rn Fga Atp6ap2 Slc25a4 Mst1r Mst1 Poglut1 Spry1 Igfbp2 Spred2 Pofut1 Tsku Grem2 Gpc3 Nid1 Gpnmb Rarres2 Serinc3 Avpi1 Mydgf Angpt1 Plscr1 Nenf Tax1bp3 Kcp Gstp1 Apoe Gata6 Lbp Ccdc88c Clu Apod Hrg Robo1 App Fn1 Psd4 F2 Txndc12 Lrpap1 Rasal1 Pak1 F7 F10 Agt Apoa1 Fgb Fgg Sh3bp4 Tbc1d24 Lrg1 Serpinf2 Trpm4 Thbs1 Rap1gap Garem1 Pcsk9 Plcb1 Myadm Ser…
0.000751706342672164	15	224	3.48626861882194	GO:0006486 protein glycosylation	http://amigo.geneontology.org/amigo/term/GO:0006486	Poglut1 Eogt Alg12 Uggt2 Pofut1 Serpina1b Pofut2 Poglut2 Poglut3 B3galt1 B3galnt1 B3glct Pgm3 Gcnt4 Tusc3
0.000751706342672164	15	224	3.48626861882194	GO:0043413 macromolecule glycosylation	http://amigo.geneontology.org/amigo/term/GO:0043413	Poglut1 Eogt Alg12 Uggt2 Pofut1 Serpina1b Pofut2 Poglut2 Poglut3 B3galt1 B3galnt1 B3glct Pgm3 Gcnt4 Tusc3
0.000751706342672164	33	795	2.16104801931503	GO:0055080 cation homeostasis	http://amigo.geneontology.org/amigo/term/GO:0055080	Cp Kng1 Fth1 Slc40a1 Mt2 Mt1 Slc9a7 Hamp Hamp2 Kng2 Slc39a4 Gp1ba Apoe Alpl Wnk4 Ace Lcn2 F2 Rab38 Atp6ap2 Jak3 Agt Ftl1 App Chd7 Ank3 Smpd3 Pawr Trpm4 Anpep Gck Itpr3 Nucb2
0.000790206657708043	44	1202	1.90574950122623	GO:1901698 response to nitrogen compound	http://amigo.geneontology.org/amigo/term/GO:1901698	Dnajb9 Hspa5 Slc2a1 Pck2 Uggt2 Rarres2 Dnajc10 Cd9 Trpm4 Pcsk9 Jun Serpina1b Serpina1e Cdh1 Apoe Gstm5 Gata6 Aprt Bmp7 Lpl Igfbp1 Lpin1 Akr1c18 Gpld1 Sdf2l1 App Trdmt1 Hnmt Bche F7 Agt Sh3bp4 Spidr Plcb1 Alpl Sorbs2 Tnfaip3 Rbp4 Smpd3 Ahsg Nucb2 Gck Itpr3 Gstp1
0.000795072575691434	25	525	2.47912435116227	GO:1901652 response to peptide	http://amigo.geneontology.org/amigo/term/GO:1901652	Slc2a1 Pck2 Rarres2 Pcsk9 Serpina1b Serpina1e Aprt Bmp7 Lpl Igfbp1 Lpin1 Akr1c18 Gpld1 App F7 Agt Plcb1 Jun Tnfaip3 Rbp4 Smpd3 Ahsg Nucb2 Gck Gstp1
0.000819874234506828	12	150	4.16492890995261	GO:0034754 cellular hormone metabolic process	http://amigo.geneontology.org/amigo/term/GO:0034754	Akr1c18 Akr1b3 Rbp4 Rdh5 Sult1e1 Sult1a1 Bco1 Ces2e Rbp1 Akr1b7 Ces2c Afp
0.000831119105242971	11	127	4.50927342612979	GO:0098754 detoxification	http://amigo.geneontology.org/amigo/term/GO:0098754	Mt2 Mt1 Apoe Gstm5 Nxn Glrx Apom Gpx7 Hp Gstp1 Ambp
0.000892464973608172	8	66	6.31049834841304	GO:0006826 iron ion transport	http://amigo.geneontology.org/amigo/term/GO:0006826	Cp Fth1 Slc40a1 Inhca Hamp Hamp2 Lcn2 Ftl1
0.000924052476751335	50	1444	1.8026873744601	GO:0007155 cell adhesion	http://amigo.geneontology.org/amigo/term/GO:0007155	Alcam Fn1 Fga Gpnmb Igdcc4 Fgb Fgg Gp1ba Myadm Nid1 Plcb1 Angpt1 Ldb1 Cdh1 Mmp14 Col18a1 Epdr1 Bmp7 Anxa9 Myh10 Carmil1 Apod Hrg Robo1 App Spry4 Il1rn Bcl2l11 Cd9 Mfge8 Jak3 Apoa1 Azgp1 Lrg1 Igfbp2 Thbs1 Gldn Plg Arg2 Serpine2 Dab1 Pawr Rap1gap Enpp2 Kng1 Kng2 Ank3 Cstdc4 Tnfaip3 Gstp1
0.000924052476751335	38	986	2.00643127000759	GO:0033993 response to lipid	http://amigo.geneontology.org/amigo/term/GO:0033993	Lbp Ly96 Pf4 Ovca2 Pck2 Sstr2 Lpl Gstp1 Ces2c Tat Gata6 Bmp7 Tnfaip3 Apob Ace Akr1c18 Gpld1 Clu Rbp4 Il1rn Hnmt Bche Alpl Psph Sult1a1 Pak1 F7 Agt Igfbp2 Thbs1 Plcb1 Jun Plscr1 Rbp1 Glrx App Fosl2 Ctsl
0.000924052476751335	4	11	18.9314950452391	GO:0034115 negative regulation of heterotypic cell-cell adhesion	http://amigo.geneontology.org/amigo/term/GO:0034115	Myadm Il1rn Apoa1 Tnfaip3
0.000924052476751335	4	11	18.9314950452391	GO:0051006 positive regulation of lipoprotein lipase activity	http://amigo.geneontology.org/amigo/term/GO:0051006	Apoa5 Apoa1 Abhd5 Apoh
0.000924052476751335	4	11	18.9314950452391	GO:0070587 regulation of cell-cell adhesion involved in gastrulation	http://amigo.geneontology.org/amigo/term/GO:0070587	Myadm Il1rn Apoa1 Tnfaip3
0.000951004655542887	10	107	4.86557115648669	GO:0022600 digestive system process	http://amigo.geneontology.org/amigo/term/GO:0022600	Tff3 Apoa5 Apoa1 Tymp Rbp4 Hamp Pls1 Wnk4 Pawr Hamp2
0.001023486960282	9	87	5.38568393528354	GO:0016101 diterpenoid metabolic process	http://amigo.geneontology.org/amigo/term/GO:0016101	Bco1 Rdh5 Akr1b3 Rarres2 Rbp4 Ces2e Rbp1 Akr1b7 Ces2c
0.001023486960282	10	108	4.82051957170441	GO:0046916 cellular transition metal ion homeostasis	http://amigo.geneontology.org/amigo/term/GO:0046916	Fth1 Mt2 Mt1 Hamp Hamp2 Slc39a4 Slc40a1 Ftl1 App Lcn2
0.00106829465732411	33	812	2.11580440314711	GO:0098771 inorganic ion homeostasis	http://amigo.geneontology.org/amigo/term/GO:0098771	Cp Kng1 Fth1 Slc40a1 Mt2 Mt1 Slc9a7 Hamp Hamp2 Kng2 Slc39a4 Gp1ba Apoe Alpl Ace Lcn2 F2 Rab38 Atp6ap2 Jak3 Agt Ftl1 App Wnk4 Chd7 Ank3 Smpd3 Pawr Trpm4 Anpep Gck Itpr3 Nucb2
0.00116942049209609	45	1264	1.8534592657028	GO:0060429 epithelium development	http://amigo.geneontology.org/amigo/term/GO:0060429	Col18a1 Gata6 Pck2 Maff Bmp7 Spry1 Spred2 Aldoc Ccdc88c Robo1 Tagln2 Anxa4 Pak1 Atp6ap2 Agt Wnk4 Lrg1 Myadm Arg2 Foxp4 Ldb1 Ift122 Hs3st3a1 Gpc3 Mmp14 Akr1b3 Ctsl Slc40a1 Serpine2 Fosl2 Mst1 Poglut1 Mthfd1l Chd7 Pofut1 Pls1 Plcb1 Jun Phgdh Proc Lcn2 Foxa3 Cstdc4 Setdb2 Angpt1
0.00126354983208824	30	713	2.19053063286427	GO:0043408 regulation of MAPK cascade	http://amigo.geneontology.org/amigo/term/GO:0043408	Ccl9 Spry4 Fga Spry1 Spred2 Gpnmb Avpi1 Mydgf Nenf Gstp1 Apoe Bmp7 Angpt1 Robo1 App Fn1 Pak1 Atp6ap2 Agt Mst1r Fgb Fgg Serpinf2 Thbs1 Garem1 Plcb1 Igfbp4 Jun Il1rn Lepr
0.00126544426289407	15	236	3.30900072294963	GO:0009636 response to toxic substance	http://amigo.geneontology.org/amigo/term/GO:0009636	Mt2 Mt1 Cdh1 Apoe Gstm5 Gata6 Nxn Glrx Apom Gpx7 Sult1a1 Hp Gstp1 Lcn2 Ambp
0.00128282596200011	11	134	4.27371436655585	GO:0055076 transition metal ion homeostasis	http://amigo.geneontology.org/amigo/term/GO:0055076	Cp Fth1 Slc40a1 Mt2 Mt1 Hamp Hamp2 Slc39a4 Lcn2 Ftl1 App
0.0012920415411083	8	70	5.94989844278944	GO:0009064 glutamine family amino acid metabolic process	http://amigo.geneontology.org/amigo/term/GO:0009064	Arg2 Asrgl1 Gls Tat Pfas Aldh18a1 Ctps2 Phgdh
0.00129233921816137	4	12	17.3538704581359	GO:0010898 positive regulation of triglyceride catabolic process	http://amigo.geneontology.org/amigo/term/GO:0010898	Apoa5 Apoa1 Abhd5 Apoh
0.00129233921816137	4	12	17.3538704581359	GO:0061365 positive regulation of triglyceride lipase activity	http://amigo.geneontology.org/amigo/term/GO:0061365	Apoa5 Apoa1 Abhd5 Apoh
0.00129233921816137	4	12	17.3538704581359	GO:0070586 cell-cell adhesion involved in gastrulation	http://amigo.geneontology.org/amigo/term/GO:0070586	Myadm Il1rn Apoa1 Tnfaip3
0.00129233921816137	4	12	17.3538704581359	GO:1902947 regulation of tau-protein kinase activity	http://amigo.geneontology.org/amigo/term/GO:1902947	Clu Nab2 Apoe App
0.00144564320142256	7	53	6.87606187963874	GO:2000351 regulation of endothelial cell apoptotic process	http://amigo.geneontology.org/amigo/term/GO:2000351	Fga Col18a1 Tnfaip3 Angpt1 Fgb Fgg Thbs1
0.00144975244841089	32	791	2.10615874081042	GO:0000165 MAPK cascade	http://amigo.geneontology.org/amigo/term/GO:0000165	Ccl9 Spry4 Fga Spry1 Spred2 Gpnmb Avpi1 Mydgf Nenf Gstp1 Apoe Bmp7 Angpt1 Robo1 App Fn1 Map3k6 Pak1 Atp6ap2 Agt Mst1r Fgb Fgg Serpinf2 Thbs1 Garem1 Plcb1 Igfbp4 Wnk4 Jun Il1rn Lepr
0.0014653792643689	73	2426	1.56656950961738	GO:0051128 regulation of cellular component organization	http://amigo.geneontology.org/amigo/term/GO:0051128	Carmil1 Lrpap1 Slc25a4 Fam110c Vill Elapor1 Phldb1 Setdb2 Nid1 Apoe Srgn Plek2 Apom Ldb1 Fn1 P3h1 Plcb1 Gpc3 Mmp14 Bmp7 Igfbp1 Cpb2 Clu Angpt1 Enpp2 Apod Hrg Robo1 App Parp3 Epb41l3 Hspa5 Bcl2l11 Dpysl5 Rasal1 Pak1 Agt Apoa5 Apoa1 Ip6k2 Colgalt1 Sh3bp4 Tbc1d24 Serpinf2 L3mbtl3 Apoc1 Scamp5 Rap1gap Spidr Pcsk9 Fbxo31 Arhgap22 Myadm Ifrd1 Igfbp4 Serpine2 F2 Dab1 Smpd3 Pls1 Ace Tox Cirbp Tsku Lbp My…
0.00147296655770724	3	5	31.2369668246445	GO:0046687 response to chromate	http://amigo.geneontology.org/amigo/term/GO:0046687	Mt1 Serpina1b Serpina1e
0.00147296655770724	30	721	2.16622516120975	GO:0055065 metal ion homeostasis	http://amigo.geneontology.org/amigo/term/GO:0055065	Cp Kng1 Fth1 Slc40a1 Mt2 Mt1 Hamp Hamp2 Kng2 Slc39a4 Gp1ba Apoe Alpl Ace Lcn2 F2 Jak3 Agt Ftl1 App Wnk4 Chd7 Ank3 Smpd3 Pawr Trpm4 Anpep Gck Itpr3 Nucb2
0.00155893179883723	24	518	2.41212099032004	GO:0016049 cell growth	http://amigo.geneontology.org/amigo/term/GO:0016049	Fn1 P3h1 Mmp14 Igfbp1 Hrg Epb41l3 Rasal1 Agt Ip6k2 Sh3bp4 Ifrd1 Igfbp4 App Serpine2 F2 Cirbp Apoe Ahsg G6pdx Sorbs2 Slc25a4 Hamp Hamp2 Alcam
0.00156711884605141	22	453	2.5283784773443	GO:0043434 response to peptide hormone	http://amigo.geneontology.org/amigo/term/GO:0043434	Slc2a1 Pck2 Rarres2 Pcsk9 Serpina1b Serpina1e Aprt Bmp7 Lpl Igfbp1 Lpin1 Akr1c18 Gpld1 F7 Agt Plcb1 Jun Rbp4 Ahsg Nucb2 Gck Gstp1
0.00158841765909317	7	54	6.74872740038617	GO:0044058 regulation of digestive system process	http://amigo.geneontology.org/amigo/term/GO:0044058	Apoa5 Apoa1 Tymp Hamp Wnk4 Pawr Hamp2
0.00167289270149397	65	2099	1.61219854184683	GO:0044248 cellular catabolic process	http://amigo.geneontology.org/amigo/term/GO:0044248	Dnajb9 Lpl Tnfaip3 Nt5c Arg2 Ctsl Clu Retreg1 Enpp2 Miox Ntan1 Asrgl1 Gls Hspa5 Hao1 Bche Bco1 Apoa5 Apoa1 Treh Abhd5 Pygb Anpep Elapor1 Pck2 Uggt2 Fbxo31 Abcd2 Tat Akr1c18 Dnajc3 Dnajc10 Slc25a4 Upb1 Ago2 Apoe Gstm5 Lpin1 Apob Ace Gpld1 Sdf2l1 App Pla2g7 Cyp39a1 Hnmt Smpd3 Idua Sh3bp4 Dxo Apoc1 Pcsk9 Nudt18 Plcb1 Lepr Nrbp2 Tymp Trdmt1 Apoh Bcl2l11 Gck Cirbp Hamp Hamp2 Plg
0.0016954690268187	5	24	10.8461690363349	GO:1900016 negative regulation of cytokine production involved in inflammatory response	http://amigo.geneontology.org/amigo/term/GO:1900016	Macir Apod Chid1 F2 Abcd2
0.00171871761754153	12	164	3.80938619812738	GO:0055088 lipid homeostasis	http://amigo.geneontology.org/amigo/term/GO:0055088	Apob Cyp39a1 Apoa5 Apoa1 Abhd5 Angptl8 Apoe Lpl Pcsk9 Tsku Gck Rbp1
0.00175548720790693	7	55	6.62602326583369	GO:0006695 cholesterol biosynthetic process	http://amigo.geneontology.org/amigo/term/GO:0006695	Apoa5 Apoa1 Lss Mvk Apoe Apob G6pdx
0.00175548720790693	7	55	6.62602326583369	GO:1902653 secondary alcohol biosynthetic process	http://amigo.geneontology.org/amigo/term/GO:1902653	Apoa5 Apoa1 Lss Mvk Apoe Apob G6pdx
0.00178071749950741	15	245	3.18744559435148	GO:0070085 glycosylation	http://amigo.geneontology.org/amigo/term/GO:0070085	Poglut1 B3galt1 Eogt Alg12 Uggt2 Pofut1 Serpina1b Pofut2 Poglut2 Poglut3 B3galnt1 B3glct Pgm3 Gcnt4 Tusc3
0.00183867488783268	19	364	2.71750169262018	GO:0031589 cell-substrate adhesion	http://amigo.geneontology.org/amigo/term/GO:0031589	Fn1 Fgb Fgg Nid1 Angpt1 Ldb1 Mmp14 Epdr1 Carmil1 Apod Hrg Spry4 Bcl2l11 Apoa1 Thbs1 Plg Myadm Enpp2 Fga
0.00185817030091996	46	1334	1.79522797842785	GO:1901565 organonitrogen compound catabolic process	http://amigo.geneontology.org/amigo/term/GO:1901565	Apoe Dnajb9 Tnfaip3 Nt5c Arg2 Ctsl Clu Enpp2 Ntan1 Asrgl1 Gls Hspa5 Ctbs Anpep Chil3 Uggt2 Fbxo31 Chia1 Tat Dnajc3 Paox Dnajc10 Upb1 Hamp Gpc3 Cdh1 Ace Gpld1 Cpb2 Sdf2l1 Pla2g7 Hnmt Ambp Smpd3 Idua Apoc1 Pcsk9 Nudt18 Pglyrp2 Apob Tymp Serpine2 App Proc C4bp Plg
0.00189985872286238	6	39	8.00947867298578	GO:0071634 regulation of transforming growth factor beta production	http://amigo.geneontology.org/amigo/term/GO:0071634	Gata6 Fn1 Atp6ap2 Serpinf2 Thbs1 Tsku
0.00193510974659478	27	629	2.23475915279651	GO:0002252 immune effector process	http://amigo.geneontology.org/amigo/term/GO:0002252	Lbp C4bp Apcs Masp2 Crp C4b Tnfaip3 Angpt1 Rbp4 Hmces Klrb1b App Hc F2 Apoa1 AI182371 Trpm4 C1rl Cfi C1s2 Dnajb9 Ace Clu Parp3 Pglyrp2 Cfhr2 Cfhr4
0.00196340599282096	36	954	1.96458910846821	GO:0022603 regulation of anatomical structure morphogenesis	http://amigo.geneontology.org/amigo/term/GO:0022603	Mydgf Bmp7 Fn1 Lrg1 Apoh Gata6 Myh10 Carmil1 Enpp2 Hrg Robo1 Spry4 Dpysl5 Rasal1 Agt Apoa1 Tbc1d24 Ago2 Spry1 Thbs1 Amot Phldb1 Fbxo31 Myadm Ifrd1 F2 Dab1 Tnfaip3 Epb41l3 Hc Poglut1 Gpc3 Apoe Lcn2 Pf4 Plg
0.00197982962787446	37	992	1.94181413392448	GO:1902533 positive regulation of intracellular signal transduction	http://amigo.geneontology.org/amigo/term/GO:1902533	Ccl9 Fga Mst1r Gpnmb Serinc3 Avpi1 Mydgf Angpt1 Plscr1 Nenf Spred2 Apoe Robo1 App Fn1 Pak1 F7 F10 Agt Apoa1 Fgb Fgg Serpinf2 Thbs1 Garem1 Plcb1 Igfbp4 F2 Pik3ap1 Jun Glrx Clu Il1rn Bcl2l11 Smpd3 Fam110c Lepr
0.00198759958614733	74	2498	1.54225750268461	GO:0071310 cellular response to organic substance	http://amigo.geneontology.org/amigo/term/GO:0071310	Bmp7 Lbp Ccl9 Spry4 Ly96 Hspa5 Il1rn Dnajc10 Pf4 Spry1 Aim2 Pck2 Uggt2 Garem1 Sstr2 Tsku Grem2 Lepr Dnajc3 Gata6 Rarres2 Lpl Angpt1 Alpl Smpd3 Trpm4 Pcsk9 Spred2 Jun Kcp H2-Q7 Gstp1 Cdh1 Aprt Ro60 Tnfaip3 Igfbp1 Lpin1 Apob Ace Akr1c18 Gpld1 Cpb2 Clu Sdf2l1 Hrg Robo1 App Gfra1 Pak1 Jak3 Agt Apoa1 Fgb Fgg Sh3bp4 Lrg1 Igfbp2 Thbs1 Rap1gap Spidr Plcb1 Pfkp Plscr1 Gpc3 Akr1b3 Glrx Ahsg Fn1 Nucb2 Gck I…
0.00200772173755701	16	277	3.00716888805242	GO:0032868 response to insulin	http://amigo.geneontology.org/amigo/term/GO:0032868	Slc2a1 Pck2 Rarres2 Pcsk9 Aprt Lpl Igfbp1 Lpin1 Gpld1 Agt Rbp4 Ahsg Nucb2 Gck Gstp1 Plcb1
0.00208143354806587	26	598	2.26354832062642	GO:0060627 regulation of vesicle-mediated transport	http://amigo.geneontology.org/amigo/term/GO:0060627	Lrpap1 Mfge8 Gpc3 Apoe Rab15 Clu Angpt1 Ahsg Mbtps1 Apoa1 Fgb Fgg Apoc1 Scamp5 Pcsk9 Rap1gap Lbp Glrx App Pros1 Fga Masp2 Smpd3 Hamp Hamp2 Plscr1
0.00211155208880321	125	4806	1.35407853137764	GO:0044267 cellular protein metabolic process	http://amigo.geneontology.org/amigo/term/GO:0044267	Bmp7 Dnajb9 Tnfaip3 Ctsl Clu Ntan1 Serpind1 Ahsg Fetub Kng1 Parp3 Fkbp5 Spry4 Serpine2 Hspa5 Eef1akmt2 Rbm3 Coprs Ppib Crtap Poglut1 Wnk4 Eogt Alg12 Spry1 Serpinf2 Rpl22l1 Uggt2 Pofut1 Pdp1 Fbxo31 Ggcx Serpinb6a Kng2 Serpina3b Serpina1b Setdb2 Serpina1e Nrbp2 Eif4ebp3 Rarres2 Mydgf Dnajc3 Angpt1 App Dnajc10 Gpnmb Apoa1 Tbc1d24 Ago2 Aim2 Spred2 Fry Gstp1 Tia1 Mmp14 Apoe Fkbp11 Itih3 Pofut2 Serpina…
0.00211155208880321	7	57	6.39353122141848	GO:0070527 platelet aggregation	http://amigo.geneontology.org/amigo/term/GO:0070527	Fn1 Fga Fgb Fgg Gp1ba Cd9 Serpine2
0.00211155208880321	7	57	6.39353122141848	GO:0072577 endothelial cell apoptotic process	http://amigo.geneontology.org/amigo/term/GO:0072577	Fga Col18a1 Tnfaip3 Angpt1 Fgb Fgg Thbs1
0.00211155208880321	53	1624	1.69905505101207	GO:1902531 regulation of intracellular signal transduction	http://amigo.geneontology.org/amigo/term/GO:1902531	Fhl2 Ccl9 Spry4 Fga Mst1r Spry1 Spred2 Gpnmb Serinc3 Avpi1 Mydgf Tnfaip3 Angpt1 Plscr1 Nenf Gstp1 Apoe Bmp7 Clu Robo1 App Fn1 Psd4 Txndc12 Rasal1 Pak1 Atp6ap2 F7 F10 Agt Apoa1 Fgb Fgg Sh3bp4 Serpinf2 Thbs1 Rap1gap Garem1 Plcb1 Myadm Igfbp4 Serpine2 F2 Pik3ap1 Amot Jun Glrx Il1rn Bcl2l11 Nucb2 Smpd3 Fam110c Lepr
0.00212653031288539	37	997	1.93207584839828	GO:0010629 negative regulation of gene expression	http://amigo.geneontology.org/amigo/term/GO:0010629	Serpine2 Ago2 Macir Setdb2 Eif4ebp3 Angpt1 Rbm3 Gstp1 Tia1 Gata6 Lbp Tnfaip3 Arg2 Cpb2 Apod App Chid1 Fn1 F2 Gpnmb Anxa4 Apoa1 Serpinf2 L3mbtl3 Thbs1 Dxo Cirbp Myadm Apoe Srgn Ace Parp3 Pawr Tsku Abcd2 Pglyrp2 Mvk
0.00213923078611495	12	169	3.69668246445498	GO:1905952 regulation of lipid localization	http://amigo.geneontology.org/amigo/term/GO:1905952	Apoa5 Apoa1 Abhd5 Apoc1 Apoe Lpl Apob Agt Crp Thbs1 Pcsk9 Nucb2
0.00214543735571146	11	144	3.97692864665613	GO:0006639 acylglycerol metabolic process	http://amigo.geneontology.org/amigo/term/GO:0006639	Lpl Apob Apoa5 Apoa1 Abhd5 Apoc1 Pck2 Pcsk9 Apoh Apoe Lpin1
0.00217011818968506	36	961	1.950278886034	GO:0045597 positive regulation of cell differentiation	http://amigo.geneontology.org/amigo/term/GO:0045597	Nid1 Bmp7 Fn1 Plcb1 Lpl Apob Ace Carmil1 Pdlim7 Robo1 Serpine2 Sult1e1 Agt Apoa1 Tbc1d24 Lrg1 Serpinf2 Jun Fbxo31 Myadm Gata6 Mmp14 Rarres2 Dab1 Tox Apoe Clu Enpp2 App Proc Slc25a4 Trpm4 Foxa3 Bex1 Hamp Hamp2
0.00218573354425421	14	223	3.26844196969375	GO:0032869 cellular response to insulin stimulus	http://amigo.geneontology.org/amigo/term/GO:0032869	Pck2 Rarres2 Pcsk9 Aprt Lpl Igfbp1 Lpin1 Gpld1 Agt Ahsg Nucb2 Gck Gstp1 Plcb1
0.00221685109286318	4	14	14.8747461069736	GO:0033700 phospholipid efflux	http://amigo.geneontology.org/amigo/term/GO:0033700	Apoa5 Apoa1 Apoe Apoc1
0.00221685109286318	4	14	14.8747461069736	GO:0034116 positive regulation of heterotypic cell-cell adhesion	http://amigo.geneontology.org/amigo/term/GO:0034116	Fga Bmp7 Fgb Fgg
0.00221685109286318	4	14	14.8747461069736	GO:2000644 regulation of receptor catabolic process	http://amigo.geneontology.org/amigo/term/GO:2000644	Apoe Pcsk9 Hamp Hamp2
0.00227771363685952	118	4491	1.36790695661993	GO:0006810 transport	http://amigo.geneontology.org/amigo/term/GO:0006810	Slc2a3 Cp Ddx39a Apob Ccdc88c Synj2 Myo7b Apom Fth1 Rbp4 Slc40a1 Slc50a1 Fga Slc2a1 Lrpap1 Ift122 Rab38 Slc25a4 Apoa5 Apoa1 Plscr1 Mst1r Abcc4 Myo5c Inhca Wnk4 Hgsnat Slc9a7 Ano10 Trpm4 Slc44a3 Apoc1 Scamp5 Gck Rbp1 Hamp Abcd2 Hamp2 Ica1 Slc39a4 Nipal1 Ank3 Nrbp2 Lbp Gp1ba Apoe Angpt1 Lcn2 Cd9 Mfge8 Itpr3 Gpc3 Clca3a1 Cdh1 Aprt Pla2g12b Anxa9 Hebp2 Pofut2 Ace Myh10 Rab15 Carmil1 Glrx Cpb2 Clu Enp…
0.00228063487071146	21	436	2.50755467629027	GO:0001558 regulation of cell growth	http://amigo.geneontology.org/amigo/term/GO:0001558	Fn1 P3h1 Mmp14 Igfbp1 Hrg Epb41l3 Rasal1 Agt Ip6k2 Sh3bp4 Ifrd1 Igfbp4 Serpine2 F2 Cirbp Apoe Ahsg G6pdx Slc25a4 Hamp Hamp2
0.00231709715444269	30	745	2.09644072648621	GO:0048589 developmental growth	http://amigo.geneontology.org/amigo/term/GO:0048589	Fn1 Smpd3 Igfbp1 Rasal1 Agt Apoa5 Ppib Ifrd1 Gata6 App Spry1 Pls1 Myh10 Rbp4 Bcl2l11 Cd9 G6pdx Mst1 Chd7 Plcb1 Lepr Plg Apoe Sorbs2 Slc25a4 Hamp Hamp2 Apod Alcam Azgp1
0.00234930256507195	11	146	3.92245017204441	GO:0006638 neutral lipid metabolic process	http://amigo.geneontology.org/amigo/term/GO:0006638	Lpl Apob Apoa5 Apoa1 Abhd5 Apoc1 Pck2 Pcsk9 Apoh Apoe Lpin1
0.00238702363092801	19	374	2.64484121955547	GO:0050900 leukocyte migration	http://amigo.geneontology.org/amigo/term/GO:0050900	Ccl9 Pf4 F7 Cd9 Plcb1 Rarres2 Apod App Pla2g7 Hc Ppib Mmp14 Lbp Smpd3 Mst1 Trpm4 Plg Pawr Gp1ba
0.00243292218032113	74	2520	1.5287933498834	GO:0051172 negative regulation of nitrogen compound metabolic process	http://amigo.geneontology.org/amigo/term/GO:0051172	Gata6 Fhl2 Serpind1 Ahsg Fetub Kng1 Foxp4 Spry4 Ldb1 Serpine2 Spry1 Serpinf2 L3mbtl3 Serpinb6a Kng2 Serpina3b Serpina1b Serpina1e Eif4ebp3 Pcbp3 Tnfaip3 Dnajc3 Angpt1 Bach1 Tbc1d24 Ago2 Spred2 Plcb1 Fry Gstp1 Tia1 Apoe Itih3 Bmp7 Serpina3n Itih4 Cpb2 Clu Apod Hrg App Parp3 Nab2 Apcs Hc Dnajc10 F2 Cst3 Ambp P3h1 Pzp Crym Agt Crtap AI182371 Itih2 Thbs1 Apoc1 Cirbp Irf2bp2 Jun Gpc3 Myadm Setdb2 C4b …
0.00245233408303282	51	1556	1.70638957589639	GO:0009967 positive regulation of signal transduction	http://amigo.geneontology.org/amigo/term/GO:0009967	Bmp7 Ccl9 Tnfaip3 Ly96 Fga Atp6ap2 Mst1r Poglut1 Gpc3 Nid1 Gpnmb Serinc3 Avpi1 Mydgf Angpt1 Plscr1 Nenf Spred2 Kcp Apoe Gata6 Lbp Robo1 App Fn1 F2 Pak1 F7 F10 Agt Apoa1 Fgb Fgg Tbc1d24 Lrg1 Serpinf2 Trpm4 Thbs1 Garem1 Plcb1 Igfbp4 Pik3ap1 Jun Akr1b3 Glrx Clu Il1rn Bcl2l11 Smpd3 Fam110c Lepr
0.0024742762641656	7	59	6.17680134950598	GO:0090303 positive regulation of wound healing	http://amigo.geneontology.org/amigo/term/GO:0090303	F2 Apoh Cpb2 F7 Serpinf2 Thbs1 Plg
0.00249314865735617	57	1803	1.64587456924084	GO:0010941 regulation of cell death	http://amigo.geneontology.org/amigo/term/GO:0010941	Apoe Clu Retreg1 Bcl2l11 Fga Txndc12 Slc25a4 Hp Pawr Col18a1 Serinc3 Mydgf Angpt1 Mt1 Plscr1 Tbc1d24 Apoh Gata6 Fhl2 Bmp7 Tnfaip3 Hebp2 Ace Gpld1 Dnajc3 Sdf2l1 Hrg Hspa5 Lrpap1 Gpnmb Stk26 Agt Ip6k2 Fgb Fgg Nenf Thbs1 Pcsk9 Jun Akr1b3 Arg2 Slc40a1 Mst1 Nrbp2 Glrx App Proc Fth1 Fn1 Lcn2 Il1rn Cst3 G6pdx Bex1 Pip Gstp1 Tia1
0.00249332162384433	3	6	26.0308056872038	GO:0034447 very-low-density lipoprotein particle clearance	http://amigo.geneontology.org/amigo/term/GO:0034447	Lrpap1 Apoc1 Apoe
0.00249332162384433	3	6	26.0308056872038	GO:1902949 positive regulation of tau-protein kinase activity	http://amigo.geneontology.org/amigo/term/GO:1902949	Clu Nab2 App
0.00250817971813903	121	4645	1.35617975808468	GO:0051234 establishment of localization	http://amigo.geneontology.org/amigo/term/GO:0051234	Slc2a3 Cp Ddx39a Apob Ccdc88c Synj2 Myo7b Apom Fth1 Rbp4 Slc40a1 Slc50a1 Fga Slc2a1 Lrpap1 Ift122 Rab38 Slc25a4 Apoa5 Apoa1 Plscr1 Mst1r Abcc4 Myo5c Inhca Wnk4 Hgsnat Slc9a7 Ano10 Trpm4 Slc44a3 Apoc1 Scamp5 Gck Spidr Rbp1 Hamp Abcd2 Hamp2 Ica1 Slc39a4 Nipal1 Ank3 Nrbp2 Lbp Gp1ba Apoe Tnfaip3 Angpt1 Lcn2 Cd9 Mfge8 Itpr3 Gpc3 Clca3a1 Cdh1 Aprt Pla2g12b Anxa9 Hebp2 Pofut2 Ace Myh10 Rab15 Carmil1 Glr…
0.00253372224445462	14	228	3.19676561070924	GO:0002685 regulation of leukocyte migration	http://amigo.geneontology.org/amigo/term/GO:0002685	F7 Cd9 Plcb1 Rarres2 Apod App Pla2g7 Hc Mmp14 Lbp Smpd3 Mst1 Pawr Gp1ba
0.00253372224445462	6	42	7.4373730534868	GO:0003298 physiological muscle hypertrophy	http://amigo.geneontology.org/amigo/term/GO:0003298	Agt G6pdx Sorbs2 Slc25a4 Hamp Hamp2
0.00253372224445462	6	42	7.4373730534868	GO:0003301 physiological cardiac muscle hypertrophy	http://amigo.geneontology.org/amigo/term/GO:0003301	Agt G6pdx Sorbs2 Slc25a4 Hamp Hamp2
0.00253372224445462	26	610	2.21901950120426	GO:0006935 chemotaxis	http://amigo.geneontology.org/amigo/term/GO:0006935	Rarres2 Ccl9 Pf4 F7 Bmp7 Angpt1 Enpp2 Hrg Robo1 App Pla2g7 Hc Dpysl5 Apoa1 Ppib Thbs1 Lbp Myh10 Alcam Mst1 Trpm4 Amot Ank3 Fn1 Gstp1 Tymp
0.00253372224445462	21	441	2.47912435116227	GO:0006979 response to oxidative stress	http://amigo.geneontology.org/amigo/term/GO:0006979	Apod Smpd3 Tbc1d24 Gstp1 Mmp14 Tat Hao1 Gpx7 Stk26 Msrb3 Jun App Apoe Tnfaip3 G6pdx Pawr Akr1b3 Glrx Lcn2 Cst3 Ambp
0.00253372224445462	56	1765	1.6518131654203	GO:0042127 regulation of cell population proliferation	http://amigo.geneontology.org/amigo/term/GO:0042127	Mydgf Jun Col18a1 Tnfaip3 Fosl2 Cd9 Spry1 Tax1bp3 Apoh Apoe Gata6 Bmp7 Gpld1 Cpb2 Clu Angpt1 Apod Hrg Robo1 App Fn1 Bche Gpnmb Pak1 Jak3 Agt Sh3bp4 Lrg1 Crp Trpm4 Igfbp2 Thbs1 Rap1gap Garem1 Serpine2 F2 Hpgds Gpc3 Ace Arg2 Ctsl Rbp4 Ift122 Smpd3 Mst1 Pawr Serpinf2 Tox Gstp1 Akr1b3 Enpp2 Fth1 Cst3 Foxa3 Bex1 Pf4
0.00253372224445462	6	42	7.4373730534868	GO:0046461 neutral lipid catabolic process	http://amigo.geneontology.org/amigo/term/GO:0046461	Lpl Apoa5 Apoa1 Abhd5 Apob Apoh
0.00253372224445462	6	42	7.4373730534868	GO:0046464 acylglycerol catabolic process	http://amigo.geneontology.org/amigo/term/GO:0046464	Lpl Apoa5 Apoa1 Abhd5 Apob Apoh
0.00253372224445462	6	42	7.4373730534868	GO:0061049 cell growth involved in cardiac muscle cell development	http://amigo.geneontology.org/amigo/term/GO:0061049	Agt G6pdx Sorbs2 Slc25a4 Hamp Hamp2
0.00253372224445462	6	42	7.4373730534868	GO:0071604 transforming growth factor beta production	http://amigo.geneontology.org/amigo/term/GO:0071604	Gata6 Fn1 Atp6ap2 Serpinf2 Thbs1 Tsku
0.00263704550294713	11	149	3.84347466522472	GO:0046165 alcohol biosynthetic process	http://amigo.geneontology.org/amigo/term/GO:0046165	Apoa5 Apoa1 Ip6k2 Lss Pck2 Mvk Apoe H6pd Apob Akr1b3 G6pdx
0.00269426817181414	59	1895	1.62091560479686	GO:0051049 regulation of transport	http://amigo.geneontology.org/amigo/term/GO:0051049	Fga Lrpap1 Slc25a4 Apoa5 Apoa1 Wnk4 Apoc1 Gck Hamp Hamp2 Ica1 Ank3 Angpt1 Mfge8 Gpc3 Cdh1 Apoe Pofut2 Ace Myh10 Rab15 Glrx Cpb2 Clu Apod Ahsg Scn8a Rbp4 Pfkfb2 F2 P3h1 Jak3 Mbtps1 Agt Fgb Fgg Thbs1 Pck2 Scamp5 Chd7 Pcsk9 Lepr Serpine2 Rap1gap Lbp Arg2 App Pros1 Lcn2 Il1rn Masp2 Nucb2 G6pdx Smpd3 Pawr Trpm4 Anpep Plscr1 Plcb1
0.0027146560560195	4	15	13.8830963665087	GO:0010896 regulation of triglyceride catabolic process	http://amigo.geneontology.org/amigo/term/GO:0010896	Apoa5 Apoa1 Abhd5 Apoh
0.0027146560560195	9	102	4.59367159185949	GO:0055006 cardiac cell development	http://amigo.geneontology.org/amigo/term/GO:0055006	Agt Spry1 Fhl2 Myh10 G6pdx Sorbs2 Slc25a4 Hamp Hamp2
0.0027146560560195	9	102	4.59367159185949	GO:0055017 cardiac muscle tissue growth	http://amigo.geneontology.org/amigo/term/GO:0055017	Agt Gata6 Myh10 Rbp4 G6pdx Sorbs2 Slc25a4 Hamp Hamp2
0.00271878698391082	14	230	3.16896764887698	GO:0006006 glucose metabolic process	http://amigo.geneontology.org/amigo/term/GO:0006006	Pfkp H6pd G6pdx Pck2 Aldoc Tff3 Gck Apod Rbp4 Pfkfb2 Tstd1 Igfbp4 Lepr Mst1
0.00273467462410051	18	349	2.68512608807833	GO:0070371 ERK1 and ERK2 cascade	http://amigo.geneontology.org/amigo/term/GO:0070371	Ccl9 Fga Gpnmb Spry1 Spred2 Gstp1 Apoe Angpt1 App Spry4 Fn1 Agt Fgb Fgg Serpinf2 Garem1 Wnk4 Jun
0.002807294321158	26	615	2.20097869225138	GO:0042330 taxis	http://amigo.geneontology.org/amigo/term/GO:0042330	Rarres2 Ccl9 Pf4 F7 Bmp7 Angpt1 Enpp2 Hrg Robo1 App Pla2g7 Hc Dpysl5 Apoa1 Ppib Thbs1 Lbp Myh10 Alcam Mst1 Trpm4 Amot Ank3 Fn1 Gstp1 Tymp
0.00280741805855363	7	61	5.974283272473	GO:0006493 protein O-linked glycosylation	http://amigo.geneontology.org/amigo/term/GO:0006493	Poglut1 Eogt Pofut1 Pofut2 Poglut2 Poglut3 Pgm3
0.00280741805855363	16	289	2.88230374391184	GO:0006650 glycerophospholipid metabolic process	http://amigo.geneontology.org/amigo/term/GO:0006650	Enpp2 Synj2 Apoa5 Apoa1 Abhd5 Ip6k2 Mtmr11 Plscr1 Serinc3 Lpin1 Gpld1 Pla2g7 Inpp4a Rab38 Apoc1 Plcb1
0.00280741805855363	7	61	5.974283272473	GO:0016126 sterol biosynthetic process	http://amigo.geneontology.org/amigo/term/GO:0016126	Apoa5 Apoa1 Lss Mvk Apoe Apob G6pdx
0.00280741805855363	7	61	5.974283272473	GO:0033344 cholesterol efflux	http://amigo.geneontology.org/amigo/term/GO:0033344	Apom Apoa5 Apoa1 Apoe Apoc1 Apob Tsku
0.00282744121362433	35	943	1.93229734687621	GO:0007167 enzyme linked receptor protein signaling pathway	http://amigo.geneontology.org/amigo/term/GO:0007167	Bmp7 Igfbp4 Igfbp1 Angpt1 Spry4 Mst1r Spry1 Igfbp2 Garem1 Tsku Grem2 Rarres2 Smpd3 Spred2 Plcb1 Afp Kcp Gata6 Gpld1 Apod Hrg Robo1 Pak1 F7 Agt Lrg1 Thbs1 Jun Hspa5 Gpc3 Glrx Ahsg Nucb2 Bex1 Gfra1
0.00297928004058183	118	4532	1.35553180542367	GO:0030154 cell differentiation	http://amigo.geneontology.org/amigo/term/GO:0030154	Col18a1 Gata6 App Dab1 Tmem176b Pck2 Foxa3 Tox Maff Fry Nid1 Gp1ba Bmp7 Rarres2 Retreg1 Fn1 Lrg1 Spry1 L3mbtl3 Pcsk9 Spred2 Plcb1 Cdh1 Mmp14 Ifrd1 Apoe Lpl Aldoc Apob Ace Nxn Ccdc88c Carmil1 Pdlim7 Clu Angpt1 Robo1 Myo7b Spry4 Gfra1 Serpine2 Apcs Tagln2 Hspa5 F2 Bche Dpysl5 Sult1e1 Rasal1 Gpnmb Anxa4 Cd9 Rab38 Agt Apoa1 Abhd5 Fgg Tbc1d24 Ago2 Crp Serpinf2 Anpep Chd7 Rap1gap Gldn Phldb1 Bex1 Irf2b…
0.00302434452043285	25	584	2.22866487047978	GO:0006897 endocytosis	http://amigo.geneontology.org/amigo/term/GO:0006897	Synj2 Lrpap1 Lbp Cd9 Mfge8 Gpc3 Apoe Carmil1 Clu Angpt1 Enpp2 App Ly75 Sh3bp4 Thbs1 Apoc1 Scamp5 Pcsk9 Cfi Tbc1d24 Ctsl C4bp Masp2 Hamp Hamp2
0.00303940446302755	9	104	4.5053317535545	GO:0042310 vasoconstriction	http://amigo.geneontology.org/amigo/term/GO:0042310	Ace Agt Fgb Fgg Crp Trpm4 G6pdx Fga Smpd3
0.00311156198525053	6	44	7.09931064196467	GO:0018208 peptidyl-proline modification	http://amigo.geneontology.org/amigo/term/GO:0018208	Fkbp5 Ppib Crtap Fkbp11 P3h1 Fkbp2
0.00313292219349548	11	153	3.74299166744107	GO:0016052 carbohydrate catabolic process	http://amigo.geneontology.org/amigo/term/GO:0016052	Aldoc Pfkp Miox Treh Pygb Gck App Pfkfb2 Ctbs Chil3 Chia1
0.00313292219349548	12	179	3.49016389102174	GO:0051384 response to glucocorticoid	http://amigo.geneontology.org/amigo/term/GO:0051384	Pck2 Sstr2 Tat Ace Il1rn Hnmt Bche Alpl Sult1a1 Igfbp2 Ctsl Gstp1
0.00313292219349548	12	179	3.49016389102174	GO:0120254 olefinic compound metabolic process	http://amigo.geneontology.org/amigo/term/GO:0120254	Akr1c18 Bco1 Akr1b3 Rbp4 Rdh5 H6pd Ces2e Rbp1 Akr1b7 Ces2c Afp Gstp1
0.00320820107379576	9	105	4.46242383209208	GO:0032602 chemokine production	http://amigo.geneontology.org/amigo/term/GO:0032602	Gstp1 Lpl Apod App Hc Lbp Arg2 Chil3 Chia1
0.00320820107379576	9	105	4.46242383209208	GO:0032642 regulation of chemokine production	http://amigo.geneontology.org/amigo/term/GO:0032642	Gstp1 Lpl Apod App Hc Lbp Arg2 Chil3 Chia1
0.00321955115092941	8	83	5.01798663849712	GO:0034109 homotypic cell-cell adhesion	http://amigo.geneontology.org/amigo/term/GO:0034109	Fn1 Fga Fgb Fgg Gp1ba Cd9 Serpine2 Ank3
0.00321966909511274	15	264	2.95804610081861	GO:0015850 organic hydroxy compound transport	http://amigo.geneontology.org/amigo/term/GO:0015850	Apob Rbp4 Apoa5 Apoa1 Apoc1 Apoe Osbpl3 Agt Abcc4 Pcsk9 Apom Wnk4 Nucb2 Smpd3 Gck
0.00326082971009309	10	129	4.03578382747346	GO:0090277 positive regulation of peptide hormone secretion	http://amigo.geneontology.org/amigo/term/GO:0090277	Fga Rbp4 Pfkfb2 Fgb Fgg Pck2 Gck Glrx Trpm4 Lepr
0.00331546512092133	4	16	13.0154028436019	GO:0006957 complement activation alternative pathway	http://amigo.geneontology.org/amigo/term/GO:0006957	Hc AI182371 Cfi Cfhr4
0.00331546512092133	31	804	2.00735068732169	GO:0045087 innate immune response	http://amigo.geneontology.org/amigo/term/GO:0045087	Rarres2 Lbp Ccl9 Apcs Masp2 Aim2 Crp Tnfaip3 H2-Q7 Klrb1b Serinc3 Arg2 Ifi27l2b Chid1 Ly96 C4bp Lcn2 Hc Fga Mst1r Fgb Fgg AI182371 C1rl Cfi C4b C1s2 Apoe Plscr1 App Cfhr4
0.00331546512092133	4	16	13.0154028436019	GO:2000651 positive regulation of sodium ion transmembrane transporter activity	http://amigo.geneontology.org/amigo/term/GO:2000651	Wnk4 Glrx Ank3 Plcb1
0.00332963766312269	42	1224	1.78642784127869	GO:0009790 embryo development	http://amigo.geneontology.org/amigo/term/GO:0009790	Chd7 Myadm Gata6 Bmp7 Mmp14 Rarres2 Ace Fn1 Il1rn Atp6ap2 Apoa1 Upb1 Poglut1 Phldb1 Angpt1 Hc Bcl2l11 Ift122 Maff Gpc3 Pofut2 Apob Nxn Myh10 Foxp4 Rbp4 Ldb1 Psph Coprs Mthfd1l Amot Pofut1 Pls1 Grem2 Plcb1 Phgdh Plg Ccdc134 Serpina1b Setdb2 Tnfaip3 Hspa5
0.00335299133075647	20	421	2.4732356947462	GO:0002250 adaptive immune response	http://amigo.geneontology.org/amigo/term/GO:0002250	C4bp Apcs Crp Hmces Arg2 Alcam Hc Fga Masp2 Jak3 Fgb Fgg AI182371 Trpm4 C1rl Cfi C4b C1s2 Tnfaip3 Parp3
0.00341069237234418	73	2517	1.50993151781158	GO:0035556 intracellular signal transduction	http://amigo.geneontology.org/amigo/term/GO:0035556	Fhl2 Ccl9 Spry4 Fga Mst1r Rasgrp2 Wnk4 Spry1 Tax1bp3 Spred2 Plcb1 Nrbp2 Gpnmb Serinc3 Avpi1 Mydgf Tnfaip3 Angpt1 Plscr1 Nenf Gstp1 Apoe Bmp7 Rab15 Plek2 Ccdc88c Clu Robo1 App Fn1 Psd4 Dnajc10 Bcl2l11 Txndc12 Map3k6 Rasal1 Pak1 Atp6ap2 F7 F10 Jak3 Agt Apoa1 Fgb Fgg Sh3bp4 Serpinf2 Trpm4 Thbs1 Rap1gap Amot Itpr3 Garem1 Jun Fbxo31 Myadm Igfbp4 Serpine2 F2 Ifi27l2b Pik3ap1 Dab1 Ift122 Mt2 Mt1 Smpd3 A…
0.00350512467549994	43	1267	1.76688973093885	GO:1901701 cellular response to oxygen-containing compound	http://amigo.geneontology.org/amigo/term/GO:1901701	Lbp Ly96 Pf4 Pck2 Sstr2 Rarres2 Lpl Mt1 Smpd3 Trpm4 Pcsk9 Gstp1 Cdh1 Aprt Tnfaip3 Igfbp1 Lpin1 Ace Akr1c18 Gpld1 Cpb2 Clu App Hspa5 Stk26 Agt Ip6k2 Sh3bp4 Spidr Plcb1 Jun Plscr1 Sorbs2 Pawr Akr1b3 Glrx Ahsg Lcn2 Ambp Nucb2 Gck Itpr3 Lepr
0.00372331282325182	3	7	22.3121191604604	GO:0034759 regulation of iron ion transmembrane transport	http://amigo.geneontology.org/amigo/term/GO:0034759	Hamp Hamp2 Lcn2
0.00372331282325182	3	7	22.3121191604604	GO:0046074 dTMP catabolic process	http://amigo.geneontology.org/amigo/term/GO:0046074	Nt5c Tymp Upb1
0.00372529351328357	28	701	2.0794937496197	GO:0030003 cellular cation homeostasis	http://amigo.geneontology.org/amigo/term/GO:0030003	Kng1 Fth1 Mt2 Mt1 Slc9a7 Hamp Hamp2 Kng2 Slc39a4 Gp1ba Apoe Wnk4 Slc40a1 F2 Rab38 Atp6ap2 Jak3 Agt Ftl1 App Chd7 Lcn2 Smpd3 Pawr Trpm4 Gck Itpr3 Nucb2
0.00373553937298506	118	4564	1.34602763851448	GO:0048869 cellular developmental process	http://amigo.geneontology.org/amigo/term/GO:0048869	Col18a1 Gata6 App Dab1 Tmem176b Pck2 Foxa3 Tox Maff Fry Nid1 Gp1ba Bmp7 Rarres2 Retreg1 Fn1 Cd9 Lrg1 Spry1 L3mbtl3 Pcsk9 Spred2 Plcb1 Cdh1 Mmp14 Ifrd1 Apoe Lpl Aldoc Apob Ace Nxn Ccdc88c Carmil1 Pdlim7 Clu Angpt1 Enpp2 Robo1 Myo7b Spry4 Gfra1 Serpine2 Apcs Tagln2 Hspa5 F2 Bche Dpysl5 Sult1e1 Rasal1 Gpnmb Anxa4 Rab38 Agt Apoa1 Abhd5 Fgg Tbc1d24 Ago2 Crp Serpinf2 Anpep Chd7 Rap1gap Gldn Phldb1 Bex1…
0.00394946225509171	8	86	4.84294059296815	GO:0015918 sterol transport	http://amigo.geneontology.org/amigo/term/GO:0015918	Apob Apoa5 Apoa1 Apoc1 Apoe Osbpl3 Pcsk9 Apom
0.00402102286815634	10	133	3.91440687025621	GO:0002793 positive regulation of peptide secretion	http://amigo.geneontology.org/amigo/term/GO:0002793	Fga Rbp4 Pfkfb2 Fgb Fgg Pck2 Gck Glrx Trpm4 Lepr
0.00402750943689348	63	2102	1.56036228191612	GO:0008283 cell population proliferation	http://amigo.geneontology.org/amigo/term/GO:0008283	Mydgf Jun Col18a1 Tnfaip3 Fosl2 Cd9 Spry1 Tax1bp3 Apoh Mmp14 Apoe Gata6 Bmp7 Gpld1 Cpb2 Clu Angpt1 Apod Hrg Robo1 App Fn1 Bche Gpnmb Pak1 Fgl1 Jak3 Agt Sh3bp4 Lrg1 Crp Trpm4 Igfbp2 Thbs1 Rap1gap Garem1 Igfbp4 Serpine2 F2 Hpgds Gpc3 Lepr Cks2 Ace Myh10 Arg2 Ctsl Rbp4 Ift122 Smpd3 Apoa1 Mst1 Pawr Serpinf2 Tox Gstp1 Akr1b3 Enpp2 Fth1 Cst3 Foxa3 Bex1 Pf4
0.00403110056878893	9	109	4.29866515935475	GO:1990748 cellular detoxification	http://amigo.geneontology.org/amigo/term/GO:1990748	Apoe Gstm5 Nxn Glrx Apom Gpx7 Hp Gstp1 Ambp
0.00408389906289552	4	17	12.2497909116253	GO:0009070 serine family amino acid biosynthetic process	http://amigo.geneontology.org/amigo/term/GO:0009070	Psat1 Psph Hao1 Phgdh
0.00408389906289552	4	17	12.2497909116253	GO:0010544 negative regulation of platelet activation	http://amigo.geneontology.org/amigo/term/GO:0010544	Apoe Cd9 Fgg Serpine2
0.00408389906289552	4	17	12.2497909116253	GO:1900221 regulation of amyloid-beta clearance	http://amigo.geneontology.org/amigo/term/GO:1900221	Apoe Clu Lrpap1 App
0.00416670628838795	8	87	4.78727460914093	GO:0002532 production of molecular mediator involved in inflammatory response	http://amigo.geneontology.org/amigo/term/GO:0002532	Macir Apod Chid1 F2 Lbp Abcd2 Chil3 Chia1
0.00416670628838795	7	66	5.52168605486141	GO:0015909 long-chain fatty acid transport	http://amigo.geneontology.org/amigo/term/GO:0015909	Abcd2 Apoe Pla2g12b Ace Pla2g12a Slc2a1 Thbs1
0.00416670628838795	25	600	2.16923380726698	GO:0032870 cellular response to hormone stimulus	http://amigo.geneontology.org/amigo/term/GO:0032870	Pck2 Sstr2 Lepr Gata6 Rarres2 Pcsk9 Aprt Bmp7 Lpl Igfbp1 Lpin1 Apob Ace Akr1c18 Gpld1 Pak1 Agt Fgb Igfbp2 Plcb1 Jun Ahsg Nucb2 Gck Gstp1
0.00421748105991427	42	1241	1.7619562270146	GO:0009968 negative regulation of signal transduction	http://amigo.geneontology.org/amigo/term/GO:0009968	Fhl2 Spry4 Il1rn Fga Slc25a4 Spry1 Spred2 Tsku Grem2 Tnfaip3 Tax1bp3 Gstp1 Apoe Bmp7 Ccdc88c Clu Apod Hrg Robo1 Txndc12 Rasal1 Agt Apoa1 Fgb Fgg Sh3bp4 Thbs1 Myadm Serpine2 Hspa5 Ift122 Gpc3 Mmp14 Nxn Pik3ap1 Dab1 Pawr Glrx Ahsg App Nucb2 Dnajb9
0.00421821928260825	9	110	4.2595863851788	GO:0060419 heart growth	http://amigo.geneontology.org/amigo/term/GO:0060419	Agt Gata6 Myh10 Rbp4 G6pdx Sorbs2 Slc25a4 Hamp Hamp2
0.00427754477212393	26	637	2.12496372956766	GO:1901137 carbohydrate derivative biosynthetic process	http://amigo.geneontology.org/amigo/term/GO:1901137	Aprt Uap1l1 Ctps2 Poglut1 Eogt Alg12 Uggt2 Pofut1 Pgm3 Pawr Plcb1 Serpina1b Pofut2 Pfas Angpt1 Poglut2 Poglut3 B3galt1 B3galnt1 Hs3st3a1 B3glct Gcnt4 Tusc3 Smpd3 G6pdx Ago2
0.00437887431307384	5	31	8.39703409264638	GO:0003081 regulation of systemic arterial blood pressure by renin-angiotensin	http://amigo.geneontology.org/amigo/term/GO:0003081	Ace Atp6ap2 Agt G6pdx Serpinf2
0.00437887431307384	5	31	8.39703409264638	GO:2000352 negative regulation of endothelial cell apoptotic process	http://amigo.geneontology.org/amigo/term/GO:2000352	Fga Tnfaip3 Angpt1 Fgb Fgg
0.00443116125886224	8	88	4.73287376130978	GO:0042632 cholesterol homeostasis	http://amigo.geneontology.org/amigo/term/GO:0042632	Apob Cyp39a1 Apoa5 Apoa1 Apoe Lpl Pcsk9 Tsku
0.00445021292695375	9	111	4.22121173306008	GO:1904035 regulation of epithelial cell apoptotic process	http://amigo.geneontology.org/amigo/term/GO:1904035	Fga Col18a1 Tnfaip3 Angpt1 Fgb Fgg Thbs1 Mst1 Tia1
0.00447083257695877	7	67	5.43927283016199	GO:0050994 regulation of lipid catabolic process	http://amigo.geneontology.org/amigo/term/GO:0050994	Rarres2 Apoa5 Apoa1 Abhd5 Apoc1 Abcd2 Apoh
0.00464068217917102	16	306	2.72217575813896	GO:0002253 activation of immune response	http://amigo.geneontology.org/amigo/term/GO:0002253	C4bp Apcs Masp2 Aim2 Crp C4b Gpld1 Hc AI182371 C1rl Cfi C1s2 Pawr Plscr1 Cfhr2 Cfhr4
0.00464068217917102	12	189	3.30549913488302	GO:0045834 positive regulation of lipid metabolic process	http://amigo.geneontology.org/amigo/term/GO:0045834	Apoa5 Apoa1 Abhd5 Apoe F2 Rab38 Hsd17b13 Abcd2 Apoh App Nucb2 Smpd3
0.00472082369882841	33	900	1.90892575039494	GO:0055082 cellular chemical homeostasis	http://amigo.geneontology.org/amigo/term/GO:0055082	Kng1 Fth1 Mt2 Mt1 Slc9a7 Pck2 Gck Hamp Hamp2 Kng2 Slc39a4 Gp1ba Apoe Wnk4 Ace Cpb2 Slc40a1 F2 Rab38 Atp6ap2 Jak3 Agt Ftl1 App Foxa3 Chd7 Lcn2 Smpd3 Pawr Trpm4 Itpr3 Lepr Nucb2
0.00472082369882841	8	89	4.67969540444113	GO:0055092 sterol homeostasis	http://amigo.geneontology.org/amigo/term/GO:0055092	Apob Cyp39a1 Apoa5 Apoa1 Apoe Lpl Pcsk9 Tsku
0.00480063109260993	65	2206	1.534000335148	GO:0008219 cell death	http://amigo.geneontology.org/amigo/term/GO:0008219	Apoe Ifi27l2b Clu Retreg1 Bcl2l11 Fga Txndc12 Slc25a4 Hp Plscr1 Pawr Aim2 Col18a1 Serinc3 Mydgf Angpt1 Lcn2 Mt1 Tbc1d24 Apoh Gata6 Fhl2 Bmp7 Tnfaip3 Hebp2 Srgn Ace Gpld1 Dnajc3 Sdf2l1 Hrg App Epb41l3 Hspa5 Dnajc10 Lrpap1 Gpnmb Stk26 Agt Ip6k2 Fgb Fgg Nenf Thbs1 Pcsk9 Jun Chia1 Tia1 Akr1b3 Arg2 Slc40a1 Mst1 Nrbp2 Aldoc Glrx Proc Fth1 Fn1 Il1rn Cst3 G6pdx Bex1 Pip Gstp1 Ctsl
0.00481108162979531	12	190	3.28810177101522	GO:0043405 regulation of MAP kinase activity	http://amigo.geneontology.org/amigo/term/GO:0043405	Spry4 Spry1 Gstp1 Apoe Bmp7 Robo1 Pak1 Agt Mst1r Thbs1 App Il1rn
0.00481108162979531	11	163	3.51336027680051	GO:1901136 carbohydrate derivative catabolic process	http://amigo.geneontology.org/amigo/term/GO:1901136	Nt5c Ctbs Fuca1 Chil3 Chia1 Upb1 Idua Nudt18 Pglyrp2 Ctsl Tymp
0.00488729205963867	4	18	11.5692469720906	GO:0010755 regulation of plasminogen activation	http://amigo.geneontology.org/amigo/term/GO:0010755	Serpine2 Cpb2 Serpinf2 Thbs1
0.00488729205963867	4	18	11.5692469720906	GO:1904478 regulation of intestinal absorption	http://amigo.geneontology.org/amigo/term/GO:1904478	Apoa5 Apoa1 Hamp Hamp2
0.0049132001273685	5	32	8.13462677725118	GO:0002092 positive regulation of receptor internalization	http://amigo.geneontology.org/amigo/term/GO:0002092	Angpt1 Pcsk9 App Hamp Hamp2
0.0049132001273685	5	32	8.13462677725118	GO:0006026 aminoglycan catabolic process	http://amigo.geneontology.org/amigo/term/GO:0006026	Ctbs Chil3 Chia1 Idua Pglyrp2
0.00499795398295455	28	718	2.03025782518581	GO:0006873 cellular ion homeostasis	http://amigo.geneontology.org/amigo/term/GO:0006873	Kng1 Fth1 Mt2 Mt1 Slc9a7 Hamp Hamp2 Kng2 Slc39a4 Gp1ba Apoe Wnk4 Slc40a1 F2 Rab38 Atp6ap2 Jak3 Agt Ftl1 App Chd7 Lcn2 Smpd3 Pawr Trpm4 Gck Itpr3 Nucb2
0.00499795398295455	11	164	3.49193734828344	GO:0050714 positive regulation of protein secretion	http://amigo.geneontology.org/amigo/term/GO:0050714	Myh10 Rbp4 Pfkfb2 Fgb Fgg Pck2 Gck Glrx Fga Trpm4 Lepr
0.00502020480490996	52	1662	1.62888314769506	GO:1901566 organonitrogen compound biosynthetic process	http://amigo.geneontology.org/amigo/term/GO:1901566	Aprt Psat1 Gls Psph Rbm3 Ctps2 Upb1 Poglut1 Eogt Alg12 Rpl22l1 Uggt2 Pofut1 Eif4ebp3 Dnajc3 App G6pdx Plscr1 Pawr Ago2 Plcb1 Serpina1b Tia1 Apoe Pofut2 Pfas Arg2 Angpt1 Aldh18a1 Paox Poglut2 Hao1 Rab38 Apoa1 Poglut3 B3galt1 Thbs1 Mthfd1l B3galnt1 Cirbp Hs3st3a1 B3glct Phgdh Tceal5 Pgm3 Gcnt4 Tusc3 Apob Ldb1 Smpd3 Mvk Gstp1
0.00516892672012214	16	310	2.68705090964684	GO:0010631 epithelial cell migration	http://amigo.geneontology.org/amigo/term/GO:0010631	Col18a1 Apoh Apoe Gpld1 Angpt1 Enpp2 Hrg Robo1 Agt Lrg1 Thbs1 Apoa1 Amot Macir Jun Lcn2
0.00517940780828744	9	114	4.11012721376902	GO:0000041 transition metal ion transport	http://amigo.geneontology.org/amigo/term/GO:0000041	Cp Fth1 Slc40a1 Inhca Hamp Hamp2 Slc39a4 Lcn2 Ftl1
0.00521628880153779	39	1139	1.78261882669174	GO:0001932 regulation of protein phosphorylation	http://amigo.geneontology.org/amigo/term/GO:0001932	Bmp7 Spry4 Spry1 Rarres2 Mydgf Tnfaip3 Dnajc3 Angpt1 Gpnmb Apoa1 Wnk4 Spred2 Gstp1 Apoe Clu Enpp2 Ahsg Hrg Robo1 App Gfra1 Nab2 Fn1 Dnajc10 F2 Pak1 Agt Mst1r Thbs1 Lepr Cks2 Myadm Dab1 Ace Ccdc88c Smpd3 Jun Il1rn Mst1
0.00526194459007342	14	250	2.91545023696682	GO:0045926 negative regulation of growth	http://amigo.geneontology.org/amigo/term/GO:0045926	P3h1 Hrg Agt Ip6k2 Sh3bp4 Ifrd1 Serpine2 Rbp4 Cirbp Gpc3 Ahsg G6pdx Mt2 Mt1
0.00538424694173194	18	375	2.49895734597156	GO:1901653 cellular response to peptide	http://amigo.geneontology.org/amigo/term/GO:1901653	Pck2 Rarres2 Pcsk9 Aprt Lpl Igfbp1 Lpin1 Akr1c18 Gpld1 App Agt Plcb1 Jun Smpd3 Ahsg Nucb2 Gck Gstp1
0.00539126178958538	6	50	6.24739336492891	GO:0090207 regulation of triglyceride metabolic process	http://amigo.geneontology.org/amigo/term/GO:0090207	Apoa5 Apoa1 Abhd5 Lpin1 Apoe Apoh
0.00549172977233148	13	222	3.04865291832117	GO:0010810 regulation of cell-substrate adhesion	http://amigo.geneontology.org/amigo/term/GO:0010810	Nid1 Ldb1 Mmp14 Carmil1 Apod Hrg Spry4 Fn1 Apoa1 Thbs1 Plg Myadm Enpp2
0.00553372417661147	5	33	7.8881229355163	GO:0050996 positive regulation of lipid catabolic process	http://amigo.geneontology.org/amigo/term/GO:0050996	Apoa5 Apoa1 Abhd5 Abcd2 Apoh
0.00561749795297705	46	1425	1.68058534963	GO:0019220 regulation of phosphate metabolic process	http://amigo.geneontology.org/amigo/term/GO:0019220	Bmp7 Spry4 Mst1r Spry1 Rarres2 Mydgf Tnfaip3 Dnajc3 Angpt1 Ldb1 Gpnmb Apoa1 Wnk4 Spred2 Gstp1 Apoe Lpin1 Clu Enpp2 Ahsg Hrg Robo1 App Gfra1 Nab2 Fn1 Pfkfb2 Dnajc10 F2 Rab38 Pak1 Agt Thbs1 Apoc1 Lepr Cks2 Myadm Dab1 Ace Ccdc88c Smpd3 Jun Il1rn Pawr Gck Mst1
0.00561749795297705	16	313	2.66129642808473	GO:0090132 epithelium migration	http://amigo.geneontology.org/amigo/term/GO:0090132	Col18a1 Apoh Apoe Gpld1 Angpt1 Enpp2 Hrg Robo1 Agt Lrg1 Thbs1 Apoa1 Amot Macir Jun Lcn2
0.00563547982273657	20	443	2.35041134873172	GO:0001667 ameboidal-type cell migration	http://amigo.geneontology.org/amigo/term/GO:0001667	Amot Macir Col18a1 Apoh Apoe Gpld1 Angpt1 Enpp2 Hrg Robo1 Fn1 Agt Ago2 Lrg1 Thbs1 Bmp7 Apoa1 Jun Lcn2 Gpc3
0.0056585307594389	46	1426	1.67940681852928	GO:0051174 regulation of phosphorus metabolic process	http://amigo.geneontology.org/amigo/term/GO:0051174	Bmp7 Spry4 Mst1r Spry1 Rarres2 Mydgf Tnfaip3 Dnajc3 Angpt1 Ldb1 Gpnmb Apoa1 Wnk4 Spred2 Gstp1 Apoe Lpin1 Clu Enpp2 Ahsg Hrg Robo1 App Gfra1 Nab2 Fn1 Pfkfb2 Dnajc10 F2 Rab38 Pak1 Agt Thbs1 Apoc1 Lepr Cks2 Myadm Dab1 Ace Ccdc88c Smpd3 Jun Il1rn Pawr Gck Mst1
0.0056585307594389	17	345	2.56535476337661	GO:0072001 renal system development	http://amigo.geneontology.org/amigo/term/GO:0072001	Angpt1 Bmp7 Ace Gfra1 Agt Wnk4 Pcsk9 Arg2 Bcl2l11 Spry1 Hs3st3a1 Gpc3 Gcnt4 Akr1b3 Nid1 Rbp4 Anxa4
0.00570620771571466	9	116	4.03926295146266	GO:0051702 biological process involved in interaction with symbiont	http://amigo.geneontology.org/amigo/term/GO:0051702	Apcs Crp Apoe Hrg Fn1 F2 Ppib Jun Plg
0.00574892158146962	23	547	2.18906226985626	GO:0003013 circulatory system process	http://amigo.geneontology.org/amigo/term/GO:0003013	Ace Anpep Angpt1 Apoe Kng1 Slc2a1 Sult1a1 Atp6ap2 Agt Fgb Fgg Crp Trpm4 Kng2 Gata6 G6pdx Serpinf2 Chd7 Rarres2 App Fga Smpd3 Amot
0.00574892158146962	18	378	2.47912435116227	GO:0009914 hormone transport	http://amigo.geneontology.org/amigo/term/GO:0009914	Fga Gck Rbp4 Pfkfb2 Crym Agt Fgb Fgg Pck2 Chd7 Ica1 Il1rn Smpd3 Wnk4 Glrx Nucb2 Trpm4 Lepr
0.00578722361721108	35	991	1.83870474077121	GO:0019725 cellular homeostasis	http://amigo.geneontology.org/amigo/term/GO:0019725	Kng1 Fth1 Mt2 Mt1 Slc9a7 Pck2 Gck Hamp Hamp2 Kng2 Slc39a4 Gp1ba Apoe Wnk4 Ace Cpb2 Slc40a1 F2 Rab38 Atp6ap2 Jak3 Agt Ftl1 App Alpl Foxa3 Chd7 Plg Lcn2 Smpd3 Pawr Trpm4 Itpr3 Lepr Nucb2
0.00582343990346911	11	168	3.40879598284812	GO:0001889 liver development	http://amigo.geneontology.org/amigo/term/GO:0001889	Pck2 Tnfaip3 Cpb2 Fgl1 Upb1 Pcsk9 Gata6 Proc Jun Hp Foxa3
0.00592198624623179	14	254	2.86953763480987	GO:0034976 response to endoplasmic reticulum stress	http://amigo.geneontology.org/amigo/term/GO:0034976	Dnajb9 Hspa5 Dnajc10 Uggt2 Dnajc3 Serinc3 Bcl2l11 Clu Sdf2l1 Txndc12 Manf Scamp5 Jun App
0.00592198624623179	12	196	3.18744559435148	GO:0035265 organ growth	http://amigo.geneontology.org/amigo/term/GO:0035265	Agt Gata6 Myh10 Rbp4 Bcl2l11 Smpd3 Lepr G6pdx Sorbs2 Slc25a4 Hamp Hamp2
0.00593468193771993	22	514	2.22831799656997	GO:0043410 positive regulation of MAPK cascade	http://amigo.geneontology.org/amigo/term/GO:0043410	Ccl9 Fga Gpnmb Avpi1 Mydgf Nenf Apoe Angpt1 Robo1 App Pak1 Mst1r Fgb Fgg Serpinf2 Thbs1 Garem1 Plcb1 Igfbp4 Jun Il1rn Lepr
0.00598456871174566	39	1150	1.76556769008861	GO:0051130 positive regulation of cellular component organization	http://amigo.geneontology.org/amigo/term/GO:0051130	Elapor1 Setdb2 Plek2 Fn1 Slc25a4 Plcb1 Gpc3 Apoe Bmp7 Carmil1 Cpb2 Clu Angpt1 Enpp2 Hrg Robo1 App Hspa5 Bcl2l11 Pak1 Agt Apoa5 Apoa1 Colgalt1 Tbc1d24 Serpinf2 Spidr Pcsk9 Phldb1 Fbxo31 Smpd3 Tox Lbp Serpine2 Lcn2 P3h1 Crp Hamp Hamp2
0.00598591024864647	13	225	3.00800421274355	GO:0007160 cell-matrix adhesion	http://amigo.geneontology.org/amigo/term/GO:0007160	Fn1 Fgb Fgg Nid1 Ldb1 Mmp14 Epdr1 Apod Hrg Bcl2l11 Thbs1 Enpp2 Fga
0.00600525835942398	16	316	2.63603095566621	GO:0015833 peptide transport	http://amigo.geneontology.org/amigo/term/GO:0015833	Fga Gck Rbp4 Pfkfb2 Abcc4 Fgb Fgg Pck2 Chd7 Ica1 Il1rn Smpd3 Glrx Nucb2 Trpm4 Lepr
0.00602974717854661	44	1351	1.69556691374829	GO:0071495 cellular response to endogenous stimulus	http://amigo.geneontology.org/amigo/term/GO:0071495	Bmp7 Spry4 Spry1 Pck2 Garem1 Sstr2 Tsku Grem2 Lepr Gata6 Rarres2 Smpd3 Trpm4 Pcsk9 Spred2 Jun Kcp Cdh1 Aprt Lpl Igfbp1 Lpin1 Apob Ace Akr1c18 Gpld1 App Hspa5 Pak1 Agt Fgb Sh3bp4 Lrg1 Igfbp2 Thbs1 Rap1gap Spidr Plcb1 Gpc3 Ahsg Nucb2 Gck Itpr3 Gstp1
0.00610504053898744	12	197	3.1712656674766	GO:0006575 cellular modified amino acid metabolic process	http://amigo.geneontology.org/amigo/term/GO:0006575	Gstm5 Vnn3 Hpgds Crym Mthfd1l Gstp3 Gstp1 Plscr1 Serinc3 Ctsl G6pdx Gcnt4
0.00617697811868194	15	286	2.73050409306333	GO:0030072 peptide hormone secretion	http://amigo.geneontology.org/amigo/term/GO:0030072	Fga Gck Rbp4 Pfkfb2 Fgb Fgg Pck2 Chd7 Ica1 Il1rn Smpd3 Glrx Nucb2 Trpm4 Lepr
0.00617697811868194	8	94	4.43077543611979	GO:0098869 cellular oxidant detoxification	http://amigo.geneontology.org/amigo/term/GO:0098869	Apoe Nxn Glrx Apom Gpx7 Hp Gstp1 Ambp
0.00620735099028811	7	72	5.06154555028963	GO:0008652 cellular amino acid biosynthetic process	http://amigo.geneontology.org/amigo/term/GO:0008652	Psat1 Gls Psph Upb1 Aldh18a1 Hao1 Phgdh
0.00620735099028811	7	72	5.06154555028963	GO:0030301 cholesterol transport	http://amigo.geneontology.org/amigo/term/GO:0030301	Apob Apoa5 Apoa1 Apoc1 Apoe Pcsk9 Apom
0.00630889038154405	12	198	3.15524917420652	GO:0031960 response to corticosteroid	http://amigo.geneontology.org/amigo/term/GO:0031960	Pck2 Sstr2 Tat Ace Il1rn Hnmt Bche Alpl Sult1a1 Igfbp2 Ctsl Gstp1
0.00640488992732839	22	518	2.21111090779337	GO:0008015 blood circulation	http://amigo.geneontology.org/amigo/term/GO:0008015	Ace Anpep Angpt1 Apoe Kng1 Sult1a1 Atp6ap2 Agt Fgb Fgg Crp Trpm4 Kng2 Gata6 G6pdx Serpinf2 Chd7 Rarres2 App Fga Smpd3 Amot
0.00646298587724683	11	171	3.34899254455253	GO:0046887 positive regulation of hormone secretion	http://amigo.geneontology.org/amigo/term/GO:0046887	Fga Rbp4 Pfkfb2 Fgb Fgg Pck2 Gck Glrx Nucb2 Trpm4 Lepr
0.00646298587724683	11	171	3.34899254455253	GO:0061008 hepaticobiliary system development	http://amigo.geneontology.org/amigo/term/GO:0061008	Pck2 Tnfaip3 Cpb2 Fgl1 Upb1 Pcsk9 Gata6 Proc Jun Hp Foxa3
0.00646298587724683	16	319	2.61124069589505	GO:0071375 cellular response to peptide hormone stimulus	http://amigo.geneontology.org/amigo/term/GO:0071375	Pck2 Rarres2 Pcsk9 Aprt Lpl Igfbp1 Lpin1 Akr1c18 Gpld1 Agt Plcb1 Jun Ahsg Nucb2 Gck Gstp1
0.00646298587724683	16	319	2.61124069589505	GO:0090130 tissue migration	http://amigo.geneontology.org/amigo/term/GO:0090130	Col18a1 Apoh Apoe Gpld1 Angpt1 Enpp2 Hrg Robo1 Agt Lrg1 Thbs1 Apoa1 Amot Macir Jun Lcn2
0.00649444793810047	9	119	3.93743279302242	GO:0097237 cellular response to toxic substance	http://amigo.geneontology.org/amigo/term/GO:0097237	Apoe Gstm5 Nxn Glrx Apom Gpx7 Hp Gstp1 Ambp
0.00660648680103631	14	258	2.82504867923142	GO:0033002 muscle cell proliferation	http://amigo.geneontology.org/amigo/term/GO:0033002	Tnfaip3 Angpt1 Apod Agt Thbs1 Jun Apoe Gata6 Myh10 Rbp4 Smpd3 Serpinf2 Akr1b3 Gstp1
0.00667208104098634	42	1279	1.70960725388985	GO:0042325 regulation of phosphorylation	http://amigo.geneontology.org/amigo/term/GO:0042325	Bmp7 Spry4 Mst1r Spry1 Rarres2 Mydgf Tnfaip3 Dnajc3 Angpt1 Ldb1 Gpnmb Apoa1 Wnk4 Spred2 Gstp1 Apoe Clu Enpp2 Ahsg Hrg Robo1 App Gfra1 Nab2 Fn1 Pfkfb2 Dnajc10 F2 Pak1 Agt Thbs1 Lepr Cks2 Myadm Dab1 Ace Ccdc88c Smpd3 Jun Il1rn Gck Mst1
0.00683027461321704	30	812	1.92345854831555	GO:0050776 regulation of immune response	http://amigo.geneontology.org/amigo/term/GO:0050776	Ly96 C4bp Apcs Masp2 Aim2 Crp C4b Tnfaip3 Hmces Klrb1b Gata6 Lbp Gpld1 Hrg Hc AI182371 Trpm4 C1rl Cfi C1s2 Apoe Arg2 Parp3 Pik3ap1 Plscr1 Pawr Pglyrp2 App Cfhr2 Cfhr4
0.00689094962815331	8	96	4.33846761453397	GO:0055013 cardiac muscle cell development	http://amigo.geneontology.org/amigo/term/GO:0055013	Agt Fhl2 Myh10 G6pdx Sorbs2 Slc25a4 Hamp Hamp2
0.00692586569365545	3	9	17.3538704581359	GO:0006030 chitin metabolic process	http://amigo.geneontology.org/amigo/term/GO:0006030	Ctbs Chil3 Chia1
0.00692586569365545	3	9	17.3538704581359	GO:0006032 chitin catabolic process	http://amigo.geneontology.org/amigo/term/GO:0006032	Ctbs Chil3 Chia1
0.00692586569365545	3	9	17.3538704581359	GO:0006563 L-serine metabolic process	http://amigo.geneontology.org/amigo/term/GO:0006563	Psat1 Psph Phgdh
0.00692586569365545	13	230	2.94261281681434	GO:0010632 regulation of epithelial cell migration	http://amigo.geneontology.org/amigo/term/GO:0010632	Col18a1 Apoh Apoe Gpld1 Angpt1 Enpp2 Hrg Agt Thbs1 Macir Jun Lcn2 Amot
0.00692586569365545	12	201	3.10815590294971	GO:0022408 negative regulation of cell-cell adhesion	http://amigo.geneontology.org/amigo/term/GO:0022408	Myadm Cdh1 Il1rn Gpnmb Cd9 Apoa1 Fgg Arg2 Serpine2 Pawr Tnfaip3 Gstp1
0.00692586569365545	10	146	3.56586379276764	GO:0033559 unsaturated fatty acid metabolic process	http://amigo.geneontology.org/amigo/term/GO:0033559	Akr1c18 Ptgr1 Hpgds Akr1b3 Akr1b7 Abcd2 Ces2g Ces2e Gstp1 Ces2c
0.00692586569365545	11	173	3.3102758677369	GO:0035051 cardiocyte differentiation	http://amigo.geneontology.org/amigo/term/GO:0035051	Gata6 Agt Spry1 Fhl2 Bmp7 Myh10 G6pdx Sorbs2 Slc25a4 Hamp Hamp2
0.00692586569365545	36	1044	1.79522797842785	GO:0051093 negative regulation of developmental process	http://amigo.geneontology.org/amigo/term/GO:0051093	Srgn Tmem176b Bmp7 Ahsg App Spry1 Spred2 Apoh Hrg Spry4 Apcs F2 Dpysl5 Agt Crp Thbs1 Rap1gap Amot Ifrd1 Foxp4 Dab1 Dnajb11 Ccl9 Parp3 Rbp4 Ldb1 Tsku Pglyrp2 Apoe Nucb2 G6pdx Trpm4 Bex1 Pf4 Pawr Plg
0.00692586569365545	3	9	17.3538704581359	GO:1905918 regulation of CoA-transferase activity	http://amigo.geneontology.org/amigo/term/GO:1905918	Apoe Agt Apoa1
0.00692586569365545	3	9	17.3538704581359	GO:1905920 positive regulation of CoA-transferase activity	http://amigo.geneontology.org/amigo/term/GO:1905920	Apoe Agt Apoa1
0.00692908920283495	20	454	2.2934630561413	GO:0006631 fatty acid metabolic process	http://amigo.geneontology.org/amigo/term/GO:0006631	Lpl Akr1c18 Hao1 Ptgr1 Apoa5 Apoa1 Pck2 Abcd2 Hpgds Akr1b3 Lpin1 Hao2 Abhd5 Apoc1 Akr1b7 Nucb2 Ces2g Ces2e Gstp1 Ces2c
0.00727347505746695	24	596	2.09644072648621	GO:0007169 transmembrane receptor protein tyrosine kinase signaling pathway	http://amigo.geneontology.org/amigo/term/GO:0007169	Igfbp4 Igfbp1 Angpt1 Spry4 Mst1r Spry1 Igfbp2 Garem1 Rarres2 Plcb1 Gpld1 Apod Hrg Robo1 Pak1 F7 Agt Thbs1 Smpd3 Glrx Ahsg Nucb2 Bex1 Gfra1
0.00727347505746695	6	54	5.78462348604529	GO:0046164 alcohol catabolic process	http://amigo.geneontology.org/amigo/term/GO:0046164	Apoe Miox Synj2 Cyp39a1 Hao1 Sult1e1
0.00727347505746695	17	356	2.48608818360935	GO:1903532 positive regulation of secretion by cell	http://amigo.geneontology.org/amigo/term/GO:1903532	Fga Myh10 Rab15 Cpb2 Rbp4 Pfkfb2 Agt Fgb Fgg Pck2 Scamp5 Gck Glrx Nucb2 Smpd3 Trpm4 Lepr
0.00738460114927331	49	1575	1.61969457609268	GO:0031399 regulation of protein modification process	http://amigo.geneontology.org/amigo/term/GO:0031399	Bmp7 Spry4 Spry1 Rarres2 Mydgf Tnfaip3 Dnajc3 Angpt1 Gpnmb Apoa1 Wnk4 Tbc1d24 Spred2 Fry Gstp1 Apoe Clu Enpp2 Ahsg Hrg Robo1 App Gfra1 Nab2 Fn1 Dnajc10 F2 P3h1 Pak1 Agt Crtap Mst1r Thbs1 Lepr Cks2 Myadm Dab1 Ace Nxn Ccdc88c Hspa5 Smpd3 Jun Il1rn G6pdx Pawr Hamp Hamp2 Mst1
0.00739739311985315	15	293	2.66527020688093	GO:0002790 peptide secretion	http://amigo.geneontology.org/amigo/term/GO:0002790	Fga Gck Rbp4 Pfkfb2 Fgb Fgg Pck2 Chd7 Ica1 Il1rn Smpd3 Glrx Nucb2 Trpm4 Lepr
0.00740475207715588	9	122	3.84061067516122	GO:0045807 positive regulation of endocytosis	http://amigo.geneontology.org/amigo/term/GO:0045807	Gpc3 Apoe Clu Angpt1 Pcsk9 Lbp App Hamp Hamp2
0.00742285657620405	7	75	4.85908372827804	GO:1905897 regulation of response to endoplasmic reticulum stress	http://amigo.geneontology.org/amigo/term/GO:1905897	Serinc3 Clu Txndc12 Manf App Dnajb9 Hspa5
0.00756062760770222	8	98	4.24992745913531	GO:0030203 glycosaminoglycan metabolic process	http://amigo.geneontology.org/amigo/term/GO:0030203	Itih3 Itih4 Angpt1 Idua Itih2 Hs3st3a1 Pglyrp2 Smpd3
0.00758450420347071	13	233	2.90472509814291	GO:0097529 myeloid leukocyte migration	http://amigo.geneontology.org/amigo/term/GO:0097529	Ccl9 Pf4 Cd9 Plcb1 Rarres2 Pla2g7 Hc Ppib Mmp14 Lbp Mst1 App Pawr
0.00762477238138111	32	897	1.85727041692424	GO:0002684 positive regulation of immune system process	http://amigo.geneontology.org/amigo/term/GO:0002684	Lbp C4bp Apcs Masp2 F7 Aim2 Crp C4b Rbp4 Hmces Rarres2 Gpld1 Hrg App Pla2g7 Hc Jak3 AI182371 C1rl Igfbp2 Thbs1 Jun Cfi C1s2 Mmp14 Dnajb9 Plscr1 Pawr Tox Hamp Cfhr2 Cfhr4
0.00762477238138111	4	21	9.91649740464906	GO:0010984 regulation of lipoprotein particle clearance	http://amigo.geneontology.org/amigo/term/GO:0010984	Lrpap1 Apoc1 Pcsk9 Crp
0.00762477238138111	4	21	9.91649740464906	GO:0034377 plasma lipoprotein particle assembly	http://amigo.geneontology.org/amigo/term/GO:0034377	Apom Apoa5 Apoa1 Apoe
0.00762477238138111	39	1171	1.73390507566345	GO:0060548 negative regulation of cell death	http://amigo.geneontology.org/amigo/term/GO:0060548	Apoe Retreg1 Fga Txndc12 Slc25a4 Mydgf Angpt1 Mt1 Tbc1d24 Apoh Gata6 Fhl2 Bmp7 Tnfaip3 Clu Dnajc3 Hspa5 Lrpap1 Gpnmb Fgb Fgg Nenf Thbs1 Akr1b3 Arg2 Slc40a1 Mst1 Jun Nrbp2 Glrx App Proc Fth1 Fn1 Lcn2 Il1rn Cst3 Pip Gstp1
0.00762477238138111	4	21	9.91649740464906	GO:0071636 positive regulation of transforming growth factor beta production	http://amigo.geneontology.org/amigo/term/GO:0071636	Gata6 Atp6ap2 Serpinf2 Thbs1
0.00762477238138111	4	21	9.91649740464906	GO:1902307 positive regulation of sodium ion transmembrane transport	http://amigo.geneontology.org/amigo/term/GO:1902307	Wnk4 Glrx Ank3 Plcb1
0.00781912827377816	16	327	2.54735713146948	GO:0070372 regulation of ERK1 and ERK2 cascade	http://amigo.geneontology.org/amigo/term/GO:0070372	Ccl9 Fga Gpnmb Spry1 Spred2 Gstp1 Apoe Angpt1 App Spry4 Fn1 Fgb Fgg Serpinf2 Garem1 Jun
0.00784154233594877	7	76	4.79514841606386	GO:1903036 positive regulation of response to wounding	http://amigo.geneontology.org/amigo/term/GO:1903036	F2 Apoh Cpb2 F7 Serpinf2 Thbs1 Plg
0.00784154233594877	7	76	4.79514841606386	GO:2000379 positive regulation of reactive oxygen species metabolic process	http://amigo.geneontology.org/amigo/term/GO:2000379	F2 Agt Crp Thbs1 Gstp1 App Lcn2
0.00795618640093114	14	265	2.75042475185549	GO:0014706 striated muscle tissue development	http://amigo.geneontology.org/amigo/term/GO:0014706	Agt Gata6 Fhl2 Bmp7 Ifrd1 Myh10 Rbp4 Chd7 G6pdx Sorbs2 Slc25a4 Hamp Hamp2 Angpt1
0.0081215242698631	12	206	3.03271522569365	GO:0046890 regulation of lipid biosynthetic process	http://amigo.geneontology.org/amigo/term/GO:0046890	Apoa5 Apoa1 Apoe Lpin1 Akr1c18 H6pd Rab38 Hsd17b13 Apoc1 Apob Abcd2 Smpd3
0.0081215242698631	5	37	7.03535288843346	GO:0055090 acylglycerol homeostasis	http://amigo.geneontology.org/amigo/term/GO:0055090	Apoa5 Apoa1 Angptl8 Lpl Apoe
0.0081215242698631	5	37	7.03535288843346	GO:0070328 triglyceride homeostasis	http://amigo.geneontology.org/amigo/term/GO:0070328	Apoa5 Apoa1 Angptl8 Lpl Apoe
0.00835664658437976	8	100	4.16492890995261	GO:0015908 fatty acid transport	http://amigo.geneontology.org/amigo/term/GO:0015908	Rbp1 Abcd2 Apoe Pla2g12b Ace Pla2g12a Slc2a1 Thbs1
0.00856853099791831	50	1631	1.59600280117742	GO:0043067 regulation of programmed cell death	http://amigo.geneontology.org/amigo/term/GO:0043067	Apoe Clu Retreg1 Bcl2l11 Fga Slc25a4 Pawr Col18a1 Serinc3 Mydgf Angpt1 Mt1 Plscr1 Apoh Gata6 Fhl2 Tnfaip3 Ace Gpld1 Dnajc3 Sdf2l1 Hrg Hspa5 Txndc12 Stk26 Agt Ip6k2 Fgb Fgg Thbs1 Pcsk9 Jun Akr1b3 Bmp7 Arg2 Slc40a1 Mst1 Nrbp2 Glrx App Proc Fn1 Lcn2 Il1rn Cst3 G6pdx Bex1 Pip Gstp1 Tia1
0.00856853099791831	13	237	2.85570020197172	GO:0090276 regulation of peptide hormone secretion	http://amigo.geneontology.org/amigo/term/GO:0090276	Fga Gck Rbp4 Pfkfb2 Fgb Fgg Pck2 Chd7 Ica1 Glrx Nucb2 Trpm4 Lepr
0.0087416193757768	14	268	2.71963641508099	GO:0009743 response to carbohydrate	http://amigo.geneontology.org/amigo/term/GO:0009743	Pck2 Apob Ace Gpld1 Cpb2 Pfkfb2 Thbs1 Gck Plcb1 Gys2 Trpm4 Lepr Ctsl Gstp1
0.00884479384420733	44	1385	1.65394288842883	GO:0023057 negative regulation of signaling	http://amigo.geneontology.org/amigo/term/GO:0023057	Fhl2 Spry4 Il1rn Fga Slc25a4 Spry1 Spred2 Tsku Grem2 Tnfaip3 Tax1bp3 Gstp1 Apoe Bmp7 Ccdc88c Clu Apod Hrg Robo1 Bche Txndc12 Rasal1 Agt Apoa1 Fgb Fgg Sh3bp4 Thbs1 Pcsk9 Myadm Serpine2 Hspa5 Ift122 Gpc3 Mmp14 Nxn Pik3ap1 Dab1 Pawr Glrx Ahsg App Nucb2 Dnajb9
0.00884996052707903	13	238	2.84370146162731	GO:1901617 organic hydroxy compound biosynthetic process	http://amigo.geneontology.org/amigo/term/GO:1901617	Cyp39a1 Apoa5 Apoa1 Ip6k2 Lss Pck2 Mvk Ldhb Apoe H6pd Apob Akr1b3 G6pdx
0.00887352012396665	4	22	9.46574752261956	GO:0010743 regulation of macrophage derived foam cell differentiation	http://amigo.geneontology.org/amigo/term/GO:0010743	Apob Agt Crp Lpl
0.00887352012396665	4	22	9.46574752261956	GO:0030449 regulation of complement activation	http://amigo.geneontology.org/amigo/term/GO:0030449	C4bp Cfhr2 Cfi Cfhr4
0.00888743466952758	16	332	2.50899331924856	GO:0050727 regulation of inflammatory response	http://amigo.geneontology.org/amigo/term/GO:0050727	Aim2 Tnfaip3 Ace Ahsg App Apoa1 Mvk Macir Apoe Lpl Hamp Lbp Pik3ap1 Pglyrp2 Proc Gstp1
0.00888743466952758	7	78	4.67219589257504	GO:0060191 regulation of lipase activity	http://amigo.geneontology.org/amigo/term/GO:0060191	Apoa5 Apoa1 Apoc1 Abhd5 Apoh Agt Angptl8
0.00896369261005622	3	10	15.6184834123223	GO:0009131 pyrimidine nucleoside monophosphate catabolic process	http://amigo.geneontology.org/amigo/term/GO:0009131	Nt5c Upb1 Tymp
0.00896369261005622	3	10	15.6184834123223	GO:0009178 pyrimidine deoxyribonucleoside monophosphate catabolic process	http://amigo.geneontology.org/amigo/term/GO:0009178	Nt5c Upb1 Tymp
0.00896369261005622	3	10	15.6184834123223	GO:0018242 protein O-linked glycosylation via serine	http://amigo.geneontology.org/amigo/term/GO:0018242	Poglut2 Poglut1 Poglut3
0.00896369261005622	3	10	15.6184834123223	GO:0060586 multicellular organismal iron ion homeostasis	http://amigo.geneontology.org/amigo/term/GO:0060586	Hamp Slc40a1 Hamp2
0.00900536364134208	6	57	5.48016961835869	GO:0043407 negative regulation of MAP kinase activity	http://amigo.geneontology.org/amigo/term/GO:0043407	Spry4 Spry1 Gstp1 Apoe Bmp7 Agt
0.00911879215376234	11	181	3.16396533214632	GO:0032640 tumor necrosis factor production	http://amigo.geneontology.org/amigo/term/GO:0032640	Lbp Angpt1 Gstp1 Arg2 Clu App Thbs1 Lpl Tnfaip3 Ly96 Gpnmb
0.00911879215376234	11	181	3.16396533214632	GO:0032680 regulation of tumor necrosis factor production	http://amigo.geneontology.org/amigo/term/GO:0032680	Lbp Angpt1 Gstp1 Arg2 Clu App Thbs1 Lpl Tnfaip3 Ly96 Gpnmb
0.00911879215376234	17	366	2.41816227695336	GO:0048638 regulation of developmental growth	http://amigo.geneontology.org/amigo/term/GO:0048638	Fn1 Rasal1 Ppib Ifrd1 Gata6 Pls1 App Rbp4 Bcl2l11 G6pdx Chd7 Plcb1 Apoe Slc25a4 Hamp Hamp2 Azgp1
0.00926783860158514	16	334	2.49396940715725	GO:0001822 kidney development	http://amigo.geneontology.org/amigo/term/GO:0001822	Angpt1 Bmp7 Ace Gfra1 Agt Wnk4 Pcsk9 Arg2 Bcl2l11 Spry1 Hs3st3a1 Gpc3 Gcnt4 Akr1b3 Nid1 Anxa4
0.00954211971661073	26	685	1.97606116165635	GO:0008610 lipid biosynthetic process	http://amigo.geneontology.org/amigo/term/GO:0008610	Lpl Cyp39a1 Apoa5 Apoa1 Abhd5 Ip6k2 Lss Pck2 Mvk Plscr1 Apoe Lpin1 Akr1c18 Inpp4a H6pd Hpgds Rab38 Hsd17b13 B3galt1 Apoc1 Rbp1 Apob Abcd2 G6pdx Smpd3 Gstp1
0.00964057347124665	36	1070	1.75160561633521	GO:0001775 cell activation	http://amigo.geneontology.org/amigo/term/GO:0001775	Lbp Fn1 F2 Fga Fgb Fgg Gp1ba Tnfaip3 Hmces Plcb1 Apoe Clu Hrg App Pf4 Gpnmb Cd9 Jak3 Igfbp2 Thbs1 Chd7 Tox Irf2bp2 Mmp14 Dnajb9 Arg2 Ctsl Parp3 Serpine2 Wnk4 Pawr Hamp Jun Lepr Pglyrp2 Plscr1
0.00973535836118918	6	58	5.38568393528354	GO:1905953 negative regulation of lipid localization	http://amigo.geneontology.org/amigo/term/GO:1905953	Abhd5 Apoc1 Crp Thbs1 Pcsk9 Apoe
0.00980228091507397	10	155	3.35881363705855	GO:2000377 regulation of reactive oxygen species metabolic process	http://amigo.geneontology.org/amigo/term/GO:2000377	F2 Agt Crp Thbs1 Arg2 Abcd2 Gstp1 App Lcn2 G6pdx
0.00981243305263325	17	369	2.39850242104317	GO:0046879 hormone secretion	http://amigo.geneontology.org/amigo/term/GO:0046879	Fga Gck Rbp4 Pfkfb2 Agt Fgb Fgg Pck2 Chd7 Ica1 Il1rn Smpd3 Wnk4 Glrx Nucb2 Trpm4 Lepr
0.00988025701356259	13	242	2.79669813168305	GO:0002791 regulation of peptide secretion	http://amigo.geneontology.org/amigo/term/GO:0002791	Fga Gck Rbp4 Pfkfb2 Fgb Fgg Pck2 Chd7 Ica1 Glrx Nucb2 Trpm4 Lepr
0.00988025701356259	13	242	2.79669813168305	GO:0006909 phagocytosis	http://amigo.geneontology.org/amigo/term/GO:0006909	Mst1r Lbp Mfge8 Ahsg Apoa1 Thbs1 Mesd Rap1gap Lepr Pros1 C4bp Masp2 Plscr1
0.00996842732123072	7	80	4.55539099526066	GO:0050766 positive regulation of phagocytosis	http://amigo.geneontology.org/amigo/term/GO:0050766	Mfge8 Ahsg Apoa1 Rap1gap Lbp Pros1 Masp2
0.0101104112534762	4	23	9.05419328250567	GO:0006541 glutamine metabolic process	http://amigo.geneontology.org/amigo/term/GO:0006541	Gls Pfas Ctps2 Phgdh
0.0101104112534762	12	213	2.93304852813564	GO:0016051 carbohydrate biosynthetic process	http://amigo.geneontology.org/amigo/term/GO:0016051	Gys2 Pck2 Aldoc G6pdx B3galt1 B3galnt1 Rbp4 Gck Akr1b3 Smpd3 Lepr Mst1
0.0101104112534762	13	243	2.78518908587366	GO:0034284 response to monosaccharide	http://amigo.geneontology.org/amigo/term/GO:0034284	Pck2 Ace Gpld1 Cpb2 Pfkfb2 Thbs1 Gck Plcb1 Gys2 Trpm4 Lepr Ctsl Gstp1
0.0101104112534762	8	104	4.00473933649289	GO:0046364 monosaccharide biosynthetic process	http://amigo.geneontology.org/amigo/term/GO:0046364	Pck2 Aldoc G6pdx Rbp4 Gck Akr1b3 Lepr Mst1
0.0101104112534762	11	184	3.11237894086132	GO:0071706 tumor necrosis factor superfamily cytokine production	http://amigo.geneontology.org/amigo/term/GO:0071706	Lbp Angpt1 Gstp1 Arg2 Clu App Thbs1 Lpl Tnfaip3 Ly96 Gpnmb
0.0101104112534762	11	184	3.11237894086132	GO:1903555 regulation of tumor necrosis factor superfamily cytokine production	http://amigo.geneontology.org/amigo/term/GO:1903555	Lbp Angpt1 Gstp1 Arg2 Clu App Thbs1 Lpl Tnfaip3 Ly96 Gpnmb
0.0101396812979183	20	473	2.20133663316734	GO:0022407 regulation of cell-cell adhesion	http://amigo.geneontology.org/amigo/term/GO:0022407	Fga Myadm Cdh1 Bmp7 Il1rn Gpnmb Cd9 Jak3 Apoa1 Fgb Fgg Igfbp2 Arg2 Serpine2 Pawr Rap1gap Gp1ba Ank3 Tnfaip3 Gstp1
0.0103600131324151	21	509	2.14792502723489	GO:0009896 positive regulation of catabolic process	http://amigo.geneontology.org/amigo/term/GO:0009896	Clu Apoa5 Apoa1 Abhd5 Tnfaip3 Slc25a4 Ago2 Hamp Gpc3 Apoe Gpld1 App Sh3bp4 Elapor1 Pcsk9 Abcd2 Apoh C4bp Bcl2l11 Gck Hamp2
0.0104528506587631	12	214	2.91934269389201	GO:0042594 response to starvation	http://amigo.geneontology.org/amigo/term/GO:0042594	Pck2 Slc2a1 Pcsk9 Slc39a4 Hspa5 Stk26 Elapor1 Sstr2 Jun Foxa3 Gck Ctsl
0.0108070102559718	13	245	2.76245284843795	GO:0090087 regulation of peptide transport	http://amigo.geneontology.org/amigo/term/GO:0090087	Fga Gck Rbp4 Pfkfb2 Fgb Fgg Pck2 Chd7 Ica1 Glrx Nucb2 Trpm4 Lepr
0.0108877083471628	15	308	2.53546808641595	GO:0090287 regulation of cellular response to growth factor stimulus	http://amigo.geneontology.org/amigo/term/GO:0090287	Spry4 Spry1 Tsku Grem2 Spred2 Kcp Gata6 Hrg Robo1 Agt Lrg1 Thbs1 Hspa5 Gpc3 Angpt1
0.0108891404405944	35	1040	1.75207345971564	GO:0014070 response to organic cyclic compound	http://amigo.geneontology.org/amigo/term/GO:0014070	Pck2 Sstr2 Alpl Trpm4 Ces2c Cdh1 Mmp14 Tat Gata6 Bmp7 Apob Ace Akr1c18 Gpld1 Clu App Hspa5 Il1rn Hnmt Bche Psph Sult1a1 Pak1 F7 Agt Igfbp2 Thbs1 Spidr Plcb1 Jun Glrx Fosl2 Itpr3 Ctsl Gstp1
0.0112260323908182	6	60	5.20616113744076	GO:0010812 negative regulation of cell-substrate adhesion	http://amigo.geneontology.org/amigo/term/GO:0010812	Mmp14 Apod Spry4 Thbs1 Plg Enpp2
0.0113781030697654	3	11	14.1986212839293	GO:0010172 embryonic body morphogenesis	http://amigo.geneontology.org/amigo/term/GO:0010172	Phldb1 Ift122 Grem2
0.0113781030697654	3	11	14.1986212839293	GO:0010985 negative regulation of lipoprotein particle clearance	http://amigo.geneontology.org/amigo/term/GO:0010985	Lrpap1 Apoc1 Pcsk9
0.0113781030697654	3	11	14.1986212839293	GO:0032908 regulation of transforming growth factor beta1 production	http://amigo.geneontology.org/amigo/term/GO:0032908	Gata6 Atp6ap2 Tsku
0.0113781030697654	3	11	14.1986212839293	GO:0034374 low-density lipoprotein particle remodeling	http://amigo.geneontology.org/amigo/term/GO:0034374	Apob Pla2g7 Apoe
0.0113781030697654	3	11	14.1986212839293	GO:0097501 stress response to metal ion	http://amigo.geneontology.org/amigo/term/GO:0097501	Mt2 Mt1 Hspa5
0.0114037985951415	13	247	2.74008480917935	GO:0048738 cardiac muscle tissue development	http://amigo.geneontology.org/amigo/term/GO:0048738	Agt Gata6 Fhl2 Bmp7 Myh10 Rbp4 Chd7 G6pdx Sorbs2 Slc25a4 Hamp Hamp2 Angpt1
0.0114037985951415	15	310	2.51911022779392	GO:0060326 cell chemotaxis	http://amigo.geneontology.org/amigo/term/GO:0060326	Ccl9 Pf4 F7 Rarres2 Hrg Pla2g7 Hc Ppib Thbs1 Lbp Mst1 Trpm4 Enpp2 App Gstp1
0.0114628795782057	4	24	8.67693522906793	GO:0032930 positive regulation of superoxide anion generation	http://amigo.geneontology.org/amigo/term/GO:0032930	Agt Crp Gstp1 App
0.0114628795782057	4	24	8.67693522906793	GO:0034755 iron ion transmembrane transport	http://amigo.geneontology.org/amigo/term/GO:0034755	Slc40a1 Hamp Hamp2 Lcn2
0.0116490227240032	2	3	34.7077409162717	GO:0002003 angiotensin maturation	http://amigo.geneontology.org/amigo/term/GO:0002003	Ace Atp6ap2
0.0116490227240032	2	3	34.7077409162717	GO:0016199 axon midline choice point recognition	http://amigo.geneontology.org/amigo/term/GO:0016199	Robo1 App
0.0116490227240032	2	3	34.7077409162717	GO:0032805 positive regulation of low-density lipoprotein particle receptor catabolic process	http://amigo.geneontology.org/amigo/term/GO:0032805	Apoe Pcsk9
0.0116490227240032	2	3	34.7077409162717	GO:0033986 response to methanol	http://amigo.geneontology.org/amigo/term/GO:0033986	Serpina1b Serpina1e
0.0116490227240032	2	3	34.7077409162717	GO:0034441 plasma lipoprotein particle oxidation	http://amigo.geneontology.org/amigo/term/GO:0034441	Apom Pla2g7
0.0116490227240032	5	41	6.34897699687897	GO:0050892 intestinal absorption	http://amigo.geneontology.org/amigo/term/GO:0050892	Apoa5 Apoa1 Hamp Pls1 Hamp2
0.0116490227240032	2	3	34.7077409162717	GO:1901874 negative regulation of post-translational protein modification	http://amigo.geneontology.org/amigo/term/GO:1901874	P3h1 Crtap
0.0116490227240032	2	3	34.7077409162717	GO:1902988 neurofibrillary tangle assembly	http://amigo.geneontology.org/amigo/term/GO:1902988	Clu Apoe
0.0116490227240032	2	3	34.7077409162717	GO:1902996 regulation of neurofibrillary tangle assembly	http://amigo.geneontology.org/amigo/term/GO:1902996	Clu Apoe
0.0116490227240032	2	3	34.7077409162717	GO:1905541 regulation of L-arginine import across plasma membrane	http://amigo.geneontology.org/amigo/term/GO:1905541	Agt Arg2
0.0118450107784237	14	280	2.60308056872038	GO:0002449 lymphocyte mediated immunity	http://amigo.geneontology.org/amigo/term/GO:0002449	C4bp Apcs Crp Hmces Klrb1b Hc Masp2 AI182371 Trpm4 C1rl Cfi C4b C1s2 Parp3
0.0121114049026679	10	161	3.23364045803774	GO:0046434 organophosphate catabolic process	http://amigo.geneontology.org/amigo/term/GO:0046434	Nt5c Enpp2 Synj2 Upb1 Pla2g7 Smpd3 Apoc1 Nudt18 Plcb1 Tymp
0.0121406077643692	17	379	2.33521739674124	GO:0044282 small molecule catabolic process	http://amigo.geneontology.org/amigo/term/GO:0044282	Apoe Arg2 Pfkp Miox Synj2 Asrgl1 Gls Hao1 Pck2 Abcd2 Tat Akr1c18 Cyp39a1 Lpin1 Pfkfb2 Sult1e1 Upb1
0.0127166089765429	21	520	2.10248815165877	GO:0031400 negative regulation of protein modification process	http://amigo.geneontology.org/amigo/term/GO:0031400	Spry4 Spry1 Tnfaip3 Dnajc3 Angpt1 Tbc1d24 Spred2 Fry Gstp1 Apoe Bmp7 Ahsg Dnajc10 P3h1 Agt Crtap Myadm Nxn Wnk4 Jun G6pdx
0.0127166089765429	6	62	5.03822045558783	GO:0046470 phosphatidylcholine metabolic process	http://amigo.geneontology.org/amigo/term/GO:0046470	Enpp2 Apoa5 Apoa1 Pla2g7 Rab38 Apoc1
0.0127166089765429	6	62	5.03822045558783	GO:0048260 positive regulation of receptor-mediated endocytosis	http://amigo.geneontology.org/amigo/term/GO:0048260	Clu Angpt1 Pcsk9 App Hamp Hamp2
0.0129413808125004	4	25	8.32985781990521	GO:0032528 microvillus organization	http://amigo.geneontology.org/amigo/term/GO:0032528	Stk26 Rap1gap Pls1 Gldn
0.0129413808125004	4	25	8.32985781990521	GO:0065005 protein-lipid complex assembly	http://amigo.geneontology.org/amigo/term/GO:0065005	Apom Apoa5 Apoa1 Apoe
0.0129413808125004	4	25	8.32985781990521	GO:1903055 positive regulation of extracellular matrix organization	http://amigo.geneontology.org/amigo/term/GO:1903055	Cpb2 Agt Colgalt1 Phldb1
0.0131756997821692	43	1381	1.62103496676287	GO:0010648 negative regulation of cell communication	http://amigo.geneontology.org/amigo/term/GO:0010648	Fhl2 Spry4 Il1rn Fga Slc25a4 Spry1 Spred2 Tsku Grem2 Tnfaip3 Tax1bp3 Gstp1 Apoe Bmp7 Ccdc88c Clu Apod Hrg Robo1 Bche Txndc12 Rasal1 Agt Apoa1 Fgb Fgg Sh3bp4 Thbs1 Myadm Serpine2 Hspa5 Ift122 Gpc3 Mmp14 Nxn Pik3ap1 Dab1 Pawr Glrx Ahsg App Nucb2 Dnajb9
0.0139504400598471	24	634	1.97078655045076	GO:0006875 cellular metal ion homeostasis	http://amigo.geneontology.org/amigo/term/GO:0006875	Kng1 Fth1 Mt2 Mt1 Hamp Hamp2 Kng2 Slc39a4 Gp1ba Apoe Slc40a1 F2 Jak3 Agt Ftl1 App Chd7 Lcn2 Smpd3 Pawr Trpm4 Gck Itpr3 Nucb2
0.0139504400598471	7	86	4.23757301884713	GO:0031100 animal organ regeneration	http://amigo.geneontology.org/amigo/term/GO:0031100	Lpin1 Ace Cpb2 F7 Apoh Apoa1 Gstp1
0.0139504400598471	7	86	4.23757301884713	GO:0071277 cellular response to calcium ion	http://amigo.geneontology.org/amigo/term/GO:0071277	Cpne8 Jun Gpld1 Hspa5 Rasal1 Rasgrp2 Crp
0.014013438374709	5	43	6.05367574121018	GO:0051180 vitamin transport	http://amigo.geneontology.org/amigo/term/GO:0051180	Slc2a3 Slc2a1 Apoa1 Gc Rbp4
0.0140350810403529	14	286	2.54847048685911	GO:0002460 adaptive immune response based on somatic recombination of immune receptors built from immunoglobulin superfamily domains	http://amigo.geneontology.org/amigo/term/GO:0002460	C4bp Apcs Crp Hmces Hc Masp2 AI182371 Trpm4 C1rl Cfi C4b C1s2 Tnfaip3 Parp3
0.0140350810403529	3	12	13.0154028436019	GO:0009223 pyrimidine deoxyribonucleotide catabolic process	http://amigo.geneontology.org/amigo/term/GO:0009223	Nt5c Upb1 Tymp
0.0140350810403529	3	12	13.0154028436019	GO:0071635 negative regulation of transforming growth factor beta production	http://amigo.geneontology.org/amigo/term/GO:0071635	Gata6 Fn1 Tsku
0.0140350810403529	3	12	13.0154028436019	GO:1901072 glucosamine-containing compound catabolic process	http://amigo.geneontology.org/amigo/term/GO:1901072	Ctbs Chil3 Chia1
0.0142357273878395	58	2026	1.49041138189321	GO:0012501 programmed cell death	http://amigo.geneontology.org/amigo/term/GO:0012501	Apoe Ifi27l2b Clu Retreg1 Bcl2l11 Fga Slc25a4 Plscr1 Pawr Aim2 Col18a1 Serinc3 Mydgf Angpt1 Lcn2 Mt1 Apoh Gata6 Fhl2 Tnfaip3 Srgn Ace Gpld1 Dnajc3 Sdf2l1 Hrg App Epb41l3 Hspa5 Dnajc10 Txndc12 Stk26 Agt Ip6k2 Fgb Fgg Thbs1 Pcsk9 Jun Chia1 Tia1 Akr1b3 Bmp7 Arg2 Slc40a1 Mst1 Nrbp2 Aldoc Glrx Proc Fn1 Il1rn Cst3 G6pdx Bex1 Pip Gstp1 Ctsl
0.0145245492075988	4	26	8.00947867298578	GO:0000413 protein peptidyl-prolyl isomerization	http://amigo.geneontology.org/amigo/term/GO:0000413	Fkbp5 Ppib Fkbp11 Fkbp2
0.0145245492075988	4	26	8.00947867298578	GO:0006706 steroid catabolic process	http://amigo.geneontology.org/amigo/term/GO:0006706	Apoe Akr1c18 Cyp39a1 Sult1e1
0.0145245492075988	4	26	8.00947867298578	GO:0007263 nitric oxide mediated signal transduction	http://amigo.geneontology.org/amigo/term/GO:0007263	Apoe Thbs1 Mt2 Mt1
0.0145245492075988	4	26	8.00947867298578	GO:0009264 deoxyribonucleotide catabolic process	http://amigo.geneontology.org/amigo/term/GO:0009264	Nt5c Upb1 Nudt18 Tymp
0.0145245492075988	100	3929	1.3250601011557	GO:0009893 positive regulation of metabolic process	http://amigo.geneontology.org/amigo/term/GO:0009893	Gata6 Bmp7 Clu Ldb1 Rbm3 Apoa5 Apoa1 Abhd5 Mst1r Cirbp Rarres2 Lbp Mydgf Tnfaip3 Dnajc3 Angpt1 App Rbp4 Bach1 Alpl Fosl2 Gpnmb Hmces Slc25a4 Wnk4 Pawr Ago2 Aim2 Hamp Plcb1 Jun Gpc3 Cdh1 Mmp14 Apoe Lpl Lpin1 Arg2 Gpld1 Enpp2 Robo1 Parp3 Gfra1 Nab2 Paox Fn1 Pfkfb2 Hc F2 Rab38 Pak1 Atp6ap2 Jak3 Agt Hsd17b13 Sh3bp4 Crp Serpinf2 Thbs1 Elapor1 Scamp5 Foxa3 Gck Spidr Maff Pcsk9 Angptl8 Abcd2 Lepr Cks2 T…
0.0145245492075988	4	26	8.00947867298578	GO:0010742 macrophage derived foam cell differentiation	http://amigo.geneontology.org/amigo/term/GO:0010742	Apob Agt Crp Lpl
0.0145245492075988	16	353	2.35973309345757	GO:0042886 amide transport	http://amigo.geneontology.org/amigo/term/GO:0042886	Fga Gck Rbp4 Pfkfb2 Abcc4 Fgb Fgg Pck2 Chd7 Ica1 Il1rn Smpd3 Glrx Nucb2 Trpm4 Lepr
0.0145245492075988	48	1600	1.56184834123223	GO:0042981 regulation of apoptotic process	http://amigo.geneontology.org/amigo/term/GO:0042981	Apoe Clu Retreg1 Bcl2l11 Fga Slc25a4 Pawr Col18a1 Serinc3 Mydgf Angpt1 Mt1 Plscr1 Apoh Gata6 Fhl2 Tnfaip3 Ace Gpld1 Dnajc3 Sdf2l1 Hrg Hspa5 Txndc12 Stk26 Agt Ip6k2 Fgb Fgg Thbs1 Pcsk9 Jun Akr1b3 Bmp7 Arg2 Slc40a1 Mst1 Nrbp2 App Proc Fn1 Lcn2 Il1rn G6pdx Bex1 Pip Gstp1 Tia1
0.0145245492075988	11	195	2.93680884676145	GO:1901605 alpha-amino acid metabolic process	http://amigo.geneontology.org/amigo/term/GO:1901605	Arg2 Psat1 Asrgl1 Gls Psph Tat Pfas Aldh18a1 Hao1 Ctps2 Phgdh
0.0146371763412481	8	112	3.7186865267434	GO:0050764 regulation of phagocytosis	http://amigo.geneontology.org/amigo/term/GO:0050764	Mfge8 Ahsg Apoa1 Rap1gap Lbp Pros1 Masp2 Plscr1
0.0148205108731694	17	388	2.2810499828993	GO:0001655 urogenital system development	http://amigo.geneontology.org/amigo/term/GO:0001655	Bmp7 Angpt1 Ace Gfra1 Agt Wnk4 Pcsk9 Arg2 Bcl2l11 Spry1 Hs3st3a1 Gpc3 Gcnt4 Akr1b3 Nid1 Rbp4 Anxa4
0.0150677693415521	5	44	5.91609220163723	GO:0001990 regulation of systemic arterial blood pressure by hormone	http://amigo.geneontology.org/amigo/term/GO:0001990	Ace Atp6ap2 Agt G6pdx Serpinf2
0.0153852127333195	7	88	4.14126454114606	GO:0055072 iron ion homeostasis	http://amigo.geneontology.org/amigo/term/GO:0055072	Cp Fth1 Slc40a1 Hamp Hamp2 Lcn2 Ftl1
0.015431318316527	6	65	4.80568720379147	GO:0006879 cellular iron ion homeostasis	http://amigo.geneontology.org/amigo/term/GO:0006879	Fth1 Hamp Hamp2 Slc40a1 Ftl1 Lcn2
0.0156739509955105	9	140	3.34681787406906	GO:0055007 cardiac muscle cell differentiation	http://amigo.geneontology.org/amigo/term/GO:0055007	Agt Gata6 Fhl2 Myh10 G6pdx Sorbs2 Slc25a4 Hamp Hamp2
0.0157658596379539	22	568	2.01647086309325	GO:0060284 regulation of cell development	http://amigo.geneontology.org/amigo/term/GO:0060284	Bmp7 Fn1 Ace Carmil1 Robo1 Spry4 Serpine2 F2 Dpysl5 Apoa1 Tbc1d24 Fbxo31 Myadm Ifrd1 Dab1 Dnajb11 Chd7 Plcb1 Apoe Enpp2 Proc Bex1
0.0158309988145722	31	911	1.77158062854735	GO:0030001 metal ion transport	http://amigo.geneontology.org/amigo/term/GO:0030001	Cp Fth1 Slc40a1 Inhca Wnk4 Slc9a7 Trpm4 Hamp Hamp2 Slc39a4 Nipal1 Ank3 Gp1ba Lcn2 Itpr3 Anxa9 Ace Glrx Scn8a F2 Jak3 Agt Pcsk9 Ftl1 Tusc3 Serpine2 Chd7 Gck G6pdx Pawr Plcb1
0.0158309988145722	20	496	2.0992585231616	GO:0051051 negative regulation of transport	http://amigo.geneontology.org/amigo/term/GO:0051051	Lrpap1 Wnk4 Apoc1 Hamp Hamp2 Ank3 Angpt1 Apoe Ace Apod Thbs1 Scamp5 Pcsk9 Serpine2 Il1rn Nucb2 Pawr Anpep Gck Plscr1
0.0160941553101214	11	198	2.89231174302264	GO:0007568 aging	http://amigo.geneontology.org/amigo/term/GO:0007568	Igfbp1 Ace Apod Gfra1 Agt Igfbp2 Jun Alpl Apoe Aldoc Ctsl
0.0163081113654573	4	27	7.71283131472705	GO:0010955 negative regulation of protein processing	http://amigo.geneontology.org/amigo/term/GO:0010955	Serpine2 Cpb2 Serpinf2 Thbs1
0.0163081113654573	12	229	2.7281193733314	GO:0030100 regulation of endocytosis	http://amigo.geneontology.org/amigo/term/GO:0030100	Lrpap1 Gpc3 Apoe Clu Angpt1 Apoc1 Scamp5 Pcsk9 Lbp App Hamp Hamp2
0.0163081113654573	4	27	7.71283131472705	GO:0046386 deoxyribose phosphate catabolic process	http://amigo.geneontology.org/amigo/term/GO:0046386	Nt5c Upb1 Nudt18 Tymp
0.0163081113654573	4	27	7.71283131472705	GO:0090077 foam cell differentiation	http://amigo.geneontology.org/amigo/term/GO:0090077	Apob Agt Crp Lpl
0.0163081113654573	6	66	4.73287376130978	GO:1901607 alpha-amino acid biosynthetic process	http://amigo.geneontology.org/amigo/term/GO:1901607	Psat1 Gls Psph Aldh18a1 Hao1 Phgdh
0.0163081113654573	4	27	7.71283131472705	GO:1903318 negative regulation of protein maturation	http://amigo.geneontology.org/amigo/term/GO:1903318	Serpine2 Cpb2 Serpinf2 Thbs1
0.0163081113654573	6	66	4.73287376130978	GO:1904036 negative regulation of epithelial cell apoptotic process	http://amigo.geneontology.org/amigo/term/GO:1904036	Fga Tnfaip3 Angpt1 Fgb Fgg Mst1
0.0163081113654573	5	45	5.78462348604529	GO:1905521 regulation of macrophage migration	http://amigo.geneontology.org/amigo/term/GO:1905521	Cd9 Rarres2 Hc Mmp14 Mst1
0.0167590957565145	8	115	3.62167731300227	GO:0032963 collagen metabolic process	http://amigo.geneontology.org/amigo/term/GO:0032963	Mmp14 P3h1 Ctsl F2 Serpinf2 Retreg1 Smpd3 Fn1
0.0168221968020183	3	13	12.0142180094787	GO:0032905 transforming growth factor beta1 production	http://amigo.geneontology.org/amigo/term/GO:0032905	Gata6 Atp6ap2 Tsku
0.0168221968020183	3	13	12.0142180094787	GO:0034375 high-density lipoprotein particle remodeling	http://amigo.geneontology.org/amigo/term/GO:0034375	Apom Apoe Apoa1
0.0168221968020183	3	13	12.0142180094787	GO:0034756 regulation of iron ion transport	http://amigo.geneontology.org/amigo/term/GO:0034756	Hamp Hamp2 Lcn2
0.0168221968020183	3	13	12.0142180094787	GO:0042447 hormone catabolic process	http://amigo.geneontology.org/amigo/term/GO:0042447	Ace Akr1c18 Sult1e1
0.0168221968020183	12	230	2.7162579847517	GO:0043542 endothelial cell migration	http://amigo.geneontology.org/amigo/term/GO:0043542	Col18a1 Apoh Apoe Gpld1 Angpt1 Hrg Robo1 Agt Thbs1 Apoa1 Amot Lcn2
0.0168221968020183	25	684	1.90283667304121	GO:0071363 cellular response to growth factor stimulus	http://amigo.geneontology.org/amigo/term/GO:0071363	Bmp7 Spry4 Spry1 Garem1 Tsku Grem2 Gata6 Smpd3 Spred2 Kcp Akr1c18 Hrg Robo1 App Gfra1 Hspa5 Agt Lrg1 Thbs1 Rap1gap Jun Gpc3 Bex1 Gstp1 Angpt1
0.0168221968020183	3	13	12.0142180094787	GO:0090331 negative regulation of platelet aggregation	http://amigo.geneontology.org/amigo/term/GO:0090331	Cd9 Fgg Serpine2
0.0172382232174637	12	231	2.70449929217702	GO:0050920 regulation of chemotaxis	http://amigo.geneontology.org/amigo/term/GO:0050920	Rarres2 F7 Hrg Robo1 Pla2g7 Hc Thbs1 Lbp Mst1 App Fn1 Gstp1
0.0174285454190335	14	295	2.47072053980239	GO:0045927 positive regulation of growth	http://amigo.geneontology.org/amigo/term/GO:0045927	Fn1 Mmp14 Igfbp1 Rasal1 Ppib Gata6 F2 Pls1 Chd7 Plcb1 Apoe Slc25a4 Hamp Hamp2
0.017534984556797	5	46	5.65887080156604	GO:0002920 regulation of humoral immune response	http://amigo.geneontology.org/amigo/term/GO:0002920	C4bp Gata6 Cfhr2 Cfi Cfhr4
0.017534984556797	5	46	5.65887080156604	GO:0006040 amino sugar metabolic process	http://amigo.geneontology.org/amigo/term/GO:0006040	Uap1l1 Ctbs Chil3 Pgm3 Chia1
0.017534984556797	18	431	2.17426683234185	GO:0031331 positive regulation of cellular catabolic process	http://amigo.geneontology.org/amigo/term/GO:0031331	Clu Apoa5 Apoa1 Abhd5 Slc25a4 Ago2 Apoe Gpld1 App Sh3bp4 Elapor1 Pcsk9 Abcd2 Apoh Bcl2l11 Gck Hamp Hamp2
0.0178065183981475	10	172	3.02683787060509	GO:0010594 regulation of endothelial cell migration	http://amigo.geneontology.org/amigo/term/GO:0010594	Col18a1 Apoh Apoe Gpld1 Angpt1 Hrg Agt Thbs1 Lcn2 Amot
0.0178742195776132	23	613	1.95337204178038	GO:0007507 heart development	http://amigo.geneontology.org/amigo/term/GO:0007507	Pdlim7 Fn1 Chd7 Gata6 Ace Agt Spry1 Fhl2 Bmp7 Myh10 Foxp4 Rbp4 Ift122 Pofut1 Jun Gpc3 G6pdx Sorbs2 Slc25a4 Hamp Hamp2 Setdb2 Angpt1
0.018136272622835	4	28	7.4373730534868	GO:0032928 regulation of superoxide anion generation	http://amigo.geneontology.org/amigo/term/GO:0032928	Agt Crp Gstp1 App
0.0187992158590041	7	92	3.96120956109623	GO:0010717 regulation of epithelial to mesenchymal transition	http://amigo.geneontology.org/amigo/term/GO:0010717	Spry1 Spred2 Lrg1 Phldb1 Bmp7 Pofut2 Pawr
0.0188670236098881	9	145	3.23141036117013	GO:0006690 icosanoid metabolic process	http://amigo.geneontology.org/amigo/term/GO:0006690	Akr1c18 Ptgr1 Hpgds Akr1b3 Akr1b7 Ces2g Ces2e Gstp1 Ces2c
0.0188670236098881	9	145	3.23141036117013	GO:1904019 epithelial cell apoptotic process	http://amigo.geneontology.org/amigo/term/GO:1904019	Fga Col18a1 Tnfaip3 Angpt1 Fgb Fgg Thbs1 Mst1 Tia1
0.0190652744426559	8	118	3.52960077114628	GO:0043534 blood vessel endothelial cell migration	http://amigo.geneontology.org/amigo/term/GO:0043534	Col18a1 Apoe Gpld1 Angpt1 Robo1 Thbs1 Apoa1 Amot
0.0193256389659226	11	204	2.8072437505808	GO:0048639 positive regulation of developmental growth	http://amigo.geneontology.org/amigo/term/GO:0048639	Fn1 Rasal1 Ppib Gata6 Pls1 Chd7 Plcb1 Apoe Slc25a4 Hamp Hamp2
0.0195047029852397	10	175	2.97494922139472	GO:0006694 steroid biosynthetic process	http://amigo.geneontology.org/amigo/term/GO:0006694	Cyp39a1 Apoa5 Apoa1 Lss Mvk Apoe Akr1c18 H6pd Apob G6pdx
0.0195047029852397	2	4	26.0308056872038	GO:0009051 pentose-phosphate shunt oxidative branch	http://amigo.geneontology.org/amigo/term/GO:0009051	H6pd G6pdx
0.0195047029852397	2	4	26.0308056872038	GO:0010873 positive regulation of cholesterol esterification	http://amigo.geneontology.org/amigo/term/GO:0010873	Apoa5 Apoa1
0.0195047029852397	2	4	26.0308056872038	GO:0010901 regulation of very-low-density lipoprotein particle remodeling	http://amigo.geneontology.org/amigo/term/GO:0010901	Apoa5 Apoa1
0.0195047029852397	2	4	26.0308056872038	GO:0010915 regulation of very-low-density lipoprotein particle clearance	http://amigo.geneontology.org/amigo/term/GO:0010915	Lrpap1 Apoc1
0.0195047029852397	2	4	26.0308056872038	GO:0010916 negative regulation of very-low-density lipoprotein particle clearance	http://amigo.geneontology.org/amigo/term/GO:0010916	Lrpap1 Apoc1
0.0195047029852397	14	300	2.42954186413902	GO:0030198 extracellular matrix organization	http://amigo.geneontology.org/amigo/term/GO:0030198	Mmp14 Col18a1 Crtap Nid1 Cpb2 Agt Colgalt1 Phldb1 Plg App P3h1 Smpd3 Serpinf2 Fn1
0.0195047029852397	9	146	3.20927741349088	GO:0032355 response to estradiol	http://amigo.geneontology.org/amigo/term/GO:0032355	Sstr2 Bmp7 Apob F7 Agt Igfbp2 Glrx Fosl2 Gstp1
0.0195047029852397	8	119	3.49994026046438	GO:0032368 regulation of lipid transport	http://amigo.geneontology.org/amigo/term/GO:0032368	Apoa5 Apoa1 Apoc1 Apoe Agt Thbs1 Pcsk9 Nucb2
0.0195047029852397	2	4	26.0308056872038	GO:0036066 protein O-linked fucosylation	http://amigo.geneontology.org/amigo/term/GO:0036066	Pofut1 Pofut2
0.0195047029852397	2	4	26.0308056872038	GO:0043152 induction of bacterial agglutination	http://amigo.geneontology.org/amigo/term/GO:0043152	Fgb Fga
0.0195047029852397	14	300	2.42954186413902	GO:0050708 regulation of protein secretion	http://amigo.geneontology.org/amigo/term/GO:0050708	Gck Apoe Myh10 Rbp4 Pfkfb2 P3h1 Fgb Fgg Pck2 Ica1 Glrx Fga Trpm4 Lepr
0.0195047029852397	2	4	26.0308056872038	GO:0051919 positive regulation of fibrinolysis	http://amigo.geneontology.org/amigo/term/GO:0051919	F11 Plg
0.0195047029852397	8	119	3.49994026046438	GO:0061844 antimicrobial humoral immune response mediated by antimicrobial peptide	http://amigo.geneontology.org/amigo/term/GO:0061844	Pf4 Hrg F2 Kng1 App Hamp Hamp2 Kng2
0.0195047029852397	6	69	4.52709664125283	GO:0070613 regulation of protein processing	http://amigo.geneontology.org/amigo/term/GO:0070613	Serpine2 Mmp14 Cpb2 Serpinf2 Thbs1 Angptl8
0.0195047029852397	2	4	26.0308056872038	GO:1901873 regulation of post-translational protein modification	http://amigo.geneontology.org/amigo/term/GO:1901873	P3h1 Crtap
0.0195047029852397	2	4	26.0308056872038	GO:1902994 regulation of phospholipid efflux	http://amigo.geneontology.org/amigo/term/GO:1902994	Apoe Apoa1
0.0195047029852397	2	4	26.0308056872038	GO:1902995 positive regulation of phospholipid efflux	http://amigo.geneontology.org/amigo/term/GO:1902995	Apoe Apoa1
0.0195047029852397	2	4	26.0308056872038	GO:1904576 response to tunicamycin	http://amigo.geneontology.org/amigo/term/GO:1904576	Clu App
0.0195047029852397	2	4	26.0308056872038	GO:1904577 cellular response to tunicamycin	http://amigo.geneontology.org/amigo/term/GO:1904577	Clu App
0.0195047029852397	2	4	26.0308056872038	GO:1904578 response to thapsigargin	http://amigo.geneontology.org/amigo/term/GO:1904578	Clu App
0.0195047029852397	2	4	26.0308056872038	GO:1904579 cellular response to thapsigargin	http://amigo.geneontology.org/amigo/term/GO:1904579	Clu App
0.0195047029852397	2	4	26.0308056872038	GO:2001027 negative regulation of endothelial cell chemotaxis	http://amigo.geneontology.org/amigo/term/GO:2001027	Hrg Thbs1
0.019576079473715	3	14	11.1560595802302	GO:0010744 positive regulation of macrophage derived foam cell differentiation	http://amigo.geneontology.org/amigo/term/GO:0010744	Apob Agt Lpl
0.019576079473715	4	29	7.18091191371139	GO:0032369 negative regulation of lipid transport	http://amigo.geneontology.org/amigo/term/GO:0032369	Apoc1 Thbs1 Pcsk9 Apoe
0.019576079473715	9	147	3.18744559435148	GO:0042157 lipoprotein metabolic process	http://amigo.geneontology.org/amigo/term/GO:0042157	Apoe Apoa5 Apoa1 Pcsk9 Apod Apoc1 Angptl8 Apob Apom
0.019576079473715	14	301	2.42147029648407	GO:0045229 external encapsulating structure organization	http://amigo.geneontology.org/amigo/term/GO:0045229	Mmp14 Col18a1 Crtap Nid1 Cpb2 Agt Colgalt1 Phldb1 Plg App P3h1 Smpd3 Serpinf2 Fn1
0.019576079473715	3	14	11.1560595802302	GO:0046073 dTMP metabolic process	http://amigo.geneontology.org/amigo/term/GO:0046073	Nt5c Tymp Upb1
0.019576079473715	3	14	11.1560595802302	GO:0060192 negative regulation of lipase activity	http://amigo.geneontology.org/amigo/term/GO:0060192	Apoc1 Apoa1 Angptl8
0.019576079473715	4	29	7.18091191371139	GO:0090208 positive regulation of triglyceride metabolic process	http://amigo.geneontology.org/amigo/term/GO:0090208	Apoa5 Apoa1 Abhd5 Apoh
0.019576079473715	3	14	11.1560595802302	GO:1905906 regulation of amyloid fibril formation	http://amigo.geneontology.org/amigo/term/GO:1905906	Apoe Clu App
0.0196231733719356	20	510	2.04163181860422	GO:0048732 gland development	http://amigo.geneontology.org/amigo/term/GO:0048732	Pck2 Bmp7 Tnfaip3 Cdh1 Gata6 Aprt Cpb2 Robo1 Fgl1 Upb1 Rap1gap Pcsk9 Bcl2l11 Proc Serpine2 Apoa1 Mst1 Jun Hp Foxa3
0.0196808085890924	10	176	2.95804610081861	GO:0009267 cellular response to starvation	http://amigo.geneontology.org/amigo/term/GO:0009267	Slc2a1 Pcsk9 Slc39a4 Hspa5 Stk26 Elapor1 Jun Foxa3 Gck Ctsl
0.0197249222326217	5	48	5.42308451816746	GO:0045429 positive regulation of nitric oxide biosynthetic process	http://amigo.geneontology.org/amigo/term/GO:0045429	Clu Agt App Smpd3 Crp
0.0197542311275567	24	659	1.89602226553229	GO:0071417 cellular response to organonitrogen compound	http://amigo.geneontology.org/amigo/term/GO:0071417	Pck2 Rarres2 Trpm4 Pcsk9 Jun Cdh1 Aprt Lpl Igfbp1 Lpin1 Akr1c18 Gpld1 App Hspa5 Agt Sh3bp4 Spidr Plcb1 Smpd3 Ahsg Nucb2 Gck Itpr3 Gstp1
0.0198552409640453	7	94	3.87692850660482	GO:0032024 positive regulation of insulin secretion	http://amigo.geneontology.org/amigo/term/GO:0032024	Rbp4 Pfkfb2 Pck2 Gck Glrx Trpm4 Lepr
0.0199090052957661	14	302	2.41345218291956	GO:0043062 extracellular structure organization	http://amigo.geneontology.org/amigo/term/GO:0043062	Mmp14 Col18a1 Crtap Nid1 Cpb2 Agt Colgalt1 Phldb1 Plg App P3h1 Smpd3 Serpinf2 Fn1
0.0208058043876581	15	337	2.31728240538906	GO:0042742 defense response to bacterium	http://amigo.geneontology.org/amigo/term/GO:0042742	Lbp Inhca Hamp Hamp2 Lyz2 Pglyrp2 Rarres2 F2 Hp Fgb Bpifa2 Arg2 App Lcn2 Fga
0.0209843673082621	7	95	3.83611873285109	GO:0042116 macrophage activation	http://amigo.geneontology.org/amigo/term/GO:0042116	Lbp Clu App Thbs1 Wnk4 Hamp Jun
0.0210391718873412	14	304	2.39757420803193	GO:0044262 cellular carbohydrate metabolic process	http://amigo.geneontology.org/amigo/term/GO:0044262	Miox Synj2 Gys2 Treh Pygb Pck2 Tff3 Gck Pfkfb2 Gnptg Igfbp4 Lepr Akr1b3 Mst1
0.021307635385627	5	49	5.31240932391914	GO:0010543 regulation of platelet activation	http://amigo.geneontology.org/amigo/term/GO:0010543	Gp1ba Apoe Cd9 Fgg Serpine2
0.021307635385627	5	49	5.31240932391914	GO:1902041 regulation of extrinsic apoptotic signaling pathway via death domain receptors	http://amigo.geneontology.org/amigo/term/GO:1902041	Fga Tnfaip3 Fgb Fgg Thbs1
0.021307635385627	5	49	5.31240932391914	GO:2000649 regulation of sodium ion transmembrane transporter activity	http://amigo.geneontology.org/amigo/term/GO:2000649	Wnk4 Glrx Pcsk9 Ank3 Plcb1
0.02156432707466	4	30	6.94154818325435	GO:0032371 regulation of sterol transport	http://amigo.geneontology.org/amigo/term/GO:0032371	Apoa5 Apoa1 Apoc1 Pcsk9
0.02156432707466	4	30	6.94154818325435	GO:0032374 regulation of cholesterol transport	http://amigo.geneontology.org/amigo/term/GO:0032374	Apoa5 Apoa1 Apoc1 Pcsk9
0.02156432707466	4	30	6.94154818325435	GO:0061050 regulation of cell growth involved in cardiac muscle cell development	http://amigo.geneontology.org/amigo/term/GO:0061050	G6pdx Slc25a4 Hamp Hamp2
0.02156432707466	4	30	6.94154818325435	GO:1902042 negative regulation of extrinsic apoptotic signaling pathway via death domain receptors	http://amigo.geneontology.org/amigo/term/GO:1902042	Fga Tnfaip3 Fgb Fgg
0.0221706899811896	17	409	2.16393005712697	GO:0051047 positive regulation of secretion	http://amigo.geneontology.org/amigo/term/GO:0051047	Fga Myh10 Rab15 Cpb2 Rbp4 Pfkfb2 Agt Fgb Fgg Pck2 Scamp5 Gck Glrx Nucb2 Smpd3 Trpm4 Lepr
0.0222296381915755	15	340	2.29683579592975	GO:0001933 negative regulation of protein phosphorylation	http://amigo.geneontology.org/amigo/term/GO:0001933	Spry4 Spry1 Tnfaip3 Dnajc3 Angpt1 Spred2 Gstp1 Apoe Bmp7 Ahsg Dnajc10 Agt Myadm Wnk4 Jun
0.0225518007235069	6	72	4.33846761453396	GO:1903317 regulation of protein maturation	http://amigo.geneontology.org/amigo/term/GO:1903317	Serpine2 Mmp14 Cpb2 Serpinf2 Thbs1 Angptl8
0.0226066502329271	8	123	3.38612106500212	GO:0048259 regulation of receptor-mediated endocytosis	http://amigo.geneontology.org/amigo/term/GO:0048259	Lrpap1 Clu Angpt1 Apoc1 Pcsk9 App Hamp Hamp2
0.0226066502329271	8	123	3.38612106500212	GO:1901216 positive regulation of neuron death	http://amigo.geneontology.org/amigo/term/GO:1901216	Bcl2l11 Clu Pcsk9 Jun Apoe App Lcn2 Pawr
0.0226470525054992	9	151	3.103009949468	GO:0010634 positive regulation of epithelial cell migration	http://amigo.geneontology.org/amigo/term/GO:0010634	Col18a1 Gpld1 Angpt1 Enpp2 Agt Thbs1 Jun Lcn2 Amot
0.0228232898469231	5	50	5.20616113744076	GO:0045907 positive regulation of vasoconstriction	http://amigo.geneontology.org/amigo/term/GO:0045907	Ace Fgb Fgg Fga Trpm4
0.0228232898469231	5	50	5.20616113744076	GO:1903053 regulation of extracellular matrix organization	http://amigo.geneontology.org/amigo/term/GO:1903053	Nid1 Cpb2 Agt Colgalt1 Phldb1
0.0228232898469231	5	50	5.20616113744076	GO:1904407 positive regulation of nitric oxide metabolic process	http://amigo.geneontology.org/amigo/term/GO:1904407	Clu Agt App Smpd3 Crp
0.0229547338307579	3	15	10.4123222748815	GO:0008228 opsonization	http://amigo.geneontology.org/amigo/term/GO:0008228	Lbp C4bp Masp2
0.0229547338307579	13	275	2.46109435588109	GO:0031668 cellular response to extracellular stimulus	http://amigo.geneontology.org/amigo/term/GO:0031668	Lpl Slc2a1 Pcsk9 Slc39a4 Hspa5 Stk26 Elapor1 Jun Foxa3 Gck Ctsl Gstp1 Hamp
0.0229547338307579	3	15	10.4123222748815	GO:0034638 phosphatidylcholine catabolic process	http://amigo.geneontology.org/amigo/term/GO:0034638	Enpp2 Pla2g7 Apoc1
0.0229547338307579	3	15	10.4123222748815	GO:0036498 IRE1-mediated unfolded protein response	http://amigo.geneontology.org/amigo/term/GO:0036498	Dnajc10 Dnajb9 Hspa5
0.0229547338307579	14	308	2.36643688065489	GO:0046883 regulation of hormone secretion	http://amigo.geneontology.org/amigo/term/GO:0046883	Fga Gck Rbp4 Pfkfb2 Agt Fgb Fgg Pck2 Chd7 Ica1 Glrx Nucb2 Trpm4 Lepr
0.0235862103398812	19	484	2.04374094238377	GO:0045785 positive regulation of cell adhesion	http://amigo.geneontology.org/amigo/term/GO:0045785	Fga Nid1 Angpt1 Bmp7 Carmil1 Hrg Fn1 Jak3 Apoa1 Fgb Fgg Igfbp2 Myadm Ldb1 Rap1gap Enpp2 Pawr Gp1ba Ank3
0.0236214147906417	4	31	6.71762727411711	GO:0001958 endochondral ossification	http://amigo.geneontology.org/amigo/term/GO:0001958	Mmp14 Nab2 Alpl Smpd3
0.0236214147906417	4	31	6.71762727411711	GO:0006910 phagocytosis recognition	http://amigo.geneontology.org/amigo/term/GO:0006910	Lbp Mfge8 C4bp Masp2
0.0236214147906417	4	31	6.71762727411711	GO:0030212 hyaluronan metabolic process	http://amigo.geneontology.org/amigo/term/GO:0030212	Itih3 Itih4 Itih2 Smpd3
0.0236214147906417	4	31	6.71762727411711	GO:0032801 receptor catabolic process	http://amigo.geneontology.org/amigo/term/GO:0032801	Apoe Pcsk9 Hamp Hamp2
0.0236214147906417	4	31	6.71762727411711	GO:0036075 replacement ossification	http://amigo.geneontology.org/amigo/term/GO:0036075	Mmp14 Nab2 Alpl Smpd3
0.0238435775454168	7	98	3.7186865267434	GO:0014066 regulation of phosphatidylinositol 3-kinase signaling	http://amigo.geneontology.org/amigo/term/GO:0014066	Mydgf Angpt1 Fn1 Agt Serpine2 F2 Pik3ap1
0.0238435775454168	7	98	3.7186865267434	GO:0019319 hexose biosynthetic process	http://amigo.geneontology.org/amigo/term/GO:0019319	Pck2 Aldoc Rbp4 Gck Akr1b3 Lepr Mst1
0.024006410408338	23	634	1.88867044418198	GO:0044057 regulation of system process	http://amigo.geneontology.org/amigo/term/GO:0044057	Apoa5 Apoa1 Apoe Lpin1 Ace Tymp App Agt Fgb Fgg Tbc1d24 Trpm4 Sstr2 Hamp Gls Wnk4 Arg2 Fga G6pdx Slc25a4 Pawr Anpep Hamp2
0.0242329737128112	8	125	3.33194312796209	GO:0030282 bone mineralization	http://amigo.geneontology.org/amigo/term/GO:0030282	Srgn Ahsg Smpd3 Bmp7 Gpnmb Alpl Gpc3 Trpm4
0.0242329737128112	16	379	2.19785166752116	GO:1901214 regulation of neuron death	http://amigo.geneontology.org/amigo/term/GO:1901214	Apoe Retreg1 Angpt1 Bcl2l11 Mt1 Tbc1d24 Clu Gpnmb Nenf Pcsk9 Jun Nrbp2 App Lcn2 G6pdx Pawr
0.0242523102641524	5	51	5.10407954651055	GO:0003044 regulation of systemic arterial blood pressure mediated by a chemical signal	http://amigo.geneontology.org/amigo/term/GO:0003044	Ace Atp6ap2 Agt G6pdx Serpinf2
0.0244060442307758	10	183	2.84489679641571	GO:0048660 regulation of smooth muscle cell proliferation	http://amigo.geneontology.org/amigo/term/GO:0048660	Tnfaip3 Apod Agt Thbs1 Jun Apoe Smpd3 Serpinf2 Akr1b3 Gstp1
0.0244060442307758	10	183	2.84489679641571	GO:0048771 tissue remodeling	http://amigo.geneontology.org/amigo/term/GO:0048771	Mmp14 Hrg Spp2 Gpnmb Agt Plg Chd7 Hamp Lepr Ahsg
0.0245063333937807	26	751	1.80239932854141	GO:0043549 regulation of kinase activity	http://amigo.geneontology.org/amigo/term/GO:0043549	Spry4 Mst1r Spry1 Tnfaip3 Ldb1 Wnk4 Gstp1 Apoe Bmp7 Clu Angpt1 Ahsg Robo1 Nab2 Pfkfb2 F2 Pak1 Agt Thbs1 Cks2 App Dab1 Ace Il1rn Dnajc3 Mst1
0.0245063333937807	26	751	1.80239932854141	GO:0051046 regulation of secretion	http://amigo.geneontology.org/amigo/term/GO:0051046	Fga Gck Apoe Pofut2 Ace Myh10 Rab15 Cpb2 Rbp4 Pfkfb2 P3h1 Agt Fgb Fgg Pck2 Scamp5 Chd7 Ica1 Wnk4 Glrx Il1rn Nucb2 Smpd3 Trpm4 Anpep Lepr
0.0247373469380217	6	74	4.22121173306007	GO:0034103 regulation of tissue remodeling	http://amigo.geneontology.org/amigo/term/GO:0034103	Hrg Gpnmb Agt Hamp Lepr Ahsg
0.0247373469380217	6	74	4.22121173306007	GO:0055021 regulation of cardiac muscle tissue growth	http://amigo.geneontology.org/amigo/term/GO:0055021	Gata6 Rbp4 G6pdx Slc25a4 Hamp Hamp2
0.0247373469380217	25	713	1.82544219405356	GO:0070848 response to growth factor	http://amigo.geneontology.org/amigo/term/GO:0070848	Bmp7 Spry4 Spry1 Garem1 Tsku Grem2 Gata6 Smpd3 Spred2 Kcp Akr1c18 Hrg Robo1 App Gfra1 Hspa5 Agt Lrg1 Thbs1 Rap1gap Jun Gpc3 Bex1 Gstp1 Angpt1
0.0253905257065584	11	215	2.66361732613248	GO:0000302 response to reactive oxygen species	http://amigo.geneontology.org/amigo/term/GO:0000302	Apod Smpd3 Gstp1 Stk26 Jun Tnfaip3 Pawr Akr1b3 Glrx Lcn2 Ambp
0.0257794878206849	9	155	3.0229322733527	GO:0034614 cellular response to reactive oxygen species	http://amigo.geneontology.org/amigo/term/GO:0034614	Smpd3 Stk26 Jun Tnfaip3 Pawr Akr1b3 Glrx Lcn2 Ambp
0.0258996996736312	4	32	6.50770142180095	GO:0048009 insulin-like growth factor receptor signaling pathway	http://amigo.geneontology.org/amigo/term/GO:0048009	Igfbp4 Igfbp1 Igfbp2 Plcb1
0.0258996996736312	4	32	6.50770142180095	GO:0055094 response to lipoprotein particle	http://amigo.geneontology.org/amigo/term/GO:0055094	Cd9 Apoe Lpl Smpd3
0.0259734140135685	19	490	2.01871554308927	GO:0009410 response to xenobiotic stimulus	http://amigo.geneontology.org/amigo/term/GO:0009410	Jun Cdh1 Gstm5 Gata6 Lpl Ace Pfas Gpld1 Tpmt Cpb2 Hspa5 Bche Sult1a1 Aim2 Igfbp2 Thbs1 Wnk4 Lcn2 Gstp1
0.0259734140135685	7	100	3.64431279620853	GO:0032611 interleukin-1 beta production	http://amigo.geneontology.org/amigo/term/GO:0032611	Aim2 Gstp1 Tnfaip3 App Apoa1 Lpl Arg2
0.0259734140135685	7	100	3.64431279620853	GO:0032651 regulation of interleukin-1 beta production	http://amigo.geneontology.org/amigo/term/GO:0032651	Aim2 Gstp1 Tnfaip3 App Apoa1 Lpl Arg2
0.0260614566551273	6	75	4.16492890995261	GO:0002090 regulation of receptor internalization	http://amigo.geneontology.org/amigo/term/GO:0002090	Lrpap1 Angpt1 Pcsk9 App Hamp Hamp2
0.0260614566551273	6	75	4.16492890995261	GO:0014068 positive regulation of phosphatidylinositol 3-kinase signaling	http://amigo.geneontology.org/amigo/term/GO:0014068	Mydgf Angpt1 Fn1 Agt F2 Pik3ap1
0.0261313691760965	23	640	1.87096415876777	GO:0048598 embryonic morphogenesis	http://amigo.geneontology.org/amigo/term/GO:0048598	Chd7 Myadm Gata6 Bmp7 Mmp14 Fn1 Il1rn Apoa1 Poglut1 Phldb1 Bcl2l11 Gpc3 Pofut2 Foxp4 Rbp4 Ldb1 Ift122 Mthfd1l Amot Pls1 Grem2 Setdb2 Tnfaip3
0.0263025626724285	55	1972	1.45202262961076	GO:0006915 apoptotic process	http://amigo.geneontology.org/amigo/term/GO:0006915	Apoe Ifi27l2b Clu Retreg1 Bcl2l11 Fga Slc25a4 Plscr1 Pawr Col18a1 Serinc3 Mydgf Angpt1 Lcn2 Mt1 Apoh Gata6 Fhl2 Tnfaip3 Srgn Ace Gpld1 Dnajc3 Sdf2l1 Hrg App Epb41l3 Hspa5 Dnajc10 Txndc12 Stk26 Agt Ip6k2 Fgb Fgg Aim2 Thbs1 Pcsk9 Jun Chia1 Tia1 Akr1b3 Bmp7 Arg2 Slc40a1 Mst1 Nrbp2 Aldoc Proc Fn1 Il1rn G6pdx Bex1 Pip Gstp1
0.026426245706637	3	16	9.76155213270142	GO:0006244 pyrimidine nucleotide catabolic process	http://amigo.geneontology.org/amigo/term/GO:0006244	Nt5c Upb1 Tymp
0.026426245706637	3	16	9.76155213270142	GO:0045760 positive regulation of action potential	http://amigo.geneontology.org/amigo/term/GO:0045760	Pawr Trpm4 Ank3
0.026426245706637	3	16	9.76155213270142	GO:0051044 positive regulation of membrane protein ectodomain proteolysis	http://amigo.geneontology.org/amigo/term/GO:0051044	Apoe Gpld1 App
0.026426245706637	3	16	9.76155213270142	GO:1902001 fatty acid transmembrane transport	http://amigo.geneontology.org/amigo/term/GO:1902001	Abcd2 Slc2a1 Thbs1
0.0266004689051596	37	1202	1.60256208057661	GO:0006812 cation transport	http://amigo.geneontology.org/amigo/term/GO:0006812	Cp Fth1 Slc40a1 Inhca Wnk4 Slc9a7 Trpm4 Hamp Hamp2 Slc39a4 Nipal1 Ank3 Gp1ba Lcn2 Itpr3 Anxa9 Ace Glrx Scn8a F2 Slc25a4 Jak3 Agt Ano10 Slc44a3 Pcsk9 Ftl1 Tusc3 Serpine2 Chd7 Gck Arg2 App G6pdx Smpd3 Pawr Plcb1
0.0270454231446545	7	101	3.60823049129558	GO:0003300 cardiac muscle hypertrophy	http://amigo.geneontology.org/amigo/term/GO:0003300	Agt Gata6 G6pdx Sorbs2 Slc25a4 Hamp Hamp2
0.0275992479395103	5	53	4.91147277117053	GO:0010171 body morphogenesis	http://amigo.geneontology.org/amigo/term/GO:0010171	Atp6ap2 Phldb1 Ift122 Grem2 Gpc3
0.0275992479395103	5	53	4.91147277117053	GO:0061383 trabecula morphogenesis	http://amigo.geneontology.org/amigo/term/GO:0061383	Fhl2 Bmp7 Rbp4 Slc40a1 Chd7
0.0278652102144627	45	1544	1.51733970974634	GO:0016192 vesicle-mediated transport	http://amigo.geneontology.org/amigo/term/GO:0016192	Synj2 Lrpap1 Mst1r Nrbp2 Lbp Cd9 Mfge8 Gpc3 Apoe Rab15 Carmil1 Clu Angpt1 Enpp2 Ahsg App Slc17a9 Ly75 Rab38 Mbtps1 Apoa1 Fgb Fgg Sh3bp4 Thbs1 Apoc1 Scamp5 Pcsk9 Cfi Ank3 Myh10 Tbc1d24 Mesd Rap1gap Lepr Ctsl Glrx Pros1 C4bp Fga Masp2 Smpd3 Hamp Hamp2 Plscr1
0.0279003345524089	2	5	20.824644549763	GO:0002002 regulation of angiotensin levels in blood	http://amigo.geneontology.org/amigo/term/GO:0002002	Ace Atp6ap2
0.0279003345524089	2	5	20.824644549763	GO:0003331 positive regulation of extracellular matrix constituent secretion	http://amigo.geneontology.org/amigo/term/GO:0003331	Cpb2 Agt
0.0279003345524089	2	5	20.824644549763	GO:0016198 axon choice point recognition	http://amigo.geneontology.org/amigo/term/GO:0016198	Robo1 App
0.0279003345524089	2	5	20.824644549763	GO:0034760 negative regulation of iron ion transmembrane transport	http://amigo.geneontology.org/amigo/term/GO:0034760	Hamp Hamp2
0.0279003345524089	2	5	20.824644549763	GO:0034975 protein folding in endoplasmic reticulum	http://amigo.geneontology.org/amigo/term/GO:0034975	Dnajc3 Dnajc10
0.0279003345524089	2	5	20.824644549763	GO:0051005 negative regulation of lipoprotein lipase activity	http://amigo.geneontology.org/amigo/term/GO:0051005	Apoc1 Angptl8
0.0279003345524089	2	5	20.824644549763	GO:0051387 negative regulation of neurotrophin TRK receptor signaling pathway	http://amigo.geneontology.org/amigo/term/GO:0051387	Spry1 Agt
0.0279003345524089	21	569	1.92143029677075	GO:0072507 divalent inorganic cation homeostasis	http://amigo.geneontology.org/amigo/term/GO:0072507	Kng1 Mt2 Mt1 Kng2 Slc39a4 Gp1ba Apoe Alpl F2 Jak3 Agt App Wnk4 Chd7 Ank3 Smpd3 Pawr Trpm4 Gck Itpr3 Nucb2
0.0279003345524089	2	5	20.824644549763	GO:1902747 negative regulation of lens fiber cell differentiation	http://amigo.geneontology.org/amigo/term/GO:1902747	Spry1 Spred2
0.0279003345524089	2	5	20.824644549763	GO:1902951 negative regulation of dendritic spine maintenance	http://amigo.geneontology.org/amigo/term/GO:1902951	Apoe App
0.0279003345524089	2	5	20.824644549763	GO:1903895 negative regulation of IRE1-mediated unfolded protein response	http://amigo.geneontology.org/amigo/term/GO:1903895	Dnajb9 Hspa5
0.0279003345524089	2	5	20.824644549763	GO:1990646 cellular response to prolactin	http://amigo.geneontology.org/amigo/term/GO:1990646	Akr1c18 Jun
0.0282869437231737	23	646	1.85358678268015	GO:0045859 regulation of protein kinase activity	http://amigo.geneontology.org/amigo/term/GO:0045859	Spry4 Spry1 Tnfaip3 Wnk4 Gstp1 Apoe Bmp7 Clu Angpt1 Ahsg Robo1 Nab2 Pak1 Agt Mst1r Thbs1 Cks2 App Dab1 Ace Il1rn Dnajc3 Mst1
0.0285501856915457	6	77	4.05674893826553	GO:0031640 killing of cells of another organism	http://amigo.geneontology.org/amigo/term/GO:0031640	Bcl2l11 Hamp2 Kng1 Hamp Kng2 Lyz2
0.0285501856915457	6	77	4.05674893826553	GO:0042246 tissue regeneration	http://amigo.geneontology.org/amigo/term/GO:0042246	Igfbp1 Apoa5 Ifrd1 Cd9 Plg Apod
0.0285501856915457	6	77	4.05674893826553	GO:1903510 mucopolysaccharide metabolic process	http://amigo.geneontology.org/amigo/term/GO:1903510	Itih3 Itih4 Angpt1 Idua Itih2 Smpd3
0.0287634360047162	14	319	2.28483560890817	GO:0051222 positive regulation of protein transport	http://amigo.geneontology.org/amigo/term/GO:0051222	Cdh1 Myh10 Rbp4 Pfkfb2 Fgb Fgg Pck2 Gck Glrx App Fga Trpm4 Lepr Ank3
0.0291167294012397	5	54	4.82051957170441	GO:0009395 phospholipid catabolic process	http://amigo.geneontology.org/amigo/term/GO:0009395	Enpp2 Pla2g7 Smpd3 Apoc1 Plcb1
0.0291528804931961	7	103	3.53816776330925	GO:0045921 positive regulation of exocytosis	http://amigo.geneontology.org/amigo/term/GO:0045921	Rab15 Fgb Fgg Scamp5 Glrx Fga Smpd3
0.0291528804931961	7	103	3.53816776330925	GO:0046889 positive regulation of lipid biosynthetic process	http://amigo.geneontology.org/amigo/term/GO:0046889	Apoa5 Apoa1 Apoe Rab38 Hsd17b13 Abcd2 Smpd3
0.0292953168790355	25	726	1.79275521261734	GO:0031344 regulation of cell projection organization	http://amigo.geneontology.org/amigo/term/GO:0031344	Fam110c Plek2 Fn1 Apoe Bmp7 Carmil1 Enpp2 Hrg Robo1 Hspa5 Dpysl5 Agt Tbc1d24 Rap1gap Fbxo31 Ifrd1 Dab1 Pls1 Tox Tsku App Serpine2 Lcn2 P3h1 Crp
0.0292953168790355	25	726	1.79275521261734	GO:1901699 cellular response to nitrogen compound	http://amigo.geneontology.org/amigo/term/GO:1901699	Pck2 Rarres2 Trpm4 Pcsk9 Jun Cdh1 Aprt Lpl Igfbp1 Lpin1 Akr1c18 Gpld1 App Hspa5 Agt Sh3bp4 Spidr Plcb1 Sorbs2 Smpd3 Ahsg Nucb2 Gck Itpr3 Gstp1
0.0296757057749727	10	190	2.74008480917935	GO:0048659 smooth muscle cell proliferation	http://amigo.geneontology.org/amigo/term/GO:0048659	Tnfaip3 Apod Agt Thbs1 Jun Apoe Smpd3 Serpinf2 Akr1b3 Gstp1
0.0298047182393844	17	426	2.07757604076274	GO:0070997 neuron death	http://amigo.geneontology.org/amigo/term/GO:0070997	Apoe Retreg1 Angpt1 Bcl2l11 Mt1 Tbc1d24 Clu App Hspa5 Gpnmb Nenf Pcsk9 Jun Nrbp2 Lcn2 G6pdx Pawr
0.0300448361765032	6	78	4.00473933649289	GO:0032722 positive regulation of chemokine production	http://amigo.geneontology.org/amigo/term/GO:0032722	Lpl App Hc Lbp Chil3 Chia1
0.0301369740469537	3	17	9.18734318371899	GO:0009176 pyrimidine deoxyribonucleoside monophosphate metabolic process	http://amigo.geneontology.org/amigo/term/GO:0009176	Nt5c Upb1 Tymp
0.0301369740469537	11	222	2.5796293924256	GO:0030258 lipid modification	http://amigo.geneontology.org/amigo/term/GO:0030258	Synj2 Hao1 Apoa5 Apoa1 B3galt1 Mtmr11 Abcd2 Apod Pla2g7 Hao2 Nucb2
0.0301369740469537	3	17	9.18734318371899	GO:0043217 myelin maintenance	http://amigo.geneontology.org/amigo/term/GO:0043217	Clu Epb41l3 Abcd2
0.0301369740469537	3	17	9.18734318371899	GO:0061051 positive regulation of cell growth involved in cardiac muscle cell development	http://amigo.geneontology.org/amigo/term/GO:0061051	Slc25a4 Hamp Hamp2
0.0301837862802486	7	104	3.50414691943128	GO:0005976 polysaccharide metabolic process	http://amigo.geneontology.org/amigo/term/GO:0005976	Gys2 Pygb Chil3 Gck Chia1 Lepr Smpd3
0.0301837862802486	4	34	6.12489545581266	GO:0046475 glycerophospholipid catabolic process	http://amigo.geneontology.org/amigo/term/GO:0046475	Enpp2 Pla2g7 Apoc1 Plcb1
0.0301837862802486	19	500	1.97834123222749	GO:0050673 epithelial cell proliferation	http://amigo.geneontology.org/amigo/term/GO:0050673	Mydgf Col18a1 Tnfaip3 Apoh Mmp14 Apoe Cpb2 Robo1 Fgl1 Lrg1 Thbs1 Rap1gap Igfbp4 Ctsl Ift122 Apoa1 Mst1 Jun Gpc3
0.0301837862802486	4	34	6.12489545581266	GO:0090322 regulation of superoxide metabolic process	http://amigo.geneontology.org/amigo/term/GO:0090322	Agt Crp Gstp1 App
0.0306218761121164	16	392	2.12496372956766	GO:0002443 leukocyte mediated immunity	http://amigo.geneontology.org/amigo/term/GO:0002443	C4bp Apcs Crp Hmces Klrb1b Hc F2 Masp2 AI182371 Trpm4 C1rl Cfi C4b C1s2 Ace Parp3
0.0307074152291997	15	357	2.18746266279023	GO:0048545 response to steroid hormone	http://amigo.geneontology.org/amigo/term/GO:0048545	Pck2 Sstr2 Tat Bmp7 Ace Il1rn Hnmt Bche Alpl Sult1a1 Pak1 Igfbp2 Jun Ctsl Gstp1
0.0307074152291997	8	132	3.15524917420652	GO:0070555 response to interleukin-1	http://amigo.geneontology.org/amigo/term/GO:0070555	Ccl9 Il1rn App Hnmt Fgb Fgg Plcb1 Fn1
0.0313668415493322	6	79	3.95404643349931	GO:0040014 regulation of multicellular organism growth	http://amigo.geneontology.org/amigo/term/GO:0040014	Ppib Pls1 App G6pdx Chd7 Azgp1
0.0313668415493322	6	79	3.95404643349931	GO:0060420 regulation of heart growth	http://amigo.geneontology.org/amigo/term/GO:0060420	Gata6 Rbp4 G6pdx Slc25a4 Hamp Hamp2
0.0313668415493322	6	79	3.95404643349931	GO:1901657 glycosyl compound metabolic process	http://amigo.geneontology.org/amigo/term/GO:1901657	Akr1c18 Fuca1 Akr1b3 Aprt Tymp Upb1
0.0315049409042222	7	105	3.47077409162717	GO:0014897 striated muscle hypertrophy	http://amigo.geneontology.org/amigo/term/GO:0014897	Agt Gata6 G6pdx Sorbs2 Slc25a4 Hamp Hamp2
0.0316395446806629	9	162	2.89231174302264	GO:0007613 memory	http://amigo.geneontology.org/amigo/term/GO:0007613	Plcb1 Apoe Ntan1 Itpr3 Tafa2 App Lcn2 Il1rn Trpm4
0.0317060512388792	22	616	1.8593432633717	GO:0031347 regulation of defense response	http://amigo.geneontology.org/amigo/term/GO:0031347	Aim2 Tnfaip3 Klrb1b Apoe Ace Ahsg App Apoa1 Mvk Macir Lpl Hamp Lbp Arg2 Pik3ap1 Plscr1 Pglyrp2 Proc Masp2 Cfi Cfhr4 Gstp1
0.0317280081836232	53	1909	1.44539832521928	GO:0033554 cellular response to stress	http://amigo.geneontology.org/amigo/term/GO:0033554	Dnajb9 Mpg Parp3 Hspa5 Dnajc10 Spidr Uggt2 Dnajc3 Serinc3 Bcl2l11 Slc2a1 Hmces Smpd3 Plscr1 Tbc1d24 Pcsk9 Cirbp Spred2 Gstp1 Slc39a4 Akr1b3 Gstm5 Gata6 Arg2 Ccdc88c Clu Sdf2l1 App Bach1 Txndc12 Pak1 Stk26 Agt Manf Mst1 Serpinf2 Elapor1 Scamp5 Plcb1 Jun Fbxo31 Tnfaip3 Pawr Foxa3 Bex1 Glrx Lcn2 Ambp G6pdx Gck Serpinb6a Ctsl Apod
0.0317280081836232	8	133	3.13152549620497	GO:0048144 fibroblast proliferation	http://amigo.geneontology.org/amigo/term/GO:0048144	Fosl2 Jun Fn1 Agt Cks2 Pawr Gstp1 Fth1
0.0317280081836232	8	133	3.13152549620497	GO:0050728 negative regulation of inflammatory response	http://amigo.geneontology.org/amigo/term/GO:0050728	Tnfaip3 Apoa1 Mvk Macir Apoe Hamp Proc Gstp1
0.0317810658198786	46	1604	1.49303873018875	GO:0006811 ion transport	http://amigo.geneontology.org/amigo/term/GO:0006811	Slc2a3 Cp Fth1 Slc40a1 Slc2a1 Slc25a4 Inhca Wnk4 Slc9a7 Trpm4 Hamp Hamp2 Slc39a4 Nipal1 Ank3 Gp1ba Lcn2 Itpr3 Clca3a1 Pla2g12b Anxa9 Ace Glrx Scn8a Slc17a9 F2 Pla2g12a Jak3 Agt Ip6k2 Abcc4 Ano10 Slc44a3 Pcsk9 Ftl1 Tusc3 Serpine2 Chd7 Gck Arg2 App Il1rn G6pdx Smpd3 Pawr Plcb1
0.0323331280019921	16	395	2.10882476453297	GO:0002697 regulation of immune effector process	http://amigo.geneontology.org/amigo/term/GO:0002697	C4bp Tnfaip3 Angpt1 Rbp4 Hmces Klrb1b Apoa1 Trpm4 Dnajb9 Lbp Parp3 Pglyrp2 Masp2 Cfhr2 Cfi Cfhr4
0.0324392925615644	11	225	2.54523433385993	GO:0030595 leukocyte chemotaxis	http://amigo.geneontology.org/amigo/term/GO:0030595	Ccl9 Pf4 F7 Rarres2 Pla2g7 Hc Ppib Lbp Mst1 Trpm4 App
0.0325563251525529	4	35	5.94989844278944	GO:0001953 negative regulation of cell-matrix adhesion	http://amigo.geneontology.org/amigo/term/GO:0001953	Mmp14 Apod Thbs1 Enpp2
0.0325563251525529	4	35	5.94989844278944	GO:0009595 detection of biotic stimulus	http://amigo.geneontology.org/amigo/term/GO:0009595	Ly96 Pglyrp2 Lbp Pak1
0.0325563251525529	4	35	5.94989844278944	GO:0061384 heart trabecula morphogenesis	http://amigo.geneontology.org/amigo/term/GO:0061384	Fhl2 Bmp7 Rbp4 Chd7
0.0325563251525529	7	106	3.43803093981937	GO:0070301 cellular response to hydrogen peroxide	http://amigo.geneontology.org/amigo/term/GO:0070301	Smpd3 Stk26 Tnfaip3 Pawr Akr1b3 Glrx Lcn2
0.0325563251525529	7	106	3.43803093981937	GO:0071901 negative regulation of protein serine/threonine kinase activity	http://amigo.geneontology.org/amigo/term/GO:0071901	Spry4 Spry1 Tnfaip3 Gstp1 Apoe Bmp7 Agt
0.0325563251525529	4	35	5.94989844278944	GO:0097242 amyloid-beta clearance	http://amigo.geneontology.org/amigo/term/GO:0097242	Apoe Clu Lrpap1 App
0.033903793137512	65	2454	1.37897503640444	GO:0007399 nervous system development	http://amigo.geneontology.org/amigo/term/GO:0007399	Pafah1b3 App Synj2 Gfra1 Ldb1 Fn1 Dab1 Mst1r Chd7 Fry Bmp7 Cd9 Pcsk9 Cdh1 Mmp14 Apoe Lpin1 Ace Clu Tymp Robo1 Serpine2 Hspa5 Hnmt F2 Bche Slc2a1 Dpysl5 Rasal1 Atp6ap2 Agt Tbc1d24 Tox Rap1gap Gldn Sstr2 Tsku Bex1 Plcb1 Fbxo31 Nrbp2 Ifrd1 Nab2 Ift122 Lepr Dnajb11 Apob Myh10 Alcam Epb41l3 Pde6c Mthfd1l Pofut1 Pls1 Jun Phgdh Abcd2 Ccdc134 Ank3 Enpp2 P3h1 Crp Ctsl Apod Gstp1
0.033903793137512	17	434	2.03927970821412	GO:0010959 regulation of metal ion transport	http://amigo.geneontology.org/amigo/term/GO:0010959	Wnk4 Hamp Hamp2 Ank3 Ace Glrx F2 Jak3 Agt Pcsk9 Serpine2 Chd7 Gck Lcn2 G6pdx Pawr Plcb1
0.033903793137512	7	107	3.40589980954068	GO:0014896 muscle hypertrophy	http://amigo.geneontology.org/amigo/term/GO:0014896	Agt Gata6 G6pdx Sorbs2 Slc25a4 Hamp Hamp2
0.033903793137512	10	195	2.66982622432859	GO:0030308 negative regulation of cell growth	http://amigo.geneontology.org/amigo/term/GO:0030308	P3h1 Hrg Agt Ip6k2 Sh3bp4 Ifrd1 Serpine2 Cirbp Ahsg G6pdx
0.033903793137512	3	18	8.67693522906793	GO:0030502 negative regulation of bone mineralization	http://amigo.geneontology.org/amigo/term/GO:0030502	Srgn Ahsg Trpm4
0.033903793137512	3	18	8.67693522906793	GO:0034111 negative regulation of homotypic cell-cell adhesion	http://amigo.geneontology.org/amigo/term/GO:0034111	Cd9 Fgg Serpine2
0.033903793137512	3	18	8.67693522906793	GO:0040037 negative regulation of fibroblast growth factor receptor signaling pathway	http://amigo.geneontology.org/amigo/term/GO:0040037	Spry4 Spry1 Thbs1
0.033903793137512	3	18	8.67693522906793	GO:0046348 amino sugar catabolic process	http://amigo.geneontology.org/amigo/term/GO:0046348	Ctbs Chil3 Chia1
0.033903793137512	7	107	3.40589980954068	GO:0050829 defense response to Gram-negative bacterium	http://amigo.geneontology.org/amigo/term/GO:0050829	Lbp Lyz2 Rarres2 F2 App Hamp Hamp2
0.033903793137512	3	18	8.67693522906793	GO:0070314 G1 to G0 transition	http://amigo.geneontology.org/amigo/term/GO:0070314	Gata6 Smpd3 Phgdh
0.0342940437197875	5	57	4.56680801529891	GO:0002534 cytokine production involved in inflammatory response	http://amigo.geneontology.org/amigo/term/GO:0002534	Macir Apod Chid1 F2 Abcd2
0.0342940437197875	5	57	4.56680801529891	GO:0050922 negative regulation of chemotaxis	http://amigo.geneontology.org/amigo/term/GO:0050922	Hrg Robo1 Hc Thbs1 Gstp1
0.0342940437197875	15	363	2.15130625514081	GO:0071900 regulation of protein serine/threonine kinase activity	http://amigo.geneontology.org/amigo/term/GO:0071900	Spry4 Spry1 Tnfaip3 Gstp1 Apoe Bmp7 Robo1 Pak1 Agt Mst1r Thbs1 Cks2 App Il1rn Mst1
0.0342940437197875	5	57	4.56680801529891	GO:1900015 regulation of cytokine production involved in inflammatory response	http://amigo.geneontology.org/amigo/term/GO:1900015	Macir Apod Chid1 F2 Abcd2
0.0352505147170002	7	108	3.37436370019308	GO:0010595 positive regulation of endothelial cell migration	http://amigo.geneontology.org/amigo/term/GO:0010595	Col18a1 Gpld1 Angpt1 Agt Thbs1 Lcn2 Amot
0.0352505147170002	7	108	3.37436370019308	GO:0016525 negative regulation of angiogenesis	http://amigo.geneontology.org/amigo/term/GO:0016525	Apoh Hrg Agt Thbs1 Amot Pf4 Plg
0.0352505147170002	4	36	5.78462348604529	GO:0071402 cellular response to lipoprotein particle stimulus	http://amigo.geneontology.org/amigo/term/GO:0071402	Cd9 Apoe Lpl Smpd3
0.0356797342850725	11	229	2.50077609222045	GO:0009749 response to glucose	http://amigo.geneontology.org/amigo/term/GO:0009749	Pck2 Ace Gpld1 Cpb2 Pfkfb2 Thbs1 Gck Gys2 Trpm4 Lepr Ctsl
0.0356797342850725	11	229	2.50077609222045	GO:0070374 positive regulation of ERK1 and ERK2 cascade	http://amigo.geneontology.org/amigo/term/GO:0070374	Ccl9 Fga Gpnmb Apoe Angpt1 App Fgb Fgg Serpinf2 Garem1 Jun
0.0356797342850725	10	197	2.64272138956384	GO:0098739 import across plasma membrane	http://amigo.geneontology.org/amigo/term/GO:0098739	Wnk4 Slc9a7 Slc39a4 Slc2a1 Agt Trpm4 Thbs1 Arg2 Lcn2 Pawr
0.0357738303007446	12	262	2.38450128432401	GO:0048588 developmental cell growth	http://amigo.geneontology.org/amigo/term/GO:0048588	Fn1 Rasal1 Agt Ifrd1 App Apoe G6pdx Sorbs2 Slc25a4 Hamp Hamp2 Alcam
0.0357979810667026	6	82	3.80938619812738	GO:0043525 positive regulation of neuron apoptotic process	http://amigo.geneontology.org/amigo/term/GO:0043525	Bcl2l11 Pcsk9 Jun App Lcn2 Pawr
0.0363672920019323	17	438	2.020656149235	GO:0010563 negative regulation of phosphorus metabolic process	http://amigo.geneontology.org/amigo/term/GO:0010563	Spry4 Spry1 Tnfaip3 Dnajc3 Angpt1 Spred2 Gstp1 Apoe Bmp7 Lpin1 Ahsg Dnajc10 Agt Apoc1 Myadm Wnk4 Jun
0.0363672920019323	17	438	2.020656149235	GO:0045936 negative regulation of phosphate metabolic process	http://amigo.geneontology.org/amigo/term/GO:0045936	Spry4 Spry1 Tnfaip3 Dnajc3 Angpt1 Spred2 Gstp1 Apoe Bmp7 Lpin1 Ahsg Dnajc10 Agt Apoc1 Myadm Wnk4 Jun
0.0364064797865068	5	58	4.48806994606962	GO:1900024 regulation of substrate adhesion-dependent cell spreading	http://amigo.geneontology.org/amigo/term/GO:1900024	Carmil1 Spry4 Apoa1 Myadm Enpp2
0.036975900275727	2	6	17.3538704581359	GO:0010273 detoxification of copper ion	http://amigo.geneontology.org/amigo/term/GO:0010273	Mt2 Mt1
0.036975900275727	2	6	17.3538704581359	GO:0010872 regulation of cholesterol esterification	http://amigo.geneontology.org/amigo/term/GO:0010872	Apoa5 Apoa1
0.036975900275727	2	6	17.3538704581359	GO:0019401 alditol biosynthetic process	http://amigo.geneontology.org/amigo/term/GO:0019401	Pck2 Akr1b3
0.036975900275727	2	6	17.3538704581359	GO:0030451 regulation of complement activation alternative pathway	http://amigo.geneontology.org/amigo/term/GO:0030451	Cfi Cfhr4
0.036975900275727	2	6	17.3538704581359	GO:0032799 low-density lipoprotein receptor particle metabolic process	http://amigo.geneontology.org/amigo/term/GO:0032799	Pcsk9 Apoe
0.036975900275727	2	6	17.3538704581359	GO:0032802 low-density lipoprotein particle receptor catabolic process	http://amigo.geneontology.org/amigo/term/GO:0032802	Apoe Pcsk9
0.036975900275727	2	6	17.3538704581359	GO:0032803 regulation of low-density lipoprotein particle receptor catabolic process	http://amigo.geneontology.org/amigo/term/GO:0032803	Apoe Pcsk9
0.036975900275727	2	6	17.3538704581359	GO:0032911 negative regulation of transforming growth factor beta1 production	http://amigo.geneontology.org/amigo/term/GO:0032911	Gata6 Tsku
0.036975900275727	15	367	2.12785877552075	GO:0062012 regulation of small molecule metabolic process	http://amigo.geneontology.org/amigo/term/GO:0062012	Apoa5 Apoa1 Tff3 Apoe App Pfkfb2 H6pd Apoc1 Gck Abcd2 Igfbp4 Apob Lepr Nucb2 Mst1
0.036975900275727	2	6	17.3538704581359	GO:0070837 dehydroascorbic acid transport	http://amigo.geneontology.org/amigo/term/GO:0070837	Slc2a3 Slc2a1
0.036975900275727	2	6	17.3538704581359	GO:1904479 negative regulation of intestinal absorption	http://amigo.geneontology.org/amigo/term/GO:1904479	Hamp Hamp2
0.036975900275727	2	6	17.3538704581359	GO:1990169 stress response to copper ion	http://amigo.geneontology.org/amigo/term/GO:1990169	Mt2 Mt1
0.036975900275727	2	6	17.3538704581359	GO:1990637 response to prolactin	http://amigo.geneontology.org/amigo/term/GO:1990637	Akr1c18 Jun
0.0371303503436078	6	83	3.76348997887284	GO:1901616 organic hydroxy compound catabolic process	http://amigo.geneontology.org/amigo/term/GO:1901616	Apoe Miox Synj2 Cyp39a1 Hao1 Sult1e1
0.0376124595278609	4	37	5.62828231074677	GO:0044788 modulation by host of viral process	http://amigo.geneontology.org/amigo/term/GO:0044788	Apcs Crp Apoe Ppib
0.0376124595278609	7	110	3.31301163291685	GO:0046620 regulation of organ growth	http://amigo.geneontology.org/amigo/term/GO:0046620	Gata6 Rbp4 Bcl2l11 G6pdx Slc25a4 Hamp Hamp2
0.0376124595278609	4	37	5.62828231074677	GO:0046688 response to copper ion	http://amigo.geneontology.org/amigo/term/GO:0046688	Mt2 Mt1 App Cp
0.0376124595278609	7	110	3.31301163291685	GO:2000181 negative regulation of blood vessel morphogenesis	http://amigo.geneontology.org/amigo/term/GO:2000181	Apoh Hrg Agt Thbs1 Amot Pf4 Plg
0.0377857177326531	3	19	8.22025442753804	GO:0009159 deoxyribonucleoside monophosphate catabolic process	http://amigo.geneontology.org/amigo/term/GO:0009159	Nt5c Upb1 Tymp
0.0377857177326531	3	19	8.22025442753804	GO:0043691 reverse cholesterol transport	http://amigo.geneontology.org/amigo/term/GO:0043691	Apoa1 Apoe Apom
0.0377857177326531	3	19	8.22025442753804	GO:0044320 cellular response to leptin stimulus	http://amigo.geneontology.org/amigo/term/GO:0044320	Lepr Fgb Gck
0.0377857177326531	3	19	8.22025442753804	GO:1901679 nucleotide transmembrane transport	http://amigo.geneontology.org/amigo/term/GO:1901679	Slc25a4 Slc17a9 Abcc4
0.0378480139519348	5	59	4.41200096393285	GO:0042311 vasodilation	http://amigo.geneontology.org/amigo/term/GO:0042311	Kng1 Agt Kng2 Apoe G6pdx
0.0378480139519348	5	59	4.41200096393285	GO:0050832 defense response to fungus	http://amigo.geneontology.org/amigo/term/GO:0050832	Hamp Rarres2 Hrg Hamp2 App
0.0378480139519348	5	59	4.41200096393285	GO:0051893 regulation of focal adhesion assembly	http://amigo.geneontology.org/amigo/term/GO:0051893	Ldb1 Mmp14 Apod Hrg Enpp2
0.0378480139519348	5	59	4.41200096393285	GO:0090109 regulation of cell-substrate junction assembly	http://amigo.geneontology.org/amigo/term/GO:0090109	Ldb1 Mmp14 Apod Hrg Enpp2
0.0381134850945414	29	909	1.6609314959932	GO:0098609 cell-cell adhesion	http://amigo.geneontology.org/amigo/term/GO:0098609	Fn1 Fga Igdcc4 Fgb Fgg Gp1ba Myadm Cdh1 Bmp7 Anxa9 Alcam Robo1 Il1rn Gpnmb Cd9 Jak3 Apoa1 Lrg1 Igfbp2 Gldn Arg2 Serpine2 Dab1 Pawr Rap1gap Ank3 Cstdc4 Tnfaip3 Gstp1
0.0388029620498854	11	233	2.45784431381323	GO:0044703 multi-organism reproductive process	http://amigo.geneontology.org/amigo/term/GO:0044703	Mst1 H2-Q7 Ace Akr1c18 Slc2a1 Agt Ago2 Igfbp2 Ctsl Pzp Serpine2
0.0388089875025046	33	1075	1.59817039567949	GO:0002520 immune system development	http://amigo.geneontology.org/amigo/term/GO:0002520	Tmem176b Tox Pgm3 Gp1ba Angpt1 Hmces L3mbtl3 Tnfaip3 App Apcs Chd7 Irf2bp2 Jun Bcl2l11 Kcp Mmp14 Dnajb9 Ro60 Ace Ctsl Parp3 Ldb1 Slc40a1 G6pdx Smpd3 Plscr1 Rbp1 Gpc3 Lepr Ccdc134 Pglyrp2 Pf4 Plcb1
0.038814162999364	14	335	2.17570913206479	GO:1904951 positive regulation of establishment of protein localization	http://amigo.geneontology.org/amigo/term/GO:1904951	Cdh1 Myh10 Rbp4 Pfkfb2 Fgb Fgg Pck2 Gck Glrx App Fga Trpm4 Lepr Ank3
0.0388212952904702	7	111	3.28316468126895	GO:1901343 negative regulation of vasculature development	http://amigo.geneontology.org/amigo/term/GO:1901343	Apoh Hrg Agt Thbs1 Amot Pf4 Plg
0.0389669549661729	10	201	2.59012991912476	GO:0006469 negative regulation of protein kinase activity	http://amigo.geneontology.org/amigo/term/GO:0006469	Spry4 Spry1 Tnfaip3 Gstp1 Apoe Bmp7 Ahsg Agt Wnk4 Dnajc3
0.0393736305936676	13	301	2.2485081324495	GO:0030336 negative regulation of cell migration	http://amigo.geneontology.org/amigo/term/GO:0030336	Macir Plcb1 Apoh Cdh1 Apoe Apod Hrg Robo1 Hc Stk26 Thbs1 Il1rn Gstp1
0.0393736305936676	13	301	2.2485081324495	GO:0045765 regulation of angiogenesis	http://amigo.geneontology.org/amigo/term/GO:0045765	Mydgf Lrg1 Apoh Gata6 Enpp2 Hrg Agt Ago2 Thbs1 Amot Hc Pf4 Plg
0.0393758415099594	12	267	2.33984770222057	GO:0006520 cellular amino acid metabolic process	http://amigo.geneontology.org/amigo/term/GO:0006520	Arg2 Psat1 Asrgl1 Gls Psph Upb1 Tat Pfas Aldh18a1 Hao1 Ctps2 Phgdh
0.0396288013710818	11	234	2.44734070563454	GO:0009746 response to hexose	http://amigo.geneontology.org/amigo/term/GO:0009746	Pck2 Ace Gpld1 Cpb2 Pfkfb2 Thbs1 Gck Gys2 Trpm4 Lepr Ctsl
0.039887650394493	19	519	1.905916408697	GO:0050778 positive regulation of immune response	http://amigo.geneontology.org/amigo/term/GO:0050778	C4bp Apcs Masp2 Aim2 Crp C4b Hmces Gpld1 Hrg Hc AI182371 C1rl Cfi C1s2 Lbp Plscr1 Pawr Cfhr2 Cfhr4
0.0400312491257003	5	60	4.33846761453396	GO:1902305 regulation of sodium ion transmembrane transport	http://amigo.geneontology.org/amigo/term/GO:1902305	Wnk4 Glrx Pcsk9 Ank3 Plcb1
0.0412873028538786	13	303	2.23366649461155	GO:0044403 biological process involved in symbiotic interaction	http://amigo.geneontology.org/amigo/term/GO:0044403	Apcs Crp Bcl2l11 Apoe Hrg Fn1 F2 Plscr1 Ppib Jun Plg Pglyrp2 Ctsl
0.0413903108290262	28	875	1.66597156398104	GO:0051338 regulation of transferase activity	http://amigo.geneontology.org/amigo/term/GO:0051338	Spry4 Mst1r Spry1 Tnfaip3 Ldb1 Wnk4 Gstp1 Apoe Bmp7 Clu Angpt1 Ahsg Robo1 Parp3 Nab2 Pfkfb2 F2 Pak1 Agt Apoa1 Thbs1 Cks2 App Dab1 Ace Il1rn Dnajc3 Mst1
0.0417717634674181	32	1040	1.60189573459716	GO:0043069 negative regulation of programmed cell death	http://amigo.geneontology.org/amigo/term/GO:0043069	Apoe Retreg1 Fga Slc25a4 Mydgf Angpt1 Mt1 Apoh Gata6 Fhl2 Tnfaip3 Clu Dnajc3 Hspa5 Txndc12 Fgb Fgg Thbs1 Akr1b3 Bmp7 Arg2 Slc40a1 Mst1 Jun Nrbp2 Glrx Proc Fn1 Lcn2 Il1rn Pip Gstp1
0.0421423486136741	7	113	3.22505557186596	GO:0048145 regulation of fibroblast proliferation	http://amigo.geneontology.org/amigo/term/GO:0048145	Fosl2 Jun Fn1 Agt Pawr Gstp1 Fth1
0.042295482909159	8	142	2.93304852813564	GO:0015748 organophosphate ester transport	http://amigo.geneontology.org/amigo/term/GO:0015748	Slc25a4 Apoa5 Apoa1 Plscr1 Apoe Slc17a9 Abcc4 Apoc1
0.0425028125897287	3	20	7.80924170616114	GO:0010766 negative regulation of sodium ion transport	http://amigo.geneontology.org/amigo/term/GO:0010766	Wnk4 Pcsk9 Serpine2
0.0425028125897287	3	20	7.80924170616114	GO:0016137 glycoside metabolic process	http://amigo.geneontology.org/amigo/term/GO:0016137	Akr1c18 Fuca1 Akr1b3
0.0425028125897287	5	61	4.26734519462357	GO:1905517 macrophage migration	http://amigo.geneontology.org/amigo/term/GO:1905517	Cd9 Rarres2 Hc Mmp14 Mst1
0.0426776631178615	24	717	1.74264807947808	GO:0051129 negative regulation of cellular component organization	http://amigo.geneontology.org/amigo/term/GO:0051129	Lrpap1 Slc25a4 Vill Apom Mmp14 Apoe Bmp7 Carmil1 Clu Apod Hrg Dpysl5 Apoa1 Apoc1 Scamp5 Rap1gap Pcsk9 Myadm Ifrd1 Dab1 Ace Tsku App Hspa5
0.0428457862052588	34	1126	1.57202023688264	GO:0034645 cellular macromolecule biosynthetic process	http://amigo.geneontology.org/amigo/term/GO:0034645	Gys2 Rbm3 Poglut1 Eogt Alg12 Rpl22l1 Uggt2 Pofut1 Eif4ebp3 Dnajc3 App Pawr Ago2 Plcb1 Serpina1b Tia1 Apoe Pofut2 Poglut2 Poglut3 B3galt1 Thbs1 Gck B3galnt1 Cirbp B3glct Tceal5 Pgm3 Gcnt4 Tusc3 Apob Apoa1 Ldb1 Mvk
0.0429991623468229	13	305	2.21901950120426	GO:1901342 regulation of vasculature development	http://amigo.geneontology.org/amigo/term/GO:1901342	Mydgf Lrg1 Apoh Gata6 Enpp2 Hrg Agt Ago2 Thbs1 Amot Hc Pf4 Plg
0.0434587978949524	30	961	1.62523240502833	GO:0034097 response to cytokine	http://amigo.geneontology.org/amigo/term/GO:0034097	Ccl9 Il1rn Pf4 Aim2 Lepr Angpt1 Hspa5 H2-Q7 Serpina1b Serpina1e Ro60 Apob Itih4 Robo1 App Hnmt Jak3 Apoa1 Fgb Fgg Thbs1 Pck2 Plcb1 Jun Pfkp Spry4 Plscr1 Smpd3 Grem2 Fn1
0.0434704382101476	4	39	5.33965244865719	GO:0010613 positive regulation of cardiac muscle hypertrophy	http://amigo.geneontology.org/amigo/term/GO:0010613	Agt Slc25a4 Hamp Hamp2
0.0434704382101476	4	39	5.33965244865719	GO:0010765 positive regulation of sodium ion transport	http://amigo.geneontology.org/amigo/term/GO:0010765	Wnk4 Glrx Ank3 Plcb1
0.0434704382101476	10	205	2.53959079875159	GO:0072330 monocarboxylic acid biosynthetic process	http://amigo.geneontology.org/amigo/term/GO:0072330	Lpl Cyp39a1 Apoa5 Apoa1 Ldhb Hpgds Apoc1 Rbp1 Abcd2 Gstp1
0.0435175705835659	7	114	3.19676561070924	GO:0010769 regulation of cell morphogenesis involved in differentiation	http://amigo.geneontology.org/amigo/term/GO:0010769	Carmil1 Spry4 Apoa1 Tbc1d24 Fbxo31 Myadm Enpp2
0.0437338254602021	14	341	2.13742685994635	GO:0062197 cellular response to chemical stress	http://amigo.geneontology.org/amigo/term/GO:0062197	Smpd3 Tbc1d24 Akr1b3 Slc2a1 Stk26 Jun Tnfaip3 Pawr Glrx App Lcn2 Ambp G6pdx Serpinb6a
0.0442575487992387	9	174	2.69284196764177	GO:0050680 negative regulation of epithelial cell proliferation	http://amigo.geneontology.org/amigo/term/GO:0050680	Apoh Apoe Cpb2 Robo1 Thbs1 Rap1gap Ctsl Ift122 Gpc3
0.0449988516892902	11	239	2.39614110928236	GO:0031669 cellular response to nutrient levels	http://amigo.geneontology.org/amigo/term/GO:0031669	Lpl Slc2a1 Pcsk9 Slc39a4 Hspa5 Stk26 Elapor1 Jun Foxa3 Gck Ctsl
0.0466929174495124	2	7	14.8747461069736	GO:0002034 maintenance of blood vessel diameter homeostasis by renin-angiotensin	http://amigo.geneontology.org/amigo/term/GO:0002034	G6pdx Serpinf2
0.0466929174495124	2	7	14.8747461069736	GO:0003072 renal control of peripheral vascular resistance involved in regulation of systemic arterial blood pressure	http://amigo.geneontology.org/amigo/term/GO:0003072	G6pdx Serpinf2
0.0466929174495124	2	7	14.8747461069736	GO:0006003 fructose 2,6-bisphosphate metabolic process	http://amigo.geneontology.org/amigo/term/GO:0006003	Pfkfb2 Gck
0.0466929174495124	2	7	14.8747461069736	GO:0006048 UDP-N-acetylglucosamine biosynthetic process	http://amigo.geneontology.org/amigo/term/GO:0006048	Uap1l1 Pgm3
0.0466929174495124	7	116	3.14164896224873	GO:0006090 pyruvate metabolic process	http://amigo.geneontology.org/amigo/term/GO:0006090	Aldoc Pfkp Pck2 Gck Ldhb App Pfkfb2
0.0466929174495124	4	40	5.20616113744076	GO:0009069 serine family amino acid metabolic process	http://amigo.geneontology.org/amigo/term/GO:0009069	Psat1 Psph Hao1 Phgdh
0.0466929174495124	3	21	7.4373730534868	GO:0009219 pyrimidine deoxyribonucleotide metabolic process	http://amigo.geneontology.org/amigo/term/GO:0009219	Nt5c Upb1 Tymp
0.0466929174495124	4	40	5.20616113744076	GO:0009311 oligosaccharide metabolic process	http://amigo.geneontology.org/amigo/term/GO:0009311	Treh B3galt1 B3galnt1 Ctbs
0.0466929174495124	2	7	14.8747461069736	GO:0010886 positive regulation of cholesterol storage	http://amigo.geneontology.org/amigo/term/GO:0010886	Lpl Apob
0.0466929174495124	4	40	5.20616113744076	GO:0014742 positive regulation of muscle hypertrophy	http://amigo.geneontology.org/amigo/term/GO:0014742	Agt Slc25a4 Hamp Hamp2
0.0466929174495124	52	1916	1.41294561141398	GO:0016310 phosphorylation	http://amigo.geneontology.org/amigo/term/GO:0016310	Bmp7 Aldoc Pfkp Spry4 Mst1r Wnk4 Spry1 Gck Nrbp2 Rarres2 Mydgf Tnfaip3 Dnajc3 Angpt1 Ldb1 Gpnmb Apoa1 Spred2 Gstp1 Apoe Clu Enpp2 Ahsg Hrg Robo1 App Aldh18a1 Gfra1 Nab2 Fn1 Pfkfb2 Dnajc10 F2 Map3k6 Pak1 Stk26 Jak3 Agt Ip6k2 Gnptg Thbs1 Mvk Lepr Cks2 Myadm Dab1 Ace Ccdc88c Smpd3 Jun Il1rn Mst1
0.0466929174495124	2	7	14.8747461069736	GO:0030913 paranodal junction assembly	http://amigo.geneontology.org/amigo/term/GO:0030913	Cd9 Epb41l3
0.0466929174495124	17	454	1.94944359772011	GO:0032103 positive regulation of response to external stimulus	http://amigo.geneontology.org/amigo/term/GO:0032103	Rarres2 Ly96 F7 Aim2 Apoh Ace Cpb2 App Pla2g7 Serpinf2 Thbs1 Plg Lpl Lbp Plscr1 Fn1 Masp2
0.0466929174495124	2	7	14.8747461069736	GO:0032489 regulation of Cdc42 protein signal transduction	http://amigo.geneontology.org/amigo/term/GO:0032489	Apoe Apoa1
0.0466929174495124	3	21	7.4373730534868	GO:0043116 negative regulation of vascular permeability	http://amigo.geneontology.org/amigo/term/GO:0043116	Angpt1 Apoe Amot
0.0466929174495124	9	176	2.66224149073675	GO:0043271 negative regulation of ion transport	http://amigo.geneontology.org/amigo/term/GO:0043271	Wnk4 Hamp Hamp2 Ank3 Ace Pcsk9 Serpine2 Il1rn Pawr
0.0466929174495124	12	275	2.27177940542869	GO:0043523 regulation of neuron apoptotic process	http://amigo.geneontology.org/amigo/term/GO:0043523	Apoe Retreg1 Angpt1 Bcl2l11 Mt1 Pcsk9 Jun Nrbp2 App Lcn2 G6pdx Pawr
0.0466929174495124	2	7	14.8747461069736	GO:0045162 clustering of voltage-gated sodium channels	http://amigo.geneontology.org/amigo/term/GO:0045162	Gldn Ank3
0.0466929174495124	2	7	14.8747461069736	GO:0046050 UMP catabolic process	http://amigo.geneontology.org/amigo/term/GO:0046050	Nt5c Upb1
0.0466929174495124	2	7	14.8747461069736	GO:0046079 dUMP catabolic process	http://amigo.geneontology.org/amigo/term/GO:0046079	Nt5c Upb1
0.0466929174495124	5	63	4.13187391860378	GO:0060193 positive regulation of lipase activity	http://amigo.geneontology.org/amigo/term/GO:0060193	Apoa5 Apoa1 Abhd5 Apoh Agt
0.0466929174495124	3	21	7.4373730534868	GO:0060457 negative regulation of digestive system process	http://amigo.geneontology.org/amigo/term/GO:0060457	Hamp Wnk4 Hamp2
0.0466929174495124	2	7	14.8747461069736	GO:0090261 positive regulation of inclusion body assembly	http://amigo.geneontology.org/amigo/term/GO:0090261	Clu Apoe
0.0466929174495124	3	21	7.4373730534868	GO:1902644 tertiary alcohol metabolic process	http://amigo.geneontology.org/amigo/term/GO:1902644	Akr1c18 Akr1b3 H6pd
0.0466929174495124	2	7	14.8747461069736	GO:1903726 negative regulation of phospholipid metabolic process	http://amigo.geneontology.org/amigo/term/GO:1903726	Lpin1 Apoc1
0.0466929174495124	2	7	14.8747461069736	GO:1903790 guanine nucleotide transmembrane transport	http://amigo.geneontology.org/amigo/term/GO:1903790	Slc17a9 Abcc4
0.0466929174495124	15	381	2.0496697391499	GO:1904062 regulation of cation transmembrane transport	http://amigo.geneontology.org/amigo/term/GO:1904062	Wnk4 Hamp Hamp2 Ank3 Glrx F2 Agt Pcsk9 Chd7 Arg2 App Lcn2 G6pdx Slc25a4 Plcb1
0.0466929174495124	2	7	14.8747461069736	GO:1904393 regulation of skeletal muscle acetylcholine-gated channel clustering	http://amigo.geneontology.org/amigo/term/GO:1904393	Sorbs2 Mesd
0.0474754814813551	6	89	3.50977155333085	GO:0002028 regulation of sodium ion transport	http://amigo.geneontology.org/amigo/term/GO:0002028	Wnk4 Glrx Pcsk9 Serpine2 Ank3 Plcb1
0.0475946270221777	12	276	2.26354832062642	GO:0008406 gonad development	http://amigo.geneontology.org/amigo/term/GO:0008406	Mmp14 Gata6 Ace Gfra1 Hspa5 Bcl2l11 Rbp4 Afp Angpt1 Ahsg Ctsl Serpinb6a
0.0479309027603159	13	311	2.17620883558617	GO:0051402 neuron apoptotic process	http://amigo.geneontology.org/amigo/term/GO:0051402	Apoe Retreg1 Angpt1 Bcl2l11 Mt1 App Hspa5 Pcsk9 Jun Nrbp2 Lcn2 G6pdx Pawr
0.0487591553485372	11	243	2.35669845727771	GO:0098657 import into cell	http://amigo.geneontology.org/amigo/term/GO:0098657	Wnk4 Slc9a7 Slc39a4 Slc2a1 Agt Trpm4 Thbs1 Arg2 Lcn2 Smpd3 Pawr
0.0488419732464991	10	210	2.47912435116227	GO:0050866 negative regulation of cell activation	http://amigo.geneontology.org/amigo/term/GO:0050866	Tnfaip3 Apoe Gpnmb Cd9 Fgg Arg2 Parp3 Serpine2 Pawr Pglyrp2
0.0492029288000261	5	64	4.06731338862559	GO:0150116 regulation of cell-substrate junction organization	http://amigo.geneontology.org/amigo/term/GO:0150116	Ldb1 Mmp14 Apod Hrg Enpp2
0.0494605524793593	15	384	2.0336566943128	GO:0042326 negative regulation of phosphorylation	http://amigo.geneontology.org/amigo/term/GO:0042326	Spry4 Spry1 Tnfaip3 Dnajc3 Angpt1 Spred2 Gstp1 Apoe Bmp7 Ahsg Dnajc10 Agt Myadm Wnk4 Jun
0.0494713025752979	4	41	5.07918159750318	GO:1903573 negative regulation of response to endoplasmic reticulum stress	http://amigo.geneontology.org/amigo/term/GO:1903573	Clu Txndc12 Dnajb9 Hspa5
0.0495448001848971	6	90	3.47077409162717	GO:0007044 cell-substrate junction assembly	http://amigo.geneontology.org/amigo/term/GO:0007044	Fn1 Ldb1 Mmp14 Apod Hrg Enpp2
0.0495448001848971	29	933	1.61820657005125	GO:0009894 regulation of catabolic process	http://amigo.geneontology.org/amigo/term/GO:0009894	Rarres2 Clu Apoa5 Apoa1 Abhd5 Apoc1 Tnfaip3 Slc25a4 Ago2 Hamp Gpc3 Cdh1 Apoe Gpld1 App Sh3bp4 Elapor1 Pcsk9 Abcd2 Lepr Nrbp2 Serpine2 Trdmt1 Apoh C4bp Bcl2l11 Gck Cirbp Hamp2
0.0495840100951592	16	421	1.97858855579696	GO:0031346 positive regulation of cell projection organization	http://amigo.geneontology.org/amigo/term/GO:0031346	Plek2 Fn1 Apoe Bmp7 Carmil1 Enpp2 Robo1 Hspa5 Agt Tbc1d24 Fbxo31 Tox Serpine2 Lcn2 P3h1 Crp
0.0501485080672195	31	1017	1.58693210679118	GO:0043066 negative regulation of apoptotic process	http://amigo.geneontology.org/amigo/term/GO:0043066	Apoe Retreg1 Fga Slc25a4 Mydgf Angpt1 Mt1 Apoh Gata6 Fhl2 Tnfaip3 Clu Dnajc3 Hspa5 Txndc12 Fgb Fgg Thbs1 Akr1b3 Bmp7 Arg2 Slc40a1 Mst1 Jun Nrbp2 Proc Fn1 Lcn2 Il1rn Pip Gstp1
0.0502333393207175	15	385	2.02837446913276	GO:0009306 protein secretion	http://amigo.geneontology.org/amigo/term/GO:0009306	Gck Apoe Myh10 Rbp4 Pfkfb2 P3h1 Fgb Fgg Pck2 Ica1 Il1rn Glrx Fga Trpm4 Lepr
0.0513166659651068	15	386	2.02311961299511	GO:0035592 establishment of protein localization to extracellular region	http://amigo.geneontology.org/amigo/term/GO:0035592	Gck Apoe Myh10 Rbp4 Pfkfb2 P3h1 Fgb Fgg Pck2 Ica1 Il1rn Glrx Fga Trpm4 Lepr
0.0516196191449574	7	119	3.06244772790633	GO:0032612 interleukin-1 production	http://amigo.geneontology.org/amigo/term/GO:0032612	Aim2 Gstp1 Tnfaip3 App Apoa1 Lpl Arg2
0.0516196191449574	7	119	3.06244772790633	GO:0032652 regulation of interleukin-1 production	http://amigo.geneontology.org/amigo/term/GO:0032652	Aim2 Gstp1 Tnfaip3 App Apoa1 Lpl Arg2
0.0517697763892963	3	22	7.09931064196467	GO:0000272 polysaccharide catabolic process	http://amigo.geneontology.org/amigo/term/GO:0000272	Pygb Chil3 Chia1
0.0517697763892963	3	22	7.09931064196467	GO:0003084 positive regulation of systemic arterial blood pressure	http://amigo.geneontology.org/amigo/term/GO:0003084	Ace G6pdx Rarres2
0.0517697763892963	45	1621	1.44526373340428	GO:0030030 cell projection organization	http://amigo.geneontology.org/amigo/term/GO:0030030	App Ift122 Fam110c Fry Bmp7 Plek2 Fn1 Cdh1 Apoe Ro60 Carmil1 Enpp2 Hrg Robo1 Gfra1 Hspa5 Dpysl5 Rasal1 Stk26 Agt Abcc4 Tbc1d24 Rap1gap Macir Fbxo31 Ifrd1 Dab1 Pls1 Bex1 Myh10 Alcam Epb41l3 Tox Gldn Tsku Jun Phgdh Abcd2 Ank3 Clu Serpine2 Lcn2 P3h1 Crp Apod
0.0517697763892963	3	22	7.09931064196467	GO:0040019 positive regulation of embryonic development	http://amigo.geneontology.org/amigo/term/GO:0040019	Amot Plcb1 Hspa5
0.0517697763892963	8	149	2.79525430198162	GO:0042542 response to hydrogen peroxide	http://amigo.geneontology.org/amigo/term/GO:0042542	Smpd3 Stk26 Jun Tnfaip3 Pawr Akr1b3 Glrx Lcn2
0.0517697763892963	3	22	7.09931064196467	GO:0051043 regulation of membrane protein ectodomain proteolysis	http://amigo.geneontology.org/amigo/term/GO:0051043	Apoe Gpld1 App
0.0517697763892963	3	22	7.09931064196467	GO:0071280 cellular response to copper ion	http://amigo.geneontology.org/amigo/term/GO:0071280	Mt2 Mt1 App
0.0521765046130268	32	1063	1.5672357139991	GO:0009887 animal organ morphogenesis	http://amigo.geneontology.org/amigo/term/GO:0009887	Chd7 Grem2 Bmp7 Tnfaip3 Gata6 Cpb2 Alpl Fgl1 Agt Treh Wnk4 Spry1 Fhl2 Mmp14 Nab2 Bcl2l11 Hs3st3a1 Gpc3 Gcnt4 Rbp4 Pde6c Slc40a1 Ift122 Smpd3 Mst1 Mthfd1l Pls1 Tsku Jun Setdb2 Angpt1 Tymp
0.0521765046130268	14	351	2.07653150781113	GO:0071496 cellular response to external stimulus	http://amigo.geneontology.org/amigo/term/GO:0071496	Lpl Slc2a1 Pcsk9 Slc39a4 Hspa5 Stk26 Agt Elapor1 Jun Foxa3 Gck Ctsl Gstp1 Hamp
0.0526628533074109	4	42	4.95824870232453	GO:0034110 regulation of homotypic cell-cell adhesion	http://amigo.geneontology.org/amigo/term/GO:0034110	Cd9 Fgg Serpine2 Ank3
0.0526628533074109	12	281	2.22327166011705	GO:0034599 cellular response to oxidative stress	http://amigo.geneontology.org/amigo/term/GO:0034599	Smpd3 Tbc1d24 Stk26 Jun Tnfaip3 Pawr Akr1b3 Glrx App Lcn2 Ambp G6pdx
0.0526628533074109	12	281	2.22327166011705	GO:0045137 development of primary sexual characteristics	http://amigo.geneontology.org/amigo/term/GO:0045137	Mmp14 Gata6 Ace Gfra1 Hspa5 Bcl2l11 Rbp4 Afp Angpt1 Ahsg Ctsl Serpinb6a
0.0526628533074109	32	1064	1.56576274810248	GO:0046903 secretion	http://amigo.geneontology.org/amigo/term/GO:0046903	Fga Gck Apoe Aprt Pla2g12b Pofut2 Ace Myh10 Rab15 Cpb2 Slc17a9 Rbp4 Pfkfb2 Pla2g12a P3h1 Agt Abcc4 Fgb Fgg Pck2 Scamp5 Chd7 Ica1 Serpine2 Il1rn Smpd3 Wnk4 Glrx Nucb2 Trpm4 Anpep Lepr
0.0526628533074109	4	42	4.95824870232453	GO:1900026 positive regulation of substrate adhesion-dependent cell spreading	http://amigo.geneontology.org/amigo/term/GO:1900026	Carmil1 Apoa1 Myadm Enpp2
0.0526628533074109	13	316	2.14177515147879	GO:2000146 negative regulation of cell motility	http://amigo.geneontology.org/amigo/term/GO:2000146	Macir Plcb1 Apoh Cdh1 Apoe Apod Hrg Robo1 Hc Stk26 Thbs1 Il1rn Gstp1
0.0530298901679573	25	776	1.67724263448478	GO:0045596 negative regulation of cell differentiation	http://amigo.geneontology.org/amigo/term/GO:0045596	Tmem176b Bmp7 App Spry1 Spred2 Spry4 Apcs F2 Dpysl5 Crp Rap1gap Ifrd1 Foxp4 Dab1 Dnajb11 Ccl9 Ldb1 Tsku Pglyrp2 Nucb2 G6pdx Trpm4 Bex1 Pf4 Pawr
0.054130343318566	14	353	2.06476645677537	GO:0051235 maintenance of location	http://amigo.geneontology.org/amigo/term/GO:0051235	Fth1 Abhd5 Gp1ba Lpl Apob Hspa5 F2 Crp Ank3 Apoe Srgn Apoa1 Chd7 Lcn2
0.0543134182127585	20	579	1.79832854488454	GO:0070201 regulation of establishment of protein localization	http://amigo.geneontology.org/amigo/term/GO:0070201	Gck Spidr Angpt1 Cdh1 Apoe Myh10 Apod Rbp4 Pfkfb2 P3h1 Fgb Fgg Pck2 Ica1 Glrx App Fga Trpm4 Lepr Ank3
0.0543412103885172	11	248	2.30918437547776	GO:0044706 multi-multicellular organism process	http://amigo.geneontology.org/amigo/term/GO:0044706	Mst1 H2-Q7 Ace Akr1c18 Slc2a1 Agt Ago2 Igfbp2 Ctsl Pzp Serpine2
0.0565110703937995	14	355	2.05313396969495	GO:0050890 cognition	http://amigo.geneontology.org/amigo/term/GO:0050890	Plcb1 App Apoe Bche Agt Chd7 Jun Tusc3 Ntan1 Itpr3 Tafa2 Lcn2 Il1rn Trpm4
0.0565589499117207	4	43	4.84294059296815	GO:0038179 neurotrophin signaling pathway	http://amigo.geneontology.org/amigo/term/GO:0038179	Spry1 Gfra1 Agt Bex1
0.0566879405811774	2	8	13.0154028436019	GO:0001408 guanine nucleotide transport	http://amigo.geneontology.org/amigo/term/GO:0001408	Slc17a9 Abcc4
0.0566879405811774	6	94	3.32308157708985	GO:0006094 gluconeogenesis	http://amigo.geneontology.org/amigo/term/GO:0006094	Pck2 Aldoc Rbp4 Gck Lepr Mst1
0.0566879405811774	2	8	13.0154028436019	GO:0006249 dCMP catabolic process	http://amigo.geneontology.org/amigo/term/GO:0006249	Nt5c Upb1
0.0566879405811774	16	430	1.93717623718726	GO:0007264 small GTPase mediated signal transduction	http://amigo.geneontology.org/amigo/term/GO:0007264	Spry4 Rasgrp2 Spry1 Tax1bp3 Apoe Rab15 Ccdc88c Robo1 Psd4 Rasal1 Apoa1 Rap1gap Jun Dab1 Amot Nucb2
0.0566879405811774	10	217	2.39915259789897	GO:0007565 female pregnancy	http://amigo.geneontology.org/amigo/term/GO:0007565	Mst1 H2-Q7 Ace Akr1c18 Slc2a1 Agt Ago2 Igfbp2 Ctsl Pzp
0.0566879405811774	2	8	13.0154028436019	GO:0009175 pyrimidine ribonucleoside monophosphate catabolic process	http://amigo.geneontology.org/amigo/term/GO:0009175	Nt5c Upb1
0.0566879405811774	2	8	13.0154028436019	GO:0015866 ADP transport	http://amigo.geneontology.org/amigo/term/GO:0015866	Slc25a4 Slc17a9
0.0566879405811774	3	23	6.79064496187925	GO:0016486 peptide hormone processing	http://amigo.geneontology.org/amigo/term/GO:0016486	Ace Atp6ap2 Ctsl
0.0566879405811774	3	23	6.79064496187925	GO:0032026 response to magnesium ion	http://amigo.geneontology.org/amigo/term/GO:0032026	Smpd3 Thbs1 Ank3
0.0566879405811774	2	8	13.0154028436019	GO:0032372 negative regulation of sterol transport	http://amigo.geneontology.org/amigo/term/GO:0032372	Apoc1 Pcsk9
0.0566879405811774	2	8	13.0154028436019	GO:0032375 negative regulation of cholesterol transport	http://amigo.geneontology.org/amigo/term/GO:0032375	Apoc1 Pcsk9
0.0566879405811774	2	8	13.0154028436019	GO:0034382 chylomicron remnant clearance	http://amigo.geneontology.org/amigo/term/GO:0034382	Apoe Apoc1
0.0566879405811774	3	23	6.79064496187925	GO:0034383 low-density lipoprotein particle clearance	http://amigo.geneontology.org/amigo/term/GO:0034383	Apob Pcsk9 Crp
0.0566879405811774	2	8	13.0154028436019	GO:0034757 negative regulation of iron ion transport	http://amigo.geneontology.org/amigo/term/GO:0034757	Hamp Hamp2
0.0566879405811774	2	8	13.0154028436019	GO:0035931 mineralocorticoid secretion	http://amigo.geneontology.org/amigo/term/GO:0035931	Agt Wnk4
0.0566879405811774	2	8	13.0154028436019	GO:0035932 aldosterone secretion	http://amigo.geneontology.org/amigo/term/GO:0035932	Agt Wnk4
0.0566879405811774	3	23	6.79064496187925	GO:0043567 regulation of insulin-like growth factor receptor signaling pathway	http://amigo.geneontology.org/amigo/term/GO:0043567	Igfbp4 Igfbp1 Igfbp2
0.0566879405811774	3	23	6.79064496187925	GO:0046040 IMP metabolic process	http://amigo.geneontology.org/amigo/term/GO:0046040	Nt5c Pfas Aprt
0.0566879405811774	2	8	13.0154028436019	GO:0046063 dCMP metabolic process	http://amigo.geneontology.org/amigo/term/GO:0046063	Nt5c Upb1
0.0566879405811774	13	320	2.11500296208531	GO:0051271 negative regulation of cellular component movement	http://amigo.geneontology.org/amigo/term/GO:0051271	Macir Plcb1 Apoh Cdh1 Apoe Apod Hrg Robo1 Hc Stk26 Thbs1 Il1rn Gstp1
0.0566879405811774	2	8	13.0154028436019	GO:0060353 regulation of cell adhesion molecule production	http://amigo.geneontology.org/amigo/term/GO:0060353	Apoa1 Glrx
0.0566879405811774	5	67	3.88519487868713	GO:0060976 coronary vasculature development	http://amigo.geneontology.org/amigo/term/GO:0060976	Gata6 Ace Myh10 Gpc3 Angpt1
0.0566879405811774	2	8	13.0154028436019	GO:0071286 cellular response to magnesium ion	http://amigo.geneontology.org/amigo/term/GO:0071286	Smpd3 Ank3
0.0566879405811774	2	8	13.0154028436019	GO:0071638 negative regulation of monocyte chemotactic protein-1 production	http://amigo.geneontology.org/amigo/term/GO:0071638	Gstp1 Apod
0.0566879405811774	15	393	1.98708440360334	GO:0071692 protein localization to extracellular region	http://amigo.geneontology.org/amigo/term/GO:0071692	Gck Apoe Myh10 Rbp4 Pfkfb2 P3h1 Fgb Fgg Pck2 Ica1 Il1rn Glrx Fga Trpm4 Lepr
0.0566879405811774	2	8	13.0154028436019	GO:0071830 triglyceride-rich lipoprotein particle clearance	http://amigo.geneontology.org/amigo/term/GO:0071830	Apoe Apoc1
0.0566879405811774	2	8	13.0154028436019	GO:0072203 cell proliferation involved in metanephros development	http://amigo.geneontology.org/amigo/term/GO:0072203	Bmp7 Gpc3
0.0566879405811774	3	23	6.79064496187925	GO:0072530 purine-containing compound transmembrane transport	http://amigo.geneontology.org/amigo/term/GO:0072530	Slc25a4 Slc17a9 Abcc4
0.0566879405811774	2	8	13.0154028436019	GO:0110011 regulation of basement membrane organization	http://amigo.geneontology.org/amigo/term/GO:0110011	Nid1 Phldb1
0.0566879405811774	2	8	13.0154028436019	GO:1900003 regulation of serine-type endopeptidase activity	http://amigo.geneontology.org/amigo/term/GO:1900003	Serpina1b Serpina1e
0.0566879405811774	2	8	13.0154028436019	GO:1900004 negative regulation of serine-type endopeptidase activity	http://amigo.geneontology.org/amigo/term/GO:1900004	Serpina1b Serpina1e
0.0566879405811774	3	23	6.79064496187925	GO:1900120 regulation of receptor binding	http://amigo.geneontology.org/amigo/term/GO:1900120	Pcsk9 Grem2 App
0.0566879405811774	2	8	13.0154028436019	GO:1902571 regulation of serine-type peptidase activity	http://amigo.geneontology.org/amigo/term/GO:1902571	Serpina1b Serpina1e
0.0566879405811774	2	8	13.0154028436019	GO:1902572 negative regulation of serine-type peptidase activity	http://amigo.geneontology.org/amigo/term/GO:1902572	Serpina1b Serpina1e
0.0569119031473569	8	153	2.72217575813896	GO:0008037 cell recognition	http://amigo.geneontology.org/amigo/term/GO:0008037	Fetub Lbp Cd9 Mfge8 Robo1 App C4bp Masp2
0.0584875235817834	5	68	3.82805965988291	GO:0006487 protein N-linked glycosylation	http://amigo.geneontology.org/amigo/term/GO:0006487	Alg12 Uggt2 Serpina1b Pgm3 Tusc3
0.0584875235817834	5	68	3.82805965988291	GO:0032720 negative regulation of tumor necrosis factor production	http://amigo.geneontology.org/amigo/term/GO:0032720	Gstp1 Lbp Arg2 Tnfaip3 Gpnmb
0.0586620494605192	4	44	4.73287376130978	GO:0006220 pyrimidine nucleotide metabolic process	http://amigo.geneontology.org/amigo/term/GO:0006220	Nt5c Ctps2 Upb1 Tymp
0.0586620494605192	4	44	4.73287376130978	GO:0055023 positive regulation of cardiac muscle tissue growth	http://amigo.geneontology.org/amigo/term/GO:0055023	Gata6 Slc25a4 Hamp Hamp2
0.0596328513254932	11	253	2.26354832062642	GO:0006898 receptor-mediated endocytosis	http://amigo.geneontology.org/amigo/term/GO:0006898	Lrpap1 Cd9 Apoe Clu Angpt1 Apoc1 Pcsk9 Ctsl App Hamp Hamp2
0.0602086443722469	22	667	1.71717458806142	GO:0010942 positive regulation of cell death	http://amigo.geneontology.org/amigo/term/GO:0010942	Bcl2l11 Hp Pawr Col18a1 Serinc3 Clu Plscr1 Gata6 Hebp2 Ace Gpld1 Hrg Agt Ip6k2 Thbs1 Pcsk9 Jun Bmp7 Apoe App Lcn2 Tia1
0.0602086443722469	16	434	1.91932207831917	GO:0050767 regulation of neurogenesis	http://amigo.geneontology.org/amigo/term/GO:0050767	Bmp7 Fn1 Ace Robo1 Serpine2 F2 Dpysl5 Tbc1d24 Fbxo31 Ifrd1 Dab1 Dnajb11 Chd7 Apoe Enpp2 Bex1
0.0602086443722469	22	667	1.71717458806142	GO:1903530 regulation of secretion by cell	http://amigo.geneontology.org/amigo/term/GO:1903530	Fga Gck Apoe Myh10 Rab15 Cpb2 Rbp4 Pfkfb2 P3h1 Agt Fgb Fgg Pck2 Scamp5 Chd7 Ica1 Glrx Il1rn Nucb2 Smpd3 Trpm4 Lepr
0.0609560916215374	9	187	2.50563905010518	GO:0001935 endothelial cell proliferation	http://amigo.geneontology.org/amigo/term/GO:0001935	Mydgf Col18a1 Apoh Mmp14 Apoe Lrg1 Thbs1 Apoa1 Jun
0.0612200757104384	3	24	6.50770142180095	GO:0009065 glutamine family amino acid catabolic process	http://amigo.geneontology.org/amigo/term/GO:0009065	Arg2 Asrgl1 Gls
0.0612200757104384	3	24	6.50770142180095	GO:0009125 nucleoside monophosphate catabolic process	http://amigo.geneontology.org/amigo/term/GO:0009125	Nt5c Upb1 Tymp
0.0612200757104384	3	24	6.50770142180095	GO:0009129 pyrimidine nucleoside monophosphate metabolic process	http://amigo.geneontology.org/amigo/term/GO:0009129	Nt5c Upb1 Tymp
0.0612200757104384	5	69	3.77258053437736	GO:0010633 negative regulation of epithelial cell migration	http://amigo.geneontology.org/amigo/term/GO:0010633	Apoh Apoe Hrg Thbs1 Macir
0.0612200757104384	3	24	6.50770142180095	GO:0010640 regulation of platelet-derived growth factor receptor signaling pathway	http://amigo.geneontology.org/amigo/term/GO:0010640	Apod F7 Glrx
0.0612200757104384	3	24	6.50770142180095	GO:0044321 response to leptin	http://amigo.geneontology.org/amigo/term/GO:0044321	Lepr Fgb Gck
0.0612200757104384	19	550	1.79849202929772	GO:0051223 regulation of protein transport	http://amigo.geneontology.org/amigo/term/GO:0051223	Gck Angpt1 Cdh1 Apoe Myh10 Apod Rbp4 Pfkfb2 P3h1 Fgb Fgg Pck2 Ica1 Glrx App Fga Trpm4 Lepr Ank3
0.0612200757104384	7	125	2.91545023696682	GO:0051897 positive regulation of protein kinase B signaling	http://amigo.geneontology.org/amigo/term/GO:0051897	Mst1r Mydgf Angpt1 F7 F10 Thbs1 Fam110c
0.0612200757104384	3	24	6.50770142180095	GO:0070168 negative regulation of biomineral tissue development	http://amigo.geneontology.org/amigo/term/GO:0070168	Srgn Ahsg Trpm4
0.0612200757104384	6	96	3.25385071090047	GO:0150115 cell-substrate junction organization	http://amigo.geneontology.org/amigo/term/GO:0150115	Fn1 Ldb1 Mmp14 Apod Hrg Enpp2
0.0612200757104384	3	24	6.50770142180095	GO:1990000 amyloid fibril formation	http://amigo.geneontology.org/amigo/term/GO:1990000	Apoe Clu App
0.061998237282671	4	45	4.62769878883623	GO:0009394 2-deoxyribonucleotide metabolic process	http://amigo.geneontology.org/amigo/term/GO:0009394	Nt5c Upb1 Nudt18 Tymp
0.061998237282671	4	45	4.62769878883623	GO:0042304 regulation of fatty acid biosynthetic process	http://amigo.geneontology.org/amigo/term/GO:0042304	Apoa5 Apoa1 Apoc1 Abcd2
0.061998237282671	4	45	4.62769878883623	GO:0042554 superoxide anion generation	http://amigo.geneontology.org/amigo/term/GO:0042554	Agt Crp Gstp1 App
0.061998237282671	14	362	2.01343248409311	GO:0060562 epithelial tube morphogenesis	http://amigo.geneontology.org/amigo/term/GO:0060562	Bmp7 Pak1 Agt Wnk4 Spry1 Hs3st3a1 Gpc3 Mmp14 Ift122 Mst1 Mthfd1l Lcn2 Setdb2 Angpt1
0.061998237282671	23	710	1.68650290367799	GO:0120035 regulation of plasma membrane bounded cell projection organization	http://amigo.geneontology.org/amigo/term/GO:0120035	Plek2 Fn1 Apoe Bmp7 Carmil1 Enpp2 Hrg Robo1 Hspa5 Dpysl5 Agt Tbc1d24 Rap1gap Fbxo31 Ifrd1 Dab1 Pls1 Tox Tsku App Serpine2 P3h1 Crp
0.0622113573604573	29	957	1.57762458710326	GO:0140352 export from cell	http://amigo.geneontology.org/amigo/term/GO:0140352	Fga Gck Slc40a1 Apoe Myh10 Rab15 Cpb2 Slc17a9 Rbp4 Pfkfb2 P3h1 Agt Abcc4 Fgb Fgg Pck2 Scamp5 Chd7 Ica1 Serpine2 Il1rn Smpd3 Wnk4 Glrx Nucb2 Trpm4 Hamp Hamp2 Lepr
0.0624757643485145	19	552	1.79197575382925	GO:0090066 regulation of anatomical structure size	http://amigo.geneontology.org/amigo/term/GO:0090066	Vill Fn1 Ace Carmil1 Kng1 Agt Fgb Fgg Crp Trpm4 Kng2 Myadm Ifrd1 Pls1 Apoe G6pdx Serpinf2 Fga Smpd3
0.0635666801103856	6	97	3.22030585821078	GO:0010770 positive regulation of cell morphogenesis involved in differentiation	http://amigo.geneontology.org/amigo/term/GO:0010770	Carmil1 Apoa1 Tbc1d24 Fbxo31 Myadm Enpp2
0.0636687584278002	21	632	1.72989531465595	GO:0050865 regulation of cell activation	http://amigo.geneontology.org/amigo/term/GO:0050865	Lbp Gp1ba Tnfaip3 Fn1 Hmces Apoe Gpnmb Cd9 Jak3 Fgg Igfbp2 Thbs1 Mmp14 Arg2 Parp3 Serpine2 Pawr Tox Hamp Pglyrp2 Plscr1
0.0637311327386129	8	157	2.65282096175325	GO:0035725 sodium ion transmembrane transport	http://amigo.geneontology.org/amigo/term/GO:0035725	Wnk4 Slc9a7 Glrx Scn8a Trpm4 Pcsk9 Ank3 Plcb1
0.0637311327386129	5	70	3.7186865267434	GO:0045600 positive regulation of fat cell differentiation	http://amigo.geneontology.org/amigo/term/GO:0045600	Bmp7 Lpl Sult1e1 Rarres2 Trpm4
0.0637311327386129	5	70	3.7186865267434	GO:1903556 negative regulation of tumor necrosis factor superfamily cytokine production	http://amigo.geneontology.org/amigo/term/GO:1903556	Gstp1 Lbp Arg2 Tnfaip3 Gpnmb
0.064807686595196	13	328	2.06341752398567	GO:0007548 sex differentiation	http://amigo.geneontology.org/amigo/term/GO:0007548	Mmp14 Gata6 Ace Gfra1 Hspa5 Chd7 Bcl2l11 Rbp4 Afp Angpt1 Ahsg Ctsl Serpinb6a
0.0653671089540925	7	127	2.86953763480987	GO:0003014 renal system process	http://amigo.geneontology.org/amigo/term/GO:0003014	Wnk4 Akr1b3 Ace Agt G6pdx Serpinf2 Anpep
0.0653671089540925	7	127	2.86953763480987	GO:0008286 insulin receptor signaling pathway	http://amigo.geneontology.org/amigo/term/GO:0008286	Rarres2 Igfbp1 Gpld1 Agt Ahsg Nucb2 Plcb1
0.0656321309788382	8	158	2.63603095566621	GO:0030856 regulation of epithelial cell differentiation	http://amigo.geneontology.org/amigo/term/GO:0030856	Maff Bmp7 Spry1 Spred2 Foxp4 Plcb1 Proc Foxa3
0.0658349085675052	4	46	4.52709664125283	GO:0009262 deoxyribonucleotide metabolic process	http://amigo.geneontology.org/amigo/term/GO:0009262	Nt5c Upb1 Nudt18 Tymp
0.0658349085675052	6	98	3.18744559435148	GO:0019915 lipid storage	http://amigo.geneontology.org/amigo/term/GO:0019915	Abhd5 Lpl Apob Crp Apoe Apoa1
0.0658349085675052	4	46	4.52709664125283	GO:0060421 positive regulation of heart growth	http://amigo.geneontology.org/amigo/term/GO:0060421	Gata6 Slc25a4 Hamp Hamp2
0.0658349085675052	4	46	4.52709664125283	GO:1903018 regulation of glycoprotein metabolic process	http://amigo.geneontology.org/amigo/term/GO:1903018	Pawr Plcb1 Apcs Ago2
0.0662398404719932	10	224	2.32417907921462	GO:0033673 negative regulation of kinase activity	http://amigo.geneontology.org/amigo/term/GO:0033673	Spry4 Spry1 Tnfaip3 Gstp1 Apoe Bmp7 Ahsg Agt Wnk4 Dnajc3
0.0666363331792112	3	25	6.24739336492891	GO:0010288 response to lead ion	http://amigo.geneontology.org/amigo/term/GO:0010288	App Serpina1b Serpina1e
0.0666363331792112	5	71	3.66631066016955	GO:0010611 regulation of cardiac muscle hypertrophy	http://amigo.geneontology.org/amigo/term/GO:0010611	Agt G6pdx Slc25a4 Hamp Hamp2
0.0666363331792112	5	71	3.66631066016955	GO:0045428 regulation of nitric oxide biosynthetic process	http://amigo.geneontology.org/amigo/term/GO:0045428	Clu Agt App Smpd3 Crp
0.0666363331792112	3	25	6.24739336492891	GO:0051788 response to misfolded protein	http://amigo.geneontology.org/amigo/term/GO:0051788	Uggt2 Clu Sdf2l1
0.0666363331792112	3	25	6.24739336492891	GO:0098581 detection of external biotic stimulus	http://amigo.geneontology.org/amigo/term/GO:0098581	Ly96 Pglyrp2 Lbp
0.0666363331792112	3	25	6.24739336492891	GO:0110150 negative regulation of biomineralization	http://amigo.geneontology.org/amigo/term/GO:0110150	Srgn Ahsg Trpm4
0.0666675755478149	25	798	1.63100286260675	GO:0009792 embryo development ending in birth or egg hatching	http://amigo.geneontology.org/amigo/term/GO:0009792	Chd7 Ace Atp6ap2 Upb1 Mmp14 Bmp7 Angpt1 Hc Bcl2l11 Ift122 Maff Gata6 Apob Nxn Myh10 Rbp4 Psph Coprs Poglut1 Mthfd1l Amot Pofut1 Phgdh Plg Serpina1b
0.0668070645210265	7	128	2.84711937203791	GO:0002698 negative regulation of immune effector process	http://amigo.geneontology.org/amigo/term/GO:0002698	C4bp Angpt1 Klrb1b Apoa1 Parp3 Pglyrp2 Tnfaip3
0.0668070645210265	2	9	11.5692469720906	GO:0006707 cholesterol catabolic process	http://amigo.geneontology.org/amigo/term/GO:0006707	Apoe Cyp39a1
0.0668070645210265	2	9	11.5692469720906	GO:0016127 sterol catabolic process	http://amigo.geneontology.org/amigo/term/GO:0016127	Apoe Cyp39a1
0.0668070645210265	2	9	11.5692469720906	GO:0030638 polyketide metabolic process	http://amigo.geneontology.org/amigo/term/GO:0030638	Akr1c18 Akr1b3
0.0668070645210265	2	9	11.5692469720906	GO:0034384 high-density lipoprotein particle clearance	http://amigo.geneontology.org/amigo/term/GO:0034384	Apom Apoe
0.0668070645210265	2	9	11.5692469720906	GO:0034433 steroid esterification	http://amigo.geneontology.org/amigo/term/GO:0034433	Apoa5 Apoa1
0.0668070645210265	2	9	11.5692469720906	GO:0034434 sterol esterification	http://amigo.geneontology.org/amigo/term/GO:0034434	Apoa5 Apoa1
0.0668070645210265	2	9	11.5692469720906	GO:0034435 cholesterol esterification	http://amigo.geneontology.org/amigo/term/GO:0034435	Apoa5 Apoa1
0.0668070645210265	2	9	11.5692469720906	GO:0035814 negative regulation of renal sodium excretion	http://amigo.geneontology.org/amigo/term/GO:0035814	Ace Anpep
0.0668070645210265	2	9	11.5692469720906	GO:0044597 daunorubicin metabolic process	http://amigo.geneontology.org/amigo/term/GO:0044597	Akr1c18 Akr1b3
0.0668070645210265	2	9	11.5692469720906	GO:0044598 doxorubicin metabolic process	http://amigo.geneontology.org/amigo/term/GO:0044598	Akr1c18 Akr1b3
0.0668070645210265	2	9	11.5692469720906	GO:0046078 dUMP metabolic process	http://amigo.geneontology.org/amigo/term/GO:0046078	Nt5c Upb1
0.0668070645210265	2	9	11.5692469720906	GO:0046349 amino sugar biosynthetic process	http://amigo.geneontology.org/amigo/term/GO:0046349	Uap1l1 Pgm3
0.0668070645210265	2	9	11.5692469720906	GO:0051838 cytolysis by host of symbiont cells	http://amigo.geneontology.org/amigo/term/GO:0051838	Hrg F2
0.0668070645210265	20	597	1.74410758373225	GO:0055086 nucleobase-containing small molecule metabolic process	http://amigo.geneontology.org/amigo/term/GO:0055086	Nudt14 Aprt Aldoc Nt5c Pfkp Uap1l1 Ctps2 Gck Mvk Pgm3 G6pdx Upb1 Nt5c3b Pfas Tymp App Pfkfb2 Sult1e1 Uggt2 Nudt18
0.0668070645210265	2	9	11.5692469720906	GO:0097638 L-arginine import across plasma membrane	http://amigo.geneontology.org/amigo/term/GO:0097638	Agt Arg2
0.0668070645210265	2	9	11.5692469720906	GO:1902746 regulation of lens fiber cell differentiation	http://amigo.geneontology.org/amigo/term/GO:1902746	Spry1 Spred2
0.0668070645210265	2	9	11.5692469720906	GO:1903894 regulation of IRE1-mediated unfolded protein response	http://amigo.geneontology.org/amigo/term/GO:1903894	Dnajb9 Hspa5
0.0668070645210265	2	9	11.5692469720906	GO:1990535 neuron projection maintenance	http://amigo.geneontology.org/amigo/term/GO:1990535	App Abcd2
0.0668070645210265	2	9	11.5692469720906	GO:2000169 regulation of peptidyl-cysteine S-nitrosylation	http://amigo.geneontology.org/amigo/term/GO:2000169	Tbc1d24 Ace
0.0683279158186464	7	129	2.82504867923142	GO:0002688 regulation of leukocyte chemotaxis	http://amigo.geneontology.org/amigo/term/GO:0002688	F7 Rarres2 Pla2g7 Hc Lbp Mst1 App
0.0686419408346419	4	47	4.43077543611979	GO:0019692 deoxyribose phosphate metabolic process	http://amigo.geneontology.org/amigo/term/GO:0019692	Nt5c Upb1 Nudt18 Tymp
0.0686419408346419	4	47	4.43077543611979	GO:0045923 positive regulation of fatty acid metabolic process	http://amigo.geneontology.org/amigo/term/GO:0045923	Apoa5 Apoa1 Abcd2 Nucb2
0.0686482001361572	16	444	1.87609410358226	GO:0002683 negative regulation of immune system process	http://amigo.geneontology.org/amigo/term/GO:0002683	C4bp Tmem176b Tnfaip3 Angpt1 Plcb1 Klrb1b Apod Apcs Hc Gpnmb Apoa1 Thbs1 Arg2 Parp3 Pawr Pglyrp2
0.068740439162725	11	261	2.19416752918959	GO:0051348 negative regulation of transferase activity	http://amigo.geneontology.org/amigo/term/GO:0051348	Spry4 Spry1 Tnfaip3 Gstp1 Apoe Bmp7 Ahsg Parp3 Agt Wnk4 Dnajc3
0.068740439162725	11	261	2.19416752918959	GO:1901215 negative regulation of neuron death	http://amigo.geneontology.org/amigo/term/GO:1901215	Apoe Retreg1 Angpt1 Mt1 Tbc1d24 Gpnmb Nenf Jun Nrbp2 App Lcn2
0.0687772683017879	9	193	2.42774353559414	GO:0030307 positive regulation of cell growth	http://amigo.geneontology.org/amigo/term/GO:0030307	Fn1 Mmp14 Igfbp1 Rasal1 F2 Apoe Slc25a4 Hamp Hamp2
0.0687772683017879	42	1530	1.42914227302295	GO:0051247 positive regulation of protein metabolic process	http://amigo.geneontology.org/amigo/term/GO:0051247	Bmp7 Clu Rarres2 Mydgf Tnfaip3 Dnajc3 Angpt1 Gpnmb Wnk4 Pawr Aim2 Hamp Plcb1 Gpc3 Mmp14 Apoe Gpld1 Enpp2 Robo1 App Gfra1 Nab2 Fn1 F2 Pak1 Agt Mst1r Thbs1 Pcsk9 Angptl8 Lepr Cks2 Dab1 Ace Ldb1 Hspa5 Bcl2l11 C4bp Il1rn Rbm3 Cirbp Hamp2
0.0696426369809348	16	445	1.87187816177645	GO:0060537 muscle tissue development	http://amigo.geneontology.org/amigo/term/GO:0060537	Agt Poglut1 Gata6 Fhl2 Bmp7 Ifrd1 Myh10 Rbp4 Chd7 Maff G6pdx Sorbs2 Slc25a4 Hamp Hamp2 Angpt1
0.0704130897047202	7	130	2.80331753554502	GO:0014065 phosphatidylinositol 3-kinase signaling	http://amigo.geneontology.org/amigo/term/GO:0014065	Mydgf Angpt1 Fn1 Agt Serpine2 F2 Pik3ap1
0.0704315441861547	30	1013	1.54180487782056	GO:0048534 hematopoietic or lymphoid organ development	http://amigo.geneontology.org/amigo/term/GO:0048534	Tmem176b Tox Pgm3 Gp1ba Angpt1 L3mbtl3 App Apcs Chd7 Irf2bp2 Jun Bcl2l11 Kcp Mmp14 Dnajb9 Ace Ctsl Ldb1 Slc40a1 G6pdx Smpd3 Plscr1 Rbp1 Gpc3 Lepr Ccdc134 Pglyrp2 Pf4 Tnfaip3 Plcb1
0.0713253139830938	42	1534	1.42541569603984	GO:0007267 cell-cell signaling	http://amigo.geneontology.org/amigo/term/GO:0007267	Plcb1 Tnfaip3 Fga Atp6ap2 Gck Gpc3 Srgn Ace Tax1bp3 Tsku Plg Cdh1 Apoe Anxa9 Nxn Ccdc88c App Rbp4 Pfkfb2 Bche Gpnmb Agt Abcc4 Fgb Fgg Tbc1d24 Trpm4 Mesd Pck2 Chd7 Ica1 Sorbs2 Ldb1 Gls Serpine2 Il1rn Smpd3 Wnk4 Itpr3 Glrx Nucb2 Lepr
0.0713253139830938	5	73	3.56586379276764	GO:0009620 response to fungus	http://amigo.geneontology.org/amigo/term/GO:0009620	Hamp Rarres2 Hrg Hamp2 App
0.0713253139830938	3	26	6.00710900473934	GO:0019835 cytolysis	http://amigo.geneontology.org/amigo/term/GO:0019835	Lbp Hc Lyz2
0.0713253139830938	3	26	6.00710900473934	GO:0035813 regulation of renal sodium excretion	http://amigo.geneontology.org/amigo/term/GO:0035813	Ace Agt Anpep
0.0713253139830938	3	26	6.00710900473934	GO:0045721 negative regulation of gluconeogenesis	http://amigo.geneontology.org/amigo/term/GO:0045721	Gck Lepr Mst1
0.0713253139830938	3	26	6.00710900473934	GO:0045723 positive regulation of fatty acid biosynthetic process	http://amigo.geneontology.org/amigo/term/GO:0045723	Apoa5 Apoa1 Abcd2
0.0713253139830938	3	26	6.00710900473934	GO:0072529 pyrimidine-containing compound catabolic process	http://amigo.geneontology.org/amigo/term/GO:0072529	Nt5c Upb1 Tymp
0.0713253139830938	3	26	6.00710900473934	GO:1902993 positive regulation of amyloid precursor protein catabolic process	http://amigo.geneontology.org/amigo/term/GO:1902993	Clu Apoe App
0.0717579058372966	24	765	1.63330545488338	GO:0031329 regulation of cellular catabolic process	http://amigo.geneontology.org/amigo/term/GO:0031329	Clu Apoa5 Apoa1 Abhd5 Slc25a4 Ago2 Apoe Gpld1 App Sh3bp4 Elapor1 Apoc1 Pcsk9 Abcd2 Lepr Nrbp2 Trdmt1 Apoh Bcl2l11 Gck Cirbp Hamp Hamp2 Tnfaip3
0.0717579058372966	6	101	3.09276899253906	GO:0060993 kidney morphogenesis	http://amigo.geneontology.org/amigo/term/GO:0060993	Agt Wnk4 Hs3st3a1 Gpc3 Gcnt4 Bmp7
0.0717579058372966	6	101	3.09276899253906	GO:0090288 negative regulation of cellular response to growth factor stimulus	http://amigo.geneontology.org/amigo/term/GO:0090288	Spry4 Spry1 Grem2 Hrg Agt Thbs1
0.0722928334199576	4	48	4.33846761453397	GO:0045806 negative regulation of endocytosis	http://amigo.geneontology.org/amigo/term/GO:0045806	Lrpap1 Apoc1 Scamp5 Pcsk9
0.0724511362847292	10	229	2.2734328111095	GO:0072593 reactive oxygen species metabolic process	http://amigo.geneontology.org/amigo/term/GO:0072593	F2 Agt Crp Thbs1 Arg2 Abcd2 Gstp1 App Lcn2 G6pdx
0.0730912913511003	43	1582	1.415075403982	GO:0120036 plasma membrane bounded cell projection organization	http://amigo.geneontology.org/amigo/term/GO:0120036	App Ift122 Fry Bmp7 Plek2 Fn1 Cdh1 Apoe Carmil1 Enpp2 Hrg Robo1 Gfra1 Hspa5 Dpysl5 Rasal1 Stk26 Agt Abcc4 Tbc1d24 Rap1gap Fbxo31 Ifrd1 Dab1 Pls1 Bex1 Ro60 Myh10 Alcam Epb41l3 Tox Gldn Tsku Jun Phgdh Abcd2 Ank3 Clu Serpine2 P3h1 Crp Apod Macir
0.0742754712949231	48	1807	1.38293156943639	GO:0022008 neurogenesis	http://amigo.geneontology.org/amigo/term/GO:0022008	App Dab1 Fry Bmp7 Fn1 Pcsk9 Cdh1 Mmp14 Apoe Ace Clu Robo1 Gfra1 Serpine2 Hspa5 F2 Bche Dpysl5 Rasal1 Cd9 Agt Tbc1d24 Rap1gap Gldn Fbxo31 Ldb1 Nrbp2 Ifrd1 Nab2 Bex1 Lepr Dnajb11 Myh10 Alcam Epb41l3 Pde6c Chd7 Tox Pls1 Tsku Jun Phgdh Ank3 Enpp2 P3h1 Crp Apod Gstp1
0.0744020837872786	6	102	3.06244772790633	GO:0001657 ureteric bud development	http://amigo.geneontology.org/amigo/term/GO:0001657	Agt Arg2 Spry1 Hs3st3a1 Gpc3 Bmp7

## Sheet: ABpIF+ vs Ctrl_downregulated
Enrichment FDR	nGenes	Pathway Genes	Fold Enrichment	Pathway	URL	Genes
1.07212583336585e-99	249	1817	4.6035909579759	GO:0044281 small molecule metabolic process	http://amigo.geneontology.org/amigo/term/GO:0044281	Atp5pb Srr Abhd3 Atp5d Prodh Atp5g1 Pdk1 Sardh Kdsr Acaa1b Dhdds Acsf3 Acot8 Ptgis Acsl1 Fdxr Tysnd1 Acsl6 Prpsap2 Acox1 Acly Dglucy Akr1c6 Acot2 Acot3 Coq6 Aldh6a1 Eci3 Mccc2 Hacl1 Sucla2 Pmm1 Ehhadh Atp5o Rgn Acat2 Eci1 Cyp4f14 Asah2 Papss2 Cyp2c55 Fasn Cyp2c23 Car5a Cyp2e1 Urah Tk1 Hadha Aasdhppt Cyp27a1 Pecr Glul Coq8a Gatm Ivd Car3 Acss2 Pmvk Hadh Abcd3 Decr1 Cyp7a1 Npr2 Cpt2 Cyp4a14 Nmnat1 …
9.92057938152947e-96	186	983	6.35640755224131	GO:0006082 organic acid metabolic process	http://amigo.geneontology.org/amigo/term/GO:0006082	Srr Abhd3 Prodh Sardh Acaa1b Acsf3 Acot8 Ptgis Acsl1 Tysnd1 Acsl6 Acox1 Acly Dglucy Akr1c6 Acot2 Acot3 Aldh6a1 Eci3 Mccc2 Hacl1 Ehhadh Rgn Acat2 Eci1 Cyp4f14 Asah2 Papss2 Cyp2c55 Fasn Cyp2c23 Cyp2e1 Hadha Aasdhppt Glul Gatm Ivd Hadh Abcd3 Decr1 Cyp7a1 Cpt2 Cyp4a14 Lias Acads Hibadh Tarsl2 Oat Acsm2 Acsm5 Otc Abcd1 Hpgd Ldhd Acat1 Ireb2 Elovl5 Me1 Cyp2c38 Cdo1 Acsm1 Acot11 Pnpla8 Acaa2 Scd1 Vnn1 E…
9.92057938152947e-96	184	958	6.45215248383163	GO:0043436 oxoacid metabolic process	http://amigo.geneontology.org/amigo/term/GO:0043436	Srr Abhd3 Prodh Sardh Acaa1b Acsf3 Acot8 Ptgis Acsl1 Tysnd1 Acsl6 Acox1 Acly Dglucy Akr1c6 Acot2 Acot3 Aldh6a1 Eci3 Mccc2 Hacl1 Ehhadh Rgn Acat2 Eci1 Cyp4f14 Asah2 Papss2 Cyp2c55 Fasn Cyp2c23 Cyp2e1 Hadha Aasdhppt Glul Gatm Ivd Hadh Abcd3 Decr1 Cyp7a1 Cpt2 Cyp4a14 Lias Acads Hibadh Tarsl2 Oat Acsm2 Acsm5 Otc Abcd1 Hpgd Ldhd Acat1 Ireb2 Elovl5 Me1 Cyp2c38 Cdo1 Acsm1 Acot11 Pnpla8 Acaa2 Scd1 Vnn1 E…
2.55247458739501e-94	181	940	6.46849176914568	GO:0019752 carboxylic acid metabolic process	http://amigo.geneontology.org/amigo/term/GO:0019752	Srr Abhd3 Prodh Sardh Acaa1b Acsf3 Acot8 Ptgis Acsl1 Tysnd1 Acsl6 Acox1 Acly Dglucy Akr1c6 Acot2 Acot3 Aldh6a1 Eci3 Mccc2 Hacl1 Ehhadh Rgn Acat2 Eci1 Cyp4f14 Asah2 Cyp2c55 Fasn Cyp2c23 Cyp2e1 Hadha Aasdhppt Glul Gatm Ivd Hadh Abcd3 Decr1 Cyp7a1 Cpt2 Cyp4a14 Lias Acads Hibadh Tarsl2 Oat Acsm2 Acsm5 Otc Abcd1 Hpgd Ldhd Acat1 Ireb2 Elovl5 Me1 Cyp2c38 Cdo1 Acsm1 Acot11 Pnpla8 Acaa2 Scd1 Vnn1 Ephx1 Ab…
1.24554346259201e-75	138	651	7.12115446948238	GO:0032787 monocarboxylic acid metabolic process	http://amigo.geneontology.org/amigo/term/GO:0032787	Srr Abhd3 Acaa1b Acsf3 Acot8 Ptgis Acsl1 Tysnd1 Acsl6 Acox1 Acly Akr1c6 Acot2 Acot3 Eci3 Hacl1 Ehhadh Acat2 Eci1 Cyp4f14 Asah2 Cyp2c55 Fasn Cyp2c23 Cyp2e1 Hadha Gatm Hadh Abcd3 Decr1 Cyp7a1 Cpt2 Cyp4a14 Lias Acads Acsm2 Acsm5 Abcd1 Hpgd Ldhd Acat1 Elovl5 Me1 Cyp2c38 Acsm1 Acot11 Pnpla8 Acaa2 Scd1 Vnn1 Ephx1 Abhd2 Cyp7b1 Cyp2c37 Idnk Acot4 Cyp2f2 Cyp2c50 Hadhb Acat3 Cyp2c67 Cyp4a10 Cyp2b19 Cyp2c54…
6.44553685076709e-68	112	454	8.2873270554635	GO:0006631 fatty acid metabolic process	http://amigo.geneontology.org/amigo/term/GO:0006631	Abhd3 Acaa1b Acsf3 Acot8 Ptgis Acsl1 Tysnd1 Acsl6 Acox1 Acly Akr1c6 Acot2 Acot3 Eci3 Hacl1 Ehhadh Acat2 Eci1 Cyp4f14 Asah2 Cyp2c55 Fasn Cyp2c23 Cyp2e1 Hadha Hadh Abcd3 Decr1 Cpt2 Cyp4a14 Lias Acads Acsm2 Acsm5 Abcd1 Hpgd Acat1 Elovl5 Cyp2c38 Acsm1 Acot11 Pnpla8 Acaa2 Scd1 Ephx1 Abhd2 Cyp2c37 Acot4 Cyp2f2 Cyp2c50 Hadhb Acat3 Cyp2c67 Cyp4a10 Cyp2b19 Cyp2c54 Acot1 Mlycd Acsf2 Cyp4v3 Cyp2c69 Cyp2d10 …
1.76024207015432e-62	180	1436	4.21085584319338	GO:0006629 lipid metabolic process	http://amigo.geneontology.org/amigo/term/GO:0006629	Abhd3 Abhd16a Mid1ip1 Kdsr Acaa1b Dhdds Acsf3 Acot8 Ptgis Acsl1 Tysnd1 Acsl6 Acox1 Acly Akr1c6 Acot2 Acot3 Eci3 Hacl1 Ephx2 Ehhadh Acat2 Eci1 Cyp4f14 Fads2 Lipa Tm7sf2 Asah2 Cyp2c55 Fasn Cyp2c23 Abhd6 Cyp2e1 Hadha Cyp27a1 Pecr Agpat2 Crls1 Pmvk Hadh Abcd3 Decr1 Cyp7a1 Cpt2 Cyp4a14 Lias Acads Dgat2 Acsm2 Acsm5 Abcd1 Hpgd Ces1f Acat1 Bco2 Elovl5 Cyp2c38 Acsm1 Acot11 Dhcr24 Thrsp Pnpla8 Acaa2 Scd1 E…
2.29490034167896e-53	143	1037	4.63243772467627	GO:0044255 cellular lipid metabolic process	http://amigo.geneontology.org/amigo/term/GO:0044255	Abhd3 Abhd16a Kdsr Acaa1b Dhdds Acsf3 Acot8 Ptgis Acsl1 Tysnd1 Acsl6 Acox1 Acly Akr1c6 Acot2 Acot3 Eci3 Hacl1 Ephx2 Ehhadh Acat2 Eci1 Cyp4f14 Asah2 Cyp2c55 Fasn Cyp2c23 Abhd6 Cyp2e1 Hadha Pecr Agpat2 Crls1 Pmvk Hadh Abcd3 Decr1 Cpt2 Cyp4a14 Lias Acads Dgat2 Acsm2 Acsm5 Abcd1 Hpgd Acat1 Bco2 Elovl5 Cyp2c38 Acsm1 Acot11 Pnpla8 Acaa2 Scd1 Ephx1 Abhd2 Cyp2c37 Pm20d1 Acot4 Cyp2f2 Cyp2c50 Retsat Hadhb …
3.32832681650157e-47	71	245	9.73519315983274	GO:0046395 carboxylic acid catabolic process	http://amigo.geneontology.org/amigo/term/GO:0046395	Abhd3 Prodh Sardh Acaa1b Acot8 Tysnd1 Acox1 Aldh6a1 Mccc2 Hacl1 Ehhadh Acat2 Eci1 Cyp4f14 Hadha Ivd Hadh Abcd3 Decr1 Cpt2 Acads Hibadh Oat Abcd1 Ldhd Acat1 Cdo1 Acaa2 Abhd2 Hibch Idnk Gnpda1 Hadhb Acat3 Ddo Eci3 Sult2a8 Ces1f Nudt7 Ces1d Pon1 Crot Dlst Gcat Acsf3 Aasdhppt Adhfe1 Mccc1 Acad9 Etfdh Cyp4a14 Aldh4a1 Acadsb Otc Aldh5a1 Acad12 Lonp2 Slc25a44 Acot4 Ech1 Fabp1 Aadat Cyp4a10 Mlycd Il4i1 P…
5.60119034001755e-47	71	247	9.65636568485434	GO:0016054 organic acid catabolic process	http://amigo.geneontology.org/amigo/term/GO:0016054	Abhd3 Prodh Sardh Acaa1b Acot8 Tysnd1 Acox1 Aldh6a1 Mccc2 Hacl1 Ehhadh Acat2 Eci1 Cyp4f14 Hadha Ivd Hadh Abcd3 Decr1 Cpt2 Acads Hibadh Oat Abcd1 Ldhd Acat1 Cdo1 Acaa2 Abhd2 Hibch Idnk Gnpda1 Hadhb Acat3 Ddo Eci3 Sult2a8 Ces1f Nudt7 Ces1d Pon1 Crot Dlst Gcat Acsf3 Aasdhppt Adhfe1 Mccc1 Acad9 Etfdh Cyp4a14 Aldh4a1 Acadsb Otc Aldh5a1 Acad12 Lonp2 Slc25a44 Acot4 Ech1 Fabp1 Aadat Cyp4a10 Mlycd Il4i1 P…
3.48606164775729e-45	83	379	7.35683796890255	GO:0044282 small molecule catabolic process	http://amigo.geneontology.org/amigo/term/GO:0044282	Abhd3 Prodh Sardh Acaa1b Acot8 Tysnd1 Acox1 Aldh6a1 Mccc2 Hacl1 Ehhadh Acat2 Eci1 Cyp4f14 Hadha Ivd Hadh Abcd3 Decr1 Cpt2 Acads Hibadh Oat Abcd1 Ldhd Acat1 Cdo1 Acaa2 Adh4 Abhd2 Hibch Idnk Gnpda1 Hadhb Acat3 Ddo Eci3 Aldh1a7 Urah Cyp7a1 Sult2a8 Ces1f Nudt7 Aldh1a1 Ces1d Pdxp Pon1 Crot Dlst Gcat Acsf3 Hagh Hsd17b6 Aasdhppt Adhfe1 Cyp27a1 Pnkd Mccc1 Acad9 Etfdh Cyp4a14 Aldh4a1 Acadsb Otc Aldh5a1 Ac…
3.63249491131824e-36	46	121	12.7709960320469	GO:0033865 nucleoside bisphosphate metabolic process	http://amigo.geneontology.org/amigo/term/GO:0033865	Acot8 Acsl1 Acsl6 Acly Acot2 Acot3 Sucla2 Papss2 Acss2 Pmvk Acsm2 Acsm5 Nudt7 Acsm1 Acot11 Acot4 Acot1 Mlycd Mpc1 Crot Acaca Dgat2 Dlst Pdhx Mccc2 Abcd1 Gpat4 Acat1 Elovl5 Acacb Aadat Glyat Ak6 Pdk1 Mpc2 Pdk2 Cs Keg1 Fasn Sult2a8 Acadsb Acaa2 Sult2a1 Sult2a5 Ehhadh Ces1d
3.63249491131824e-36	46	121	12.7709960320469	GO:0033875 ribonucleoside bisphosphate metabolic process	http://amigo.geneontology.org/amigo/term/GO:0033875	Acot8 Acsl1 Acsl6 Acly Acot2 Acot3 Sucla2 Papss2 Acss2 Pmvk Acsm2 Acsm5 Nudt7 Acsm1 Acot11 Acot4 Acot1 Mlycd Mpc1 Crot Acaca Dgat2 Dlst Pdhx Mccc2 Abcd1 Gpat4 Acat1 Elovl5 Acacb Aadat Glyat Ak6 Pdk1 Mpc2 Pdk2 Cs Keg1 Fasn Sult2a8 Acadsb Acaa2 Sult2a1 Sult2a5 Ehhadh Ces1d
3.63249491131824e-36	46	121	12.7709960320469	GO:0034032 purine nucleoside bisphosphate metabolic process	http://amigo.geneontology.org/amigo/term/GO:0034032	Acot8 Acsl1 Acsl6 Acly Acot2 Acot3 Sucla2 Papss2 Acss2 Pmvk Acsm2 Acsm5 Nudt7 Acsm1 Acot11 Acot4 Acot1 Mlycd Mpc1 Crot Acaca Dgat2 Dlst Pdhx Mccc2 Abcd1 Gpat4 Acat1 Elovl5 Acacb Aadat Glyat Ak6 Pdk1 Mpc2 Pdk2 Cs Keg1 Fasn Sult2a8 Acadsb Acaa2 Sult2a1 Sult2a5 Ehhadh Ces1d
1.17419316079205e-34	69	344	6.73818540644335	GO:0006790 sulfur compound metabolic process	http://amigo.geneontology.org/amigo/term/GO:0006790	Sult5a1 Acot8 Acsl1 Acsl6 Acly Acot2 Acot3 Sucla2 Papss2 Acss2 Pmvk Lias Sult2a8 Acsm2 Acsm5 Cdo1 Acsm1 Acot11 Tst Iba57 Suox Acot4 Gsta2 Fxn Gpx1 Ethe1 Acot1 Mlycd Sult2a1 Sult2a5 Mpc1 Ndufab1 Fdx2 Slc1a2 Mgst1 Acaca Dgat2 Nudt7 Prss34 Dlst Pdhx Glrx5 Csad Hagh Abcb7 Abcd1 Gpat4 Acat1 Elovl5 Ggt6 Acacb Aadat Glyat Pdk1 Sod2 Sod1 Mpc2 Ugdh Pdk2 Comt Cs Keg1 Fasn Acadsb Nat8f2 Acaa2 Nat8f1 Ehhadh …
2.57543943381706e-33	68	349	6.54539400471421	GO:0016042 lipid catabolic process	http://amigo.geneontology.org/amigo/term/GO:0016042	Abhd3 Abhd16a Acaa1b Acot8 Tysnd1 Acox1 Hacl1 Ehhadh Acat2 Eci1 Cyp4f14 Asah2 Abhd6 Hadha Hadh Abcd3 Decr1 Cpt2 Acads Abcd1 Ces1f Acat1 Bco2 Acaa2 Abhd2 Ces1d Ces1g Hadhb Ces1e Acat3 Ces1h Ces1b Eci3 Fmc1 Cyp7a1 Gba2 Nudt7 Mgll Crot Srd5a1 Lipa Hsd17b6 Cyp27a1 Ivd Acad9 Etfdh Cyp4a14 Hsd17b11 Sult2a8 Acadsb Cyp1a2 Pnpla8 Aspg Pcca Acad12 Lonp2 Ech1 Fabp1 Ddhd2 Cyp4a10 Mlycd Plcxd2 Lipo2 Pex13 Abc…
6.72019887076432e-33	46	140	11.0377894276977	GO:0072329 monocarboxylic acid catabolic process	http://amigo.geneontology.org/amigo/term/GO:0072329	Abhd3 Acaa1b Acot8 Tysnd1 Acox1 Hacl1 Ehhadh Acat2 Eci1 Cyp4f14 Hadha Hadh Abcd3 Decr1 Cpt2 Acads Abcd1 Ldhd Acat1 Acaa2 Abhd2 Idnk Hadhb Acat3 Eci3 Sult2a8 Ces1f Nudt7 Ces1d Crot Ivd Acad9 Etfdh Cyp4a14 Acadsb Acad12 Lonp2 Ech1 Fabp1 Cyp4a10 Mlycd Pex13 Abcb11 Mfsd2a Acacb Acot2
1.7521171517547e-31	39	98	13.3687511701928	GO:0006637 acyl-CoA metabolic process	http://amigo.geneontology.org/amigo/term/GO:0006637	Acot8 Acsl1 Acsl6 Acly Acot2 Acot3 Sucla2 Acss2 Pmvk Acsm2 Acsm5 Acsm1 Acot11 Acot4 Acot1 Mlycd Mpc1 Acaca Dgat2 Nudt7 Dlst Pdhx Abcd1 Gpat4 Acat1 Elovl5 Acacb Aadat Glyat Pdk1 Mpc2 Pdk2 Cs Keg1 Fasn Acadsb Acaa2 Ehhadh Ces1d
1.7521171517547e-31	39	98	13.3687511701928	GO:0035383 thioester metabolic process	http://amigo.geneontology.org/amigo/term/GO:0035383	Acot8 Acsl1 Acsl6 Acly Acot2 Acot3 Sucla2 Acss2 Pmvk Acsm2 Acsm5 Acsm1 Acot11 Acot4 Acot1 Mlycd Mpc1 Acaca Dgat2 Nudt7 Dlst Pdhx Abcd1 Gpat4 Acat1 Elovl5 Acacb Aadat Glyat Pdk1 Mpc2 Pdk2 Cs Keg1 Fasn Acadsb Acaa2 Ehhadh Ces1d
2.55479090355061e-30	40	111	12.1056836653167	GO:0009062 fatty acid catabolic process	http://amigo.geneontology.org/amigo/term/GO:0009062	Abhd3 Acaa1b Acot8 Tysnd1 Acox1 Hacl1 Ehhadh Acat2 Eci1 Hadha Hadh Abcd3 Decr1 Cpt2 Acads Abcd1 Acat1 Acaa2 Abhd2 Hadhb Acat3 Eci3 Ces1f Nudt7 Ces1d Crot Ivd Acad9 Etfdh Acadsb Acad12 Lonp2 Ech1 Fabp1 Mlycd Pex13 Abcb11 Mfsd2a Acacb Acot2
4.0080560961078e-28	79	574	4.62346428837814	GO:0044283 small molecule biosynthetic process	http://amigo.geneontology.org/amigo/term/GO:0044283	Srr Abhd3 Dhdds Acsf3 Ptgis Fdxr Acly Coq6 Rgn Asah2 Fasn Aasdhppt Cyp27a1 Glul Coq8a Gatm Pmvk Cyp7a1 Cyp4a14 Lias Acsm2 Acsm5 Otc Coq9 Elovl5 Acsm1 Scd1 Gch1 Abhd2 Cyp7b1 Coq10a Nags Cyp4a10 Coq3 Acaca Tm7sf2 Prxl2b Gulo Aldh1a1 Rdh16 Pcbd1 Pcbd2 Clcn2 Sod1 Csad Fads2 Pcx Pecr Abcd3 Ugdh Dgat2 Ndufab1 Oat Cdo1 Mgll Dhcr24 Pnpla8 Ephx1 Acacb Cyp3a11 Mlycd Cyp3a41a Mlxipl Mid1ip1 Abcd1 Pdk2 Ptk2b…
4.07433310285477e-27	39	123	10.6515253225927	GO:0019395 fatty acid oxidation	http://amigo.geneontology.org/amigo/term/GO:0019395	Acaa1b Tysnd1 Acox1 Hacl1 Ehhadh Acat2 Eci1 Hadha Hadh Abcd3 Decr1 Cpt2 Acads Abcd1 Acat1 Acaa2 Hadhb Acat3 Mlycd Cyp4v3 Eci3 Sirt4 Adh4 Crot Ivd Acad9 Etfdh Dgat2 Acadsb Acad12 Lonp2 Ech1 Fabp1 Fmo1 Pex13 Abcb11 Mfsd2a Acacb Adipor2
4.18734110120718e-26	39	130	10.0779816513761	GO:0034440 lipid oxidation	http://amigo.geneontology.org/amigo/term/GO:0034440	Acaa1b Tysnd1 Acox1 Hacl1 Ehhadh Acat2 Eci1 Hadha Hadh Abcd3 Decr1 Cpt2 Acads Abcd1 Acat1 Acaa2 Hadhb Acat3 Mlycd Cyp4v3 Eci3 Sirt4 Adh4 Crot Ivd Acad9 Etfdh Dgat2 Acadsb Acad12 Lonp2 Ech1 Fabp1 Fmo1 Pex13 Abcb11 Mfsd2a Acacb Adipor2
4.717337411421e-26	56	303	6.20865756300401	GO:0016053 organic acid biosynthetic process	http://amigo.geneontology.org/amigo/term/GO:0016053	Srr Abhd3 Acsf3 Ptgis Acly Rgn Asah2 Fasn Aasdhppt Glul Gatm Cyp7a1 Cyp4a14 Lias Acsm2 Acsm5 Otc Elovl5 Acsm1 Scd1 Abhd2 Cyp7b1 Nags Cyp4a10 Acaca Prxl2b Gulo Aldh1a1 Rdh16 Pcbd1 Pcbd2 Csad Fads2 Cyp27a1 Pecr Abcd3 Ugdh Ndufab1 Oat Cdo1 Mgll Pnpla8 Acacb Mlycd Mlxipl Mid1ip1 Abcd1 Sco1 Cyp2c23 Acss2 Ces1f Ces1d Ces1g Ces1e Ceacam1 Ces1b
8.6498739901176e-25	48	228	7.07226782552712	GO:0044242 cellular lipid catabolic process	http://amigo.geneontology.org/amigo/term/GO:0044242	Abhd3 Abhd16a Acaa1b Acot8 Tysnd1 Acox1 Hacl1 Ehhadh Acat2 Eci1 Asah2 Abhd6 Hadha Hadh Abcd3 Decr1 Cpt2 Acads Abcd1 Acat1 Bco2 Acaa2 Abhd2 Hadhb Acat3 Eci3 Gba2 Ces1f Nudt7 Mgll Ces1d Crot Ivd Acad9 Etfdh Acadsb Pnpla8 Acad12 Lonp2 Ech1 Fabp1 Mlycd Pex13 Abcb11 Mfsd2a Acacb Ddhd2 Acot2
1.23293541546423e-24	171	2477	2.31911568077691	GO:0009056 catabolic process	http://amigo.geneontology.org/amigo/term/GO:0009056	Comt Abhd3 Prodh Abhd16a Sardh Hyal1 Acaa1b Rnf5 Acot8 Gabarap Tysnd1 Cdc34 Ubxn2a Acox1 Aldh6a1 Mccc2 Hacl1 Ehhadh Acat2 Eci1 Cyp4f14 Asah2 Abhd6 Hadha Lypla1 Dnajb2 Cat Ivd Hadh Abcd3 Decr1 Cpt2 Tmub1 Acads Hibadh Ctsc Oat Abcd1 Ces1f Nudt7 Ldhd Acat1 Bco2 Cdo1 Tmub2 Oma1 Entpd8 Acaa2 Adh4 Abhd2 Epg5 Tex264 Wwp1 Hibch Pm20d1 Idnk Gnpda1 Ces1d Ces1g Trim12c Hadhb Ces1e Acat3 Ddo Gpx1 Trim12a Mly…
1.85410481313811e-24	54	301	6.02669999085617	GO:0046394 carboxylic acid biosynthetic process	http://amigo.geneontology.org/amigo/term/GO:0046394	Srr Abhd3 Acsf3 Ptgis Acly Rgn Asah2 Fasn Aasdhppt Glul Gatm Cyp7a1 Cyp4a14 Lias Acsm2 Acsm5 Otc Elovl5 Acsm1 Scd1 Abhd2 Cyp7b1 Nags Cyp4a10 Acaca Prxl2b Gulo Aldh1a1 Rdh16 Pcbd1 Pcbd2 Fads2 Cyp27a1 Pecr Abcd3 Ugdh Ndufab1 Oat Mgll Pnpla8 Acacb Mlycd Mlxipl Mid1ip1 Abcd1 Sco1 Cyp2c23 Acss2 Ces1f Ces1d Ces1g Ces1e Ceacam1 Ces1b
2.50246335160124e-24	63	419	5.05101705677563	GO:0009150 purine ribonucleotide metabolic process	http://amigo.geneontology.org/amigo/term/GO:0009150	Atp5pb Atp5d Atp5g1 Acot8 Acsl1 Acsl6 Acly Acot2 Acot3 Sucla2 Atp5o Papss2 Acss2 Pmvk Npr2 Acsm2 Acsm5 Nudt7 Acsm1 Atp5h Acot11 Atp5j2 Atp5l Acot4 Acot1 Mlycd Mpc1 Ndufab1 Crot Acaca Urah Dgat2 Dlst Mlxipl Pdhx Mccc2 Atp5j Ak2 Abcd1 Gpat4 Acat1 Elovl5 Opa1 Acacb Atp5k Aadat Glyat Uqcc3 Ak6 Pdk1 Mpc2 Pdk2 Cs Keg1 Fasn Sult2a8 Acadsb Acaa2 Sult2a1 Sult2a5 Ldhd Ehhadh Ces1d
3.30981545055642e-24	65	449	4.86316857713029	GO:0019693 ribose phosphate metabolic process	http://amigo.geneontology.org/amigo/term/GO:0019693	Atp5pb Atp5d Atp5g1 Acot8 Acsl1 Acsl6 Prpsap2 Acly Acot2 Acot3 Sucla2 Atp5o Papss2 Acss2 Pmvk Npr2 Acsm2 Acsm5 Nudt7 Acsm1 Atp5h Acot11 Atp5j2 Atp5l Acot4 Acot1 Mlycd Mpc1 Ndufab1 Crot Acaca Urah Dgat2 Uck1 Dlst Mlxipl Pdhx Mccc2 Atp5j Ak2 Abcd1 Gpat4 Acat1 Elovl5 Opa1 Acacb Atp5k Aadat Glyat Uqcc3 Ak6 Pdk1 Mpc2 Pdk2 Cs Keg1 Fasn Sult2a8 Acadsb Acaa2 Sult2a1 Sult2a5 Ldhd Ehhadh Ces1d
3.55023069622484e-24	75	597	4.22026032302184	GO:0055086 nucleobase-containing small molecule metabolic process	http://amigo.geneontology.org/amigo/term/GO:0055086	Atp5pb Atp5d Atp5g1 Acot8 Acsl1 Acsl6 Prpsap2 Acly Acot2 Acot3 Aldh6a1 Sucla2 Atp5o Papss2 Urah Tk1 Acss2 Pmvk Npr2 Nmnat1 Nadk Acsm2 Acsm5 Nudt7 Acsm1 Atp5h Acot11 Entpd8 Atp5j2 Atp5l Acot4 Acot1 Mlycd Mpc1 Ndufab1 Crot Cmah Acaca Dgat2 Uck1 Dlst Mlxipl Pdhx Mccc2 Nadk2 Pmm1 Atp5j Ak2 Ugdh Abcd1 Gpat4 Acat1 Elovl5 Opa1 Acacb Atp5k Gnpda1 Aadat Glyat Uqcc3 Ak6 Pdk1 Mpc2 Pdk2 Cs Keg1 Fasn Sult2a8 …
5.16575173091239e-24	64	439	4.89742464455637	GO:0009259 ribonucleotide metabolic process	http://amigo.geneontology.org/amigo/term/GO:0009259	Atp5pb Atp5d Atp5g1 Acot8 Acsl1 Acsl6 Acly Acot2 Acot3 Sucla2 Atp5o Papss2 Acss2 Pmvk Npr2 Acsm2 Acsm5 Nudt7 Acsm1 Atp5h Acot11 Atp5j2 Atp5l Acot4 Acot1 Mlycd Mpc1 Ndufab1 Crot Acaca Urah Dgat2 Uck1 Dlst Mlxipl Pdhx Mccc2 Atp5j Ak2 Abcd1 Gpat4 Acat1 Elovl5 Opa1 Acacb Atp5k Aadat Glyat Uqcc3 Ak6 Pdk1 Mpc2 Pdk2 Cs Keg1 Fasn Sult2a8 Acadsb Acaa2 Sult2a1 Sult2a5 Ldhd Ehhadh Ces1d
5.5256766520331e-24	31	83	12.5468847868538	GO:0006635 fatty acid beta-oxidation	http://amigo.geneontology.org/amigo/term/GO:0006635	Acaa1b Tysnd1 Acox1 Ehhadh Acat2 Eci1 Hadha Hadh Abcd3 Decr1 Cpt2 Acads Abcd1 Acat1 Acaa2 Hadhb Acat3 Eci3 Crot Ivd Acad9 Etfdh Acadsb Acad12 Lonp2 Ech1 Fabp1 Mlycd Abcb11 Mfsd2a Acacb
1.05202792571044e-23	64	445	4.83139195271965	GO:0006163 purine nucleotide metabolic process	http://amigo.geneontology.org/amigo/term/GO:0006163	Atp5pb Atp5d Atp5g1 Acot8 Acsl1 Acsl6 Prpsap2 Acly Acot2 Acot3 Sucla2 Atp5o Papss2 Acss2 Pmvk Npr2 Acsm2 Acsm5 Nudt7 Acsm1 Atp5h Acot11 Atp5j2 Atp5l Acot4 Acot1 Mlycd Mpc1 Ndufab1 Crot Acaca Urah Dgat2 Dlst Mlxipl Pdhx Mccc2 Atp5j Ak2 Abcd1 Gpat4 Acat1 Elovl5 Opa1 Acacb Atp5k Aadat Glyat Uqcc3 Ak6 Pdk1 Mpc2 Pdk2 Cs Keg1 Fasn Sult2a8 Acadsb Acaa2 Sult2a1 Sult2a5 Ldhd Ehhadh Ces1d
1.62339188206103e-23	70	536	4.38718106714136	GO:0006753 nucleoside phosphate metabolic process	http://amigo.geneontology.org/amigo/term/GO:0006753	Atp5pb Atp5d Atp5g1 Acot8 Acsl1 Acsl6 Prpsap2 Acly Acot2 Acot3 Sucla2 Atp5o Papss2 Acss2 Pmvk Npr2 Nmnat1 Nadk Acsm2 Acsm5 Nudt7 Acsm1 Atp5h Acot11 Entpd8 Atp5j2 Atp5l Acot4 Acot1 Mlycd Mpc1 Ndufab1 Crot Acaca Urah Dgat2 Uck1 Dlst Mlxipl Pdhx Mccc2 Nadk2 Atp5j Tk1 Ak2 Abcd1 Gpat4 Acat1 Elovl5 Opa1 Acacb Atp5k Aadat Glyat Uqcc3 Ak6 Pdk1 Mpc2 Pdk2 Cs Keg1 Fasn Sult2a8 Acadsb Acaa2 Sult2a1 Sult2a5 L…
2.74014960410793e-23	151	2094	2.42243748703884	GO:1901575 organic substance catabolic process	http://amigo.geneontology.org/amigo/term/GO:1901575	Comt Abhd3 Prodh Abhd16a Sardh Hyal1 Acaa1b Rnf5 Acot8 Tysnd1 Cdc34 Ubxn2a Acox1 Aldh6a1 Mccc2 Hacl1 Ehhadh Acat2 Eci1 Cyp4f14 Asah2 Abhd6 Hadha Lypla1 Dnajb2 Ivd Hadh Abcd3 Decr1 Cpt2 Tmub1 Acads Hibadh Ctsc Oat Abcd1 Ces1f Nudt7 Ldhd Acat1 Bco2 Cdo1 Tmub2 Oma1 Entpd8 Acaa2 Adh4 Abhd2 Wwp1 Hibch Idnk Gnpda1 Ces1d Ces1g Hadhb Ces1e Acat3 Ddo Mlycd Svip Ces1h Ces1b Hspa1b Eci3 Fmc1 Aldh1a7 Urah Cy…
1.61620292446373e-22	68	527	4.33461576403275	GO:0009117 nucleotide metabolic process	http://amigo.geneontology.org/amigo/term/GO:0009117	Atp5pb Atp5d Atp5g1 Acot8 Acsl1 Acsl6 Prpsap2 Acly Acot2 Acot3 Sucla2 Atp5o Papss2 Acss2 Pmvk Npr2 Nmnat1 Nadk Acsm2 Acsm5 Nudt7 Acsm1 Atp5h Acot11 Atp5j2 Atp5l Acot4 Acot1 Mlycd Mpc1 Ndufab1 Crot Acaca Urah Dgat2 Uck1 Dlst Mlxipl Pdhx Mccc2 Nadk2 Atp5j Ak2 Abcd1 Gpat4 Acat1 Elovl5 Opa1 Acacb Atp5k Aadat Glyat Uqcc3 Ak6 Pdk1 Mpc2 Pdk2 Cs Keg1 Fasn Sult2a8 Acadsb Acaa2 Sult2a1 Sult2a5 Ldhd Ehhadh …
1.63591585043095e-22	35	124	9.48197198382164	GO:0001676 long-chain fatty acid metabolic process	http://amigo.geneontology.org/amigo/term/GO:0001676	Cyp4f14 Asah2 Cyp2c55 Cyp2c23 Cyp2e1 Cyp4a14 Cyp2c38 Pnpla8 Ephx1 Cyp2c37 Cyp2f2 Cyp2c50 Cyp2c67 Cyp4a10 Cyp2b19 Cyp2c54 Cyp2c69 Cyp2d10 Acot3 Acot1 Acsl1 Acsl6 Hacl1 Acad9 Cpt2 Abcd1 Cyp1a2 Acsm1 Acot4 Gpx1 Abcd3 Mgll Sco1 Ephx2 Cyp2j5
2.52506714156764e-22	64	472	4.55501995542425	GO:0072521 purine-containing compound metabolic process	http://amigo.geneontology.org/amigo/term/GO:0072521	Atp5pb Atp5d Atp5g1 Acot8 Acsl1 Acsl6 Prpsap2 Acly Acot2 Acot3 Sucla2 Atp5o Papss2 Urah Acss2 Pmvk Npr2 Acsm2 Acsm5 Nudt7 Acsm1 Atp5h Acot11 Atp5j2 Atp5l Acot4 Acot1 Mlycd Mpc1 Ndufab1 Crot Acaca Dgat2 Dlst Mlxipl Pdhx Mccc2 Atp5j Ak2 Abcd1 Gpat4 Acat1 Elovl5 Opa1 Acacb Atp5k Aadat Glyat Uqcc3 Ak6 Pdk1 Mpc2 Pdk2 Cs Keg1 Fasn Sult2a8 Acadsb Acaa2 Sult2a1 Sult2a5 Ldhd Ehhadh Ces1d
5.6434804038816e-22	93	961	3.25096182302456	GO:0019637 organophosphate metabolic process	http://amigo.geneontology.org/amigo/term/GO:0019637	Atp5pb Abhd3 Atp5d Atp5g1 Abhd16a Acot8 Acsl1 Acsl6 Prpsap2 Acly Acot2 Acot3 Sucla2 Atp5o Papss2 Agpat2 Crls1 Acss2 Pmvk Npr2 Nmnat1 Nadk Acsm2 Acsm5 Nudt7 Acsm1 Atp5h Acot11 Entpd8 Atp5j2 Atp5l Mocos Gphn Acot4 Etnk2 Acot1 Mlycd Mpc1 Ndufab1 Crot Acaca Abhd6 Urah Gpat3 Dgat2 Chpt1 Pdxp Uck1 Pon1 Dlst Mlxipl Pdhx Dhdds Chp1 Mccc2 Nadk2 Atp5j Ptdss2 Tk1 Hadha Mfsd2a Ak2 Abcd1 Gpat4 Acat1 Elovl5 Pn…
2.97386137708862e-21	42	205	6.88252405459834	GO:0072330 monocarboxylic acid biosynthetic process	http://amigo.geneontology.org/amigo/term/GO:0072330	Srr Abhd3 Acsf3 Ptgis Acly Asah2 Fasn Gatm Cyp7a1 Lias Acsm2 Acsm5 Elovl5 Acsm1 Scd1 Abhd2 Cyp7b1 Acaca Prxl2b Aldh1a1 Rdh16 Rgn Fads2 Cyp27a1 Pecr Abcd3 Ndufab1 Mgll Pnpla8 Acacb Mlycd Mlxipl Mid1ip1 Abcd1 Sco1 Acss2 Ces1f Ces1d Ces1g Ces1e Ceacam1 Ces1b
6.53835650883308e-21	146	2099	2.33664494378421	GO:0044248 cellular catabolic process	http://amigo.geneontology.org/amigo/term/GO:0044248	Comt Abhd3 Prodh Abhd16a Sardh Acaa1b Rnf5 Acot8 Gabarap Tysnd1 Cdc34 Ubxn2a Acox1 Aldh6a1 Mccc2 Hacl1 Ehhadh Acat2 Eci1 Cyp4f14 Asah2 Abhd6 Hadha Dnajb2 Cat Ivd Hadh Abcd3 Decr1 Cpt2 Tmub1 Acads Hibadh Ctsc Oat Abcd1 Nudt7 Ldhd Acat1 Bco2 Cdo1 Tmub2 Oma1 Entpd8 Acaa2 Adh4 Abhd2 Epg5 Tex264 Wwp1 Hibch Pm20d1 Idnk Gnpda1 Trim12c Hadhb Acat3 Ddo Gpx1 Trim12a Mlycd Svip Hspa1b Eci3 Urah Gba2 Sult2a8…
8.76920428626773e-21	43	222	6.50680497010772	GO:0030258 lipid modification	http://amigo.geneontology.org/amigo/term/GO:0030258	Acaa1b Tysnd1 Acox1 Hacl1 Ephx2 Ehhadh Acat2 Eci1 Hadha Hadh Abcd3 Decr1 Cpt2 Acads Abcd1 Acat1 Acaa2 Hadhb Acat3 Mlycd Cyp4v3 Eci3 Gba2 Sirt4 Adh4 Crot Cyp2e1 Ivd Acad9 Etfdh Dgat2 Acadsb Acad12 Lonp2 Ech1 Fabp1 Fmo1 Pex13 Abcb11 Mfsd2a Scd1 Acacb Adipor2
4.94016402206242e-20	62	490	4.25057729513824	GO:0009410 response to xenobiotic stimulus	http://amigo.geneontology.org/amigo/term/GO:0009410	Acaa1b Cyp2c55 Cyp2c23 Cyp2e1 Cyp2c38 Cyp2c37 Cyp2j5 Cyp2f2 Cyp2c50 Gsta2 Cyp2c67 Cyp2b19 Cyp2c54 Ugt1a5 Ugt1a9 Cyp2c69 Cyp2d10 Aldh1a1 Srr Txn2 Sod2 Acsl1 Ddc Slc10a1 Hsp90aa1 Srd5a1 Hadha Hspd1 Agpat2 Abcb11 Cat Hadh Abcd3 Alad Plin2 Adipor2 Slco1b2 Otc Gas6 Cyp1a2 Ugt2b1 Uqcrfs1 Acacb Rap2a Ptk2b Aox1 Ccnd1 Txnrd2 Slc1a2 Sod1 Fmo1 Adam17 Gpx1 Crot Mgst1 Akr1c6 Aacs Sult2a8 Cyp2d40 Sult2a1 Sult…
6.43943014583761e-20	67	571	3.94176748769528	GO:1901615 organic hydroxy compound metabolic process	http://amigo.geneontology.org/amigo/term/GO:1901615	Comt Dhdds Ddc Akr1c6 Cyp4f14 Lipa Tm7sf2 Asah2 Cyp27a1 Pecr Pmvk Cyp7a1 Ldhd Gch1 Cyp7b1 Retsat Slc5a3 Sult2a8 Adh4 Pdxp Aldh3a2 Fdxr Pcbd1 Pcbd2 Srd5a1 Ephx2 Clcn2 Sod1 Hagh Aldh1a7 Hsd17b6 Cyp2e1 Pnkd Abcb11 Lrat Coq3 Gba2 Cyp4a14 Dgat2 Ces1f Fdx1 Cyp1a2 Slc16a2 Dhcr24 Ephx1 Aldh1a1 Cyp3a11 Ces1d Ces1e Dhrs3 Cyp4a10 Rdh16 Cyp3a41a Slc16a10 Pon1 Cat Abcd3 Ptk2b Sec14l2 Acaa1b Ces1g Cyp2d40 Sult…
9.06652453835436e-20	38	179	7.13153263970752	GO:0120254 olefinic compound metabolic process	http://amigo.geneontology.org/amigo/term/GO:0120254	Akr1c6 Cyp4f14 Cyp2c55 Cyp2c23 Cyp2e1 Cyp4a14 Bco2 Cyp2c38 Pnpla8 Ephx1 Cyp2c37 Cyp2f2 Cyp2c50 Retsat Cyp2c67 Cyp4a10 Cyp2b19 Cyp2c54 Cyp2c69 Cyp2d10 Srd5a1 Ephx2 Clcn2 Lrat Dgat2 Ces1f Cyp1a2 Adh4 Aldh1a1 Ces1d Ces1e Gpx1 Dhrs3 Rdh16 Mgll Sco1 Cyp2j5 Cyp2d40
9.92261089863521e-20	43	236	6.12080806510133	GO:0042180 cellular ketone metabolic process	http://amigo.geneontology.org/amigo/term/GO:0042180	Kdsr Fdxr Tysnd1 Akr1c6 Coq6 Cyp4f14 Coq8a Coq9 Coq10a Mlycd Coq3 Sirt4 Adh4 Srd5a1 Clcn2 Rgn Hagh Hsd17b6 Pnkd Cyp7a1 Dgat2 Abcd1 Elovl5 Lonp2 Fabp1 Aadat Fmo1 Mlxipl Pdk1 Mid1ip1 Abcb11 Mfsd2a Pdk2 Acacb Comt Ces1f Ces1d Ces1g Ces1e Cyp2b19 Rdh16 Ceacam1 Ces1b
2.30148713805632e-19	73	685	3.58001294671756	GO:0008610 lipid biosynthetic process	http://amigo.geneontology.org/amigo/term/GO:0008610	Abhd3 Mid1ip1 Kdsr Dhdds Acsf3 Ptgis Acsl1 Acsl6 Acly Tm7sf2 Asah2 Fasn Cyp27a1 Agpat2 Crls1 Pmvk Cyp7a1 Lias Dgat2 Acsm2 Acsm5 Elovl5 Acsm1 Thrsp Scd1 Abhd2 Cyp7b1 Etnk2 Acaca Akr1c6 Sirt3 Prxl2b Gpat3 Sirt4 Aldh1a1 Chpt1 Rdh16 Mlxipl Chp1 Srd5a1 Clcn2 Sod1 Rgn Fads2 Ptdss2 Pecr Acss2 Abcd3 Hsd17b11 Ndufab1 Gpat4 Hsd17b2 Acat1 Fdx1 Mgll Dhcr24 Pnpla8 Acacb Cyp3a11 Mlycd Cyp3a41a Abhd6 St3gal3 Mf…
2.80455571499544e-19	45	267	5.66178744459334	GO:0006520 cellular amino acid metabolic process	http://amigo.geneontology.org/amigo/term/GO:0006520	Srr Prodh Sardh Dglucy Aldh6a1 Mccc2 Aasdhppt Glul Ivd Hibadh Tarsl2 Oat Otc Cdo1 Agmat Hibch Pm20d1 Tst Nags Aadat Ddo Glyat Gm4952 Dlst Gcat Pcbd1 Ddc Pcbd2 Adhfe1 Mccc1 Aldh4a1 Acadsb Acat1 Slc16a2 Dio1 Aldh5a1 Aspg Slc25a44 Il4i1 Sirt4 Ttc36 Aldh1a1 Comt Csad Keg1
2.00410148546716e-18	38	195	6.54638124362895	GO:1901605 alpha-amino acid metabolic process	http://amigo.geneontology.org/amigo/term/GO:1901605	Srr Prodh Sardh Dglucy Aldh6a1 Mccc2 Aasdhppt Glul Ivd Hibadh Oat Otc Cdo1 Agmat Hibch Tst Nags Aadat Ddo Glyat Gm4952 Dlst Gcat Pcbd1 Pcbd2 Adhfe1 Mccc1 Aldh4a1 Acadsb Acat1 Aspg Il4i1 Sirt4 Aldh5a1 Ttc36 Comt Csad Keg1
1.69087965989015e-17	42	256	5.51139621559633	GO:0045333 cellular respiration	http://amigo.geneontology.org/amigo/term/GO:0045333	Cox5a Cs Slc25a22 Sucla2 Atp5o Cox7a2l Sdhaf2 Mtfr1 Ireb2 Uqcrfs1 Atp5j2 Coq10a Etfrf1 Uqcrq Uqcrh Uqcc3 Ndufab1 Atp5pb Atp5d Dlst Mlxipl Trap1 Uqcrb Atp5j Uqcc2 Sirt3 Etfdh Atp5h Pm20d1 Tefm Atp5k Sod2 Slc25a25 Cat Abcd1 Coq9 Cyp1a2 Chchd4 Slc25a23 Fxn Mfn2 Slc25a51
5.15095466140439e-17	32	146	7.36290896904193	GO:0033559 unsaturated fatty acid metabolic process	http://amigo.geneontology.org/amigo/term/GO:0033559	Ptgis Akr1c6 Cyp4f14 Cyp2c55 Cyp2c23 Cyp2e1 Cyp4a14 Hpgd Cyp2c38 Pnpla8 Scd1 Ephx1 Cyp2c37 Cyp2f2 Cyp2c50 Cyp2c67 Cyp4a10 Cyp2b19 Cyp2c54 Cyp2c69 Cyp2d10 Prxl2b Acox1 Fads2 Cyp1a2 Elovl5 Gpx1 Abcd1 Mgll Sco1 Ephx2 Cyp2j5
1.1887673805738e-16	50	382	4.39702515330547	GO:0015711 organic anion transport	http://amigo.geneontology.org/amigo/term/GO:0015711	Slc1a2 Slc5a6 Slc38a3 Slc25a22 Slc10a1 Slc17a4 Mpc1 Slc25a10 Mpc2 Abcb11 Slco1b2 Slco2b1 Slc25a15 Slc25a38 Sfxn5 Slc17a3 Slc17a2 Slco1a1 Slc16a5 Slc22a26 Slc22a28 Slc23a1 Arl6ip1 Slc26a1 Slc25a42 Mgst1 Ace2 Slc25a39 Slc22a3 Slc29a1 Slc25a25 Cyp7a1 Mfsd2a Slc6a13 Slc6a12 Slc25a21 Pnpla8 Slc25a23 Slc22a7 Abcd3 Abcb4 Atp5j Aqp8 Ces1f Aqp9 Ces1d Ces1g Ces1e Ceacam1 Ces1b
1.87390600345399e-16	46	328	4.71125158499291	GO:0008202 steroid metabolic process	http://amigo.geneontology.org/amigo/term/GO:0008202	Akr1c6 Lipa Tm7sf2 Cyp27a1 Pmvk Cyp7a1 Dhcr24 Cyp7b1 Sult2a8 Rdh16 Sult2a1 Fdxr Srd5a1 Ephx2 Clcn2 Sod1 Hsd17b6 Cyp2e1 Abcb11 Gba2 Hsd17b11 Dgat2 Hsd17b2 Fdx1 Cyp1a2 Ugt2b1 Cyp3a11 Cyp3a41a Pon1 Esr1 Cat Abcd3 Scd1 Comt Sec14l2 Acaa1b Ces1f Ces1d Ces1g Ces1e Cyp2b19 Cyp2d40 Sult2a5 Ces1b Ugt1a5 Cyp2d10
3.45300613744975e-16	49	377	4.36623431403564	GO:0006066 alcohol metabolic process	http://amigo.geneontology.org/amigo/term/GO:0006066	Dhdds Akr1c6 Asah2 Cyp27a1 Pecr Pmvk Gch1 Retsat Slc5a3 Tm7sf2 Cyp7a1 Adh4 Aldh3a2 Fdxr Pcbd1 Pcbd2 Ephx2 Clcn2 Sod1 Aldh1a7 Lrat Coq3 Gba2 Dgat2 Ces1f Fdx1 Cyp1a2 Dhcr24 Ephx1 Cyp7b1 Aldh1a1 Cyp3a11 Ces1d Ces1e Dhrs3 Rdh16 Cyp3a41a Pon1 Cat Ptk2b Sec14l2 Sult2a8 Ces1g Cyp2d40 Sult2a1 Sult2a5 Ces1b Ugt1a5 Cyp2d10
1.57752467599843e-15	18	40	15.1169724770642	GO:0006084 acetyl-CoA metabolic process	http://amigo.geneontology.org/amigo/term/GO:0006084	Acly Acss2 Pmvk Mlycd Mpc1 Acaca Nudt7 Dlst Pdhx Acat1 Acacb Aadat Pdk1 Mpc2 Pdk2 Cs Fasn Acaa2
1.85643236257896e-15	31	153	6.8064799824109	GO:0006633 fatty acid biosynthetic process	http://amigo.geneontology.org/amigo/term/GO:0006633	Abhd3 Acsf3 Ptgis Acly Asah2 Fasn Lias Acsm2 Acsm5 Elovl5 Acsm1 Scd1 Abhd2 Acaca Prxl2b Rgn Fads2 Pecr Abcd3 Cyp7a1 Ndufab1 Mgll Pnpla8 Acacb Mlycd Mlxipl Mid1ip1 Abcd1 Sco1 Acss2 Ceacam1
2.28098314725351e-15	54	474	3.82708163976309	GO:0006091 generation of precursor metabolites and energy	http://amigo.geneontology.org/amigo/term/GO:0006091	Cox5a Cs Slc25a22 Sucla2 Atp5o Cox7a2l Sdhaf2 Mtfr1 Etfdh Fdx1 Ireb2 Uqcrfs1 Atp5j2 Coq10a Etfrf1 Uqcrq Uqcrh Uqcc3 Fdx2 Ndufab1 Atp5pb Atp5d Crot Dlst Mlxipl Trap1 Surf1 Acox1 Uqcrb Atp5j Uqcc2 Sirt3 Acadsb Acat1 Atp5h Adh4 Pm20d1 Cox17 Tefm Atp5k Gnpda1 Aox3 Sod2 Slc25a25 Cat Abcd1 Coq9 Cyp1a2 Chchd4 Slc25a23 Fxn Sco1 Mfn2 Slc25a51
3.22366005434152e-15	28	124	7.58557758705731	GO:0006805 xenobiotic metabolic process	http://amigo.geneontology.org/amigo/term/GO:0006805	Acaa1b Cyp2c55 Cyp2c23 Cyp2e1 Cyp2c38 Cyp2c37 Cyp2j5 Cyp2f2 Cyp2c50 Gsta2 Cyp2c67 Cyp2b19 Cyp2c54 Ugt1a5 Ugt1a9 Cyp2c69 Cyp2d10 Acsl1 Abcb11 Cyp1a2 Ugt2b1 Aox1 Fmo1 Sult2a8 Cyp2d40 Sult2a1 Sult2a5 Aox3
6.16755651405681e-15	84	1041	2.71069631353057	GO:1901135 carbohydrate derivative metabolic process	http://amigo.geneontology.org/amigo/term/GO:1901135	Atp5pb Atp5d Atp5g1 Hyal1 Acot8 Acsl1 Acsl6 Prpsap2 Acly Akr1c6 Acot2 Acot3 Sucla2 Pmm1 Atp5o Papss2 Fn3k Tk1 Acss2 Pmvk Npr2 St3gal3 Ugdh Acsm2 Acsm5 Nudt7 Acsm1 Atp5h Acot11 Atp5j2 Atp5l Gnpda1 Acot4 Acot1 Mlycd Mpc1 Ndufab1 Crot Cmah Acaca Abhd6 Urah Gba2 Gpat3 Dgat2 Prss34 Uck1 Dlst Mlxipl Pdhx Dhdds Mccc2 Atp5j Ak2 Nmnat1 Abcd1 Gpat4 Acat1 Elovl5 Opa1 Acacb Atp5k Aadat Glyat Uqcc3 Ak6 Pdk1 M…
1.65660066518429e-14	42	309	4.56607582910246	GO:0046942 carboxylic acid transport	http://amigo.geneontology.org/amigo/term/GO:0046942	Slc1a2 Slc5a6 Slc38a3 Slc25a22 Slc10a1 Slc17a4 Mpc1 Slc25a10 Mpc2 Abcb11 Slco1b2 Slco2b1 Slc25a15 Slc25a38 Sfxn5 Slc17a3 Slc17a2 Slco1a1 Slc16a5 Slc23a1 Arl6ip1 Slc26a1 Ace2 Cyp7a1 Slc6a13 Slc6a12 Slc25a21 Pnpla8 Slc22a26 Slc22a28 Slc22a3 Abcd3 Abcb4 Atp5j Aqp8 Ces1f Aqp9 Ces1d Ces1g Ces1e Ceacam1 Ces1b
2.5988232671616e-14	22	76	9.72436826009979	GO:0019369 arachidonic acid metabolic process	http://amigo.geneontology.org/amigo/term/GO:0019369	Cyp4f14 Cyp2c55 Cyp2c23 Cyp2e1 Cyp4a14 Cyp2c38 Pnpla8 Ephx1 Cyp2c37 Cyp2f2 Cyp2c50 Cyp2c67 Cyp4a10 Cyp2b19 Cyp2c54 Cyp2c69 Cyp2d10 Cyp1a2 Gpx1 Mgll Sco1 Cyp2j5
1.56892536450246e-13	55	541	3.41521251278921	GO:0006820 anion transport	http://amigo.geneontology.org/amigo/term/GO:0006820	Slc1a2 Slc5a6 Slc38a3 Slc25a22 Slc10a1 Slc17a4 Clcn2 Mpc1 Slc25a10 Mpc2 Abcb11 Slc34a2 Slco1b2 Slco2b1 Slc25a15 Slc25a38 Sfxn5 Slc17a3 Slc17a2 Slc20a2 Slco1a1 Slc16a5 Slc22a26 Slc22a28 Slc23a1 Arl6ip1 Slc26a1 Slc25a42 Mgst1 Ace2 Slc25a39 Slc22a3 Slc29a1 Slc25a25 Cyp7a1 Mfsd2a Slc6a13 Slc6a12 Ttyh2 Slc25a21 Pnpla8 Slc25a23 Apol9a Slc22a7 Abcd3 Abcb4 Atp5j Aqp8 Ces1f Aqp9 Ces1d Ces1g Ces1e Ceacam1 …
2.28691008475473e-13	27	134	6.76879364644667	GO:0015718 monocarboxylic acid transport	http://amigo.geneontology.org/amigo/term/GO:0015718	Slc5a6 Slc10a1 Mpc1 Mpc2 Abcb11 Slco1b2 Slco2b1 Slco1a1 Slc16a5 Cyp7a1 Slc6a13 Slc6a12 Pnpla8 Slc22a26 Slc22a28 Slc22a3 Abcd3 Abcb4 Atp5j Aqp8 Ces1f Aqp9 Ces1d Ces1g Ces1e Ceacam1 Ces1b
2.60858369403395e-13	28	146	6.44254534791169	GO:0010565 regulation of cellular ketone metabolic process	http://amigo.geneontology.org/amigo/term/GO:0010565	Tysnd1 Mlycd Sirt4 Clcn2 Rgn Cyp7a1 Coq3 Dgat2 Abcd1 Elovl5 Lonp2 Fabp1 Fmo1 Mlxipl Pdk1 Mid1ip1 Abcb11 Mfsd2a Pdk2 Acacb Comt Ces1f Ces1d Ces1g Ces1e Rdh16 Ceacam1 Ces1b
4.7228494673741e-13	42	340	4.14975715056665	GO:0015980 energy derivation by oxidation of organic compounds	http://amigo.geneontology.org/amigo/term/GO:0015980	Cox5a Cs Slc25a22 Sucla2 Atp5o Cox7a2l Sdhaf2 Mtfr1 Ireb2 Uqcrfs1 Atp5j2 Coq10a Etfrf1 Uqcrq Uqcrh Uqcc3 Ndufab1 Atp5pb Atp5d Dlst Mlxipl Trap1 Uqcrb Atp5j Uqcc2 Sirt3 Etfdh Atp5h Pm20d1 Tefm Atp5k Sod2 Slc25a25 Cat Abcd1 Coq9 Cyp1a2 Chchd4 Slc25a23 Fxn Mfn2 Slc25a51
5.95094241708044e-13	32	200	5.37492354740061	GO:0071466 cellular response to xenobiotic stimulus	http://amigo.geneontology.org/amigo/term/GO:0071466	Acaa1b Cyp2c55 Cyp2c23 Cyp2e1 Cyp2c38 Cyp2c37 Cyp2j5 Cyp2f2 Cyp2c50 Gsta2 Cyp2c67 Cyp2b19 Cyp2c54 Ugt1a5 Ugt1a9 Cyp2c69 Cyp2d10 Acsl1 Ddc Slc10a1 Abcb11 Gas6 Cyp1a2 Ugt2b1 Rap2a Aox1 Fmo1 Sult2a8 Cyp2d40 Sult2a1 Sult2a5 Aox3
1.24970672186317e-12	35	246	4.77953059347107	GO:0042445 hormone metabolic process	http://amigo.geneontology.org/amigo/term/GO:0042445	Akr1c6 Retsat Aldh1a1 Rdh16 Srd5a1 Clcn2 Papss2 Cyp2c55 Mme Lrat Hsd17b11 Dgat2 Ces1f Hsd17b2 Fdx1 Cyp1a2 Slc16a2 Dio1 Ugt2b1 Adh4 Ces1d Ces1e Dhrs3 Il4i1 Slc16a10 Esr1 Ddo Comt Sult2a8 Cyp2d40 Sult2a1 Sult2a5 Cyp2d10 Cyp27a1 Bco2
1.64721673199201e-12	27	145	6.25529895602657	GO:0006690 icosanoid metabolic process	http://amigo.geneontology.org/amigo/term/GO:0006690	Ptgis Akr1c6 Cyp4f14 Cyp2c55 Cyp2c23 Cyp2e1 Cyp4a14 Hpgd Cyp2c38 Pnpla8 Ephx1 Cyp2c37 Cyp2f2 Cyp2c50 Cyp2c67 Cyp4a10 Cyp2b19 Cyp2c54 Cyp2c69 Cyp2d10 Prxl2b Acox1 Cyp1a2 Gpx1 Mgll Sco1 Cyp2j5
2.35601119805361e-12	23	103	7.50141029066833	GO:0009063 cellular amino acid catabolic process	http://amigo.geneontology.org/amigo/term/GO:0009063	Prodh Sardh Aldh6a1 Mccc2 Ivd Hibadh Oat Cdo1 Hibch Ddo Dlst Gcat Adhfe1 Mccc1 Aldh4a1 Acadsb Otc Acat1 Aldh5a1 Slc25a44 Aadat Il4i1 Csad
2.37575382098539e-12	31	197	5.28625095080644	GO:0009060 aerobic respiration	http://amigo.geneontology.org/amigo/term/GO:0009060	Cox5a Cs Sucla2 Atp5o Cox7a2l Sdhaf2 Mtfr1 Ireb2 Uqcrfs1 Atp5j2 Uqcrq Uqcrh Uqcc3 Ndufab1 Atp5pb Atp5d Dlst Mlxipl Uqcrb Atp5j Uqcc2 Sirt3 Atp5h Tefm Atp5k Cat Abcd1 Coq9 Slc25a23 Fxn Slc25a51
4.39750198964891e-12	16	44	12.2157353350014	GO:0033866 nucleoside bisphosphate biosynthetic process	http://amigo.geneontology.org/amigo/term/GO:0033866	Acsl1 Acsl6 Acly Papss2 Acss2 Mlycd Mpc1 Pdhx Acaca Acat1 Elovl5 Acacb Ak6 Pdk1 Mpc2 Pdk2
4.39750198964891e-12	16	44	12.2157353350014	GO:0034030 ribonucleoside bisphosphate biosynthetic process	http://amigo.geneontology.org/amigo/term/GO:0034030	Acsl1 Acsl6 Acly Papss2 Acss2 Mlycd Mpc1 Pdhx Acaca Acat1 Elovl5 Acacb Ak6 Pdk1 Mpc2 Pdk2
4.39750198964891e-12	16	44	12.2157353350014	GO:0034033 purine nucleoside bisphosphate biosynthetic process	http://amigo.geneontology.org/amigo/term/GO:0034033	Acsl1 Acsl6 Acly Papss2 Acss2 Mlycd Mpc1 Pdhx Acaca Acat1 Elovl5 Acacb Ak6 Pdk1 Mpc2 Pdk2
5.20818059407456e-12	37	288	4.31580232755691	GO:1901293 nucleoside phosphate biosynthetic process	http://amigo.geneontology.org/amigo/term/GO:1901293	Atp5pb Atp5d Atp5g1 Acsl1 Acsl6 Prpsap2 Acly Atp5o Papss2 Acss2 Npr2 Nmnat1 Nadk Atp5h Atp5j2 Atp5l Mlycd Mpc1 Ndufab1 Entpd8 Uck1 Pdhx Acaca Nadk2 Atp5j Tk1 Ak2 Acat1 Elovl5 Acacb Atp5k Uqcc3 Ak6 Pdk1 Mpc2 Pdk2 Ldhd
6.9025241916602e-12	40	337	3.98733200845743	GO:0015849 organic acid transport	http://amigo.geneontology.org/amigo/term/GO:0015849	Slc1a2 Slc5a6 Slc38a3 Slc25a22 Slc10a1 Fabp2 Mpc1 Slc25a10 Mpc2 Abcb11 Abcd3 Slco1b2 Slco2b1 Abcd1 Slc25a15 Slc25a38 Sfxn5 Slco1a1 Fabp1 Crot Slc23a1 Plin2 Arl6ip1 Slc26a1 Slc25a44 Ace2 Acsl1 Slc16a10 Cyp7a1 Mfsd2a Slc6a13 Slc6a12 Slc16a2 Slc25a21 Pnpla8 Acsl6 Atp5j Aqp8 Aqp9 Ceacam1
6.9025241916602e-12	21	88	8.01657631359466	GO:1901606 alpha-amino acid catabolic process	http://amigo.geneontology.org/amigo/term/GO:1901606	Prodh Sardh Aldh6a1 Mccc2 Ivd Hibadh Oat Cdo1 Hibch Ddo Dlst Gcat Adhfe1 Mccc1 Aldh4a1 Acadsb Otc Acat1 Aadat Il4i1 Csad
7.95173194133719e-12	27	155	5.85173128144421	GO:1902652 secondary alcohol metabolic process	http://amigo.geneontology.org/amigo/term/GO:1902652	Cyp27a1 Pmvk Tm7sf2 Cyp7a1 Fdxr Ephx2 Sod1 Gba2 Dgat2 Fdx1 Cyp1a2 Dhcr24 Cyp7b1 Cyp3a11 Cyp3a41a Pon1 Cat Sec14l2 Sult2a8 Ces1f Ces1d Ces1g Ces1e Sult2a1 Sult2a5 Ces1b Ugt1a5
1.21113309785153e-11	14	33	14.2516912241683	GO:0035384 thioester biosynthetic process	http://amigo.geneontology.org/amigo/term/GO:0035384	Acsl1 Acsl6 Acly Acss2 Mlycd Mpc1 Pdhx Acaca Acat1 Elovl5 Acacb Pdk1 Mpc2 Pdk2
1.21113309785153e-11	14	33	14.2516912241683	GO:0071616 acyl-CoA biosynthetic process	http://amigo.geneontology.org/amigo/term/GO:0071616	Acsl1 Acsl6 Acly Acss2 Mlycd Mpc1 Pdhx Acaca Acat1 Elovl5 Acacb Pdk1 Mpc2 Pdk2
3.00509888787121e-11	32	231	4.65361346095291	GO:0046390 ribose phosphate biosynthetic process	http://amigo.geneontology.org/amigo/term/GO:0046390	Atp5pb Atp5d Atp5g1 Acsl1 Acsl6 Prpsap2 Acly Atp5o Papss2 Acss2 Npr2 Atp5h Atp5j2 Atp5l Mlycd Mpc1 Ndufab1 Uck1 Pdhx Acaca Atp5j Ak2 Acat1 Elovl5 Acacb Atp5k Uqcc3 Ak6 Pdk1 Mpc2 Pdk2 Ldhd
5.99083280400117e-11	98	1552	2.12122466029824	GO:0055085 transmembrane transport	http://amigo.geneontology.org/amigo/term/GO:0055085	Timm44 Slc1a2 Slc5a6 Slc38a3 Slc25a22 Pex13 Mpc1 Slc25a10 Hspd1 Mpc2 Slc30a10 Abcb11 Abcd3 Slc6a13 Abcb7 Abcd1 Slc25a15 Aqp9 Slc25a38 Slc25a20 Sfxn5 Chchd4 Slc20a2 Slc25a28 Dnlz Rhbg Letm1 Slc23a1 Arl6ip1 Tpcn1 Cox5a Atp5pb Slc25a42 Atp5g1 Chp1 Ace2 Surf1 Slc25a39 Acsl1 Slc22a5 Slc16a10 Slc10a1 Slc17a4 Cpox Clcn2 Atp5j Rgn Slc22a3 Slc22a1 Slc29a1 Slc25a45 Slc25a25 Mfsd2a Slc34a2 Slc30a9 Slc6a12 A…
6.44979094501395e-11	50	536	3.13370076224383	GO:0007005 mitochondrion organization	http://amigo.geneontology.org/amigo/term/GO:0007005	Timm44 Mtfp1 Uqcc1 Surf1 Gabarap Uqcc2 Cox7a2l Sdhaf2 Hspd1 Bcs1l Miga2 Timm10 Mtfr1 Mfn2 Atad3a Chchd4 Cox18 Opa1 Higd1a Immp1l Atpaf2 Cox19 Cox17 1190007I07Rik Sco1 Uqcc3 Dnlz Pet100 Pet117 Atp5d Letm1 Hspa1l Fmc1 Hsp90aa1 Cideb Ndufaf1 Acad9 Sirt4 Ndufab1 Oma1 Acaa2 Ghitm Fxn Gpx1 Tfam Sod2 Slc22a5 Letmd1 Opa3 Ddhd2
6.5122366716488e-11	25	144	5.83216530750934	GO:0016125 sterol metabolic process	http://amigo.geneontology.org/amigo/term/GO:0016125	Lipa Tm7sf2 Cyp27a1 Pmvk Cyp7a1 Fdxr Ephx2 Sod1 Gba2 Dgat2 Fdx1 Cyp1a2 Dhcr24 Cyp7b1 Pon1 Cat Sec14l2 Sult2a8 Ces1f Ces1d Ces1g Ces1e Sult2a1 Sult2a5 Ces1b
6.82221460856932e-11	30	210	4.79903888160769	GO:0009152 purine ribonucleotide biosynthetic process	http://amigo.geneontology.org/amigo/term/GO:0009152	Atp5pb Atp5d Atp5g1 Acsl1 Acsl6 Acly Atp5o Papss2 Acss2 Npr2 Atp5h Atp5j2 Atp5l Mlycd Mpc1 Ndufab1 Pdhx Acaca Atp5j Ak2 Acat1 Elovl5 Acacb Atp5k Uqcc3 Ak6 Pdk1 Mpc2 Pdk2 Ldhd
6.82221460856932e-11	31	224	4.64906891655745	GO:0009260 ribonucleotide biosynthetic process	http://amigo.geneontology.org/amigo/term/GO:0009260	Atp5pb Atp5d Atp5g1 Acsl1 Acsl6 Acly Atp5o Papss2 Acss2 Npr2 Atp5h Atp5j2 Atp5l Mlycd Mpc1 Ndufab1 Uck1 Pdhx Acaca Atp5j Ak2 Acat1 Elovl5 Acacb Atp5k Uqcc3 Ak6 Pdk1 Mpc2 Pdk2 Ldhd
7.39810735628933e-11	29	197	4.94520250236731	GO:0006575 cellular modified amino acid metabolic process	http://amigo.geneontology.org/amigo/term/GO:0006575	Abhd16a Sardh Gatm Vnn1 Gsta2 Gpx1 Ethe1 Crot Slc1a2 Mgst1 Chdh Hagh Ptdss2 Aasdhppt Cpt2 Slc16a2 Gch1 Ggt6 Dmgdh Slc16a10 Sod2 Slc22a5 Sod1 Mfsd2a Sult2a8 Nat8f2 Nat8f1 Sult2a1 Sult2a5
7.39810735628933e-11	22	110	6.71865443425076	GO:0044272 sulfur compound biosynthetic process	http://amigo.geneontology.org/amigo/term/GO:0044272	Acsl1 Acsl6 Acly Papss2 Acss2 Lias Mlycd Mpc1 Slc1a2 Pdhx Acaca Csad Hagh Acat1 Elovl5 Cdo1 Ggt6 Acacb Pdk1 Mpc2 Ugdh Pdk2
7.93823389617193e-11	35	285	4.12548956489082	GO:0009165 nucleotide biosynthetic process	http://amigo.geneontology.org/amigo/term/GO:0009165	Atp5pb Atp5d Atp5g1 Acsl1 Acsl6 Prpsap2 Acly Atp5o Papss2 Acss2 Npr2 Nmnat1 Nadk Atp5h Atp5j2 Atp5l Mlycd Mpc1 Ndufab1 Uck1 Pdhx Acaca Nadk2 Atp5j Ak2 Acat1 Elovl5 Acacb Atp5k Uqcc3 Ak6 Pdk1 Mpc2 Pdk2 Ldhd
8.61170919661208e-11	79	1132	2.34440680347089	GO:0043603 cellular amide metabolic process	http://amigo.geneontology.org/amigo/term/GO:0043603	Mrpl52 Mtif3 Acot8 Acsl1 Rmnd1 Acsl6 Acly Acot2 Acot3 Sucla2 Eif4a2 Asah2 Acss2 Pmvk Tarsl2 Acsm2 Acsm5 Acsm1 Acot11 Vnn1 Pm20d1 Gnpda1 Acot4 Gsta2 Gpx1 Ethe1 Acot1 Mlycd Mpc1 Mrps33 Slc1a2 Mgst1 Acaca Urah Sirt3 Mme Gba2 Dgat2 Nudt7 Dlst Trap1 Pdhx Cmah Hagh Uqcc2 Igfbp5 Otc Abcd1 Gpat4 Acat1 Ireb2 Elovl5 Ggt6 Acacb Immp1l Nags Rpusd3 Aadat Ptk2b Zfp706 Glyat Noct Pdk1 Sod2 Sod1 Mpc2 St3gal3 Ban…
8.61170919661208e-11	51	560	3.0593872870249	GO:0090407 organophosphate biosynthetic process	http://amigo.geneontology.org/amigo/term/GO:0090407	Atp5pb Atp5d Atp5g1 Acsl1 Acsl6 Prpsap2 Acly Atp5o Papss2 Agpat2 Crls1 Acss2 Pmvk Npr2 Nmnat1 Nadk Atp5h Atp5j2 Atp5l Gphn Etnk2 Mlycd Mpc1 Ndufab1 Gpat3 Entpd8 Chpt1 Uck1 Pdhx Dhdds Chp1 Acaca Nadk2 Atp5j Ptdss2 Tk1 Ak2 Gpat4 Acat1 Elovl5 Gch1 Mocos Acacb Atp5k Uqcc3 Ak6 Pdk1 Mpc2 Pdk2 Ptk2b Ldhd
1.17173950747629e-10	24	136	5.9282245008095	GO:0008203 cholesterol metabolic process	http://amigo.geneontology.org/amigo/term/GO:0008203	Cyp27a1 Pmvk Tm7sf2 Cyp7a1 Fdxr Ephx2 Sod1 Gba2 Dgat2 Fdx1 Cyp1a2 Dhcr24 Cyp7b1 Pon1 Cat Sec14l2 Sult2a8 Ces1f Ces1d Ces1g Ces1e Sult2a1 Sult2a5 Ces1b
1.27201720667222e-10	31	230	4.52778885786465	GO:0006164 purine nucleotide biosynthetic process	http://amigo.geneontology.org/amigo/term/GO:0006164	Atp5pb Atp5d Atp5g1 Acsl1 Acsl6 Prpsap2 Acly Atp5o Papss2 Acss2 Npr2 Atp5h Atp5j2 Atp5l Mlycd Mpc1 Ndufab1 Pdhx Acaca Atp5j Ak2 Acat1 Elovl5 Acacb Atp5k Uqcc3 Ak6 Pdk1 Mpc2 Pdk2 Ldhd
1.49814387914857e-10	25	150	5.59887869520897	GO:0034754 cellular hormone metabolic process	http://amigo.geneontology.org/amigo/term/GO:0034754	Akr1c6 Retsat Aldh1a1 Rdh16 Srd5a1 Clcn2 Cyp2c55 Lrat Hsd17b11 Dgat2 Ces1f Hsd17b2 Cyp1a2 Ugt2b1 Adh4 Ces1d Ces1e Dhrs3 Il4i1 Esr1 Comt Cyp2d40 Cyp2d10 Cyp27a1 Bco2
3.47710453862104e-10	24	143	5.63803169307756	GO:0006119 oxidative phosphorylation	http://amigo.geneontology.org/amigo/term/GO:0006119	Cox5a Atp5o Cox7a2l Sdhaf2 Uqcrfs1 Atp5j2 Uqcrq Uqcrh Uqcc3 Ndufab1 Atp5pb Atp5d Mlxipl Uqcrb Atp5j Uqcc2 Atp5h Tefm Atp5k Abcd1 Coq9 Slc25a23 Fxn Slc25a51
3.47710453862104e-10	159	3162	1.68922526098335	GO:0070887 cellular response to chemical stimulus	http://amigo.geneontology.org/amigo/term/GO:0070887	Prlr Hspa1l Acaa1b Rnf5 Esr1 Fstl1 Parp9 Sod1 Cyp2c55 Cyp2c23 Cyp2e1 Hspd1 Zbp1 Gbp3 Adipor2 Cyp2c38 Adh4 Abhd2 Hspb8 Cyp2c37 Irgm1 Cyp2j5 Cyp2f2 Cyp2c50 Gsta2 Pirb Irak2 Cyp2c67 Cyp2b19 Cyp2c54 Irgm2 Sod3 Gm4951 Igtp Tgtp1 Ugt1a5 Ugt1a9 Hspa1b Cyp2c69 Cyp2d10 Defa20 Gbp6 Hspb1 Slc1a2 Mlxipl Sparc Acaca Csf1r Fasn Col3a1 Alad Gas6 Fdx1 Cyp1a2 Oas2 Chchd4 Higd1a Hadhb Sco1 Ccnd1 Letm1 Trap1 Pdk1 S…
3.60241710981536e-10	19	86	7.42176943318398	GO:1990542 mitochondrial transmembrane transport	http://amigo.geneontology.org/amigo/term/GO:1990542	Timm44 Slc25a22 Mpc1 Hspd1 Mpc2 Slc25a15 Slc25a38 Sfxn5 Chchd4 Slc25a28 Dnlz Letm1 Slc25a39 Abcb7 Slc25a21 Tst Slc25a23 Opa1 Slc25a51
3.66142799654629e-10	40	384	3.49929918450561	GO:0019216 regulation of lipid metabolic process	http://amigo.geneontology.org/amigo/term/GO:0019216	Mid1ip1 Tysnd1 Thrsp Opa3 Mlycd Fmc1 Sirt3 Sirt4 Tnfaip8l3 Mlxipl Chp1 Ephx2 Clcn2 Sod1 Rgn Cyp7a1 Mfsd2a Dgat2 Abcd1 Elovl5 Lactb Lonp2 Fabp1 Fmo1 Pdk1 Abhd6 Abcb11 Pdk2 Acacb Ces1g Ptk2b Ceacam1 Sec14l2 Esr1 Ces1f Ces1d Ces1e Rdh16 Ces1b Scd1
4.13408261783917e-10	31	241	4.32112629588742	GO:0072522 purine-containing compound biosynthetic process	http://amigo.geneontology.org/amigo/term/GO:0072522	Atp5pb Atp5d Atp5g1 Acsl1 Acsl6 Prpsap2 Acly Atp5o Papss2 Acss2 Npr2 Atp5h Atp5j2 Atp5l Mlycd Mpc1 Ndufab1 Pdhx Acaca Atp5j Ak2 Acat1 Elovl5 Acacb Atp5k Uqcc3 Ak6 Pdk1 Mpc2 Pdk2 Ldhd
1.20690954183673e-09	30	236	4.27033120821023	GO:0009636 response to toxic substance	http://amigo.geneontology.org/amigo/term/GO:0009636	Pon1 Sod1 Slc30a10 Adh4 Sod3 Ddc Sod2 Mgst1 Sdc1 Srd5a1 Ephx2 Cpox Slc23a1 Cat Alad Prxl2b Slc17a3 Gch1 Ephx1 Gfer Selenow Fabp1 Gsta2 Glyat Gpx1 Txnrd2 Cyp2f2 Aldh1a7 Aldh1a1 Ces1d
1.22608918899387e-09	19	92	6.93774099188938	GO:0043648 dicarboxylic acid metabolic process	http://amigo.geneontology.org/amigo/term/GO:0043648	Prodh Dglucy Oat Me1 Nags Ddo Acot4 Acsf3 Acot8 Acly Sucla2 Aasdhppt Adhfe1 Glul Aldh4a1 Aadat Aldh5a1 Dlst Cs
1.23340223432394e-09	13	37	11.8030415736838	GO:0017004 cytochrome complex assembly	http://amigo.geneontology.org/amigo/term/GO:0017004	Uqcc1 Surf1 Uqcc2 Bcs1l Cox18 Cox19 Cox17 1190007I07Rik Sco1 Uqcc3 Pet100 Pet117 Cox15
1.28194803078414e-09	21	115	6.13442361388113	GO:0034308 primary alcohol metabolic process	http://amigo.geneontology.org/amigo/term/GO:0034308	Akr1c6 Pecr Retsat Adh4 Aldh3a2 Clcn2 Aldh1a7 Lrat Dgat2 Ces1f Cyp1a2 Aldh1a1 Ces1d Ces1e Dhrs3 Rdh16 Sult2a8 Cyp2d40 Sult2a1 Sult2a5 Cyp2d10
1.34338009471389e-09	11	24	15.3969164118247	GO:0051791 medium-chain fatty acid metabolic process	http://amigo.geneontology.org/amigo/term/GO:0051791	Abhd3 Cyp4a14 Abhd2 Cyp4a10 Crot Acad9 Ces1f Ces1d Ces1g Ces1e Ces1b
2.31218438183716e-09	11	25	14.7810397553517	GO:0006783 heme biosynthetic process	http://amigo.geneontology.org/amigo/term/GO:0006783	Cpox Alad Alas1 Cox15 Pgrmc1 Slc25a39 Abcb7 Iba57 Fxn Abcb10 Ireb2
2.36166246297125e-09	98	1662	1.98083072971292	GO:1901566 organonitrogen compound biosynthetic process	http://amigo.geneontology.org/amigo/term/GO:1901566	Atp5pb Srr Atp5d Atp5g1 Kdsr Mrpl52 Mtif3 Acsl1 Rmnd1 Ddc Acsl6 Prpsap2 Acly Pmm1 Cpox Eif4a2 Atp5o Asah2 Papss2 Aasdhppt Glul Gatm Acss2 Alad Npr2 St3gal3 Nmnat1 Nadk Ugdh Tarsl2 Otc Elovl5 Alas1 Atp5h Gch1 Atp5j2 Atp5l Cox15 Agmat Gphn Nags Mlycd Mpc1 Mrps33 Ndufab1 Slc1a2 Sirt3 Chpt1 Uck1 Trap1 Pgrmc1 Hyal1 Pdhx Dhdds Chdh Acot8 Slc25a39 Pcbd1 Acaca Pcbd2 Nadk2 Atp5j Csad Hagh Uqcc2 Ptdss2 Igf…
2.42581756825584e-09	21	119	5.9282245008095	GO:0006720 isoprenoid metabolic process	http://amigo.geneontology.org/amigo/term/GO:0006720	Dhdds Pecr Pmvk Bco2 Retsat Dhrs3 Lrat Aldh1a1 Rdh16 Aldh3a2 Srd5a1 Cyp2c55 Cyp2e1 Dgat2 Ces1f Cyp1a2 Adh4 Ces1d Ces1e Cyp2d40 Cyp2d10
2.493593811901e-09	19	96	6.64866845056065	GO:0006721 terpenoid metabolic process	http://amigo.geneontology.org/amigo/term/GO:0006721	Pecr Bco2 Retsat Dhrs3 Lrat Aldh1a1 Rdh16 Aldh3a2 Srd5a1 Cyp2c55 Cyp2e1 Dgat2 Ces1f Cyp1a2 Adh4 Ces1d Ces1e Cyp2d40 Cyp2d10
2.493593811901e-09	19	96	6.64866845056065	GO:0033108 mitochondrial respiratory chain complex assembly	http://amigo.geneontology.org/amigo/term/GO:0033108	Uqcc1 Surf1 Uqcc2 Sdhaf2 Bcs1l Cox18 Cox19 Cox17 1190007I07Rik Sco1 Uqcc3 Pet100 Pet117 Ndufaf1 Acad9 Ndufab1 Tfam Chchd4 Oma1
3.6054694735379e-09	19	98	6.51298133932472	GO:0019217 regulation of fatty acid metabolic process	http://amigo.geneontology.org/amigo/term/GO:0019217	Tysnd1 Mlycd Sirt4 Rgn Cyp7a1 Dgat2 Abcd1 Elovl5 Lonp2 Fabp1 Fmo1 Mlxipl Pdk1 Mid1ip1 Abcb11 Mfsd2a Pdk2 Acacb Ceacam1
3.62702396828921e-09	18	87	6.95033217336286	GO:0016101 diterpenoid metabolic process	http://amigo.geneontology.org/amigo/term/GO:0016101	Pecr Bco2 Retsat Dhrs3 Lrat Aldh1a1 Rdh16 Aldh3a2 Srd5a1 Cyp2c55 Dgat2 Ces1f Cyp1a2 Adh4 Ces1d Ces1e Cyp2d40 Cyp2d10
6.25924276832234e-09	12	34	11.856449001619	GO:0019373 epoxygenase P450 pathway	http://amigo.geneontology.org/amigo/term/GO:0019373	Cyp2c55 Cyp2c23 Cyp2e1 Cyp2c38 Cyp2c37 Cyp2f2 Cyp2c50 Cyp2c67 Cyp2b19 Cyp2c54 Cyp2c69 Cyp2j5
8.35809192474083e-09	39	409	3.20327045153765	GO:0006869 lipid transport	http://amigo.geneontology.org/amigo/term/GO:0006869	Slc10a1 Fabp2 Abcb11 Abcd3 Slco1b2 Slco2b1 Abcd1 Tmem30a Slco1a1 Abcb4 Fabp1 Atp11c Xkr9 Crot Acat2 Plin2 Mfsd2a Tnfaip8l3 Acsl1 Cyp7a1 Slc25a20 Pnpla8 Slc22a26 Apol9a Slc22a28 Apol9b Lrat Cyp2j5 Acsl6 Atp5j Mfn2 Aqp8 Ces1f Aqp9 Ces1d Ces1g Ces1e Ceacam1 Ces1b
1.46879624154918e-08	11	29	12.7422756511652	GO:0006779 porphyrin-containing compound biosynthetic process	http://amigo.geneontology.org/amigo/term/GO:0006779	Cpox Alad Alas1 Cox15 Pgrmc1 Slc25a39 Abcb7 Iba57 Fxn Abcb10 Ireb2
1.46879624154918e-08	11	29	12.7422756511652	GO:0033014 tetrapyrrole biosynthetic process	http://amigo.geneontology.org/amigo/term/GO:0033014	Cpox Alad Alas1 Cox15 Pgrmc1 Slc25a39 Abcb7 Iba57 Fxn Abcb10 Ireb2
1.67831277416852e-08	102	1825	1.87754178710569	GO:1901700 response to oxygen-containing compound	http://amigo.geneontology.org/amigo/term/GO:1901700	Sod1 Cat Scd1 Adh4 Gpx1 Sod3 Defa20 Slc1a2 Mlxipl Esr1 Acaca Noct Col3a1 Fdx1 Abcb4 Hadhb Irak2 Sco1 Gbp6 Srr Pon1 Txn2 Trap1 Sod2 Mgst1 Hyal1 Acsl1 Sdc1 Slc10a1 Hsp90aa1 Srd5a1 Slc29a1 Esrra Cyp2e1 Hspd1 Igfbp5 Slc30a10 Abcb11 Crls1 Car3 Pmvk Hadh Lrat Bcar3 Cyp7a1 Alad A2m Adipor2 Slco1b2 Aqp8 Otc Gas6 Hpgd Hsd17b2 Aqp9 Alas1 Cdo1 Eef2k Ugt2b1 Gch1 Pdk2 Abhd2 Fmo1 Gfer Slco1a1 Adam17 Fabp1 Fxn …
2.07993004685165e-08	163	3454	1.58532234045002	GO:0010033 response to organic substance	http://amigo.geneontology.org/amigo/term/GO:0010033	Prlr Hspa1l Rnf5 Esr1 Fstl1 Parp9 Hspd1 Dnajb2 Zbp1 Gbp3 Tmub1 Adipor2 Tmub2 Scd1 Paqr7 Adh4 Abhd2 Hspb8 Irgm1 Pirb Irak2 Irgm2 Gm4951 Svip Igtp Tgtp1 Hspa1b Defa20 Gbp6 Slc1a2 Mlxipl Sparc Acaca Noct Csf1r Fasn Col3a1 Alad Gas6 Fdx1 Oas2 Abcb4 Bst2 Hadhb Sco1 Ccnd1 Srr Pon1 Hspb1 Txn2 Sod2 Mgst1 Hyal1 Ptgis Acsl1 Ddc Cdc34 Sdc1 Slc10a1 Hsp90aa1 Srd5a1 Cpox Sod1 Slc29a1 Aif1 Asah2 Esrra Cyp2e1 Cl…
2.7386475053941e-08	22	149	4.960080454816	GO:0046165 alcohol biosynthetic process	http://amigo.geneontology.org/amigo/term/GO:0046165	Dhdds Asah2 Cyp27a1 Pmvk Gch1 Tm7sf2 Pcbd1 Pcbd2 Clcn2 Sod1 Cyp7a1 Dhcr24 Ephx1 Cyp3a11 Cyp3a41a Ptk2b Sec14l2 Ces1f Ces1d Ces1g Ces1e Ces1b
3.76315907803965e-08	92	1604	1.92679615944847	GO:0006811 ion transport	http://amigo.geneontology.org/amigo/term/GO:0006811	Slc1a2 Slc5a6 Slc38a3 Slc25a22 Slc10a1 Slc17a4 Clcn2 Slc22a1 Mpc1 Slc25a10 Mpc2 Slc30a10 Abcb11 Slc34a2 Slc30a9 Slc6a13 Slco1b2 Slco2b1 Heph Slc25a15 Slc25a38 Slc25a20 Sfxn5 Slc17a3 Slc17a2 Slc20a2 Slc25a28 Slco1a1 Slc16a5 Slc22a26 Slc22a28 Rhbg Letm1 Slc22a5 Slc22a3 Slc23a1 Arl6ip1 Tpcn1 Slc26a1 Cox5a Atp5pb Slc25a42 Atp5d Atp5g1 Mgst1 Chp1 Ace2 Surf1 Slc25a39 Cpox Atp5j Atp5o Rgn Slc29a1 Slc25a…
3.80112700605541e-08	125	2448	1.71534273750275	GO:0071702 organic substance transport	http://amigo.geneontology.org/amigo/term/GO:0071702	Timm44 Pex19 Slc1a2 Slc5a6 Slc38a3 Slc25a22 Pex13 Slc10a1 Slc17a4 Fabp2 Slc22a1 Mpc1 Slc29a1 Slc25a10 Hspd1 Bcs1l Mpc2 Abcb11 Timm10 Abcd3 Mfsd2a Aacs Slco1b2 Arl6ip1 Slco2b1 Abcd1 Slc25a15 Aqp9 Tmem30a Slc25a38 Slc25a20 Sfxn5 Chchd4 Sidt2 Cox18 Slc17a3 Slc17a2 Slco1a1 Abcb4 Immp1l Slc16a5 Lonp2 Slc22a26 Fabp1 Stx17 Atp11c Slc22a28 Rtp3 Xkr9 Svip Dnlz Slc5a3 Car14 Crot Slc22a5 Slc22a3 Acat2 Slc23…
5.00850212422428e-08	12	40	10.0779816513761	GO:0006778 porphyrin-containing compound metabolic process	http://amigo.geneontology.org/amigo/term/GO:0006778	Cpox Alad Alas1 Cox15 Pgrmc1 Slc25a39 Abcb7 Iba57 Fxn Abcb10 Ireb2 Cyp1a2
5.30967335193781e-08	9	19	15.912602607436	GO:0006085 acetyl-CoA biosynthetic process	http://amigo.geneontology.org/amigo/term/GO:0006085	Acly Acss2 Mlycd Mpc1 Pdhx Acat1 Pdk1 Mpc2 Pdk2
5.30967335193781e-08	9	19	15.912602607436	GO:0009083 branched-chain amino acid catabolic process	http://amigo.geneontology.org/amigo/term/GO:0009083	Aldh6a1 Mccc2 Ivd Hibadh Hibch Mccc1 Acadsb Acat1 Slc25a44
5.94425109833217e-08	41	477	2.88747203149142	GO:0010876 lipid localization	http://amigo.geneontology.org/amigo/term/GO:0010876	Slc10a1 Fabp2 Abcb11 Abcd3 Plin2 Slco1b2 Slco2b1 Abcd1 Tmem30a Slco1a1 Abcb4 Fabp1 Atp11c Xkr9 Crot Acat2 Mfsd2a Tnfaip8l3 Acsl1 Cyp7a1 Slc25a20 Pnpla8 Slc22a26 Apol9a Slc22a28 Apol9b Lrat Dgat2 Acacb Cyp2j5 Acsl6 Atp5j Mfn2 Aqp8 Ces1f Aqp9 Ces1d Ces1g Ces1e Ceacam1 Ces1b
6.14328304862459e-08	47	596	2.64913387927673	GO:0010817 regulation of hormone levels	http://amigo.geneontology.org/amigo/term/GO:0010817	Akr1c6 Aacs Slc16a2 Retsat Aldh1a1 Rdh16 Slc25a22 Slc16a10 Srd5a1 Clcn2 Papss2 Cyp2c55 Glul Mme Hadh Lrat Hsd17b11 Sirt4 Dgat2 Ces1f Hsd17b2 Fdx1 Cyp1a2 Dio1 Ugt2b1 Adh4 Ces1d Ces1e Dhrs3 Il4i1 Esr1 Uqcc2 Mpc2 Sidt2 Cyp2j5 Hmga2 Ddo Comt Mfn2 Nadk Sult2a8 Cyp2d40 Sult2a1 Sult2a5 Cyp2d10 Cyp27a1 Bco2
8.4914717793615e-08	20	131	5.12874384293951	GO:0022900 electron transport chain	http://amigo.geneontology.org/amigo/term/GO:0022900	Cox5a Slc25a22 Sdhaf2 Etfdh Fdx1 Uqcrfs1 Etfrf1 Uqcrq Uqcrh Uqcc3 Fdx2 Surf1 Uqcrb Cox7a2l Acadsb Pm20d1 Aox3 Sod2 Coq9 Slc25a51
9.59566600513457e-08	11	34	10.8684115848174	GO:0042168 heme metabolic process	http://amigo.geneontology.org/amigo/term/GO:0042168	Cpox Alad Alas1 Cox15 Pgrmc1 Slc25a39 Abcb7 Iba57 Fxn Abcb10 Ireb2
9.69647056175152e-08	24	189	4.26581233920683	GO:0045834 positive regulation of lipid metabolic process	http://amigo.geneontology.org/amigo/term/GO:0045834	Mlycd Sirt3 Sirt4 Tnfaip8l3 Mlxipl Chp1 Rgn Cyp7a1 Dgat2 Abcd1 Elovl5 Fabp1 Mid1ip1 Abhd6 Mfsd2a Ptk2b Sec14l2 Ces1f Ces1d Ces1g Ces1e Rdh16 Ces1b Scd1
1.44693840271713e-07	30	290	3.47516608668143	GO:0046034 ATP metabolic process	http://amigo.geneontology.org/amigo/term/GO:0046034	Cox5a Atp5pb Atp5d Atp5g1 Atp5o Cox7a2l Sdhaf2 Atp5h Uqcrfs1 Atp5j2 Atp5l Uqcrq Uqcrh Uqcc3 Ndufab1 Mlxipl Uqcrb Atp5j Uqcc2 Ak2 Nmnat1 Tefm Atp5k Slc25a25 Abcd1 Coq9 Slc25a23 Fxn Slc25a51 Ldhd
1.47156209377094e-07	13	53	8.23985921181698	GO:0033013 tetrapyrrole metabolic process	http://amigo.geneontology.org/amigo/term/GO:0033013	Cpox Alad Alas1 Cox15 Pgrmc1 Slc25a39 Abcb7 Mmaa Iba57 Fxn Abcb10 Ireb2 Cyp1a2
1.56504961271986e-07	12	44	9.16180150125104	GO:0008206 bile acid metabolic process	http://amigo.geneontology.org/amigo/term/GO:0008206	Cyp7a1 Cyp7b1 Sult2a8 Cyp27a1 Abcb11 Abcd3 Acaa1b Ces1f Ces1d Ces1g Ces1e Ces1b
2.39997525471528e-07	7	11	21.3775368362524	GO:0120188 regulation of bile acid secretion	http://amigo.geneontology.org/amigo/term/GO:0120188	Slc10a1 Abcb11 Ces1f Ces1d Ces1g Ces1e Ces1b
2.43892577464107e-07	9	22	13.7427022518766	GO:0009081 branched-chain amino acid metabolic process	http://amigo.geneontology.org/amigo/term/GO:0009081	Aldh6a1 Mccc2 Ivd Hibadh Hibch Mccc1 Acadsb Acat1 Slc25a44
4.26457332057686e-07	20	144	4.66573224600748	GO:0006639 acylglycerol metabolic process	http://amigo.geneontology.org/amigo/term/GO:0006639	Abhd16a Abhd6 Dgat2 Abhd2 Gpat3 Mgll Ces1d Acsl1 Rgn Cyp2e1 Cat Mfsd2a Gpat4 Thrsp Scd1 Ces1g Ddhd2 Gpx1 Esr1 Acsl6
4.45415236643008e-07	8	17	15.8085986688253	GO:0032782 bile acid secretion	http://amigo.geneontology.org/amigo/term/GO:0032782	Slc10a1 Abcb11 Abcb4 Ces1f Ces1d Ces1g Ces1e Ces1b
5.10035216791673e-07	22	175	4.22315421581477	GO:0006694 steroid biosynthetic process	http://amigo.geneontology.org/amigo/term/GO:0006694	Tm7sf2 Cyp27a1 Pmvk Cyp7a1 Cyp7b1 Akr1c6 Srd5a1 Clcn2 Sod1 Hsd17b11 Hsd17b2 Fdx1 Dhcr24 Cyp3a11 Cyp3a41a Abcd3 Sec14l2 Ces1f Ces1d Ces1g Ces1e Ces1b
5.30273148134752e-07	20	146	4.60181810565121	GO:0006638 neutral lipid metabolic process	http://amigo.geneontology.org/amigo/term/GO:0006638	Abhd16a Abhd6 Dgat2 Abhd2 Gpat3 Mgll Ces1d Acsl1 Rgn Cyp2e1 Cat Mfsd2a Gpat4 Thrsp Scd1 Ces1g Ddhd2 Gpx1 Esr1 Acsl6
5.53084650010216e-07	15	81	6.22097632800997	GO:0001523 retinoid metabolic process	http://amigo.geneontology.org/amigo/term/GO:0001523	Bco2 Retsat Dhrs3 Lrat Aldh1a1 Rdh16 Cyp2c55 Dgat2 Ces1f Cyp1a2 Adh4 Ces1d Ces1e Cyp2d40 Cyp2d10
7.03414606784473e-07	133	2794	1.59910708617636	GO:0006793 phosphorus metabolic process	http://amigo.geneontology.org/amigo/term/GO:0006793	Atp5pb Abhd3 Atp5d Atp5g1 Pdk1 Abhd16a Acot8 Acsl1 Acsl6 Prpsap2 Acly Acot2 Acot3 Ephx2 Sucla2 Atp5o Csf1r Papss2 Agpat2 Crls1 Acss2 Pmvk Bcar3 Ptprd Npr2 Nmnat1 Nadk Acsm2 Acsm5 Nudt7 Ptprf Acsm1 Atp5h Acot11 Entpd8 Atp5j2 Atp5l Pdk2 Mocos Hexim2 Gphn Pdp2 Acot4 Ccnd1 Etnk2 Acot1 Mlycd Mpc1 Ndufab1 Ak6 Chordc1 Crot Hspb1 Cmah Acaca Abhd6 Urah Gpat3 Dgat2 Eef2k Rap2a Ptk2b Chpt1 Tnfaip8l3 Pdxp Uc…
7.9462805012245e-07	11	41	9.01282911911688	GO:0046320 regulation of fatty acid oxidation	http://amigo.geneontology.org/amigo/term/GO:0046320	Tysnd1 Mlycd Sirt4 Dgat2 Abcd1 Lonp2 Fabp1 Fmo1 Abcb11 Mfsd2a Acacb
8.32276980539084e-07	172	3902	1.48079005982974	GO:0065008 regulation of biological quality	http://amigo.geneontology.org/amigo/term/GO:0065008	Letm1 Txn2 Acox1 Akr1c6 Hsp90aa1 Ephx2 Slc30a10 Hypk Cyp7a1 Slc34a2 Aacs Pex11a Heph Abcb7 Tmem30a Alas1 Slc16a2 Tlcd2 Cyp7b1 Abcb4 Gphn Zfpm1 Retsat Fxn Atp11c Xkr9 Dnlz Rhbg Car14 Mlxipl Rnf5 Nrp1 Ptprd Ireb2 Serpinb1a Aldh1a1 Rdh16 Sco1 Comt Pex19 Sod2 Chp1 Ace2 Slc25a22 Slc16a10 Srd5a1 Clcn2 Sod1 Rgn Slc22a3 Slc22a1 Slc29a1 Csf1r Papss2 Cyp2c55 Pnkd Steap3 Glul Mme Hadh Lrat Mfsd2a Slc30a9 Hs…
8.44212986536485e-07	13	61	7.15922193813606	GO:0042572 retinol metabolic process	http://amigo.geneontology.org/amigo/term/GO:0042572	Retsat Lrat Dgat2 Ces1f Cyp1a2 Adh4 Aldh1a1 Ces1d Ces1e Dhrs3 Rdh16 Cyp2d40 Cyp2d10
9.03724788690922e-07	62	986	2.11235585661028	GO:0033993 response to lipid	http://amigo.geneontology.org/amigo/term/GO:0033993	Esr1 Scd1 Paqr7 Abhd2 Defa20 Noct Fdx1 Hadhb Irak2 Gbp6 Srr Pon1 Sod2 Mgst1 Acsl1 Sdc1 Slc10a1 Srd5a1 Esrra Hspd1 Abcb11 Cat Crls1 Pmvk Lrat Cyp7a1 Alad A2m Adipor2 Slco1b2 Hpgd Hsd17b2 Alas1 Cdo1 Ugt2b1 Gch1 Ephx1 Fmo1 Gfer Slco1a1 Abcb4 Adam17 Ptk2b Gpx1 Ccnd1 Dnaja1 Lias Fkbp4 Dgat2 Cyp7b1 Sp100 Aacs Ces1f Irgm1 Hmga2 Ces1d Ces1g Trim12c Ces1e Trim12a Igtp Ces1b
9.37005543713437e-07	10	33	10.1797794458345	GO:0000038 very long-chain fatty acid metabolic process	http://amigo.geneontology.org/amigo/term/GO:0000038	Acsl1 Acsl6 Acox1 Abcd3 Abcd1 Elovl5 Acot3 Acot4 Acaa1b Acot2
1.36991374874972e-06	131	2772	1.587560842148	GO:0006796 phosphate-containing compound metabolic process	http://amigo.geneontology.org/amigo/term/GO:0006796	Atp5pb Abhd3 Atp5d Atp5g1 Pdk1 Abhd16a Acot8 Acsl1 Acsl6 Prpsap2 Acly Acot2 Acot3 Ephx2 Sucla2 Atp5o Csf1r Papss2 Agpat2 Crls1 Acss2 Pmvk Bcar3 Ptprd Npr2 Nmnat1 Nadk Acsm2 Acsm5 Nudt7 Ptprf Acsm1 Atp5h Acot11 Entpd8 Atp5j2 Atp5l Pdk2 Mocos Hexim2 Gphn Pdp2 Acot4 Ccnd1 Etnk2 Acot1 Mlycd Mpc1 Ndufab1 Ak6 Chordc1 Crot Hspb1 Acaca Abhd6 Urah Gpat3 Dgat2 Eef2k Rap2a Ptk2b Chpt1 Tnfaip8l3 Pdxp Uck1 Po…
1.73678190324784e-06	10	35	9.59807776321538	GO:0015721 bile acid and bile salt transport	http://amigo.geneontology.org/amigo/term/GO:0015721	Slc10a1 Abcb11 Slco1b2 Slco2b1 Slco1a1 Cyp7a1 Abcd3 Aqp8 Aqp9 Ceacam1
1.80573006605876e-06	9	27	11.1977573904179	GO:0006699 bile acid biosynthetic process	http://amigo.geneontology.org/amigo/term/GO:0006699	Cyp7a1 Cyp7b1 Cyp27a1 Abcd3 Ces1f Ces1d Ces1g Ces1e Ces1b
1.80573006605876e-06	9	27	11.1977573904179	GO:0008535 respiratory chain complex IV assembly	http://amigo.geneontology.org/amigo/term/GO:0008535	Surf1 Cox18 Cox19 Cox17 Sco1 Pet100 Pet117 Bcs1l Cox15
1.87104200569099e-06	25	238	3.52870506000565	GO:1901617 organic hydroxy compound biosynthetic process	http://amigo.geneontology.org/amigo/term/GO:1901617	Dhdds Ddc Tm7sf2 Asah2 Cyp27a1 Pmvk Cyp7a1 Gch1 Cyp7b1 Pcbd1 Pcbd2 Clcn2 Sod1 Dhcr24 Ephx1 Cyp3a11 Cyp3a41a Abcd3 Ptk2b Sec14l2 Ces1f Ces1d Ces1g Ces1e Ces1b
2.06257228987715e-06	23	206	3.75070514533416	GO:0046890 regulation of lipid biosynthetic process	http://amigo.geneontology.org/amigo/term/GO:0046890	Mid1ip1 Thrsp Sirt3 Sirt4 Mlxipl Chp1 Clcn2 Sod1 Rgn Cyp7a1 Dgat2 Elovl5 Abhd6 Mfsd2a Abcd1 Ceacam1 Sec14l2 Ces1f Ces1d Ces1g Ces1e Rdh16 Ces1b
2.29516402045572e-06	32	367	2.9291136498096	GO:0062012 regulation of small molecule metabolic process	http://amigo.geneontology.org/amigo/term/GO:0062012	Pdk1 Tysnd1 Pdk2 Mlycd Sirt4 Mlxipl Ephx2 Clcn2 Sod1 Rgn Cyp7a1 Coq3 Dgat2 Abcd1 Elovl5 Lonp2 Fabp1 Fmo1 Mid1ip1 Abcb11 Mfsd2a Acacb Ptk2b Comt Sec14l2 Ces1f Ces1d Ces1g Ces1e Rdh16 Ceacam1 Ces1b
3.46440082133568e-06	20	164	4.09674050868949	GO:0055088 lipid homeostasis	http://amigo.geneontology.org/amigo/term/GO:0055088	Acox1 Ephx2 Cyp7a1 Tlcd2 Cyp7b1 Pnpla8 Abcb4 Dgat2 Rcn3 Acaca Abcb11 Abcd1 Scd1 Asgr2 Mlxipl Ces1f Ces1d Ces1g Ces1e Ces1b
3.86659417258964e-06	12	58	6.95033217336286	GO:1901568 fatty acid derivative metabolic process	http://amigo.geneontology.org/amigo/term/GO:1901568	Acsl1 Acsl6 Cyp4f14 Abhd16a Dgat2 Nudt7 Cyp4a14 Abcd1 Hpgd Acat1 Elovl5 Cyp4a10
4.32045332868522e-06	19	151	4.22696802154849	GO:1905039 carboxylic acid transmembrane transport	http://amigo.geneontology.org/amigo/term/GO:1905039	Slc1a2 Slc38a3 Slc25a22 Mpc1 Slc25a10 Mpc2 Abcd3 Abcd1 Slc25a15 Slc25a38 Slc23a1 Arl6ip1 Slc5a6 Ace2 Acsl1 Slc6a13 Slc16a2 Slc25a21 Acsl6
4.46750222567428e-06	8	22	12.2157353350014	GO:0033617 mitochondrial cytochrome c oxidase assembly	http://amigo.geneontology.org/amigo/term/GO:0033617	Surf1 Cox18 Cox19 Cox17 Sco1 Pet100 Pet117 Bcs1l
4.74074413452626e-06	19	152	4.19915902140673	GO:1903825 organic acid transmembrane transport	http://amigo.geneontology.org/amigo/term/GO:1903825	Slc1a2 Slc38a3 Slc25a22 Mpc1 Slc25a10 Mpc2 Abcd3 Abcd1 Slc25a15 Slc25a38 Slc23a1 Arl6ip1 Slc5a6 Ace2 Acsl1 Slc6a13 Slc16a2 Slc25a21 Acsl6
5.01640097774169e-06	14	83	5.66633506503076	GO:1901616 organic hydroxy compound catabolic process	http://amigo.geneontology.org/amigo/term/GO:1901616	Comt Cyp4f14 Ldhd Cyp7a1 Adh4 Pdxp Aldh1a7 Hsd17b6 Cyp27a1 Cyp4a14 Cyp4a10 Sult2a8 Sult2a1 Sult2a5
5.22501278682962e-06	11	49	7.54134681395494	GO:0046148 pigment biosynthetic process	http://amigo.geneontology.org/amigo/term/GO:0046148	Cpox Alad Alas1 Cox15 Pgrmc1 Slc25a39 Abcb7 Iba57 Fxn Abcb10 Ireb2
5.38226242340219e-06	35	441	2.66613271200427	GO:0006979 response to oxidative stress	http://amigo.geneontology.org/amigo/term/GO:0006979	Sod1 Cat Gpx1 Sod3 Hspb1 Etfdh Chchd4 Txn2 Trap1 Pdk1 Sod2 Mgst1 Hyal1 Sdc1 Aif1 Cyp2e1 Hspd1 Abcb11 Atrn Car3 Alad Dhcr24 Gch1 Pdk2 Gfer Fabp1 Fxn Ptk2b Lias Abcd1 Pnpla8 Vnn1 Aldh3a2 Ppid Aldh1a1
5.46371636598753e-06	16	110	4.88629413400056	GO:0006641 triglyceride metabolic process	http://amigo.geneontology.org/amigo/term/GO:0006641	Dgat2 Gpat3 Acsl1 Rgn Cyp2e1 Mgll Cat Mfsd2a Gpat4 Thrsp Scd1 Ces1g Ddhd2 Gpx1 Esr1 Acsl6
6.42163483014112e-06	8	23	11.6846164073926	GO:0031998 regulation of fatty acid beta-oxidation	http://amigo.geneontology.org/amigo/term/GO:0031998	Tysnd1 Abcd1 Lonp2 Fabp1 Mlycd Abcb11 Mfsd2a Acacb
7.64924017064189e-06	17	127	4.49673721977413	GO:0098754 detoxification	http://amigo.geneontology.org/amigo/term/GO:0098754	Sod1 Slc30a10 Adh4 Sod3 Sod2 Mgst1 Cat Prxl2b Slc17a3 Gch1 Selenow Fabp1 Gsta2 Gpx1 Txnrd2 Aldh1a7 Aldh1a1
8.58237653814885e-06	9	32	9.44810779816514	GO:0006536 glutamate metabolic process	http://amigo.geneontology.org/amigo/term/GO:0006536	Prodh Dglucy Oat Nags Adhfe1 Glul Aldh4a1 Aadat Aldh5a1
9.84577036425135e-06	27	297	3.05393383375035	GO:0097305 response to alcohol	http://amigo.geneontology.org/amigo/term/GO:0097305	Acaca Fdx1 Sod2 Slc10a1 Cyp2e1 Abcb11 Cat Car3 Pmvk Cyp7a1 Alad A2m Adipor2 Hpgd Cdo1 Ugt2b1 Ptk2b Ccnd1 Sod1 Aacs Ces1f Ireb2 Aldh1a1 Ces1d Ces1g Ces1e Ces1b
1.01977883099329e-05	10	42	7.99839813601281	GO:0090181 regulation of cholesterol metabolic process	http://amigo.geneontology.org/amigo/term/GO:0090181	Ephx2 Sod1 Cyp7a1 Dgat2 Sec14l2 Ces1f Ces1d Ces1g Ces1e Ces1b
1.43246700327127e-05	18	148	4.08566823704438	GO:1990845 adaptive thermogenesis	http://amigo.geneontology.org/amigo/term/GO:1990845	Prlr Acot13 Acsl1 Abhd6 Gatm Hadh Decr1 Cpt2 Mfn2 Adipor2 Acot11 Oma1 Scd1 Pm20d1 Slc25a44 Adam17 Aldh1a1 Ces1d
1.57416997506914e-05	16	119	4.51674247680724	GO:0097237 cellular response to toxic substance	http://amigo.geneontology.org/amigo/term/GO:0097237	Sod1 Adh4 Sod3 Sod2 Mgst1 Cat Prxl2b Gch1 Gfer Selenow Fabp1 Gsta2 Gpx1 Txnrd2 Aldh1a7 Aldh1a1
1.60327072752036e-05	15	105	4.79903888160769	GO:0022904 respiratory electron transport chain	http://amigo.geneontology.org/amigo/term/GO:0022904	Cox5a Slc25a22 Sdhaf2 Uqcrfs1 Etfrf1 Uqcrq Uqcrh Uqcc3 Uqcrb Cox7a2l Etfdh Pm20d1 Sod2 Coq9 Slc25a51
1.69504911711871e-05	11	55	6.71865443425076	GO:0006695 cholesterol biosynthetic process	http://amigo.geneontology.org/amigo/term/GO:0006695	Pmvk Tm7sf2 Sod1 Cyp7a1 Dhcr24 Sec14l2 Ces1f Ces1d Ces1g Ces1e Ces1b
1.69504911711871e-05	11	55	6.71865443425076	GO:1902653 secondary alcohol biosynthetic process	http://amigo.geneontology.org/amigo/term/GO:1902653	Pmvk Tm7sf2 Sod1 Cyp7a1 Dhcr24 Sec14l2 Ces1f Ces1d Ces1g Ces1e Ces1b
1.75895299818051e-05	17	135	4.23026390304678	GO:0106106 cold-induced thermogenesis	http://amigo.geneontology.org/amigo/term/GO:0106106	Prlr Acot13 Acsl1 Abhd6 Gatm Hadh Decr1 Cpt2 Mfn2 Adipor2 Acot11 Oma1 Scd1 Slc25a44 Adam17 Aldh1a1 Ces1d
2.27945673967877e-05	7	19	12.3764686946725	GO:1904251 regulation of bile acid metabolic process	http://amigo.geneontology.org/amigo/term/GO:1904251	Cyp7a1 Abcb11 Ces1f Ces1d Ces1g Ces1e Ces1b
2.42493474663819e-05	9	36	8.39831804281346	GO:0007031 peroxisome organization	http://amigo.geneontology.org/amigo/term/GO:0007031	Pex19 Pex13 Abcd3 Pex11a Abcd1 Lonp2 Acot8 Hacl1 Acox1
2.42493474663819e-05	8	27	9.95356212481595	GO:1901569 fatty acid derivative catabolic process	http://amigo.geneontology.org/amigo/term/GO:1901569	Cyp4f14 Abhd16a Nudt7 Cyp4a14 Abcd1 Hpgd Acat1 Cyp4a10
2.51531668787588e-05	15	109	4.62292736301658	GO:1990748 cellular detoxification	http://amigo.geneontology.org/amigo/term/GO:1990748	Sod1 Adh4 Sod3 Sod2 Mgst1 Cat Prxl2b Gch1 Selenow Fabp1 Gsta2 Gpx1 Txnrd2 Aldh1a7 Aldh1a1
2.89212306481683e-05	12	70	5.75884665792923	GO:0009064 glutamine family amino acid metabolic process	http://amigo.geneontology.org/amigo/term/GO:0009064	Prodh Dglucy Glul Oat Otc Agmat Nags Adhfe1 Aldh4a1 Aadat Sirt4 Aldh5a1
3.43327325772024e-05	184	4491	1.3763442617481	GO:0006810 transport	http://amigo.geneontology.org/amigo/term/GO:0006810	Lman2l Timm44 Pex19 Slc1a2 Slc5a6 Hspa1l Slc38a3 Slc25a22 Pex13 Slc10a1 Slc17a4 Clcn2 Fabp2 Slc22a1 Mpc1 Slc29a1 Slc25a10 Hspd1 Bcs1l Mpc2 Slc30a10 Abcb11 Timm10 Abcd3 Mfsd2a Slc34a2 Slc30a9 Aacs Slc6a13 Slco1b2 Arl6ip1 Slco2b1 Aqp8 Heph Abcb7 Abcd1 Slc25a15 Aqp9 Tmem30a Slc25a38 Slc25a20 Sfxn5 Slc16a2 Chchd4 Sidt2 Cox18 Slc17a3 Slc17a2 Slc20a2 Slc25a28 Slco1a1 Abcb4 Immp1l Slc16a5 Lonp2 Slc22a26…
4.77070002237101e-05	11	61	6.05780317842282	GO:0016126 sterol biosynthetic process	http://amigo.geneontology.org/amigo/term/GO:0016126	Tm7sf2 Pmvk Sod1 Cyp7a1 Dhcr24 Sec14l2 Ces1f Ces1d Ces1g Ces1e Ces1b
4.77070002237101e-05	7	21	11.1977573904179	GO:0042026 protein refolding	http://amigo.geneontology.org/amigo/term/GO:0042026	Hspb1 Hspa1l Dnajb2 Dnaja1 Hspa1b Hspd1 Hsp90aa1
4.77070002237101e-05	7	21	11.1977573904179	GO:0090205 positive regulation of cholesterol metabolic process	http://amigo.geneontology.org/amigo/term/GO:0090205	Cyp7a1 Sec14l2 Ces1f Ces1d Ces1g Ces1e Ces1b
4.87407376307226e-05	6	14	14.3971166448231	GO:0043649 dicarboxylic acid catabolic process	http://amigo.geneontology.org/amigo/term/GO:0043649	Ddo Acsf3 Acot8 Aasdhppt Adhfe1 Acot4
5.01716480028756e-05	91	1863	1.64089520535915	GO:0042592 homeostatic process	http://amigo.geneontology.org/amigo/term/GO:0042592	Letm1 Txn2 Acox1 Ephx2 Slc30a10 Cyp7a1 Slc34a2 Heph Abcb7 Alas1 Tlcd2 Cyp7b1 Zfpm1 Fxn Rhbg Car14 Mlxipl Ireb2 Serpinb1a Sco1 Sod2 Chp1 Rgn Slc29a1 Steap3 Slc30a9 Otc Gas6 Abcb10 Slc25a38 Tpcn1 Pnpla8 Slc25a28 Abcb4 Cox19 Slc25a23 Marcksl1 Vapb Ptk2b Gpx1 Rmdn3 Txnrd2 Sod1 Igfbp5 Csrp3 Dgat2 Fmo1 Prlr Acot13 Acsl1 Rcn3 Acaca Fstl1 Lipa Abhd6 Col3a1 Mpc2 Abcb11 Gatm Hadh Decr1 Cpt2 Mfsd2a Mfn2 Adi…
5.49207023624294e-05	188	4645	1.35964158626388	GO:0051234 establishment of localization	http://amigo.geneontology.org/amigo/term/GO:0051234	Lman2l Timm44 Pex19 Slc1a2 Slc5a6 Hspa1l Slc38a3 Slc25a22 Pex13 Slc10a1 Slc17a4 Clcn2 Fabp2 Slc22a1 Mpc1 Slc29a1 Slc25a10 Hspd1 Bcs1l Mpc2 Slc30a10 Abcb11 Timm10 Abcd3 Mfsd2a Slc34a2 Slc30a9 Aacs Slc6a13 Slco1b2 Arl6ip1 Slco2b1 Aqp8 Heph Abcb7 Abcd1 Slc25a15 Aqp9 Tmem30a Slc25a38 Slc25a20 Sfxn5 Slc16a2 Chchd4 Sidt2 Cox18 Slc17a3 Slc17a2 Slc20a2 Slc25a28 Slco1a1 Abcb4 Immp1l Slc16a5 Lonp2 Slc22a26…
5.5734243091256e-05	8	30	8.95820591233435	GO:0043651 linoleic acid metabolic process	http://amigo.geneontology.org/amigo/term/GO:0043651	Cyp4a14 Cyp4a10 Cyp2c55 Cyp2c50 Cyp2c54 Pnpla8 Ephx2 Cyp2j5
5.95384888179136e-05	9	40	7.55848623853211	GO:1901661 quinone metabolic process	http://amigo.geneontology.org/amigo/term/GO:1901661	Fdxr Akr1c6 Coq6 Cyp4f14 Coq8a Coq9 Coq10a Coq3 Adh4
6.35291132090874e-05	14	103	4.56607582910246	GO:0046889 positive regulation of lipid biosynthetic process	http://amigo.geneontology.org/amigo/term/GO:0046889	Sirt3 Sirt4 Mlxipl Chp1 Rgn Cyp7a1 Dgat2 Elovl5 Mid1ip1 Abhd6 Mfsd2a Abcd1 Sec14l2 Rdh16
6.35291132090874e-05	16	133	4.04129590030121	GO:1902600 proton transmembrane transport	http://amigo.geneontology.org/amigo/term/GO:1902600	Cox5a Atp5pb Letm1 Atp5g1 Chp1 Surf1 Atp5j Atp5h Uqcrfs1 Atp5l Cox15 Cox17 Atp5k Pm20d1 Sco1 Atp5d
6.35291132090874e-05	11	63	5.8654919664094	GO:1903409 reactive oxygen species biosynthetic process	http://amigo.geneontology.org/amigo/term/GO:1903409	Sod2 Acox1 Sod1 Hspd1 Slc30a10 Abcd1 Cyp1a2 Slc5a3 Atp5g1 Mfn2 Abcb7
6.57209494054916e-05	30	390	2.58409785932722	GO:0046486 glycerolipid metabolic process	http://amigo.geneontology.org/amigo/term/GO:0046486	Abhd3 Abhd16a Abhd6 Agpat2 Crls1 Dgat2 Abhd2 Etnk2 Gpat3 Mgll Ces1d Chpt1 Pon1 Acsl1 Rgn Cyp2e1 Ptdss2 Hadha Mfsd2a Gpat4 Pnpla8 Csf1r Cat Thrsp Scd1 Ces1g Ddhd2 Gpx1 Esr1 Acsl6
6.91654439534305e-05	16	134	4.0111369756721	GO:0120161 regulation of cold-induced thermogenesis	http://amigo.geneontology.org/amigo/term/GO:0120161	Prlr Acot13 Acsl1 Abhd6 Gatm Hadh Decr1 Cpt2 Mfn2 Adipor2 Acot11 Oma1 Scd1 Slc25a44 Adam17 Aldh1a1
7.24434620500688e-05	5	9	18.6629289840299	GO:0017062 respiratory chain complex III assembly	http://amigo.geneontology.org/amigo/term/GO:0017062	Uqcc1 Uqcc2 Bcs1l 1190007I07Rik Uqcc3
7.24434620500688e-05	5	9	18.6629289840299	GO:0034551 mitochondrial respiratory chain complex III assembly	http://amigo.geneontology.org/amigo/term/GO:0034551	Uqcc1 Uqcc2 Bcs1l 1190007I07Rik Uqcc3
7.27289525135031e-05	11	64	5.77384365443425	GO:0042440 pigment metabolic process	http://amigo.geneontology.org/amigo/term/GO:0042440	Cpox Alad Alas1 Cox15 Pgrmc1 Slc25a39 Abcb7 Iba57 Fxn Abcb10 Ireb2
7.68995697185791e-05	70	1334	1.76276540628768	GO:1901565 organonitrogen compound catabolic process	http://amigo.geneontology.org/amigo/term/GO:1901565	Comt Prodh Abhd16a Sardh Hyal1 Rnf5 Cdc34 Ubxn2a Aldh6a1 Mccc2 Asah2 Lypla1 Dnajb2 Ivd Tmub1 Hibadh Ctsc Oat Nudt7 Cdo1 Tmub2 Oma1 Wwp1 Hibch Gnpda1 Ddo Mlycd Svip Hspa1b Urah Gba2 Uba7 Pdxp Fap Dlst Gcat Gabarap Hsp90aa1 Rgn Aasdhppt Adhfe1 Mccc1 Mme Alad Aldh4a1 Acadsb Otc Abcd1 St14 Usp2 Acat1 Aldh5a1 Pnpla8 Dmgdh Lonp2 Dtx3l Slc25a44 Aadat Ptk2b Gpx1 Il4i1 Rcn3 Ttc36 Sco1 Ceacam1 Serpinb1a Cs…
8.95984236979481e-05	17	153	3.73258579680598	GO:0045471 response to ethanol	http://amigo.geneontology.org/amigo/term/GO:0045471	Sod2 Slc10a1 Cyp2e1 Abcb11 Cat Car3 Cyp7a1 Alad Adipor2 Hpgd Cdo1 Ugt2b1 Ptk2b Ccnd1 Sod1 Aacs Aldh1a1
9.36188365665123e-05	58	1040	1.87347094801223	GO:0014070 response to organic cyclic compound	http://amigo.geneontology.org/amigo/term/GO:0014070	Esr1 Paqr7 Abhd2 Slc1a2 Fdx1 Abcb4 Srr Txn2 Sod2 Acsl1 Sdc1 Slc10a1 Hsp90aa1 Srd5a1 Esrra Hspd1 Igfbp5 Abcb11 Cat Crls1 Pmvk Abcd3 Cyp7a1 Alad Plin2 A2m Slco1b2 Aqp8 Otc Hpgd Acat1 Aqp9 Alas1 Cdo1 Eef2k Ugt2b1 Ephx1 Epg5 Slco1a1 Acacb Lonp2 Ptk2b Gpx1 Ccnd1 Pdxp Gsta2 Dnaja1 Fkbp4 Cyp7b1 Acaca Aacs Ces1f Ugt3a2 Hmga2 Ces1d Ces1g Ces1e Ces1b
9.7508038335349e-05	11	66	5.59887869520897	GO:0061077 chaperone-mediated protein folding	http://amigo.geneontology.org/amigo/term/GO:0061077	Hspa1l Dnajb2 Fkbp4 Hspe1 Hspa1b Chordc1 Hsph1 H2-DMb2 Pex19 Hspb1 Ppid
0.000101959336406115	53	921	1.93316332798746	GO:0009725 response to hormone	http://amigo.geneontology.org/amigo/term/GO:0009725	Esr1 Adipor2 Paqr7 Abhd2 Acaca Sco1 Prlr Txn2 Sdc1 Hsp90aa1 Srd5a1 Esrra Hspd1 Slc30a10 Abcb11 Cat Crls1 Mme Hadh Bcar3 Alad Slc34a2 A2m Slco1b2 Otc Acat1 Cdo1 Dhcr24 Eef2k Ugt2b1 Uqcrfs1 Ephx1 Ptk2b Gpx1 Ccnd1 Acsl1 Hadha Col3a1 Dnaja1 Fkbp4 Csrp3 Pdk2 Cyp7b1 Cacybp Akr1c6 Gatm Mfn2 Me1 Ptprf Opa1 Hmga2 Ceacam1 Igfbp5
0.000112284172522973	6	16	12.5974770642202	GO:0070857 regulation of bile acid biosynthetic process	http://amigo.geneontology.org/amigo/term/GO:0070857	Cyp7a1 Ces1f Ces1d Ces1g Ces1e Ces1b
0.000116154223511775	18	173	3.49525375192236	GO:0006457 protein folding	http://amigo.geneontology.org/amigo/term/GO:0006457	Hspb1 Trap1 Hspa1l Hsp90aa1 Hspd1 Dnajb2 Ppid Dnaja1 Hsph1 Fkbp4 Chchd4 Hspe1 Dnlz Hspa1b Chordc1 H2-DMb2 Pex19 Txndc9
0.000142400871130604	8	34	7.90429933441266	GO:0042178 xenobiotic catabolic process	http://amigo.geneontology.org/amigo/term/GO:0042178	Acaa1b Acsl1 Cyp1a2 Ugt2b1 Gsta2 Cyp2b19 Cyp2d40 Cyp2d10
0.00015752052872834	13	97	4.50219111573505	GO:0072655 establishment of protein localization to mitochondrion	http://amigo.geneontology.org/amigo/term/GO:0072655	Timm44 Hspd1 Bcs1l Timm10 Chchd4 Cox18 Immp1l Dnlz Hspa1l Hsp90aa1 Dnaja1 Mfn2 Sirt4
0.000165814560722939	6	17	11.856449001619	GO:0006744 ubiquinone biosynthetic process	http://amigo.geneontology.org/amigo/term/GO:0006744	Fdxr Coq6 Coq8a Coq9 Coq10a Coq3
0.000198892733601113	18	180	3.35932721712538	GO:0001659 temperature homeostasis	http://amigo.geneontology.org/amigo/term/GO:0001659	Gpx1 Prlr Acot13 Acsl1 Abhd6 Gatm Hadh Decr1 Cpt2 Mfn2 Adipor2 Acot11 Oma1 Scd1 Slc25a44 Adam17 Aldh1a1 Ces1d
0.000214990464564362	40	637	2.10946764026712	GO:1901137 carbohydrate derivative biosynthetic process	http://amigo.geneontology.org/amigo/term/GO:1901137	Atp5pb Atp5d Atp5g1 Acsl1 Acsl6 Prpsap2 Acly Pmm1 Atp5o Papss2 Acss2 Npr2 St3gal3 Ugdh Atp5h Atp5j2 Atp5l Mlycd Mpc1 Ndufab1 Uck1 Hyal1 Pdhx Dhdds Acot8 Acaca Atp5j Ak2 Acat1 Elovl5 Acacb Atp5k Gnpda1 Uqcc3 Ak6 Pdk1 Mpc2 Pdk2 Chp1 Ldhd
0.000238919418802718	6	18	11.1977573904179	GO:1901663 quinone biosynthetic process	http://amigo.geneontology.org/amigo/term/GO:1901663	Fdxr Coq6 Coq8a Coq9 Coq10a Coq3
0.000242933139203436	111	2498	1.4927354727819	GO:0071310 cellular response to organic substance	http://amigo.geneontology.org/amigo/term/GO:0071310	Prlr Hspa1l Rnf5 Esr1 Fstl1 Parp9 Hspd1 Zbp1 Gbp3 Adipor2 Abhd2 Hspb8 Irgm1 Pirb Irak2 Irgm2 Gm4951 Igtp Tgtp1 Hspa1b Defa20 Gbp6 Slc1a2 Mlxipl Sparc Acaca Csf1r Fasn Col3a1 Alad Gas6 Fdx1 Oas2 Hadhb Sco1 Ccnd1 Hspb1 Sod2 Mgst1 Hyal1 Ptgis Ddc Cdc34 Srd5a1 Slc29a1 Aif1 Asah2 Esrra Clec3b Nrp1 Igfbp5 Slc30a10 Cat Mme Bcar3 Cyp7a1 Npr2 Aqp8 Hpgd Abcb10 Aqp9 Creb3l3 Eef2k Ugt2b1 Paqr7 Ephx1 Epg5 Gfe…
0.000255577405671969	10	60	5.59887869520897	GO:0051353 positive regulation of oxidoreductase activity	http://amigo.geneontology.org/amigo/term/GO:0051353	Fdx1 Pdp2 Fdx2 Rgn Sirt3 Gch1 Cox17 Fxn Ptk2b Esr1
0.000296964920219413	13	103	4.23992755559514	GO:0070585 protein localization to mitochondrion	http://amigo.geneontology.org/amigo/term/GO:0070585	Timm44 Hspd1 Bcs1l Timm10 Chchd4 Cox18 Immp1l Dnlz Hspa1l Hsp90aa1 Dnaja1 Mfn2 Sirt4
0.000322932714050362	12	89	4.52942995567467	GO:0055092 sterol homeostasis	http://amigo.geneontology.org/amigo/term/GO:0055092	Ephx2 Cyp7a1 Cyp7b1 Abcb11 Dgat2 Abcd1 Acox1 Ces1f Ces1d Ces1g Ces1e Ces1b
0.000328865197364886	8	38	7.07226782552712	GO:0019432 triglyceride biosynthetic process	http://amigo.geneontology.org/amigo/term/GO:0019432	Dgat2 Gpat3 Acsl1 Rgn Mfsd2a Gpat4 Thrsp Acsl6
0.000382592491846467	5	12	13.9971967380224	GO:0006086 acetyl-CoA biosynthetic process from pyruvate	http://amigo.geneontology.org/amigo/term/GO:0006086	Mpc1 Pdhx Pdk1 Mpc2 Pdk2
0.000400864485535792	12	91	4.42988204456094	GO:0006766 vitamin metabolic process	http://amigo.geneontology.org/amigo/term/GO:0006766	Rgn Cyp4f14 Cyp27a1 Vnn1 Lrat Gulo Pdxp Mmaa Cyp3a11 Cyp3a41a Rdh16 Ugt1a5
0.000456284730693381	6	20	10.0779816513761	GO:0006743 ubiquinone metabolic process	http://amigo.geneontology.org/amigo/term/GO:0006743	Fdxr Coq6 Coq8a Coq9 Coq10a Coq3
0.000481559589892229	8	40	6.71865443425076	GO:0009069 serine family amino acid metabolic process	http://amigo.geneontology.org/amigo/term/GO:0009069	Srr Cdo1 Tst Glyat Gm4952 Gcat Csad Keg1
0.000527099842578783	11	79	4.67754422637711	GO:0006749 glutathione metabolic process	http://amigo.geneontology.org/amigo/term/GO:0006749	Gsta2 Gpx1 Ethe1 Slc1a2 Mgst1 Hagh Ggt6 Sod2 Sod1 Nat8f2 Nat8f1
0.000546599150376162	7	30	7.83843017329256	GO:0045922 negative regulation of fatty acid metabolic process	http://amigo.geneontology.org/amigo/term/GO:0045922	Sirt4 Cyp7a1 Dgat2 Fmo1 Mfsd2a Acacb Ceacam1
0.000546599150376162	12	94	4.28850283037283	GO:0098869 cellular oxidant detoxification	http://amigo.geneontology.org/amigo/term/GO:0098869	Sod1 Sod3 Sod2 Mgst1 Cat Prxl2b Gch1 Selenow Fabp1 Gsta2 Gpx1 Txnrd2
0.000558243731595991	17	177	3.22647246842551	GO:0062013 positive regulation of small molecule metabolic process	http://amigo.geneontology.org/amigo/term/GO:0062013	Mlycd Mlxipl Rgn Cyp7a1 Dgat2 Abcd1 Elovl5 Fabp1 Mid1ip1 Comt Sec14l2 Ces1f Ces1d Ces1g Ces1e Rdh16 Ces1b
0.000569511458902021	8	41	6.55478481390319	GO:0045940 positive regulation of steroid metabolic process	http://amigo.geneontology.org/amigo/term/GO:0045940	Cyp7a1 Sec14l2 Ces1f Ces1d Ces1g Ces1e Ces1b Scd1
0.000573267948189127	10	66	5.08988972291725	GO:0015909 long-chain fatty acid transport	http://amigo.geneontology.org/amigo/term/GO:0015909	Abcd3 Abcd1 Plin2 Acsl1 Fabp2 Pnpla8 Fabp1 Mfsd2a Acsl6 Atp5j
0.000599705378395811	64	1267	1.69689772609333	GO:1901701 cellular response to oxygen-containing compound	http://amigo.geneontology.org/amigo/term/GO:1901701	Sod1 Adh4 Sod3 Defa20 Slc1a2 Mlxipl Esr1 Acaca Col3a1 Fdx1 Hadhb Irak2 Sco1 Gbp6 Trap1 Sod2 Mgst1 Srd5a1 Slc29a1 Esrra Igfbp5 Slc30a10 Cat Bcar3 Cyp7a1 Adipor2 Aqp8 Gas6 Aqp9 Eef2k Ugt2b1 Gch1 Pdk2 Gfer Abcb4 Fabp1 Fxn Ptk2b Gpx1 Pdxp Mpc2 Csrp3 Dgat2 Sidt2 Atp5g1 Aldh1a7 Mfn2 Nadk Aacs Ces1f Ireb2 Ptprf Opa1 Irgm1 Ugt3a2 Aldh1a1 Ces1d Ces1g Trim12c Ces1e Trim12a Ceacam1 Igtp Ces1b
0.000601582899397694	4	7	19.1961555264308	GO:2001293 malonyl-CoA metabolic process	http://amigo.geneontology.org/amigo/term/GO:2001293	Mlycd Nudt7 Acaca Acacb
0.000647265560473439	10	67	5.01392121959012	GO:0019646 aerobic electron transport chain	http://amigo.geneontology.org/amigo/term/GO:0019646	Cox5a Sdhaf2 Uqcrfs1 Uqcrq Uqcrh Uqcc3 Uqcrb Cox7a2l Coq9 Slc25a51
0.000685528032634045	13	112	3.89921909130625	GO:0019218 regulation of steroid metabolic process	http://amigo.geneontology.org/amigo/term/GO:0019218	Ephx2 Clcn2 Sod1 Cyp7a1 Dgat2 Abcb11 Sec14l2 Ces1f Ces1d Ces1g Ces1e Ces1b Scd1
0.000725673873520377	12	97	4.15586872221697	GO:0051341 regulation of oxidoreductase activity	http://amigo.geneontology.org/amigo/term/GO:0051341	Fdx1 Pdp2 Fdx2 Rgn Sirt3 Sirt4 Gch1 Cox17 Fxn Ptk2b Sco1 Esr1
0.000779890515541612	6	22	9.16180150125104	GO:0043574 peroxisomal transport	http://amigo.geneontology.org/amigo/term/GO:0043574	Pex19 Pex13 Abcd3 Abcd1 Lonp2 Hacl1
0.000779890515541612	6	22	9.16180150125104	GO:0071397 cellular response to cholesterol	http://amigo.geneontology.org/amigo/term/GO:0071397	Cyp7a1 Ces1f Ces1d Ces1g Ces1e Ces1b
0.000779890515541612	6	22	9.16180150125104	GO:1903427 negative regulation of reactive oxygen species biosynthetic process	http://amigo.geneontology.org/amigo/term/GO:1903427	Hspd1 Slc30a10 Abcd1 Atp5g1 Mfn2 Abcb7
0.000811695037339353	7	32	7.34852828746177	GO:0070723 response to cholesterol	http://amigo.geneontology.org/amigo/term/GO:0070723	Pmvk Cyp7a1 Ces1f Ces1d Ces1g Ces1e Ces1b
0.000837007832770127	5	14	11.9975972040192	GO:0006122 mitochondrial electron transport ubiquinol to cytochrome c	http://amigo.geneontology.org/amigo/term/GO:0006122	Uqcrfs1 Uqcrq Uqcrh Uqcc3 Uqcrb
0.000837007832770127	5	14	11.9975972040192	GO:0010887 negative regulation of cholesterol storage	http://amigo.geneontology.org/amigo/term/GO:0010887	Ces1f Ces1d Ces1g Ces1e Ces1b
0.000837007832770127	5	14	11.9975972040192	GO:0046459 short-chain fatty acid metabolic process	http://amigo.geneontology.org/amigo/term/GO:0046459	Acads Ces1f Acot4 Ces1d Acss2
0.000910825219119213	10	70	4.79903888160769	GO:0015986 proton motive force-driven ATP synthesis	http://amigo.geneontology.org/amigo/term/GO:0015986	Atp5pb Atp5d Atp5g1 Atp5o Atp5h Atp5j2 Atp5l Ndufab1 Atp5j Atp5k
0.000910825219119213	58	1131	1.72273190621814	GO:0034220 ion transmembrane transport	http://amigo.geneontology.org/amigo/term/GO:0034220	Slc1a2 Slc5a6 Slc25a22 Mpc1 Slc25a10 Mpc2 Slc30a10 Slc6a13 Slc25a15 Slc25a38 Slc25a20 Slc20a2 Slc25a28 Rhbg Letm1 Slc23a1 Arl6ip1 Tpcn1 Cox5a Atp5pb Slc25a42 Atp5g1 Slc38a3 Chp1 Ace2 Surf1 Slc25a39 Slc22a5 Cpox Clcn2 Atp5j Rgn Slc22a1 Slc34a2 Slc30a9 Abcb7 Gas6 Calhm2 Sfxn5 Atp5h Ttyh2 Slc25a21 Slc17a3 Pdzk1 Uqcrfs1 Atp5l Cox15 Slc25a23 Cox17 Slc26a1 Atp5k Apol9a Ptk2b Slc25a25 Pm20d1 Sco1 Atp5d …
0.0010416460348249	21	264	2.67219210453155	GO:0015850 organic hydroxy compound transport	http://amigo.geneontology.org/amigo/term/GO:0015850	Slc10a1 Abcb11 Slco1b2 Slco2b1 Aqp9 Slco1a1 Slc5a3 Acat2 Slc22a3 Slc22a1 Cyp7a1 Abcb4 Abcd3 Mfn2 Aqp8 Ces1f Ces1d Ces1g Ces1e Ceacam1 Ces1b
0.00106050154614194	16	169	3.18042813455657	GO:1905952 regulation of lipid localization	http://amigo.geneontology.org/amigo/term/GO:1905952	Plin2 Acat2 Acsl1 Tmem30a Abcb4 Lrat Acacb Cyp2j5 Acsl6 Atp5j Mfn2 Ces1f Ces1d Ces1g Ces1e Ces1b
0.00110041454787158	4	8	16.7966360856269	GO:0042760 very long-chain fatty acid catabolic process	http://amigo.geneontology.org/amigo/term/GO:0042760	Abcd3 Abcd1 Acox1 Acot2
0.00118396560267649	5	15	11.1977573904179	GO:0010269 response to selenium ion	http://amigo.geneontology.org/amigo/term/GO:0010269	Selenow Gpx1 Sod2 Alad Txnrd2
0.00118396560267649	5	15	11.1977573904179	GO:0046322 negative regulation of fatty acid oxidation	http://amigo.geneontology.org/amigo/term/GO:0046322	Sirt4 Dgat2 Fmo1 Mfsd2a Acacb
0.00118396560267649	7	34	6.91626191761108	GO:0072337 modified amino acid transport	http://amigo.geneontology.org/amigo/term/GO:0072337	Slc5a6 Slc25a20 Slc22a5 Mgst1 Slc25a39 Slc6a13 Pdzk1
0.00123982619751943	8	46	5.84230820369632	GO:0006739 NADP metabolic process	http://amigo.geneontology.org/amigo/term/GO:0006739	Nadk Fdxr Nadk2 Noct Pcx Me1 Fmo1 Fdx1
0.00125659819516632	33	529	2.09561055132585	GO:0048871 multicellular organismal homeostasis	http://amigo.geneontology.org/amigo/term/GO:0048871	Fmo1 Gpx1 Prlr Acot13 Acsl1 Rcn3 Acaca Sod1 Lipa Abhd6 Col3a1 Gatm Hadh Decr1 Cpt2 Mfsd2a Mfn2 Adipor2 Acot11 Oma1 Scd1 Acacb Pm20d1 Slc25a44 Adam17 Aldh1a1 Ces1d Ptk2b Ceacam1 Mlxipl Slc22a5 Pbld2 Csf1r
0.00125659819516632	6	24	8.39831804281346	GO:0090201 negative regulation of release of cytochrome c from mitochondria	http://amigo.geneontology.org/amigo/term/GO:0090201	Higd1a Opa1 Ghitm Fxn Gpx1 Mfn2
0.0012785324659609	35	576	2.04125785762827	GO:0009991 response to extracellular stimulus	http://amigo.geneontology.org/amigo/term/GO:0009991	Gabarap Comt Slc38a3 Noct Gas6 Higd1a Pon1 Txn2 Sod2 Acsl1 Slc10a1 Srd5a1 Cat Lrat Alad Plin2 A2m Adipor2 Otc Acat1 Gpx1 Ccnd1 Glul Slc1a2 Slc22a3 Slc25a25 Mfsd2a Oma1 Pdk2 Acacb Sod1 Gatm Aacs Ireb2 Suox
0.0012865321933063	11	88	4.19915902140673	GO:0042632 cholesterol homeostasis	http://amigo.geneontology.org/amigo/term/GO:0042632	Ephx2 Cyp7a1 Cyp7b1 Abcb11 Dgat2 Acox1 Ces1f Ces1d Ces1g Ces1e Ces1b
0.0013534890194609	15	155	3.25096182302456	GO:0006839 mitochondrial transport	http://amigo.geneontology.org/amigo/term/GO:0006839	Timm44 Hspd1 Bcs1l Timm10 Slc25a20 Chchd4 Cox18 Immp1l Dnlz Hspa1l Hsp90aa1 Slc25a10 Mfn2 Sirt4 Acaa2
0.00158345176442475	6	25	8.06238532110092	GO:0035337 fatty-acyl-CoA metabolic process	http://amigo.geneontology.org/amigo/term/GO:0035337	Acsl1 Acsl6 Dgat2 Nudt7 Abcd1 Elovl5
0.00161282421217455	5	16	10.4978975535168	GO:0006577 amino-acid betaine metabolic process	http://amigo.geneontology.org/amigo/term/GO:0006577	Crot Chdh Cpt2 Dmgdh Slc22a5
0.00161282421217455	5	16	10.4978975535168	GO:0015697 quaternary ammonium group transport	http://amigo.geneontology.org/amigo/term/GO:0015697	Slc25a20 Slc22a5 Slc22a3 Slc22a1 Pdzk1
0.00161282421217455	5	16	10.4978975535168	GO:1901523 icosanoid catabolic process	http://amigo.geneontology.org/amigo/term/GO:1901523	Cyp4f14 Abhd16a Cyp4a14 Hpgd Cyp4a10
0.00165635788430346	7	36	6.53202514441046	GO:0006862 nucleotide transport	http://amigo.geneontology.org/amigo/term/GO:0006862	Slc25a42 Slc29a1 Slc25a25 Abcd1 Epg5 Slc25a23 Slc25a51
0.00172023491170447	12	107	3.76746977621538	GO:0006754 ATP biosynthetic process	http://amigo.geneontology.org/amigo/term/GO:0006754	Atp5pb Atp5d Atp5g1 Atp5o Atp5h Atp5j2 Atp5l Ndufab1 Atp5j Atp5k Uqcc3 Ldhd
0.00177039323289108	13	124	3.52187530827661	GO:0009201 ribonucleoside triphosphate biosynthetic process	http://amigo.geneontology.org/amigo/term/GO:0009201	Atp5pb Atp5d Atp5g1 Atp5o Atp5h Atp5j2 Atp5l Ndufab1 Uck1 Atp5j Atp5k Uqcc3 Ldhd
0.0017766181593828	4	9	14.9303431872239	GO:0006782 protoporphyrinogen IX biosynthetic process	http://amigo.geneontology.org/amigo/term/GO:0006782	Cpox Alad Alas1 Ireb2
0.0017766181593828	4	9	14.9303431872239	GO:0016098 monoterpenoid metabolic process	http://amigo.geneontology.org/amigo/term/GO:0016098	Cyp2e1 Cyp1a2 Cyp2d40 Cyp2d10
0.0017766181593828	4	9	14.9303431872239	GO:0033869 nucleoside bisphosphate catabolic process	http://amigo.geneontology.org/amigo/term/GO:0033869	Nudt7 Mlycd Abcd1 Acat1
0.0017766181593828	4	9	14.9303431872239	GO:0034031 ribonucleoside bisphosphate catabolic process	http://amigo.geneontology.org/amigo/term/GO:0034031	Nudt7 Mlycd Abcd1 Acat1
0.0017766181593828	4	9	14.9303431872239	GO:0034034 purine nucleoside bisphosphate catabolic process	http://amigo.geneontology.org/amigo/term/GO:0034034	Nudt7 Mlycd Abcd1 Acat1
0.00180944824489199	33	541	2.04912750767352	GO:0031667 response to nutrient levels	http://amigo.geneontology.org/amigo/term/GO:0031667	Gabarap Comt Slc38a3 Gas6 Higd1a Pon1 Txn2 Sod2 Acsl1 Slc10a1 Srd5a1 Cat Lrat Alad Plin2 A2m Adipor2 Otc Acat1 Gpx1 Ccnd1 Glul Slc22a3 Slc25a25 Mfsd2a Oma1 Pdk2 Acacb Sod1 Gatm Aacs Ireb2 Suox
0.00188108722124932	10	77	4.36276261964335	GO:0006626 protein targeting to mitochondrion	http://amigo.geneontology.org/amigo/term/GO:0006626	Timm44 Hspd1 Timm10 Chchd4 Immp1l Dnlz Hspa1l Hsp90aa1 Mfn2 Sirt4
0.00189929939457396	6	26	7.75229357798165	GO:0006706 steroid catabolic process	http://amigo.geneontology.org/amigo/term/GO:0006706	Cyp7a1 Srd5a1 Hsd17b6 Cyp27a1 Hsd17b11 Cyp1a2
0.00190722503776856	7	37	6.35548392429126	GO:0036314 response to sterol	http://amigo.geneontology.org/amigo/term/GO:0036314	Pmvk Cyp7a1 Ces1f Ces1d Ces1g Ces1e Ces1b
0.00204949915447503	3	4	25.1949541284404	GO:0006574 valine catabolic process	http://amigo.geneontology.org/amigo/term/GO:0006574	Aldh6a1 Hibadh Hibch
0.00204949915447503	3	4	25.1949541284404	GO:0030389 fructosamine metabolic process	http://amigo.geneontology.org/amigo/term/GO:0030389	Fn3k Aldh1a7 Aldh1a1
0.00206616578612783	14	144	3.26601257220523	GO:0009144 purine nucleoside triphosphate metabolic process	http://amigo.geneontology.org/amigo/term/GO:0009144	Atp5pb Atp5d Atp5g1 Atp5o Atp5h Atp5j2 Atp5l Ndufab1 Atp5j Opa1 Atp5k Uqcc3 Ak2 Ldhd
0.00206616578612783	14	144	3.26601257220523	GO:0009199 ribonucleoside triphosphate metabolic process	http://amigo.geneontology.org/amigo/term/GO:0009199	Atp5pb Atp5d Atp5g1 Atp5o Atp5h Atp5j2 Atp5l Ndufab1 Uck1 Atp5j Opa1 Atp5k Uqcc3 Ldhd
0.00206616578612783	8	50	5.37492354740061	GO:0046460 neutral lipid biosynthetic process	http://amigo.geneontology.org/amigo/term/GO:0046460	Dgat2 Gpat3 Acsl1 Rgn Mfsd2a Gpat4 Thrsp Acsl6
0.00206616578612783	8	50	5.37492354740061	GO:0046463 acylglycerol biosynthetic process	http://amigo.geneontology.org/amigo/term/GO:0046463	Dgat2 Gpat3 Acsl1 Rgn Mfsd2a Gpat4 Thrsp Acsl6
0.00210912856946311	12	110	3.66472060050042	GO:0007006 mitochondrial membrane organization	http://amigo.geneontology.org/amigo/term/GO:0007006	Bcs1l Timm10 Cox18 Letm1 Hsp90aa1 Mfn2 Oma1 Acaa2 Opa1 Ghitm Uqcc3 Mtfp1
0.00214914462753801	55	1095	1.68733330540544	GO:0010243 response to organonitrogen compound	http://amigo.geneontology.org/amigo/term/GO:0010243	Rnf5 Dnajb2 Tmub1 Tmub2 Svip Slc1a2 Col3a1 Fdx1 Sco1 Srr Ddc Sdc1 Hsp90aa1 Srd5a1 Esrra Cyp2e1 Hspd1 Igfbp5 Slc30a10 Cat Crls1 Hadh Bcar3 Alad Adipor2 Slco1b2 Aqp8 Otc Aqp9 Cdo1 Eef2k Ugt2b1 Gfer Ptk2b Gpx1 Ccnd1 Pdxp Rcn3 Hadha Csrp3 Pdk2 Atp5g1 Mgst1 Cacybp Gatm Mfn2 Aacs Ces1f Ptprf Opa1 Ces1d Ces1g Ces1e Ceacam1 Ces1b
0.00227620197789306	6	27	7.46517159361196	GO:0036315 cellular response to sterol	http://amigo.geneontology.org/amigo/term/GO:0036315	Cyp7a1 Ces1f Ces1d Ces1g Ces1e Ces1b
0.00227620197789306	6	27	7.46517159361196	GO:0044273 sulfur compound catabolic process	http://amigo.geneontology.org/amigo/term/GO:0044273	Cdo1 Mlycd Nudt7 Abcd1 Acat1 Csad
0.00227620197789306	6	27	7.46517159361196	GO:1902175 regulation of oxidative stress-induced intrinsic apoptotic signaling pathway	http://amigo.geneontology.org/amigo/term/GO:1902175	Hspb1 Trap1 Sod2 Sod1 Vnn1 Gpx1
0.00233509901127046	8	51	5.26953288960844	GO:0006636 unsaturated fatty acid biosynthetic process	http://amigo.geneontology.org/amigo/term/GO:0006636	Ptgis Scd1 Prxl2b Fads2 Elovl5 Pnpla8 Abcd1 Sco1
0.00251800834976364	21	284	2.48400956195891	GO:0098656 anion transmembrane transport	http://amigo.geneontology.org/amigo/term/GO:0098656	Slc1a2 Slc5a6 Slc25a22 Mpc1 Slc25a10 Mpc2 Slc25a15 Slc25a38 Slc20a2 Slc23a1 Arl6ip1 Slc25a42 Slc38a3 Ace2 Slc25a39 Clcn2 Slc6a13 Ttyh2 Slc25a21 Slc26a1 Apol9a
0.00256883160521624	7	39	6.02956167176351	GO:0042398 cellular modified amino acid biosynthetic process	http://amigo.geneontology.org/amigo/term/GO:0042398	Gatm Slc1a2 Chdh Hagh Ptdss2 Gch1 Ggt6
0.0026594093494758	8	52	5.16819571865443	GO:1903426 regulation of reactive oxygen species biosynthetic process	http://amigo.geneontology.org/amigo/term/GO:1903426	Sod2 Hspd1 Slc30a10 Abcd1 Slc5a3 Atp5g1 Mfn2 Abcb7
0.0026736554919359	9	66	4.58090075062552	GO:0035456 response to interferon-beta	http://amigo.geneontology.org/amigo/term/GO:0035456	Irgm1 Irgm2 Gm4951 Igtp Tgtp1 Gbp3 Bst2 Gbp6 Cdc34
0.0026736554919359	4	10	13.4373088685015	GO:0046501 protoporphyrinogen IX metabolic process	http://amigo.geneontology.org/amigo/term/GO:0046501	Cpox Alad Alas1 Ireb2
0.00267879903882964	5	18	9.33146449201495	GO:0006067 ethanol metabolic process	http://amigo.geneontology.org/amigo/term/GO:0006067	Adh4 Aldh1a7 Sult2a8 Sult2a1 Sult2a5
0.00267879903882964	5	18	9.33146449201495	GO:0015936 coenzyme A metabolic process	http://amigo.geneontology.org/amigo/term/GO:0015936	Nudt7 Crot Mccc2 Acat1 Ak6
0.00269674213089874	42	774	1.82289073797501	GO:0009617 response to bacterium	http://amigo.geneontology.org/amigo/term/GO:0009617	Gbp3 Defa20 Gbp6 Noct Hadhb Irak2 Srr Sod2 Hspd1 Alad Adipor2 Slco1b2 Hpgd Oas2 Ugt2b1 Gch1 Fmo1 Gfer Adam17 Prlr Glycam1 Cyp2e1 Car3 Lrat Thrsp Scd1 Bank1 Irgm1 Cyp3a11 Ces1g Gsta2 Irgm2 Cyp3a41a Tgtp1 Gpx1 Rnf5 Lias Mgst1 Slc22a5 Trim12c Trim12a Igtp
0.0029614811887026	9	67	4.51252909763111	GO:0050994 regulation of lipid catabolic process	http://amigo.geneontology.org/amigo/term/GO:0050994	Tysnd1 Fmc1 Abcd1 Lonp2 Fabp1 Mlycd Abcb11 Mfsd2a Acacb
0.00310861628237154	15	169	2.98165137614679	GO:0009141 nucleoside triphosphate metabolic process	http://amigo.geneontology.org/amigo/term/GO:0009141	Atp5pb Atp5d Atp5g1 Atp5o Atp5h Atp5j2 Atp5l Ndufab1 Uck1 Atp5j Opa1 Atp5k Uqcc3 Ak2 Ldhd
0.00331452927790167	6	29	6.95033217336286	GO:0016226 iron-sulfur cluster assembly	http://amigo.geneontology.org/amigo/term/GO:0016226	Iba57 Fxn Ndufab1 Fdx2 Glrx5 Abcb7
0.00331452927790167	6	29	6.95033217336286	GO:0031163 metallo-sulfur cluster assembly	http://amigo.geneontology.org/amigo/term/GO:0031163	Iba57 Fxn Ndufab1 Fdx2 Glrx5 Abcb7
0.00336830986641241	8	54	4.97678106240797	GO:0010823 negative regulation of mitochondrion organization	http://amigo.geneontology.org/amigo/term/GO:0010823	Higd1a Oma1 Acaa2 Opa1 Ghitm Fxn Gpx1 Mfn2
0.0034486365515345	5	19	8.8403347819089	GO:0043691 reverse cholesterol transport	http://amigo.geneontology.org/amigo/term/GO:0043691	Ces1f Ces1d Ces1g Ces1e Ces1b
0.0034486365515345	5	19	8.8403347819089	GO:0150104 transport across blood-brain barrier	http://amigo.geneontology.org/amigo/term/GO:0150104	Slc5a6 Mfsd2a Slc16a2 Slc22a5 Slc22a1
0.00348742711143633	11	100	3.69525993883792	GO:0015908 fatty acid transport	http://amigo.geneontology.org/amigo/term/GO:0015908	Fabp2 Abcd3 Abcd1 Fabp1 Crot Plin2 Acsl1 Mfsd2a Pnpla8 Acsl6 Atp5j
0.00364533844368113	13	135	3.23490769056518	GO:0009142 nucleoside triphosphate biosynthetic process	http://amigo.geneontology.org/amigo/term/GO:0009142	Atp5pb Atp5d Atp5g1 Atp5o Atp5h Atp5j2 Atp5l Ndufab1 Uck1 Atp5j Atp5k Uqcc3 Ldhd
0.00378703142373321	12	118	3.41626496656819	GO:0006986 response to unfolded protein	http://amigo.geneontology.org/amigo/term/GO:0006986	Hspa1l Hspd1 Hspb8 Hspa1b Ccnd1 Mfn2 Abcb10 Creb3l3 Vapb Hspb1 Hsp90aa1 Hsph1
0.00378703142373321	12	118	3.41626496656819	GO:0009206 purine ribonucleoside triphosphate biosynthetic process	http://amigo.geneontology.org/amigo/term/GO:0009206	Atp5pb Atp5d Atp5g1 Atp5o Atp5h Atp5j2 Atp5l Ndufab1 Atp5j Atp5k Uqcc3 Ldhd
0.00382816572040709	4	11	12.2157353350014	GO:0006104 succinyl-CoA metabolic process	http://amigo.geneontology.org/amigo/term/GO:0006104	Sucla2 Nudt7 Acot4 Dlst
0.00382816572040709	13	136	3.21112160460514	GO:0009205 purine ribonucleoside triphosphate metabolic process	http://amigo.geneontology.org/amigo/term/GO:0009205	Atp5pb Atp5d Atp5g1 Atp5o Atp5h Atp5j2 Atp5l Ndufab1 Atp5j Opa1 Atp5k Uqcc3 Ldhd
0.00382816572040709	4	11	12.2157353350014	GO:0009820 alkaloid metabolic process	http://amigo.geneontology.org/amigo/term/GO:0009820	Ddc Cyp1a2 Cyp2d40 Cyp2d10
0.00382816572040709	4	11	12.2157353350014	GO:0016559 peroxisome fission	http://amigo.geneontology.org/amigo/term/GO:0016559	Pex11a Pex19 Acot8 Acox1
0.00382816572040709	4	11	12.2157353350014	GO:0038183 bile acid signaling pathway	http://amigo.geneontology.org/amigo/term/GO:0038183	Slc10a1 Abcb11 Cyp7a1 Dgat2
0.00382816572040709	4	11	12.2157353350014	GO:0042762 regulation of sulfur metabolic process	http://amigo.geneontology.org/amigo/term/GO:0042762	Abcb7 Pdk1 Pdk2 Comt
0.00385115162397638	6	30	6.71865443425077	GO:0010875 positive regulation of cholesterol efflux	http://amigo.geneontology.org/amigo/term/GO:0010875	Pon1 Ces1f Ces1d Ces1g Ces1e Ces1b
0.00399102784386968	12	119	3.38755685760543	GO:0009145 purine nucleoside triphosphate biosynthetic process	http://amigo.geneontology.org/amigo/term/GO:0009145	Atp5pb Atp5d Atp5g1 Atp5o Atp5h Atp5j2 Atp5l Ndufab1 Atp5j Atp5k Uqcc3 Ldhd
0.00414806498094798	8	56	4.79903888160769	GO:0072348 sulfur compound transport	http://amigo.geneontology.org/amigo/term/GO:0072348	Slc5a6 Slc25a10 Slc26a1 Slc1a2 Mgst1 Slc25a39 Slc6a13 Abcd1
0.00426473158545635	5	20	8.39831804281346	GO:0010232 vascular transport	http://amigo.geneontology.org/amigo/term/GO:0010232	Slc5a6 Mfsd2a Slc16a2 Slc22a5 Slc22a1
0.00426473158545635	5	20	8.39831804281346	GO:0015919 peroxisomal membrane transport	http://amigo.geneontology.org/amigo/term/GO:0015919	Pex19 Pex13 Abcd3 Abcd1 Lonp2
0.00430830221811496	3	5	20.1559633027523	GO:0006553 lysine metabolic process	http://amigo.geneontology.org/amigo/term/GO:0006553	Aasdhppt Dlst Aadat
0.00430830221811496	3	5	20.1559633027523	GO:0009249 protein lipoylation	http://amigo.geneontology.org/amigo/term/GO:0009249	Lipt1 Lias Ndufab1
0.00430830221811496	3	5	20.1559633027523	GO:0015739 sialic acid transport	http://amigo.geneontology.org/amigo/term/GO:0015739	Slc17a4 Slc17a3 Slc17a2
0.00435074648948086	7	43	5.46867221392504	GO:0015695 organic cation transport	http://amigo.geneontology.org/amigo/term/GO:0015695	Slc22a1 Slc25a20 Slc22a5 Slc22a3 Slc25a42 Slc29a1 Pdzk1
0.00442486709486733	10	87	3.86129565186826	GO:0120162 positive regulation of cold-induced thermogenesis	http://amigo.geneontology.org/amigo/term/GO:0120162	Prlr Acsl1 Gatm Hadh Decr1 Cpt2 Mfn2 Adipor2 Oma1 Scd1
0.00450601057876701	6	31	6.50192364604913	GO:0042558 pteridine-containing compound metabolic process	http://amigo.geneontology.org/amigo/term/GO:0042558	Gch1 Pcbd1 Pcbd2 Aasdhppt Sardh Dmgdh
0.00456510606757781	8	57	4.71484521701808	GO:0035458 cellular response to interferon-beta	http://amigo.geneontology.org/amigo/term/GO:0035458	Irgm1 Irgm2 Gm4951 Igtp Tgtp1 Gbp3 Gbp6 Cdc34
0.00462103286157597	74	1652	1.50478337813122	GO:0009719 response to endogenous stimulus	http://amigo.geneontology.org/amigo/term/GO:0009719	Esr1 Fstl1 Adipor2 Paqr7 Abhd2 Slc1a2 Acaca Col3a1 Fdx1 Sco1 Prlr Txn2 Hyal1 Ddc Sdc1 Hsp90aa1 Srd5a1 Esrra Clec3b Hspd1 Igfbp5 Slc30a10 Abcb11 Cat Crls1 Mme Hadh Bcar3 Alad Slc34a2 A2m Slco1b2 Aqp8 Otc Hpgd Acat1 Aqp9 Cdo1 Dhcr24 Eef2k Ugt2b1 Uqcrfs1 Ephx1 Gfer Adam17 Ptk2b Gpx1 Ccnd1 Pdxp Itga8 Acsl1 Hadha Dnaja1 Fkbp4 Csrp3 Pdk2 Cyp7b1 Atp5g1 Cacybp Pbld2 Akr1c6 Gatm Mfn2 Ces1f Ireb2 Me1 Ptprf…
0.00467216684440976	9	72	4.19915902140673	GO:0008652 cellular amino acid biosynthetic process	http://amigo.geneontology.org/amigo/term/GO:0008652	Srr Aasdhppt Glul Otc Nags Pcbd1 Pcbd2 Oat Aldh1a1
0.00494125967359467	7	44	5.34438420906311	GO:0008631 intrinsic apoptotic signaling pathway in response to oxidative stress	http://amigo.geneontology.org/amigo/term/GO:0008631	Hspb1 Trap1 Pdk1 Sod2 Sod1 Vnn1 Gpx1
0.00494125967359467	11	105	3.51929517984564	GO:0097306 cellular response to alcohol	http://amigo.geneontology.org/amigo/term/GO:0097306	Acaca Fdx1 Sod2 Cyp7a1 Ugt2b1 Ces1f Ireb2 Ces1d Ces1g Ces1e Ces1b
0.00507769414300634	8	58	4.63355478224191	GO:0046717 acid secretion	http://amigo.geneontology.org/amigo/term/GO:0046717	Slc10a1 Abcb11 Abcb4 Ces1f Ces1d Ces1g Ces1e Ces1b
0.00512514805731559	13	141	3.09725204415815	GO:0035966 response to topologically incorrect protein	http://amigo.geneontology.org/amigo/term/GO:0035966	Hspa1l Rnf5 Hspd1 Hspb8 Hspa1b Ccnd1 Mfn2 Abcb10 Creb3l3 Vapb Hspb1 Hsp90aa1 Hsph1
0.00512514805731559	9	73	4.14163629508609	GO:0046173 polyol biosynthetic process	http://amigo.geneontology.org/amigo/term/GO:0046173	Asah2 Cyp27a1 Gch1 Pcbd1 Pcbd2 Ephx1 Cyp3a11 Cyp3a41a Ptk2b
0.00516612349096769	10	89	3.77452496306223	GO:1900407 regulation of cellular response to oxidative stress	http://amigo.geneontology.org/amigo/term/GO:1900407	Hspb1 Trap1 Sod2 Sod1 Gch1 Gfer Abcd1 Pnpla8 Vnn1 Gpx1
0.00518804785432999	5	21	7.99839813601281	GO:0010885 regulation of cholesterol storage	http://amigo.geneontology.org/amigo/term/GO:0010885	Ces1f Ces1d Ces1g Ces1e Ces1b
0.00520673545873534	4	12	11.1977573904179	GO:0034035 purine ribonucleoside bisphosphate metabolic process	http://amigo.geneontology.org/amigo/term/GO:0034035	Papss2 Sult2a8 Sult2a1 Sult2a5
0.00520673545873534	4	12	11.1977573904179	GO:0050427 3-prime-phosphoadenosine 5-prime-phosphosulfate metabolic process	http://amigo.geneontology.org/amigo/term/GO:0050427	Papss2 Sult2a8 Sult2a1 Sult2a5
0.00540639617783775	13	142	3.07544041004436	GO:0015748 organophosphate ester transport	http://amigo.geneontology.org/amigo/term/GO:0015748	Tmem30a Abcb4 Atp11c Xkr9 Mfsd2a Tnfaip8l3 Slc25a42 Slc29a1 Slc25a25 Abcd1 Epg5 Slc25a23 Slc25a51
0.00541479923128262	15	180	2.79943934760449	GO:0007584 response to nutrient	http://amigo.geneontology.org/amigo/term/GO:0007584	Sod2 Acsl1 Cat Lrat Alad A2m Adipor2 Otc Gas6 Gpx1 Ccnd1 Pdk2 Gatm Aacs Suox
0.00551541324684876	7	45	5.22562011552837	GO:0042304 regulation of fatty acid biosynthetic process	http://amigo.geneontology.org/amigo/term/GO:0042304	Rgn Cyp7a1 Elovl5 Mlxipl Mid1ip1 Abcd1 Ceacam1
0.00573895851595924	69	1528	1.51697367789039	GO:0009607 response to biotic stimulus	http://amigo.geneontology.org/amigo/term/GO:0009607	Parp9 Zbp1 Gbp3 Oas2 Bst2 Trim12c Ptk2b Trim12a Ear10 Defa20 Gbp6 Fap Hyal1 Noct Vnn1 Serpinb1a Irgm1 Hadhb Irak2 Irgm2 Raet1d Tgtp1 Srr Hspb1 Sod2 Hsp90aa1 Aif1 Csf1r Irf7 Hspd1 Alad Atad3a G3bp2 A2m Adipor2 Slco1b2 Hpgd Ugt2b1 Colec11 Endod1 Gch1 Fmo1 Gfer Dtx3l Adam17 Hmga2 Lgals8 Il4i1 Msrb1 Prlr Glycam1 Cyp2e1 Car3 Lrat Thrsp Scd1 Bank1 Cyp3a11 Ces1g Gsta2 Cyp3a41a Gpx1 Rnf5 Lias Ceacam1 Mgs…
0.00621752539853808	8	60	4.47910295616718	GO:0043457 regulation of cellular respiration	http://amigo.geneontology.org/amigo/term/GO:0043457	Cox7a2l Mlxipl Trap1 Uqcc2 Abcd1 Chchd4 Slc25a23 Mfn2
0.00633282063386632	5	22	7.63483458437587	GO:0002082 regulation of oxidative phosphorylation	http://amigo.geneontology.org/amigo/term/GO:0002082	Cox7a2l Mlxipl Uqcc2 Abcd1 Slc25a23
0.00633282063386632	5	22	7.63483458437587	GO:0034312 diol biosynthetic process	http://amigo.geneontology.org/amigo/term/GO:0034312	Asah2 Gch1 Pcbd1 Pcbd2 Ephx1
0.00633282063386632	5	22	7.63483458437587	GO:0050665 hydrogen peroxide biosynthetic process	http://amigo.geneontology.org/amigo/term/GO:0050665	Sod2 Acox1 Sod1 Cyp1a2 Mfn2
0.00633282063386632	5	22	7.63483458437587	GO:0071404 cellular response to low-density lipoprotein particle stimulus	http://amigo.geneontology.org/amigo/term/GO:0071404	Ces1f Ces1d Ces1g Ces1e Ces1b
0.00699817051246559	6	34	5.9282245008095	GO:0007007 inner mitochondrial membrane organization	http://amigo.geneontology.org/amigo/term/GO:0007007	Timm10 Letm1 Oma1 Opa1 Ghitm Uqcc3
0.00699817051246559	6	34	5.9282245008095	GO:0008210 estrogen metabolic process	http://amigo.geneontology.org/amigo/term/GO:0008210	Hsd17b2 Cyp1a2 Ugt2b1 Comt Cyp2d40 Cyp2d10
0.00699817051246559	7	47	5.00325330210163	GO:0042181 ketone biosynthetic process	http://amigo.geneontology.org/amigo/term/GO:0042181	Fdxr Coq6 Coq8a Coq9 Coq10a Coq3 Clcn2
0.00699817051246559	7	47	5.00325330210163	GO:0045923 positive regulation of fatty acid metabolic process	http://amigo.geneontology.org/amigo/term/GO:0045923	Mlycd Rgn Abcd1 Elovl5 Fabp1 Mlxipl Mid1ip1
0.00699817051246559	4	13	10.3363914373089	GO:0046462 monoacylglycerol metabolic process	http://amigo.geneontology.org/amigo/term/GO:0046462	Abhd16a Abhd6 Mgll Dgat2
0.00699817051246559	67	1485	1.51565605082425	GO:0051707 response to other organism	http://amigo.geneontology.org/amigo/term/GO:0051707	Parp9 Zbp1 Gbp3 Oas2 Bst2 Trim12c Ptk2b Trim12a Ear10 Defa20 Gbp6 Hyal1 Noct Vnn1 Serpinb1a Irgm1 Hadhb Irak2 Irgm2 Raet1d Tgtp1 Srr Hspb1 Sod2 Hsp90aa1 Aif1 Csf1r Irf7 Hspd1 Alad Atad3a G3bp2 A2m Adipor2 Slco1b2 Hpgd Ugt2b1 Colec11 Endod1 Gch1 Fmo1 Gfer Dtx3l Adam17 Hmga2 Lgals8 Msrb1 Prlr Glycam1 Cyp2e1 Car3 Lrat Thrsp Scd1 Bank1 Cyp3a11 Ces1g Gsta2 Cyp3a41a Gpx1 Rnf5 Lias Ceacam1 Mgst1 Slc22a5…
0.00699817051246559	4	13	10.3363914373089	GO:0070640 vitamin D3 metabolic process	http://amigo.geneontology.org/amigo/term/GO:0070640	Cyp27a1 Cyp3a11 Cyp3a41a Ugt1a5
0.00730457748495222	59	1269	1.56186214192591	GO:0048878 chemical homeostasis	http://amigo.geneontology.org/amigo/term/GO:0048878	Letm1 Acox1 Ephx2 Slc30a10 Cyp7a1 Slc34a2 Heph Abcb7 Tlcd2 Cyp7b1 Fxn Rhbg Car14 Mlxipl Ireb2 Sco1 Sod2 Chp1 Rgn Slc29a1 Steap3 Slc30a9 Otc Gas6 Tpcn1 Pnpla8 Slc25a28 Abcb4 Cox19 Slc25a23 Marcksl1 Vapb Ptk2b Gpx1 Rmdn3 Igfbp5 Csrp3 Dgat2 Rcn3 Acaca Sod1 Mpc2 Abcb11 Adipor2 Abcd1 Sidt2 Scd1 Pdk2 Asgr2 Comt Esr1 Mfn2 Nadk Aacs Ces1f Ces1d Ces1g Ces1e Ces1b
0.00738910106747254	67	1489	1.51158444289725	GO:0043207 response to external biotic stimulus	http://amigo.geneontology.org/amigo/term/GO:0043207	Parp9 Zbp1 Gbp3 Oas2 Bst2 Trim12c Ptk2b Trim12a Ear10 Defa20 Gbp6 Hyal1 Noct Vnn1 Serpinb1a Irgm1 Hadhb Irak2 Irgm2 Raet1d Tgtp1 Srr Hspb1 Sod2 Hsp90aa1 Aif1 Csf1r Irf7 Hspd1 Alad Atad3a G3bp2 A2m Adipor2 Slco1b2 Hpgd Ugt2b1 Colec11 Endod1 Gch1 Fmo1 Gfer Dtx3l Adam17 Hmga2 Lgals8 Msrb1 Prlr Glycam1 Cyp2e1 Car3 Lrat Thrsp Scd1 Bank1 Cyp3a11 Ces1g Gsta2 Cyp3a41a Gpx1 Rnf5 Lias Ceacam1 Mgst1 Slc22a5…
0.0074246656830376	12	129	3.12495555081431	GO:0019751 polyol metabolic process	http://amigo.geneontology.org/amigo/term/GO:0019751	Asah2 Cyp27a1 Gch1 Slc5a3 Pcbd1 Pcbd2 Coq3 Dgat2 Ephx1 Cyp3a11 Cyp3a41a Ptk2b
0.00743297762274597	3	6	16.7966360856269	GO:0006101 citrate metabolic process	http://amigo.geneontology.org/amigo/term/GO:0006101	Ireb2 Cs Acly
0.00743297762274597	3	6	16.7966360856269	GO:0006552 leucine catabolic process	http://amigo.geneontology.org/amigo/term/GO:0006552	Mccc2 Ivd Mccc1
0.00743297762274597	3	6	16.7966360856269	GO:0015722 canalicular bile acid transport	http://amigo.geneontology.org/amigo/term/GO:0015722	Abcb11 Aqp8 Aqp9
0.00743297762274597	3	6	16.7966360856269	GO:0019626 short-chain fatty acid catabolic process	http://amigo.geneontology.org/amigo/term/GO:0019626	Acads Ces1f Ces1d
0.00743297762274597	3	6	16.7966360856269	GO:0034201 response to oleic acid	http://amigo.geneontology.org/amigo/term/GO:0034201	Acsl1 Dgat2 Aacs
0.00743297762274597	8	62	4.33461576403275	GO:0060760 positive regulation of response to cytokine stimulus	http://amigo.geneontology.org/amigo/term/GO:0060760	Parp9 Zbp1 Gas6 Adam17 Irf7 Irgm1 Igtp Ak6
0.00743297762274597	10	94	3.57375235864402	GO:1905954 positive regulation of lipid localization	http://amigo.geneontology.org/amigo/term/GO:1905954	Plin2 Acat2 Acsl1 Tmem30a Abcb4 Lrat Acacb Cyp2j5 Acsl6 Mfn2
0.00748791173032641	5	23	7.3028852546204	GO:0010878 cholesterol storage	http://amigo.geneontology.org/amigo/term/GO:0010878	Ces1f Ces1d Ces1g Ces1e Ces1b
0.00764549187601204	9	78	3.87614678899083	GO:0042775 mitochondrial ATP synthesis coupled electron transport	http://amigo.geneontology.org/amigo/term/GO:0042775	Cox5a Sdhaf2 Uqcrfs1 Uqcrq Uqcrh Uqcc3 Uqcrb Cox7a2l Coq9
0.00793067839144188	6	35	5.75884665792923	GO:0051084 de novo post-translational protein folding	http://amigo.geneontology.org/amigo/term/GO:0051084	Hspa1l Hspe1 Hspa1b Hsph1 H2-DMb2 Chchd4
0.00797649432086164	17	229	2.49382369830269	GO:0072593 reactive oxygen species metabolic process	http://amigo.geneontology.org/amigo/term/GO:0072593	Sod1 Cat Gpx1 Sod3 Sod2 Acox1 Hspd1 Slc30a10 Gch1 Ptk2b Abcd1 Bco2 Cyp1a2 Slc5a3 Atp5g1 Mfn2 Abcb7
0.00806355754484774	8	63	4.26581233920683	GO:0042776 proton motive force-driven mitochondrial ATP synthesis	http://amigo.geneontology.org/amigo/term/GO:0042776	Atp5o Atp5j2 Ndufab1 Atp5pb Atp5d Atp5j Atp5h Atp5k
0.00904792381300915	6	36	5.59887869520897	GO:0006458 de novo protein folding	http://amigo.geneontology.org/amigo/term/GO:0006458	Hspa1l Hspe1 Hspa1b Hsph1 H2-DMb2 Chchd4
0.00904792381300915	5	24	6.99859836901121	GO:0018904 ether metabolic process	http://amigo.geneontology.org/amigo/term/GO:0018904	Ephx1 Ephx2 Tmem86b Chpt1 Fasn
0.00904792381300915	9	80	3.77924311926606	GO:0042773 ATP synthesis coupled electron transport	http://amigo.geneontology.org/amigo/term/GO:0042773	Cox5a Sdhaf2 Uqcrfs1 Uqcrq Uqcrh Uqcc3 Uqcrb Cox7a2l Coq9
0.00904792381300915	72	1643	1.47213365570924	GO:0044419 biological process involved in interspecies interaction between organisms	http://amigo.geneontology.org/amigo/term/GO:0044419	Parp9 Zbp1 Gbp3 Oas2 Bst2 Trim12c Ptk2b Trim12a Ear10 Defa20 Gbp6 Hyal1 Noct Vnn1 Serpinb1a Irgm1 Hadhb Irak2 Irgm2 Raet1d Tgtp1 Srr Hspb1 Sod2 Ace2 Hsp90aa1 Aif1 Csf1r Pcx Irf7 Nrp1 Hspd1 Alad Atad3a G3bp2 A2m Adipor2 Slco1b2 Gas6 Hpgd Tpcn1 Ugt2b1 Colec11 Endod1 Gch1 Fmo1 Gfer Dtx3l Adam17 Hmga2 Lgals8 Ceacam1 Msrb1 Prlr Glycam1 Cyp2e1 Car3 Lrat Thrsp Scd1 Bank1 Cyp3a11 Ces1g Gsta2 Cyp3a41a Gpx…
0.00904792381300915	4	14	9.59807776321538	GO:0052695 cellular glucuronidation	http://amigo.geneontology.org/amigo/term/GO:0052695	Ugt1a5 Ugt1a9 Ugt2b1 Ugt2a3
0.00904792381300915	22	341	2.16730788201638	GO:0062197 cellular response to chemical stress	http://amigo.geneontology.org/amigo/term/GO:0062197	Sod1 Sod3 Hspb1 Chchd4 Letm1 Trap1 Pdk1 Sod2 Mgst1 Aif1 Cat Dnaja1 Gch1 Pdk2 Gfer Slc25a23 Fabp1 Fxn Abcd1 Pnpla8 Vnn1 Gpx1
0.00904792381300915	6	36	5.59887869520897	GO:0071402 cellular response to lipoprotein particle stimulus	http://amigo.geneontology.org/amigo/term/GO:0071402	Adam17 Ces1f Ces1d Ces1g Ces1e Ces1b
0.0090921401151114	56	1202	1.56507757203845	GO:1901698 response to nitrogen compound	http://amigo.geneontology.org/amigo/term/GO:1901698	Rnf5 Dnajb2 Tmub1 Tmub2 Svip Slc1a2 Col3a1 Fdx1 Sco1 Srr Ddc Sdc1 Hsp90aa1 Srd5a1 Esrra Cyp2e1 Hspd1 Igfbp5 Slc30a10 Cat Crls1 Hadh Bcar3 Alad Adipor2 Slco1b2 Aqp8 Otc Aqp9 Cdo1 Eef2k Ugt2b1 Epg5 Gfer Ptk2b Gpx1 Ccnd1 Pdxp Rcn3 Hadha Csrp3 Pdk2 Atp5g1 Mgst1 Cacybp Gatm Mfn2 Aacs Ces1f Ptprf Opa1 Ces1d Ces1g Ces1e Ceacam1 Ces1b
0.00940329070702398	11	115	3.21326951203297	GO:0044070 regulation of anion transport	http://amigo.geneontology.org/amigo/term/GO:0044070	Arl6ip1 Slc38a3 Ace2 Slc10a1 Abcb11 Atp5j Ces1f Ces1d Ces1g Ces1e Ces1b
0.00955987359207162	7	50	4.70305810397554	GO:0046456 icosanoid biosynthetic process	http://amigo.geneontology.org/amigo/term/GO:0046456	Ptgis Cyp4a14 Cyp4a10 Prxl2b Pnpla8 Sco1 Cyp2c23
0.00967513841897017	8	65	4.13455657492355	GO:0001836 release of cytochrome c from mitochondria	http://amigo.geneontology.org/amigo/term/GO:0001836	Higd1a Cideb Opa1 Ghitm Fxn Gpx1 Sod2 Mfn2
0.00977010413399378	12	134	3.00835273175407	GO:0055076 transition metal ion homeostasis	http://amigo.geneontology.org/amigo/term/GO:0055076	Slc30a10 Heph Abcb7 Fxn Ireb2 Sco1 Steap3 Slc30a9 Slc25a28 Cox19 Sod2 Sod1
0.00977016799043435	10	98	3.42788491543406	GO:1902882 regulation of response to oxidative stress	http://amigo.geneontology.org/amigo/term/GO:1902882	Hspb1 Trap1 Sod2 Sod1 Gch1 Gfer Abcd1 Pnpla8 Vnn1 Gpx1
0.0103296288503041	6	37	5.44755764939251	GO:0044743 protein transmembrane import into intracellular organelle	http://amigo.geneontology.org/amigo/term/GO:0044743	Timm44 Pex13 Hspd1 Chchd4 Dnlz Lonp2
0.0106107694892702	8	66	4.0719117783338	GO:1901607 alpha-amino acid biosynthetic process	http://amigo.geneontology.org/amigo/term/GO:1901607	Srr Aasdhppt Glul Otc Nags Pcbd1 Pcbd2 Oat
0.0106811659716151	16	215	2.49996444065145	GO:0000302 response to reactive oxygen species	http://amigo.geneontology.org/amigo/term/GO:0000302	Sod1 Cat Gpx1 Sod3 Trap1 Sod2 Hyal1 Sdc1 Cyp2e1 Hspd1 Gch1 Pdk2 Fabp1 Fxn Ptk2b Aldh3a2
0.011438035709309	4	15	8.95820591233435	GO:0006063 uronic acid metabolic process	http://amigo.geneontology.org/amigo/term/GO:0006063	Ugt1a5 Ugt1a9 Ugt2b1 Ugt2a3
0.011438035709309	4	15	8.95820591233435	GO:0006068 ethanol catabolic process	http://amigo.geneontology.org/amigo/term/GO:0006068	Aldh1a7 Sult2a8 Sult2a1 Sult2a5
0.011438035709309	3	7	14.3971166448231	GO:0006573 valine metabolic process	http://amigo.geneontology.org/amigo/term/GO:0006573	Aldh6a1 Hibadh Hibch
0.011438035709309	3	7	14.3971166448231	GO:0006729 tetrahydrobiopterin biosynthetic process	http://amigo.geneontology.org/amigo/term/GO:0006729	Gch1 Pcbd1 Pcbd2
0.011438035709309	4	15	8.95820591233435	GO:0009068 aspartate family amino acid catabolic process	http://amigo.geneontology.org/amigo/term/GO:0009068	Ddo Dlst Gcat Aadat
0.011438035709309	3	7	14.3971166448231	GO:0015879 carnitine transport	http://amigo.geneontology.org/amigo/term/GO:0015879	Slc25a20 Slc22a5 Pdzk1
0.011438035709309	4	15	8.95820591233435	GO:0019585 glucuronate metabolic process	http://amigo.geneontology.org/amigo/term/GO:0019585	Ugt1a5 Ugt1a9 Ugt2b1 Ugt2a3
0.011438035709309	23	372	2.07700338693236	GO:0032496 response to lipopolysaccharide	http://amigo.geneontology.org/amigo/term/GO:0032496	Defa20 Noct Hadhb Irak2 Gbp6 Srr Sod2 Hspd1 Alad Adipor2 Slco1b2 Hpgd Ugt2b1 Gch1 Fmo1 Gfer Adam17 Lias Mgst1 Irgm1 Trim12c Trim12a Igtp
0.011438035709309	19	281	2.27143121442642	GO:0034599 cellular response to oxidative stress	http://amigo.geneontology.org/amigo/term/GO:0034599	Sod1 Sod3 Hspb1 Chchd4 Trap1 Pdk1 Sod2 Mgst1 Aif1 Cat Gch1 Pdk2 Gfer Fabp1 Fxn Abcd1 Pnpla8 Vnn1 Gpx1
0.011438035709309	4	15	8.95820591233435	GO:0035563 positive regulation of chromatin binding	http://amigo.geneontology.org/amigo/term/GO:0035563	Parp9 Dtx3l Pygo2 Mfn2
0.011438035709309	3	7	14.3971166448231	GO:0035754 B cell chemotaxis	http://amigo.geneontology.org/amigo/term/GO:0035754	Gas6 Cyp7b1 Ptk2b
0.011438035709309	3	7	14.3971166448231	GO:0046146 tetrahydrobiopterin metabolic process	http://amigo.geneontology.org/amigo/term/GO:0046146	Gch1 Pcbd1 Pcbd2
0.011438035709309	4	15	8.95820591233435	GO:0046185 aldehyde catabolic process	http://amigo.geneontology.org/amigo/term/GO:0046185	Adh4 Pdxp Hagh Pnkd
0.011438035709309	3	7	14.3971166448231	GO:0052651 monoacylglycerol catabolic process	http://amigo.geneontology.org/amigo/term/GO:0052651	Abhd16a Abhd6 Mgll
0.011438035709309	3	7	14.3971166448231	GO:0060332 positive regulation of response to interferon-gamma	http://amigo.geneontology.org/amigo/term/GO:0060332	Parp9 Irgm1 Igtp
0.011438035709309	3	7	14.3971166448231	GO:0060335 positive regulation of interferon-gamma-mediated signaling pathway	http://amigo.geneontology.org/amigo/term/GO:0060335	Parp9 Irgm1 Igtp
0.011438035709309	8	67	4.0111369756721	GO:0070542 response to fatty acid	http://amigo.geneontology.org/amigo/term/GO:0070542	Scd1 Pon1 Acsl1 Cat Alad Adipor2 Dgat2 Aacs
0.011438035709309	7	52	4.52217125382263	GO:0090199 regulation of release of cytochrome c from mitochondria	http://amigo.geneontology.org/amigo/term/GO:0090199	Higd1a Cideb Opa1 Ghitm Fxn Gpx1 Mfn2
0.0118936368474211	9	84	3.59927916120577	GO:0050810 regulation of steroid biosynthetic process	http://amigo.geneontology.org/amigo/term/GO:0050810	Clcn2 Sod1 Cyp7a1 Sec14l2 Ces1f Ces1d Ces1g Ces1e Ces1b
0.0121990088165799	5	26	6.46024464831804	GO:0045723 positive regulation of fatty acid biosynthetic process	http://amigo.geneontology.org/amigo/term/GO:0045723	Rgn Elovl5 Mlxipl Mid1ip1 Abcd1
0.0129720606941933	6	39	5.16819571865443	GO:0042908 xenobiotic transport	http://amigo.geneontology.org/amigo/term/GO:0042908	Slc22a3 Slc22a1 Abcb11 Tmem30a Slc17a3 Abcb4
0.0140505879640023	4	16	8.39831804281346	GO:0006570 tyrosine metabolic process	http://amigo.geneontology.org/amigo/term/GO:0006570	Pcbd1 Pcbd2 Il4i1 Ttc36
0.0140505879640023	4	16	8.39831804281346	GO:0009084 glutamine family amino acid biosynthetic process	http://amigo.geneontology.org/amigo/term/GO:0009084	Glul Otc Nags Oat
0.0140505879640023	11	122	3.02890158921141	GO:0018958 phenol-containing compound metabolic process	http://amigo.geneontology.org/amigo/term/GO:0018958	Comt Ddc Srd5a1 Cyp2e1 Slc16a2 Gch1 Slc16a10 Pnkd Sult2a8 Sult2a1 Sult2a5
0.0140505879640023	4	16	8.39831804281346	GO:0034310 primary alcohol catabolic process	http://amigo.geneontology.org/amigo/term/GO:0034310	Aldh1a7 Sult2a8 Sult2a1 Sult2a5
0.0140505879640023	7	54	4.35468342960698	GO:0042743 hydrogen peroxide metabolic process	http://amigo.geneontology.org/amigo/term/GO:0042743	Cat Gpx1 Sod2 Acox1 Sod1 Cyp1a2 Mfn2
0.0140505879640023	7	54	4.35468342960698	GO:0046164 alcohol catabolic process	http://amigo.geneontology.org/amigo/term/GO:0046164	Cyp7a1 Adh4 Aldh1a7 Cyp27a1 Sult2a8 Sult2a1 Sult2a5
0.0140505879640023	33	622	1.78227971326588	GO:0071396 cellular response to lipid	http://amigo.geneontology.org/amigo/term/GO:0071396	Esr1 Abhd2 Defa20 Fdx1 Hadhb Irak2 Gbp6 Mgst1 Srd5a1 Esrra Cyp7a1 Adipor2 Ugt2b1 Paqr7 Ephx1 Gfer Abcb4 Ptk2b Dnaja1 Fkbp4 Dgat2 Cyp7b1 Ces1f Irgm1 Hmga2 Ces1d Ces1g Trim12c Ces1e Trim12a Igtp Ces1b Gch1
0.0140505879640023	4	16	8.39831804281346	GO:1902001 fatty acid transmembrane transport	http://amigo.geneontology.org/amigo/term/GO:1902001	Abcd3 Abcd1 Acsl1 Acsl6
0.0140505879640023	4	16	8.39831804281346	GO:1902176 negative regulation of oxidative stress-induced intrinsic apoptotic signaling pathway	http://amigo.geneontology.org/amigo/term/GO:1902176	Hspb1 Trap1 Sod2 Gpx1
0.0142067243068994	5	27	6.22097632800997	GO:0097164 ammonium ion metabolic process	http://amigo.geneontology.org/amigo/term/GO:0097164	Ddc Chdh Srd5a1 Dmgdh Gch1
0.0143913475232899	46	961	1.60800262214118	GO:0034097 response to cytokine	http://amigo.geneontology.org/amigo/term/GO:0034097	Prlr Parp9 Zbp1 Gbp3 Adipor2 Irgm1 Pirb Irak2 Irgm2 Gm4951 Igtp Tgtp1 Gbp6 Csf1r Fasn Hspd1 Alad Oas2 Bst2 Hyal1 Ptgis Cdc34 Aif1 Asah2 Col3a1 Mme Npr2 Slco1b2 Gas6 Gch1 Gfer Adam17 Ptk2b Cacybp Ubxn2a Pmm1 Eif4a2 Mpc1 Lrat Chchd4 Acsl1 Irf7 Ceacam1 Sp100 Ptprf Ak6
0.0143913475232899	8	70	3.83923110528615	GO:0048662 negative regulation of smooth muscle cell proliferation	http://amigo.geneontology.org/amigo/term/GO:0048662	Ndrg2 Sod2 Ace2 Aif1 Igfbp5 Mfn2 Comt Esr1
0.0150652905009695	13	162	2.69575640880432	GO:0006865 amino acid transport	http://amigo.geneontology.org/amigo/term/GO:0006865	Slc1a2 Slc38a3 Slc25a22 Slc25a15 Slc25a38 Arl6ip1 Slc25a44 Ace2 Slc16a10 Slc6a13 Slc6a12 Sfxn5 Slc16a2
0.0152555562011033	27	477	1.90150597195776	GO:1901361 organic cyclic compound catabolic process	http://amigo.geneontology.org/amigo/term/GO:1901361	Comt Acaa1b Aldh6a1 Nudt7 Entpd8 Mlycd Urah Cyp7a1 Oas2 Sidt2 Pdxp Srd5a1 Ephx2 Rgn Hsd17b6 Aasdhppt Cyp27a1 Hsd17b11 Abcd1 Acat1 Cyp1a2 Ugt2b1 Cyp2f2 Pkp3 Il4i1 Noct Nmnat1
0.0153159341573425	7	55	4.27550736725049	GO:0001961 positive regulation of cytokine-mediated signaling pathway	http://amigo.geneontology.org/amigo/term/GO:0001961	Parp9 Zbp1 Gas6 Adam17 Irf7 Irgm1 Igtp
0.015561574040713	12	143	2.81901584653878	GO:0046683 response to organophosphorus	http://amigo.geneontology.org/amigo/term/GO:0046683	Fdx1 Sdc1 Srd5a1 Hspd1 Igfbp5 Crls1 Aqp8 Aqp9 Cdo1 Eef2k Ptk2b Pdxp
0.0158462670465156	9	88	3.43567556296914	GO:0043627 response to estrogen	http://amigo.geneontology.org/amigo/term/GO:0043627	Esr1 Hsp90aa1 Srd5a1 Hspd1 Abcb11 Mme Slc34a2 Ccnd1 Akr1c6
0.0165047111220804	5	28	5.99879860200961	GO:0009110 vitamin biosynthetic process	http://amigo.geneontology.org/amigo/term/GO:0009110	Rgn Cyp27a1 Gulo Cyp3a11 Cyp3a41a
0.0165047111220804	5	28	5.99879860200961	GO:0070989 oxidative demethylation	http://amigo.geneontology.org/amigo/term/GO:0070989	Cyp3a11 Cyp3a41a Cyp1a2 Cyp2d40 Cyp2d10
0.0167698614104039	3	8	12.5974770642202	GO:0006551 leucine metabolic process	http://amigo.geneontology.org/amigo/term/GO:0006551	Mccc2 Ivd Mccc1
0.0167698614104039	3	8	12.5974770642202	GO:0033615 mitochondrial proton-transporting ATP synthase complex assembly	http://amigo.geneontology.org/amigo/term/GO:0033615	Atpaf2 Atp5d Fmc1
0.0167698614104039	3	8	12.5974770642202	GO:0043461 proton-transporting ATP synthase complex assembly	http://amigo.geneontology.org/amigo/term/GO:0043461	Atpaf2 Atp5d Fmc1
0.0167698614104039	3	8	12.5974770642202	GO:0061732 mitochondrial acetyl-CoA biosynthetic process from pyruvate	http://amigo.geneontology.org/amigo/term/GO:0061732	Mpc1 Mpc2 Pdhx
0.0168224327683739	8	72	3.73258579680598	GO:0032370 positive regulation of lipid transport	http://amigo.geneontology.org/amigo/term/GO:0032370	Acat2 Acsl1 Tmem30a Abcb4 Lrat Cyp2j5 Acsl6 Mfn2
0.0171695495470744	4	17	7.90429933441266	GO:0035336 long-chain fatty-acyl-CoA metabolic process	http://amigo.geneontology.org/amigo/term/GO:0035336	Acsl1 Acsl6 Dgat2 Elovl5
0.0171695495470744	4	17	7.90429933441266	GO:0044406 adhesion of symbiont to host	http://amigo.geneontology.org/amigo/term/GO:0044406	Gbp3 Gbp6 Ace2 Gas6
0.0171695495470744	4	17	7.90429933441266	GO:0072350 tricarboxylic acid metabolic process	http://amigo.geneontology.org/amigo/term/GO:0072350	Ireb2 Cs Acly Sirt4
0.0179608115951477	6	42	4.79903888160769	GO:0010874 regulation of cholesterol efflux	http://amigo.geneontology.org/amigo/term/GO:0010874	Pon1 Ces1f Ces1d Ces1g Ces1e Ces1b
0.0179608115951477	6	42	4.79903888160769	GO:0046461 neutral lipid catabolic process	http://amigo.geneontology.org/amigo/term/GO:0046461	Abhd16a Abhd6 Abhd2 Mgll Ces1d Ddhd2
0.0179608115951477	6	42	4.79903888160769	GO:0046464 acylglycerol catabolic process	http://amigo.geneontology.org/amigo/term/GO:0046464	Abhd16a Abhd6 Abhd2 Mgll Ces1d Ddhd2
0.0182472697418716	23	388	1.99135376272896	GO:0002237 response to molecule of bacterial origin	http://amigo.geneontology.org/amigo/term/GO:0002237	Defa20 Noct Hadhb Irak2 Gbp6 Srr Sod2 Hspd1 Alad Adipor2 Slco1b2 Hpgd Ugt2b1 Gch1 Fmo1 Gfer Adam17 Lias Mgst1 Irgm1 Trim12c Trim12a Igtp
0.0202595156843734	6	43	4.68743332622146	GO:0009066 aspartate family amino acid metabolic process	http://amigo.geneontology.org/amigo/term/GO:0009066	Aasdhppt Ddo Dlst Gcat Aspg Aadat
0.0210544778823513	4	18	7.46517159361196	GO:0006525 arginine metabolic process	http://amigo.geneontology.org/amigo/term/GO:0006525	Oat Otc Agmat Nags
0.0210544778823513	4	18	7.46517159361196	GO:0006625 protein targeting to peroxisome	http://amigo.geneontology.org/amigo/term/GO:0006625	Pex19 Pex13 Lonp2 Hacl1
0.0210544778823513	4	18	7.46517159361196	GO:0019430 removal of superoxide radicals	http://amigo.geneontology.org/amigo/term/GO:0019430	Sod1 Sod3 Sod2 Gch1
0.0210544778823513	4	18	7.46517159361196	GO:0072662 protein localization to peroxisome	http://amigo.geneontology.org/amigo/term/GO:0072662	Pex19 Pex13 Lonp2 Hacl1
0.0210544778823513	4	18	7.46517159361196	GO:0072663 establishment of protein localization to peroxisome	http://amigo.geneontology.org/amigo/term/GO:0072663	Pex19 Pex13 Lonp2 Hacl1
0.0214542620058789	54	1202	1.50918194446565	GO:0006812 cation transport	http://amigo.geneontology.org/amigo/term/GO:0006812	Slc5a6 Slc22a1 Slc30a10 Slc30a9 Slc6a13 Heph Slc25a15 Slc25a38 Slc25a20 Slc25a28 Rhbg Letm1 Slc22a5 Slc22a3 Tpcn1 Cox5a Atp5pb Slc25a42 Slc1a2 Atp5g1 Slc38a3 Chp1 Ace2 Surf1 Slc10a1 Slc17a4 Atp5j Rgn Slc29a1 Slc23a1 Slc34a2 Abcb7 Gas6 Calhm2 Atp5h Slc17a3 Slc17a2 Slc20a2 Pdzk1 Uqcrfs1 Atp5l Cox15 Slc25a23 Cox17 Atp5k Ptk2b Slc5a3 Slc25a25 Usp2 Pm20d1 Sco1 Atp5d Opa1 Cpox
0.0216745604421889	5	30	5.59887869520897	GO:0034311 diol metabolic process	http://amigo.geneontology.org/amigo/term/GO:0034311	Asah2 Gch1 Pcbd1 Pcbd2 Ephx1
0.0216745604421889	5	30	5.59887869520897	GO:0051503 adenine nucleotide transport	http://amigo.geneontology.org/amigo/term/GO:0051503	Slc25a42 Slc29a1 Slc25a25 Abcd1 Slc25a23
0.0217938897967016	7	59	3.98564246099622	GO:0006692 prostanoid metabolic process	http://amigo.geneontology.org/amigo/term/GO:0006692	Ptgis Akr1c6 Hpgd Prxl2b Acox1 Pnpla8 Sco1
0.0217938897967016	7	59	3.98564246099622	GO:0006693 prostaglandin metabolic process	http://amigo.geneontology.org/amigo/term/GO:0006693	Ptgis Akr1c6 Hpgd Prxl2b Acox1 Pnpla8 Sco1
0.0230560262441823	10	112	2.99939930100481	GO:0045833 negative regulation of lipid metabolic process	http://amigo.geneontology.org/amigo/term/GO:0045833	Fmc1 Sirt4 Sod1 Cyp7a1 Dgat2 Fmo1 Mfsd2a Acacb Ceacam1 Esr1
0.0233021683513413	3	9	11.1977573904179	GO:0015838 amino-acid betaine transport	http://amigo.geneontology.org/amigo/term/GO:0015838	Slc25a20 Slc22a5 Pdzk1
0.0233021683513413	3	9	11.1977573904179	GO:0033076 isoquinoline alkaloid metabolic process	http://amigo.geneontology.org/amigo/term/GO:0033076	Ddc Cyp2d40 Cyp2d10
0.0233021683513413	3	9	11.1977573904179	GO:0070995 NADPH oxidation	http://amigo.geneontology.org/amigo/term/GO:0070995	Fdxr Fmo1 Fdx1
0.0247010315662598	5	31	5.41826970504094	GO:0015865 purine nucleotide transport	http://amigo.geneontology.org/amigo/term/GO:0015865	Slc25a42 Slc29a1 Slc25a25 Abcd1 Slc25a23
0.0247010315662598	5	31	5.41826970504094	GO:0015868 purine ribonucleotide transport	http://amigo.geneontology.org/amigo/term/GO:0015868	Slc25a42 Slc29a1 Slc25a25 Abcd1 Slc25a23
0.0247010315662598	5	31	5.41826970504094	GO:0051085 chaperone cofactor-dependent protein refolding	http://amigo.geneontology.org/amigo/term/GO:0051085	Hspa1l Hspe1 Hspa1b Hsph1 H2-DMb2
0.0251058472845661	4	19	7.07226782552712	GO:0006544 glycine metabolic process	http://amigo.geneontology.org/amigo/term/GO:0006544	Glyat Gm4952 Gcat Keg1
0.0251058472845661	4	19	7.07226782552712	GO:0042182 ketone catabolic process	http://amigo.geneontology.org/amigo/term/GO:0042182	Cyp4f14 Hagh Hsd17b6 Pnkd
0.0251058472845661	4	19	7.07226782552712	GO:0071450 cellular response to oxygen radical	http://amigo.geneontology.org/amigo/term/GO:0071450	Sod1 Sod3 Sod2 Gch1
0.0251058472845661	4	19	7.07226782552712	GO:0071451 cellular response to superoxide	http://amigo.geneontology.org/amigo/term/GO:0071451	Sod1 Sod3 Sod2 Gch1
0.0256518661496274	10	114	2.9467782606363	GO:0008637 apoptotic mitochondrial changes	http://amigo.geneontology.org/amigo/term/GO:0008637	Hspd1 Higd1a Cideb Acaa2 Opa1 Ghitm Fxn Gpx1 Sod2 Mfn2
0.0273801620811855	6	46	4.38173115277224	GO:0006775 fat-soluble vitamin metabolic process	http://amigo.geneontology.org/amigo/term/GO:0006775	Cyp4f14 Cyp27a1 Lrat Cyp3a11 Cyp3a41a Ugt1a5
0.0278698341174831	5	32	5.24894877675841	GO:0006099 tricarboxylic acid cycle	http://amigo.geneontology.org/amigo/term/GO:0006099	Cs Sucla2 Sdhaf2 Ireb2 Dlst
0.0278698341174831	5	32	5.24894877675841	GO:0042403 thyroid hormone metabolic process	http://amigo.geneontology.org/amigo/term/GO:0042403	Slc16a2 Slc16a10 Sult2a8 Sult2a1 Sult2a5
0.0278698341174831	5	32	5.24894877675841	GO:0055094 response to lipoprotein particle	http://amigo.geneontology.org/amigo/term/GO:0055094	Ces1f Ces1d Ces1g Ces1e Ces1b
0.0278698341174831	5	32	5.24894877675841	GO:1903715 regulation of aerobic respiration	http://amigo.geneontology.org/amigo/term/GO:1903715	Cox7a2l Mlxipl Uqcc2 Abcd1 Slc25a23
0.0278698341174831	12	155	2.60076945841965	GO:2000377 regulation of reactive oxygen species metabolic process	http://amigo.geneontology.org/amigo/term/GO:2000377	Sod2 Sod1 Hspd1 Slc30a10 Gch1 Ptk2b Abcd1 Bco2 Slc5a3 Atp5g1 Mfn2 Abcb7
0.027877536764728	7	62	3.79278879352866	GO:0010883 regulation of lipid storage	http://amigo.geneontology.org/amigo/term/GO:0010883	Plin2 Acacb Ces1f Ces1d Ces1g Ces1e Ces1b
0.0286288054467587	42	893	1.57997472697946	GO:0098655 cation transmembrane transport	http://amigo.geneontology.org/amigo/term/GO:0098655	Slc30a10 Slc6a13 Slc25a15 Slc25a38 Slc25a20 Slc25a28 Rhbg Letm1 Tpcn1 Cox5a Atp5pb Slc1a2 Atp5g1 Slc38a3 Chp1 Ace2 Surf1 Slc22a5 Atp5j Rgn Slc22a1 Slc23a1 Slc34a2 Slc30a9 Abcb7 Gas6 Calhm2 Atp5h Slc17a3 Pdzk1 Uqcrfs1 Atp5l Cox15 Slc25a23 Cox17 Atp5k Ptk2b Slc25a25 Pm20d1 Sco1 Atp5d Opa1
0.0289174508793751	2	3	22.3955147808359	GO:0006083 acetate metabolic process	http://amigo.geneontology.org/amigo/term/GO:0006083	Acss2 Aspa
0.0289174508793751	2	3	22.3955147808359	GO:0006571 tyrosine biosynthetic process	http://amigo.geneontology.org/amigo/term/GO:0006571	Pcbd1 Pcbd2
0.0289174508793751	2	3	22.3955147808359	GO:0009095 aromatic amino acid family biosynthetic process prephenate pathway	http://amigo.geneontology.org/amigo/term/GO:0009095	Pcbd1 Pcbd2
0.0289174508793751	2	3	22.3955147808359	GO:0010133 proline catabolic process to glutamate	http://amigo.geneontology.org/amigo/term/GO:0010133	Prodh Aldh4a1
0.0289174508793751	2	3	22.3955147808359	GO:0010747 positive regulation of long-chain fatty acid import across plasma membrane	http://amigo.geneontology.org/amigo/term/GO:0010747	Acsl1 Acsl6
0.0289174508793751	2	3	22.3955147808359	GO:0019293 tyrosine biosynthetic process by oxidation of phenylalanine	http://amigo.geneontology.org/amigo/term/GO:0019293	Pcbd1 Pcbd2
0.0289174508793751	2	3	22.3955147808359	GO:0032788 saturated monocarboxylic acid metabolic process	http://amigo.geneontology.org/amigo/term/GO:0032788	Acot3 Acot4
0.0289174508793751	2	3	22.3955147808359	GO:0032789 unsaturated monocarboxylic acid metabolic process	http://amigo.geneontology.org/amigo/term/GO:0032789	Acot3 Acot4
0.0289174508793751	2	3	22.3955147808359	GO:0033512 L-lysine catabolic process to acetyl-CoA via saccharopine	http://amigo.geneontology.org/amigo/term/GO:0033512	Dlst Aadat
0.0289174508793751	39	814	1.6095056691387	GO:0043604 amide biosynthetic process	http://amigo.geneontology.org/amigo/term/GO:0043604	Mrpl52 Mtif3 Acsl1 Rmnd1 Acsl6 Acly Eif4a2 Acss2 Tarsl2 Pm20d1 Mlycd Mpc1 Mrps33 Slc1a2 Sirt3 Trap1 Pdhx Acaca Hagh Uqcc2 Asah2 Igfbp5 Otc Acat1 Ireb2 Elovl5 Ggt6 Acacb Nags Rpusd3 Ptk2b Zfp706 Noct Pdk1 Mpc2 St3gal3 Bank1 Pdk2 Eef2k
0.0289174508793751	2	3	22.3955147808359	GO:0046416 D-amino acid metabolic process	http://amigo.geneontology.org/amigo/term/GO:0046416	Srr Ddo
0.0289174508793751	2	3	22.3955147808359	GO:0051793 medium-chain fatty acid catabolic process	http://amigo.geneontology.org/amigo/term/GO:0051793	Abhd3 Abhd2
0.0289174508793751	2	3	22.3955147808359	GO:0070455 positive regulation of heme biosynthetic process	http://amigo.geneontology.org/amigo/term/GO:0070455	Abcb7 Abcb10
0.0289174508793751	2	3	22.3955147808359	GO:0080121 AMP transport	http://amigo.geneontology.org/amigo/term/GO:0080121	Slc25a42 Slc29a1
0.0289174508793751	6	47	4.28850283037283	GO:0097009 energy homeostasis	http://amigo.geneontology.org/amigo/term/GO:0097009	Fmo1 Mfsd2a Oma1 Acacb Pm20d1 Mlxipl
0.0289174508793751	2	3	22.3955147808359	GO:0120253 hydrocarbon catabolic process	http://amigo.geneontology.org/amigo/term/GO:0120253	Bco2 Cyp2f2
0.0289174508793751	2	3	22.3955147808359	GO:0140647 P450-containing electron transport chain	http://amigo.geneontology.org/amigo/term/GO:0140647	Fdx1 Fdx2
0.0289174508793751	6	47	4.28850283037283	GO:1900087 positive regulation of G1/S transition of mitotic cell cycle	http://amigo.geneontology.org/amigo/term/GO:1900087	Ccnd1 Hyal1 Aif1 Lsm11 Lsm10 Adam17
0.0289174508793751	2	3	22.3955147808359	GO:1901465 positive regulation of tetrapyrrole biosynthetic process	http://amigo.geneontology.org/amigo/term/GO:1901465	Abcb7 Abcb10
0.0289174508793751	2	3	22.3955147808359	GO:1904182 regulation of pyruvate dehydrogenase activity	http://amigo.geneontology.org/amigo/term/GO:1904182	Pdp2 Sirt4
0.0289174508793751	2	3	22.3955147808359	GO:1904486 response to 17alpha-ethynylestradiol	http://amigo.geneontology.org/amigo/term/GO:1904486	Slc10a1 Abcb11
0.0289174508793751	2	3	22.3955147808359	GO:2000124 regulation of endocannabinoid signaling pathway	http://amigo.geneontology.org/amigo/term/GO:2000124	Abhd6 Mgll
0.0297572939098825	3	10	10.0779816513761	GO:0006560 proline metabolic process	http://amigo.geneontology.org/amigo/term/GO:0006560	Prodh Oat Aldh4a1
0.0297572939098825	3	10	10.0779816513761	GO:0035338 long-chain fatty-acyl-CoA biosynthetic process	http://amigo.geneontology.org/amigo/term/GO:0035338	Acsl1 Acsl6 Elovl5
0.0297572939098825	3	10	10.0779816513761	GO:0110095 cellular detoxification of aldehyde	http://amigo.geneontology.org/amigo/term/GO:0110095	Adh4 Aldh1a7 Aldh1a1
0.0301762027572795	5	33	5.08988972291725	GO:0010888 negative regulation of lipid storage	http://amigo.geneontology.org/amigo/term/GO:0010888	Ces1f Ces1d Ces1g Ces1e Ces1b
0.0315086506347091	7	64	3.67426414373089	GO:0097035 regulation of membrane lipid distribution	http://amigo.geneontology.org/amigo/term/GO:0097035	Tmem30a Tlcd2 Abcb4 Atp11c Xkr9 Mfsd2a Gba2
0.0329455483923492	27	510	1.77846735024285	GO:0048732 gland development	http://amigo.geneontology.org/amigo/term/GO:0048732	Gfer Ccnd1 Srd5a1 Rgn Slc29a1 Slco1b2 Otc Acat1 Cdo1 Ephx1 Gpx1 Prlr Nrp1 Sod2 Esr1 Clcn2 Fasn Igfbp5 Fkbp4 Gpat4 Oas2 Scd1 Cyp7b1 Pygo2 Hmga2 Ceacam1 Aacs
0.0332263457566989	8	82	3.27739240695159	GO:0006809 nitric oxide biosynthetic process	http://amigo.geneontology.org/amigo/term/GO:0006809	Hsp90aa1 Ptgis Rgn Cyb5b Ptk2b Sod2 Esr1 Aif1
0.0332263457566989	8	82	3.27739240695159	GO:0014823 response to activity	http://amigo.geneontology.org/amigo/term/GO:0014823	Mtfp1 Sod2 Srd5a1 Hspd1 Cat Hadh Alad Slc25a25
0.0339135924162794	4	21	6.39871850881025	GO:0046653 tetrahydrofolate metabolic process	http://amigo.geneontology.org/amigo/term/GO:0046653	Aasdhppt Gch1 Sardh Dmgdh
0.0339135924162794	40	851	1.57900221721522	GO:0071345 cellular response to cytokine stimulus	http://amigo.geneontology.org/amigo/term/GO:0071345	Prlr Parp9 Zbp1 Gbp3 Adipor2 Irgm1 Pirb Irak2 Irgm2 Gm4951 Igtp Tgtp1 Gbp6 Csf1r Fasn Hspd1 Alad Oas2 Hyal1 Ptgis Cdc34 Aif1 Asah2 Mme Npr2 Gas6 Gfer Adam17 Ptk2b Cacybp Ubxn2a Pmm1 Eif4a2 Mpc1 Lrat Chchd4 Acsl1 Irf7 Ceacam1 Ptprf
0.0339574811299304	7	65	3.6177370030581	GO:0006081 cellular aldehyde metabolic process	http://amigo.geneontology.org/amigo/term/GO:0006081	Aldh3a2 Bco2 Adh4 Pdxp Clcn2 Hagh Pnkd
0.0339574811299304	5	34	4.94018708400792	GO:0010039 response to iron ion	http://amigo.geneontology.org/amigo/term/GO:0010039	Cpox Alad Fxn Ccnd1 Ireb2
0.0366876519974718	81	2017	1.34906050861257	GO:0071705 nitrogen compound transport	http://amigo.geneontology.org/amigo/term/GO:0071705	Timm44 Pex19 Slc1a2 Slc5a6 Slc38a3 Slc25a22 Pex13 Slc29a1 Hspd1 Bcs1l Timm10 Aacs Arl6ip1 Slc25a15 Slc25a38 Slc25a20 Chchd4 Sidt2 Cox18 Immp1l Lonp2 Stx17 Rtp3 Svip Dnlz Rhbg Slc22a5 Slc22a3 Slc25a44 Lman2l Slc25a42 Hspb1 Hspa1l Mgst1 Chp1 Ace2 Gabarap Slc25a39 Rcn3 Slc16a10 Ddc Hsp90aa1 Hacl1 Lcp1 Dop1b Slc22a1 Steap3 Glul Slc25a25 Ppid Hadh Dnaja1 Mfn2 G3bp2 Sirt4 Slc6a13 Slc6a12 Slco1b2 Praf2 …
0.0367549104791242	9	102	2.96411225040475	GO:0003333 amino acid transmembrane transport	http://amigo.geneontology.org/amigo/term/GO:0003333	Slc1a2 Slc38a3 Slc25a22 Slc25a15 Slc25a38 Arl6ip1 Ace2 Slc6a13 Slc16a2
0.0382461929859445	6	50	4.03119266055046	GO:0090207 regulation of triglyceride metabolic process	http://amigo.geneontology.org/amigo/term/GO:0090207	Rgn Dgat2 Mfsd2a Thrsp Ces1g Esr1
0.0385612768924112	3	11	9.16180150125104	GO:0009437 carnitine metabolic process	http://amigo.geneontology.org/amigo/term/GO:0009437	Crot Cpt2 Slc22a5
0.0385612768924112	3	11	9.16180150125104	GO:0033539 fatty acid beta-oxidation using acyl-CoA dehydrogenase	http://amigo.geneontology.org/amigo/term/GO:0033539	Acads Etfdh Ivd
0.0385612768924112	3	11	9.16180150125104	GO:0036378 calcitriol biosynthetic process from calciol	http://amigo.geneontology.org/amigo/term/GO:0036378	Cyp27a1 Cyp3a11 Cyp3a41a
0.0385612768924112	3	11	9.16180150125104	GO:0044107 cellular alcohol metabolic process	http://amigo.geneontology.org/amigo/term/GO:0044107	Cyp27a1 Cyp3a11 Cyp3a41a
0.0385612768924112	3	11	9.16180150125104	GO:0044108 cellular alcohol biosynthetic process	http://amigo.geneontology.org/amigo/term/GO:0044108	Cyp27a1 Cyp3a11 Cyp3a41a
0.0385612768924112	3	11	9.16180150125104	GO:0046949 fatty-acyl-CoA biosynthetic process	http://amigo.geneontology.org/amigo/term/GO:0046949	Acsl1 Acsl6 Elovl5
0.0393505731486646	4	22	6.1078676675007	GO:0000303 response to superoxide	http://amigo.geneontology.org/amigo/term/GO:0000303	Sod1 Sod3 Sod2 Gch1
0.0393505731486646	4	22	6.1078676675007	GO:0000305 response to oxygen radical	http://amigo.geneontology.org/amigo/term/GO:0000305	Sod1 Sod3 Sod2 Gch1
0.0427208039947494	7	68	3.45813095880554	GO:0046503 glycerolipid catabolic process	http://amigo.geneontology.org/amigo/term/GO:0046503	Abhd16a Abhd6 Abhd2 Mgll Ces1d Pnpla8 Ddhd2
0.0436165949775451	9	105	2.87942332896461	GO:0051591 response to cAMP	http://amigo.geneontology.org/amigo/term/GO:0051591	Fdx1 Sdc1 Srd5a1 Igfbp5 Aqp8 Aqp9 Cdo1 Eef2k Ptk2b
0.0455876949038236	6	52	3.87614678899083	GO:2000378 negative regulation of reactive oxygen species metabolic process	http://amigo.geneontology.org/amigo/term/GO:2000378	Hspd1 Slc30a10 Abcd1 Atp5g1 Mfn2 Abcb7
0.0460645079562644	4	23	5.84230820369632	GO:0010866 regulation of triglyceride biosynthetic process	http://amigo.geneontology.org/amigo/term/GO:0010866	Rgn Dgat2 Mfsd2a Thrsp
0.0460645079562644	4	23	5.84230820369632	GO:0042359 vitamin D metabolic process	http://amigo.geneontology.org/amigo/term/GO:0042359	Cyp27a1 Cyp3a11 Cyp3a41a Ugt1a5
0.0488070323067068	3	12	8.39831804281346	GO:0006534 cysteine metabolic process	http://amigo.geneontology.org/amigo/term/GO:0006534	Cdo1 Tst Csad
0.0488070323067068	17	281	2.03233319185521	GO:0006605 protein targeting	http://amigo.geneontology.org/amigo/term/GO:0006605	Timm44 Pex19 Pex13 Hspd1 Timm10 Arl6ip1 Chchd4 Immp1l Lonp2 Rtp3 Dnlz Hspa1l Hsp90aa1 Hacl1 Mfn2 Sirt4 Chp1
0.0488070323067068	140	3834	1.22667138862168	GO:0006950 response to stress	http://amigo.geneontology.org/amigo/term/GO:0006950	Hspb1 Hspa1l Rnf5 Gabarap Hsp90aa1 Parp9 Sod1 Hspd1 Dnajb2 Slc30a10 Cat Zbp1 Gbp3 Tmub1 Hsbp1 Uba7 Oas2 Tmub2 Tex264 Hspb8 Bst2 Irgm1 Paxx Mgmt Trim12c Ptk2b Gpx1 Trim12a Irgm2 Sod3 Gm4951 Svip Igtp Tgtp1 Ear10 Hspa1b Defa20 Gbp6 Ak6 Comt Chordc1 Slc38a3 Csf1r Etfdh Nmnat1 Sirt4 Ctsc Gas6 Chchd4 Vnn1 Higd1a Serpinb1a Adam17 Ccnd1 Raet1d Letm1 Txn2 Trap1 Pdk1 Sod2 Mgst1 Hyal1 Ptgis Sdc1 Srd5a1 Slc…
0.0488070323067068	3	12	8.39831804281346	GO:0015801 aromatic amino acid transport	http://amigo.geneontology.org/amigo/term/GO:0015801	Slc38a3 Slc16a10 Ace2
0.0488070323067068	3	12	8.39831804281346	GO:0016024 CDP-diacylglycerol biosynthetic process	http://amigo.geneontology.org/amigo/term/GO:0016024	Agpat2 Gpat3 Gpat4
0.0488070323067068	3	12	8.39831804281346	GO:0036100 leukotriene catabolic process	http://amigo.geneontology.org/amigo/term/GO:0036100	Cyp4f14 Cyp4a14 Cyp4a10
0.0488070323067068	3	12	8.39831804281346	GO:0036101 leukotriene B4 catabolic process	http://amigo.geneontology.org/amigo/term/GO:0036101	Cyp4f14 Cyp4a14 Cyp4a10
0.0488070323067068	8	88	3.05393383375035	GO:0055072 iron ion homeostasis	http://amigo.geneontology.org/amigo/term/GO:0055072	Heph Abcb7 Fxn Ireb2 Steap3 Slc25a28 Sod2 Sod1
0.0495805823927421	2	4	16.7966360856269	GO:0006001 fructose catabolic process	http://amigo.geneontology.org/amigo/term/GO:0006001	Aldh1a7 Aldh1a1
0.0495805823927421	2	4	16.7966360856269	GO:0006554 lysine catabolic process	http://amigo.geneontology.org/amigo/term/GO:0006554	Dlst Aadat
0.0495805823927421	2	4	16.7966360856269	GO:0006562 proline catabolic process	http://amigo.geneontology.org/amigo/term/GO:0006562	Prodh Aldh4a1
0.0495805823927421	2	4	16.7966360856269	GO:0006710 androgen catabolic process	http://amigo.geneontology.org/amigo/term/GO:0006710	Srd5a1 Hsd17b11
0.0495805823927421	2	4	16.7966360856269	GO:0006741 NADP biosynthetic process	http://amigo.geneontology.org/amigo/term/GO:0006741	Nadk Nadk2
0.0495805823927421	2	4	16.7966360856269	GO:0009073 aromatic amino acid family biosynthetic process	http://amigo.geneontology.org/amigo/term/GO:0009073	Pcbd1 Pcbd2
0.0495805823927421	2	4	16.7966360856269	GO:0009093 cysteine catabolic process	http://amigo.geneontology.org/amigo/term/GO:0009093	Cdo1 Csad
0.0495805823927421	2	4	16.7966360856269	GO:0010510 regulation of acetyl-CoA biosynthetic process from pyruvate	http://amigo.geneontology.org/amigo/term/GO:0010510	Pdk1 Pdk2
0.0495805823927421	2	4	16.7966360856269	GO:0015910 long-chain fatty acid import into peroxisome	http://amigo.geneontology.org/amigo/term/GO:0015910	Abcd3 Abcd1
0.0495805823927421	2	4	16.7966360856269	GO:0016557 peroxisome membrane biogenesis	http://amigo.geneontology.org/amigo/term/GO:0016557	Pex11a Pex19
0.0495805823927421	2	4	16.7966360856269	GO:0019243 methylglyoxal catabolic process to D-lactate via S-lactoyl-glutathione	http://amigo.geneontology.org/amigo/term/GO:0019243	Hagh Pnkd
0.0495805823927421	2	4	16.7966360856269	GO:0019448 L-cysteine catabolic process	http://amigo.geneontology.org/amigo/term/GO:0019448	Cdo1 Csad
0.0495805823927421	2	4	16.7966360856269	GO:0019474 L-lysine catabolic process to acetyl-CoA	http://amigo.geneontology.org/amigo/term/GO:0019474	Dlst Aadat
0.0495805823927421	2	4	16.7966360856269	GO:0019477 L-lysine catabolic process	http://amigo.geneontology.org/amigo/term/GO:0019477	Dlst Aadat
0.0495805823927421	2	4	16.7966360856269	GO:0019853 L-ascorbic acid biosynthetic process	http://amigo.geneontology.org/amigo/term/GO:0019853	Rgn Gulo
0.0495805823927421	2	4	16.7966360856269	GO:0032978 protein insertion into membrane from inner side	http://amigo.geneontology.org/amigo/term/GO:0032978	Bcs1l Cox18
0.0495805823927421	2	4	16.7966360856269	GO:0032979 protein insertion into mitochondrial inner membrane from matrix	http://amigo.geneontology.org/amigo/term/GO:0032979	Bcs1l Cox18
0.0495805823927421	2	4	16.7966360856269	GO:0045041 protein import into mitochondrial intermembrane space	http://amigo.geneontology.org/amigo/term/GO:0045041	Hspd1 Chchd4
0.0495805823927421	8	89	3.01961997044978	GO:0046209 nitric oxide metabolic process	http://amigo.geneontology.org/amigo/term/GO:0046209	Hsp90aa1 Ptgis Rgn Cyb5b Ptk2b Sod2 Esr1 Aif1
0.0495805823927421	2	4	16.7966360856269	GO:0046356 acetyl-CoA catabolic process	http://amigo.geneontology.org/amigo/term/GO:0046356	Nudt7 Acat1
0.0495805823927421	2	4	16.7966360856269	GO:0046439 L-cysteine metabolic process	http://amigo.geneontology.org/amigo/term/GO:0046439	Cdo1 Csad
0.0495805823927421	2	4	16.7966360856269	GO:0046440 L-lysine metabolic process	http://amigo.geneontology.org/amigo/term/GO:0046440	Dlst Aadat
0.0495805823927421	2	4	16.7966360856269	GO:0046813 receptor-mediated virion attachment to host cell	http://amigo.geneontology.org/amigo/term/GO:0046813	Ace2 Gas6
0.0495805823927421	9	108	2.79943934760449	GO:0046916 cellular transition metal ion homeostasis	http://amigo.geneontology.org/amigo/term/GO:0046916	Slc30a10 Abcb7 Fxn Ireb2 Sco1 Slc30a9 Heph Cox19 Sod1
0.0495805823927421	2	4	16.7966360856269	GO:0051176 positive regulation of sulfur metabolic process	http://amigo.geneontology.org/amigo/term/GO:0051176	Abcb7 Comt
0.0495805823927421	2	4	16.7966360856269	GO:0097089 methyl-branched fatty acid metabolic process	http://amigo.geneontology.org/amigo/term/GO:0097089	Hacl1 Abcd3
0.0495805823927421	2	4	16.7966360856269	GO:0140214 positive regulation of long-chain fatty acid import into cell	http://amigo.geneontology.org/amigo/term/GO:0140214	Acsl1 Acsl6
0.0495805823927421	2	4	16.7966360856269	GO:1900069 regulation of cellular hyperosmotic salinity response	http://amigo.geneontology.org/amigo/term/GO:1900069	Letm1 Slc25a23
0.0495805823927421	2	4	16.7966360856269	GO:1901000 regulation of response to salt stress	http://amigo.geneontology.org/amigo/term/GO:1901000	Letm1 Slc25a23
0.0495805823927421	2	4	16.7966360856269	GO:1901336 lactone biosynthetic process	http://amigo.geneontology.org/amigo/term/GO:1901336	Rgn Gulo
0.0495805823927421	2	4	16.7966360856269	GO:1901403 positive regulation of tetrapyrrole metabolic process	http://amigo.geneontology.org/amigo/term/GO:1901403	Abcb7 Abcb10
0.0495805823927421	2	4	16.7966360856269	GO:1901475 pyruvate transmembrane transport	http://amigo.geneontology.org/amigo/term/GO:1901475	Mpc1 Mpc2
0.0497156356139752	5	38	4.42016739095445	GO:0006767 water-soluble vitamin metabolic process	http://amigo.geneontology.org/amigo/term/GO:0006767	Rgn Vnn1 Gulo Pdxp Mmaa
0.0497156356139752	7	71	3.31201274927855	GO:0045428 regulation of nitric oxide biosynthetic process	http://amigo.geneontology.org/amigo/term/GO:0045428	Hsp90aa1 Ptgis Rgn Ptk2b Sod2 Esr1 Aif1
0.0497341443985702	4	24	5.59887869520897	GO:0009065 glutamine family amino acid catabolic process	http://amigo.geneontology.org/amigo/term/GO:0009065	Prodh Oat Adhfe1 Aldh4a1
0.0520371870326333	45	1017	1.48642797217937	GO:0043066 negative regulation of apoptotic process	http://amigo.geneontology.org/amigo/term/GO:0043066	Hypk Ptms Higd1a Hspb1 Sod1 Gas6 Hspa1b Prlr Trap1 Sod2 Rgn Asah2 Hspd1 Slc30a10 Cat Dnaja1 Atad3a Sirt4 Arl6ip1 Dhcr24 Eef2k Acaa2 Opa1 Gfer Ghitm Fabp1 Mgmt Hmga2 Fxn Ptk2b Gpx1 Fstl1 Csf1r Nrp1 Ccnd1 Aif1 Ppid Nmnat1 Mfn2 Nat8f2 Adam17 Nat8f1 Acot1 Ak6 Hsph1
0.0532990063325501	7	72	3.26601257220523	GO:0030301 cholesterol transport	http://amigo.geneontology.org/amigo/term/GO:0030301	Acat2 Abcb4 Ces1f Ces1d Ces1g Ces1e Ces1b
0.0532990063325501	7	72	3.26601257220523	GO:1902475 L-alpha-amino acid transmembrane transport	http://amigo.geneontology.org/amigo/term/GO:1902475	Slc1a2 Slc25a22 Slc25a15 Slc25a38 Arl6ip1 Slc38a3 Ace2
0.0538469318613224	11	151	2.44719201247544	GO:0034341 response to interferon-gamma	http://amigo.geneontology.org/amigo/term/GO:0034341	Parp9 Gbp3 Gbp6 Bst2 Irgm1 Irgm2 Tgtp1 Aif1 Gch1 Sp100 Igtp
0.0550751101121855	8	91	2.95325469637396	GO:2001057 reactive nitrogen species metabolic process	http://amigo.geneontology.org/amigo/term/GO:2001057	Hsp90aa1 Ptgis Rgn Cyb5b Ptk2b Sod2 Esr1 Aif1
0.0566182675158728	3	13	7.75229357798165	GO:0006750 glutathione biosynthetic process	http://amigo.geneontology.org/amigo/term/GO:0006750	Slc1a2 Hagh Ggt6
0.0566182675158728	4	25	5.37492354740061	GO:0008209 androgen metabolic process	http://amigo.geneontology.org/amigo/term/GO:0008209	Srd5a1 Hsd17b11 Hsd17b2 Esr1
0.0566182675158728	3	13	7.75229357798165	GO:0030497 fatty acid elongation	http://amigo.geneontology.org/amigo/term/GO:0030497	Elovl5 Abcd1 Pecr
0.0566182675158728	3	13	7.75229357798165	GO:0034982 mitochondrial protein processing	http://amigo.geneontology.org/amigo/term/GO:0034982	Oma1 Immp1l Sirt4
0.0566182675158728	4	25	5.37492354740061	GO:0035561 regulation of chromatin binding	http://amigo.geneontology.org/amigo/term/GO:0035561	Parp9 Dtx3l Pygo2 Mfn2
0.0566182675158728	3	13	7.75229357798165	GO:0036102 leukotriene B4 metabolic process	http://amigo.geneontology.org/amigo/term/GO:0036102	Cyp4f14 Cyp4a14 Cyp4a10
0.0566182675158728	4	25	5.37492354740061	GO:0042219 cellular modified amino acid catabolic process	http://amigo.geneontology.org/amigo/term/GO:0042219	Abhd16a Sardh Aasdhppt Dmgdh
0.0566182675158728	3	13	7.75229357798165	GO:0042447 hormone catabolic process	http://amigo.geneontology.org/amigo/term/GO:0042447	Srd5a1 Mme Hsd17b11
0.0566182675158728	3	13	7.75229357798165	GO:0046341 CDP-diacylglycerol metabolic process	http://amigo.geneontology.org/amigo/term/GO:0046341	Agpat2 Gpat3 Gpat4
0.057741157257491	8	92	2.92115410184816	GO:0034620 cellular response to unfolded protein	http://amigo.geneontology.org/amigo/term/GO:0034620	Hspa1l Hspd1 Hspb8 Hspa1b Ccnd1 Abcb10 Creb3l3 Vapb
0.0586530809059562	6	56	3.59927916120577	GO:0065002 intracellular protein transmembrane transport	http://amigo.geneontology.org/amigo/term/GO:0065002	Timm44 Pex13 Hspd1 Chchd4 Dnlz Lonp2
0.0586602056668142	63	1538	1.37605731260663	GO:0065003 protein-containing complex assembly	http://amigo.geneontology.org/amigo/term/GO:0065003	Uqcc1 Surf1 Tppp Uqcc2 Cox7a2l Sdhaf2 Bcs1l Cox18 H2-DMb2 Higd1a Atpaf2 Cox19 Cox17 H4c1 1190007I07Rik Sco1 Uqcc3 Svip Ak6 Pet100 Pet117 Letm1 Mid1ip1 Acaca Fkbp4 Msrb1 Atp5d Slc1a2 Prlr Acot13 Sod2 Fmc1 Esr1 Hsp90aa1 Lcp1 Aif1 Tk1 Ndufaf1 Acad9 Ppid Alad Ugdh G3bp2 Ndufab1 Me1 Rsf1 Gch1 Opa1 Cox15 Acacb Ptk2b Tfam Gba2 Mfsd2a Chchd4 Oma1 Ces1d Ces1g Atp5g1 Chp1 Irgm1 Igtp Hspa1b
0.0599046873965504	15	243	2.07365877600332	GO:0034284 response to monosaccharide	http://amigo.geneontology.org/amigo/term/GO:0034284	Mlxipl Txn2 Sod2 Slc29a1 Cat Cyp7a1 Adipor2 Gas6 Ptk2b Gpx1 Glul Mpc2 Sidt2 Nadk Aacs
0.0620249311823281	15	244	2.06516017446233	GO:0006814 sodium ion transport	http://amigo.geneontology.org/amigo/term/GO:0006814	Slc5a6 Slc6a13 Tpcn1 Slc38a3 Chp1 Slc22a5 Slc10a1 Slc17a4 Slc23a1 Slc34a2 Slc17a3 Slc17a2 Slc20a2 Slc5a3 Cpox
0.062168637847188	9	113	2.67557034992287	GO:0035967 cellular response to topologically incorrect protein	http://amigo.geneontology.org/amigo/term/GO:0035967	Hspa1l Rnf5 Hspd1 Hspb8 Hspa1b Ccnd1 Abcb10 Creb3l3 Vapb
0.0642894493375425	4	26	5.16819571865443	GO:0006760 folic acid-containing compound metabolic process	http://amigo.geneontology.org/amigo/term/GO:0006760	Aasdhppt Gch1 Sardh Dmgdh
0.0643290547574166	7	75	3.13537206931702	GO:0080164 regulation of nitric oxide metabolic process	http://amigo.geneontology.org/amigo/term/GO:0080164	Hsp90aa1 Ptgis Rgn Ptk2b Sod2 Esr1 Aif1
0.066321904065794	106	2831	1.25781944547966	GO:0009605 response to external stimulus	http://amigo.geneontology.org/amigo/term/GO:0009605	Gabarap Parp9 Zbp1 Gbp3 Oas2 Bst2 Trim12c Ptk2b Trim12a Ear10 Defa20 Gbp6 Comt Hyal1 Slc38a3 Noct Nrp1 Ctsc Gas6 Vnn1 Higd1a Serpinb1a Irgm1 Hadhb Irak2 Irgm2 Raet1d Tgtp1 Srr Pon1 Hspb1 Txn2 Sod2 Ptgis Acsl1 Slc10a1 Hsp90aa1 Srd5a1 Aif1 Csf1r Irf7 Hspd1 Col3a1 Cat Lrat Alad Plin2 Atad3a G3bp2 A2m Adipor2 Slco1b2 Csrp3 Otc Hpgd Acat1 Ugt2b1 Colec11 Letmd1 Endod1 Gch1 Fmo1 Gfer Dtx3l Adam17 Hmga2 …
0.0664204206031264	14	223	2.10899466545988	GO:0003018 vascular process in circulatory system	http://amigo.geneontology.org/amigo/term/GO:0003018	Slc5a6 Mfsd2a Slc16a2 Gch1 Scpep1 Sod2 Slc22a5 Sod1 Cyp2j5 Gpx1 Ceacam1 Mgll Sod3 Slc22a1
0.0684718800020748	6	58	3.47516608668143	GO:1905953 negative regulation of lipid localization	http://amigo.geneontology.org/amigo/term/GO:1905953	Atp5j Ces1f Ces1d Ces1g Ces1e Ces1b
0.0686403662128969	3	14	7.19855832241153	GO:0033197 response to vitamin E	http://amigo.geneontology.org/amigo/term/GO:0033197	Cat Alad Ccnd1
0.0686403662128969	3	14	7.19855832241153	GO:0042559 pteridine-containing compound biosynthetic process	http://amigo.geneontology.org/amigo/term/GO:0042559	Gch1 Pcbd1 Pcbd2
0.0686403662128969	3	14	7.19855832241153	GO:0060330 regulation of response to interferon-gamma	http://amigo.geneontology.org/amigo/term/GO:0060330	Parp9 Irgm1 Igtp
0.0686403662128969	3	14	7.19855832241153	GO:0060334 regulation of interferon-gamma-mediated signaling pathway	http://amigo.geneontology.org/amigo/term/GO:0060334	Parp9 Irgm1 Igtp
0.0719805495115718	9	116	2.60637456501107	GO:0006090 pyruvate metabolic process	http://amigo.geneontology.org/amigo/term/GO:0006090	Srr Me1 Mpc1 Mlxipl Pdhx Pcx Pdk1 Mpc2 Pdk2
0.0719805495115718	5	42	3.99919906800641	GO:0006730 one-carbon metabolic process	http://amigo.geneontology.org/amigo/term/GO:0006730	Car5a Car3 Car14 Sardh Dmgdh
0.0719805495115718	9	116	2.60637456501107	GO:0044106 cellular amine metabolic process	http://amigo.geneontology.org/amigo/term/GO:0044106	Comt Ddc Agmat Gch1 Dmgdh Il4i1 Pnkd Sirt4 Pebp1
0.0721935163145242	4	27	4.97678106240797	GO:0090151 establishment of protein localization to mitochondrial membrane	http://amigo.geneontology.org/amigo/term/GO:0090151	Bcs1l Timm10 Cox18 Hsp90aa1
0.0722349208048866	45	1040	1.45355504587156	GO:0043069 negative regulation of programmed cell death	http://amigo.geneontology.org/amigo/term/GO:0043069	Hypk Ptms Higd1a Hspb1 Sod1 Gas6 Hspa1b Prlr Trap1 Sod2 Rgn Asah2 Hspd1 Slc30a10 Cat Dnaja1 Atad3a Sirt4 Arl6ip1 Dhcr24 Eef2k Acaa2 Opa1 Gfer Ghitm Fabp1 Mgmt Hmga2 Fxn Ptk2b Gpx1 Fstl1 Csf1r Nrp1 Ccnd1 Aif1 Ppid Nmnat1 Mfn2 Nat8f2 Adam17 Nat8f1 Acot1 Ak6 Hsph1
0.0725719453016024	2	5	13.4373088685015	GO:0002835 negative regulation of response to tumor cell	http://amigo.geneontology.org/amigo/term/GO:0002835	Il4i1 Ceacam1
0.0725719453016024	2	5	13.4373088685015	GO:0002838 negative regulation of immune response to tumor cell	http://amigo.geneontology.org/amigo/term/GO:0002838	Il4i1 Ceacam1
0.0725719453016024	2	5	13.4373088685015	GO:0006526 arginine biosynthetic process	http://amigo.geneontology.org/amigo/term/GO:0006526	Otc Nags
0.0725719453016024	2	5	13.4373088685015	GO:0006550 isoleucine catabolic process	http://amigo.geneontology.org/amigo/term/GO:0006550	Acadsb Acat1
0.0725719453016024	2	5	13.4373088685015	GO:0006848 pyruvate transport	http://amigo.geneontology.org/amigo/term/GO:0006848	Mpc1 Mpc2
0.0725719453016024	2	5	13.4373088685015	GO:0009608 response to symbiont	http://amigo.geneontology.org/amigo/term/GO:0009608	Gpx1 Slc22a5
0.0725719453016024	2	5	13.4373088685015	GO:0009609 response to symbiotic bacterium	http://amigo.geneontology.org/amigo/term/GO:0009609	Gpx1 Slc22a5
0.0725719453016024	2	5	13.4373088685015	GO:0030091 protein repair	http://amigo.geneontology.org/amigo/term/GO:0030091	Msrb1 Fn3k
0.0725719453016024	6	59	3.41626496656819	GO:0043090 amino acid import	http://amigo.geneontology.org/amigo/term/GO:0043090	Slc1a2 Slc25a38 Arl6ip1 Ace2 Slc6a13 Slc16a2
0.0725719453016024	2	5	13.4373088685015	GO:0046292 formaldehyde metabolic process	http://amigo.geneontology.org/amigo/term/GO:0046292	Adh4 Aldh3a2
0.0725719453016024	6	59	3.41626496656819	GO:0046677 response to antibiotic	http://amigo.geneontology.org/amigo/term/GO:0046677	Hyal1 Srd5a1 Slco1b2 Uqcrfs1 Gfer Hsp90aa1
0.0725719453016024	2	5	13.4373088685015	GO:0050812 regulation of acyl-CoA biosynthetic process	http://amigo.geneontology.org/amigo/term/GO:0050812	Pdk1 Pdk2
0.0725719453016024	2	5	13.4373088685015	GO:0051596 methylglyoxal catabolic process	http://amigo.geneontology.org/amigo/term/GO:0051596	Hagh Pnkd
0.0725719453016024	2	5	13.4373088685015	GO:0051792 medium-chain fatty acid biosynthetic process	http://amigo.geneontology.org/amigo/term/GO:0051792	Abhd3 Abhd2
0.0725719453016024	2	5	13.4373088685015	GO:0061092 positive regulation of phospholipid translocation	http://amigo.geneontology.org/amigo/term/GO:0061092	Tmem30a Abcb4
0.0725719453016024	2	5	13.4373088685015	GO:0061727 methylglyoxal catabolic process to lactate	http://amigo.geneontology.org/amigo/term/GO:0061727	Hagh Pnkd
0.0725719453016024	2	5	13.4373088685015	GO:0061739 protein lipidation involved in autophagosome assembly	http://amigo.geneontology.org/amigo/term/GO:0061739	Irgm1 Igtp
0.0725719453016024	2	5	13.4373088685015	GO:0062232 prostanoid catabolic process	http://amigo.geneontology.org/amigo/term/GO:0062232	Abhd16a Hpgd
0.0725719453016024	2	5	13.4373088685015	GO:0070460 thyroid-stimulating hormone secretion	http://amigo.geneontology.org/amigo/term/GO:0070460	Slc16a10 Slc16a2
0.0725719453016024	2	5	13.4373088685015	GO:0080184 response to phenylpropanoid	http://amigo.geneontology.org/amigo/term/GO:0080184	Cat Ugt3a2
0.0725719453016024	2	5	13.4373088685015	GO:0097176 epoxide metabolic process	http://amigo.geneontology.org/amigo/term/GO:0097176	Ephx1 Ephx2
0.0725719453016024	2	5	13.4373088685015	GO:0120252 hydrocarbon metabolic process	http://amigo.geneontology.org/amigo/term/GO:0120252	Bco2 Cyp2f2
0.0725719453016024	2	5	13.4373088685015	GO:1901671 positive regulation of superoxide dismutase activity	http://amigo.geneontology.org/amigo/term/GO:1901671	Rgn Sirt3
0.0725719453016024	2	5	13.4373088685015	GO:1902858 propionyl-CoA metabolic process	http://amigo.geneontology.org/amigo/term/GO:1902858	Nudt7 Acat1
0.0725719453016024	2	5	13.4373088685015	GO:1905344 prostaglandin catabolic process	http://amigo.geneontology.org/amigo/term/GO:1905344	Abhd16a Hpgd
0.0725719453016024	2	5	13.4373088685015	GO:2001294 malonyl-CoA catabolic process	http://amigo.geneontology.org/amigo/term/GO:2001294	Mlycd Nudt7
0.072636956585472	20	372	1.80608990168031	GO:0006644 phospholipid metabolic process	http://amigo.geneontology.org/amigo/term/GO:0006644	Abhd3 Abhd16a Agpat2 Crls1 Pmvk Etnk2 Abhd6 Gpat3 Chpt1 Pon1 Dhdds Chp1 Ptdss2 Hadha Mfsd2a Gpat4 Pnpla8 Csf1r Acsl6 Aspg
0.0772196964412251	8	98	2.74230793234725	GO:0019915 lipid storage	http://amigo.geneontology.org/amigo/term/GO:0019915	Plin2 Dgat2 Acacb Ces1f Ces1d Ces1g Ces1e Ces1b
0.0774539994750631	11	161	2.29519250859498	GO:0046434 organophosphate catabolic process	http://amigo.geneontology.org/amigo/term/GO:0046434	Abhd16a Nudt7 Entpd8 Mlycd Abhd6 Urah Pdxp Pon1 Abcd1 Acat1 Pnpla8
0.0777082081044756	4	28	4.79903888160769	GO:0006817 phosphate ion transport	http://amigo.geneontology.org/amigo/term/GO:0006817	Slc25a10 Slc34a2 Slc20a2 Slc17a3
0.0777082081044756	4	28	4.79903888160769	GO:0042430 indole-containing compound metabolic process	http://amigo.geneontology.org/amigo/term/GO:0042430	Ddc Srd5a1 Il4i1 Gch1
0.0777082081044756	4	28	4.79903888160769	GO:0042573 retinoic acid metabolic process	http://amigo.geneontology.org/amigo/term/GO:0042573	Aldh1a1 Rdh16 Cyp2c55 Bco2
0.0777082081044756	4	28	4.79903888160769	GO:0051923 sulfation	http://amigo.geneontology.org/amigo/term/GO:0051923	Sult5a1 Sult2a8 Sult2a1 Sult2a5
0.0780763416002941	3	15	6.71865443425077	GO:0019184 nonribosomal peptide biosynthetic process	http://amigo.geneontology.org/amigo/term/GO:0019184	Slc1a2 Hagh Ggt6
0.0780763416002941	3	15	6.71865443425077	GO:0055089 fatty acid homeostasis	http://amigo.geneontology.org/amigo/term/GO:0055089	Dgat2 Abcd1 Mlxipl
0.0780763416002941	3	15	6.71865443425077	GO:0070141 response to UV-A	http://amigo.geneontology.org/amigo/term/GO:0070141	Ppid Mme Ccnd1
0.0780763416002941	3	15	6.71865443425077	GO:0072531 pyrimidine-containing compound transmembrane transport	http://amigo.geneontology.org/amigo/term/GO:0072531	Slc22a1 Slc29a1 Aqp9
0.0780763416002941	7	79	2.97661905314907	GO:1903201 regulation of oxidative stress-induced cell death	http://amigo.geneontology.org/amigo/term/GO:1903201	Hspb1 Trap1 Sod2 Sod1 Gfer Vnn1 Gpx1
0.0785565023593015	10	140	2.39951944080384	GO:0043467 regulation of generation of precursor metabolites and energy	http://amigo.geneontology.org/amigo/term/GO:0043467	Cox7a2l Mlxipl Trap1 Uqcc2 Cox17 Abcd1 Chchd4 Slc25a23 Sco1 Mfn2
0.0787006961141243	9	119	2.54066764320407	GO:0032368 regulation of lipid transport	http://amigo.geneontology.org/amigo/term/GO:0032368	Acat2 Acsl1 Tmem30a Abcb4 Lrat Cyp2j5 Acsl6 Atp5j Mfn2
0.0787172025660474	23	452	1.70939216800628	GO:0019439 aromatic compound catabolic process	http://amigo.geneontology.org/amigo/term/GO:0019439	Comt Acaa1b Nudt7 Entpd8 Mlycd Urah Oas2 Sidt2 Pdxp Pon1 Ephx2 Rgn Aasdhppt Abcd1 Acat1 Ugt2b1 Ephx1 Cyp2f2 Pkp3 Il4i1 Noct Nmnat1 Ugt2b36
0.0797739998250883	6	61	3.30425627913972	GO:0033344 cholesterol efflux	http://amigo.geneontology.org/amigo/term/GO:0033344	Pon1 Ces1f Ces1d Ces1g Ces1e Ces1b
0.0797739998250883	6	61	3.30425627913972	GO:0071320 cellular response to cAMP	http://amigo.geneontology.org/amigo/term/GO:0071320	Fdx1 Srd5a1 Igfbp5 Aqp8 Aqp9 Eef2k
0.0797739998250883	6	61	3.30425627913972	GO:1902808 positive regulation of cell cycle G1/S phase transition	http://amigo.geneontology.org/amigo/term/GO:1902808	Ccnd1 Hyal1 Aif1 Lsm11 Lsm10 Adam17
0.080170530691546	23	453	1.70561867536167	GO:0043434 response to peptide hormone	http://amigo.geneontology.org/amigo/term/GO:0043434	Sco1 Srd5a1 Esrra Slc30a10 Cat Hadh Bcar3 Slco1b2 Otc Cdo1 Eef2k Ugt2b1 Hadha Col3a1 Csrp3 Pdk2 Cacybp Gatm Mfn2 Ptprf Opa1 Ceacam1 Igfbp5
0.0816428869945684	64	1600	1.34373088685015	GO:0042981 regulation of apoptotic process	http://amigo.geneontology.org/amigo/term/GO:0042981	Cideb Hypk Ptms Higd1a Fap Hspb1 Sod1 Zbp1 Gas6 Hspa1b Prlr Trap1 Sod2 Pdcd2 Ptgis Cdc34 Hsp90aa1 Rgn Asah2 Hspd1 Slc30a10 Cat Ppid Dnaja1 Mfn2 Atad3a Sirt4 Arl6ip1 Hpgd Calhm2 Dhcr24 Eef2k Oma1 Acaa2 Card19 Opa1 Gfer Ghitm Fabp1 Mgmt Hmga2 Fxn Ptk2b Gpx1 Tnfaip8l3 Ctsc Aldh1a1 Esr1 Fstl1 Csf1r Nrp1 Vnn1 Adam17 Ccnd1 Aif1 Sp100 Nmnat1 Ptprf Nat8f2 Nat8f1 Acot1 Ak6 Irak2 Hsph1
0.0831015110668733	19	353	1.80813646247542	GO:0042886 amide transport	http://amigo.geneontology.org/amigo/term/GO:0042886	Slc5a6 Aacs Mgst1 Slc25a39 Slc25a22 Glul Hadh Sirt4 Slco1b2 Abcd1 Aqp9 Abcb4 Slc16a10 Slc16a2 Uqcc2 Mpc2 Sidt2 Hmga2 Nadk
0.0839901509012674	8	100	2.68746177370031	GO:0036473 cell death in response to oxidative stress	http://amigo.geneontology.org/amigo/term/GO:0036473	Hspb1 Trap1 Pdk1 Sod2 Sod1 Gfer Vnn1 Gpx1
0.0849585926072259	10	142	2.36572339234182	GO:0010821 regulation of mitochondrion organization	http://amigo.geneontology.org/amigo/term/GO:0010821	Higd1a Cideb Oma1 Acaa2 Opa1 Ghitm Fxn Gpx1 Ddhd2 Mfn2
0.0853370969440867	6	62	3.25096182302456	GO:0046470 phosphatidylcholine metabolic process	http://amigo.geneontology.org/amigo/term/GO:0046470	Abhd3 Chpt1 Pon1 Mfsd2a Gpat4 Pnpla8
0.0855446461680191	4	29	4.63355478224191	GO:0008053 mitochondrial fusion	http://amigo.geneontology.org/amigo/term/GO:0008053	Miga2 Mfn2 Opa1 Oma1
0.0879122322237143	5	45	3.73258579680598	GO:0120163 negative regulation of cold-induced thermogenesis	http://amigo.geneontology.org/amigo/term/GO:0120163	Acot13 Abhd6 Acot11 Adam17 Aldh1a1
0.0886265494335832	11	165	2.23955147808359	GO:0014074 response to purine-containing compound	http://amigo.geneontology.org/amigo/term/GO:0014074	Fdx1 Sdc1 Srd5a1 Hspd1 Igfbp5 Aqp8 Aqp9 Cdo1 Eef2k Ptk2b Pdxp
0.0898014338657603	9	122	2.47819220935479	GO:0009308 amine metabolic process	http://amigo.geneontology.org/amigo/term/GO:0009308	Comt Ddc Agmat Gch1 Dmgdh Il4i1 Pnkd Sirt4 Pebp1
0.0913326578419372	3	16	6.29873853211009	GO:0009226 nucleotide-sugar biosynthetic process	http://amigo.geneontology.org/amigo/term/GO:0009226	Pmm1 Ugdh Gnpda1
0.0913326578419372	3	16	6.29873853211009	GO:0042428 serotonin metabolic process	http://amigo.geneontology.org/amigo/term/GO:0042428	Ddc Srd5a1 Gch1
0.0947764389442904	4	30	4.47910295616718	GO:0001516 prostaglandin biosynthetic process	http://amigo.geneontology.org/amigo/term/GO:0001516	Ptgis Prxl2b Pnpla8 Sco1
0.0947764389442904	5	46	3.6514426273102	GO:0006040 amino sugar metabolic process	http://amigo.geneontology.org/amigo/term/GO:0006040	Fn3k Gnpda1 Cmah Aldh1a7 Aldh1a1
0.0947764389442904	4	30	4.47910295616718	GO:0010155 regulation of proton transport	http://amigo.geneontology.org/amigo/term/GO:0010155	Chp1 Cox17 Pm20d1 Sco1
0.0947764389442904	4	30	4.47910295616718	GO:0042537 benzene-containing compound metabolic process	http://amigo.geneontology.org/amigo/term/GO:0042537	Acaa1b Ephx2 Ugt2b1 Aadat
[truncated: 213 more rows]

## Sheet: ABpIFF vs Ctrl_upregulated
Enrichment FDR	nGenes	Pathway Genes	Fold Enrichment	Pathway	URL	Genes
[truncated: 1,000 more rows]

## Sheet: ABpIFF vs Ctrl_downregulated
Enrichment FDR	nGenes	Pathway Genes	Fold Enrichment	Pathway	URL	Genes
[truncated: 884 more rows]

[truncated: 2 more sheets: ABpIF+ vs ABpIFF_upregulated, ABpIF+ vs ABpIFF_downregulated]
