# Supplementary material for: ICMT deficiency ameliorates weight loss and mortality, but not tumor formation in a mouse model of liver cancer
Source: Cell Commun Signal. 2026 Mar 11;24:232. doi: 10.1186/s12964-026-02775-6 (PMC13085728; doi:10.1186/s12964-026-02775-6)
Supplement: Supplementary file 5 — Supplementary Material 5. [file 12964_2026_2775_MOESM5_ESM.xlsx]

## Sheet: Sheet1
Accession	Description	Score	Coverage	# Proteins	# Unique Peptides	# Peptides	# PSMs	# AAs	MW [kDa]	calc. pI
Q00623	Apolipoprotein A-I OS=Mus musculus OX=10090 GN=Apoa1 PE=1 SV=2 - [APOA1_MOUSE]	18792.2	79.92	2	32	32	494	264	30.5966	5.73193
P10649	Glutathione S-transferase Mu 1 OS=Mus musculus OX=10090 GN=Gstm1 PE=1 SV=2 - [GSTM1_MOUSE]	6730.33	67.89	1	10	17	159	218	25.9531	7.94287
P30115	Glutathione S-transferase A3 OS=Mus musculus OX=10090 GN=Gsta3 PE=1 SV=2 - [GSTA3_MOUSE]	5153.56	68.33	1	9	13	128	221	25.3443	8.73389
Q9WVL0	Maleylacetoacetate isomerase OS=Mus musculus OX=10090 GN=Gstz1 PE=1 SV=1 - [MAAI_MOUSE]	4672.14	87.96	1	17	17	109	216	24.2598	7.85498
Q64471	Glutathione S-transferase theta-1 OS=Mus musculus OX=10090 GN=Gstt1 PE=1 SV=4 - [GSTT1_MOUSE]	3875.97	71.67	1	17	17	89	240	27.3563	7.26904
Q80W21	Glutathione S-transferase Mu 7 OS=Mus musculus OX=10090 GN=Gstm7 PE=1 SV=1 - [GSTM7_MOUSE]	2927.29	60.55	1	8	15	81	218	25.6929	6.80029
P19639	Glutathione S-transferase Mu 3 OS=Mus musculus OX=10090 GN=Gstm3 PE=1 SV=2 - [GSTM3_MOUSE]	2814.34	55.5	1	6	11	53	218	25.685	7.76709
P15626	Glutathione S-transferase Mu 2 OS=Mus musculus OX=10090 GN=Gstm2 PE=1 SV=2 - [GSTM2_MOUSE]	2557.67	68.81	1	11	18	75	218	25.7	7.38623
Q99L20	Glutathione S-transferase theta-3 OS=Mus musculus OX=10090 GN=Gstt3 PE=1 SV=1 - [GSTT3_MOUSE]	2310.86	86.72	2	19	20	59	241	27.3852	7.73779
P13745	Glutathione S-transferase A1 OS=Mus musculus OX=10090 GN=Gsta1 PE=1 SV=2 - [GSTA1_MOUSE]	2016.95	23.32	2	2	5	44	223	25.5915	8.98291
Q8R5I6	Glutathione S-transferase Mu 4 OS=Mus musculus OX=10090 GN=Gstm4 PE=1 SV=1 - [GSTM4_MOUSE]	2000.19	55.05	1	9	14	56	218	25.5031	6.93213
O08709	Peroxiredoxin-6 OS=Mus musculus OX=10090 GN=Prdx6 PE=1 SV=3 - [PRDX6_MOUSE]	1976.2	79.02	1	18	18	53	224	24.855	6.01123
P17751	Triosephosphate isomerase OS=Mus musculus OX=10090 GN=Tpi1 PE=1 SV=5 - [TPIS_MOUSE]	1814.48	61.85	1	15	15	42	249	26.6958	7.29834
Q923D2	Flavin reductase (NADPH) OS=Mus musculus OX=10090 GN=Blvrb PE=1 SV=3 - [BLVRB_MOUSE]	1762.67	86.41	1	14	14	38	206	22.1834	7.00537
Q61133	Glutathione S-transferase theta-2 OS=Mus musculus OX=10090 GN=Gstt2 PE=1 SV=4 - [GSTT2_MOUSE]	1130.89	62.7	1	12	13	26	244	27.6166	7.54736
P48774	Glutathione S-transferase Mu 5 OS=Mus musculus OX=10090 GN=Gstm5 PE=1 SV=1 - [GSTM5_MOUSE]	1071.52	58.04	1	12	13	27	224	26.6172	7.21045
Q9CQQ7	ATP synthase F(0) complex subunit B1, mitochondrial OS=Mus musculus OX=10090 GN=Atp5pb PE=1 SV=1 - [AT5F1_MOUSE]	1016.5	48.44	1	11	11	21	256	28.9304	9.05615
O55022	Membrane-associated progesterone receptor component 1 OS=Mus musculus OX=10090 GN=Pgrmc1 PE=1 SV=4 - [PGRC1_MOUSE]	964.83	59.49	1	9	10	22	195	21.6808	4.70361
O35660	Glutathione S-transferase Mu 6 OS=Mus musculus OX=10090 GN=Gstm6 PE=1 SV=4 - [GSTM6_MOUSE]	945.29	62.84	1	12	14	26	218	25.6049	6.23975
Q9JI75	Ribosyldihydronicotinamide dehydrogenase [quinone] OS=Mus musculus OX=10090 GN=Nqo2 PE=1 SV=3 - [NQO2_MOUSE]	928.69	65.37	1	13	13	19	231	26.2313	7.00537
P19157	Glutathione S-transferase P 1 OS=Mus musculus OX=10090 GN=Gstp1 PE=1 SV=2 - [GSTP1_MOUSE]	886.76	58.1	2	10	10	19	210	23.5941	7.86963
P49722	Proteasome subunit alpha type-2 OS=Mus musculus OX=10090 GN=Psma2 PE=1 SV=3 - [PSA2_MOUSE]	864.38	56.84	1	11	11	18	234	25.9103	7.43018
Q9D6Y7	Mitochondrial peptide methionine sulfoxide reductase OS=Mus musculus OX=10090 GN=Msra PE=1 SV=1 - [MSRA_MOUSE]	696.1	52.79	1	8	8	16	233	25.9718	8.41162
Q99PT1	Rho GDP-dissociation inhibitor 1 OS=Mus musculus OX=10090 GN=Arhgdia PE=1 SV=3 - [GDIR1_MOUSE]	683.11	71.08	1	10	10	18	204	23.3928	5.19873
P62827	GTP-binding nuclear protein Ran OS=Mus musculus OX=10090 GN=Ran PE=1 SV=3 - [RAN_MOUSE]	671.23	50	2	8	8	18	216	24.4076	7.48877
P24472	Glutathione S-transferase A4 OS=Mus musculus OX=10090 GN=Gsta4 PE=1 SV=3 - [GSTA4_MOUSE]	670.24	50.9	1	7	9	17	222	25.5474	7.38623
P00493	Hypoxanthine-guanine phosphoribosyltransferase OS=Mus musculus OX=10090 GN=Hprt1 PE=1 SV=3 - [HPRT_MOUSE]	643.54	67.43	1	11	11	16	218	24.5546	6.68311
Q9CQD1	Ras-related protein Rab-5A OS=Mus musculus OX=10090 GN=Rab5a PE=1 SV=1 - [RAB5A_MOUSE]	626.3	55.81	1	5	7	11	215	23.5838	8.14795
Q9D172	Glutamine amidotransferase-like class 1 domain-containing protein 3, mitochondrial OS=Mus musculus OX=10090 GN=Gatd3 PE=1 SV=1 - [GAL3A_MOUSE]	593.9	50.75	1	10	10	14	266	28.0728	8.77783
Q9CQF3	Cleavage and polyadenylation specificity factor subunit 5 OS=Mus musculus OX=10090 GN=Nudt21 PE=1 SV=1 - [CPSF5_MOUSE]	583.06	58.15	1	11	11	15	227	26.2237	8.82178
Q91Y97	Fructose-bisphosphate aldolase B OS=Mus musculus OX=10090 GN=Aldob PE=1 SV=3 - [ALDOB_MOUSE]	581.29	43.41	3	11	11	12	364	39.4821	8.26514
P35278	Ras-related protein Rab-5C OS=Mus musculus OX=10090 GN=Rab5c PE=1 SV=2 - [RAB5C_MOUSE]	578.23	61.11	1	6	8	10	216	23.3978	8.41162
Q9QXD6	Fructose-1,6-bisphosphatase 1 OS=Mus musculus OX=10090 GN=Fbp1 PE=1 SV=3 - [F16P1_MOUSE]	574.83	43.79	1	9	9	11	338	36.8888	6.56592
Q91V41	Ras-related protein Rab-14 OS=Mus musculus OX=10090 GN=Rab14 PE=1 SV=3 - [RAB14_MOUSE]	537.04	56.74	1	8	8	11	215	23.8819	6.21436
Q91VT4	3-oxoacyl-[acyl-carrier-protein] reductase OS=Mus musculus OX=10090 GN=Cbr4 PE=1 SV=2 - [CBR4_MOUSE]	533.63	42.37	1	7	7	10	236	25.3985	9.68604
Q9DCM2	Glutathione S-transferase kappa 1 OS=Mus musculus OX=10090 GN=Gstk1 PE=1 SV=3 - [GSTK1_MOUSE]	516.3	40.27	2	8	8	11	226	25.6873	8.88037
P50247	Adenosylhomocysteinase OS=Mus musculus OX=10090 GN=Ahcy PE=1 SV=3 - [SAHH_MOUSE]	513.59	29.86	3	12	12	13	432	47.6573	6.53662
P61021	Ras-related protein Rab-5B OS=Mus musculus OX=10090 GN=Rab5b PE=1 SV=1 - [RAB5B_MOUSE]	511.99	42.79	1	4	6	8	215	23.6919	8.1333
Q9DD20	Thiol S-methyltransferase METTL7B OS=Mus musculus OX=10090 GN=Mettl7b PE=1 SV=2 - [MET7B_MOUSE]	489.77	48.36	1	8	8	14	244	28.0305	8.5874
Q64105	Sepiapterin reductase OS=Mus musculus OX=10090 GN=Spr PE=1 SV=1 - [SPRE_MOUSE]	477.26	42.53	1	9	9	11	261	27.8654	5.74463
P58044	Isopentenyl-diphosphate Delta-isomerase 1 OS=Mus musculus OX=10090 GN=Idi1 PE=1 SV=1 - [IDI1_MOUSE]	459.46	45.37	1	9	9	12	227	26.2724	6.16357
Q61176	Arginase-1 OS=Mus musculus OX=10090 GN=Arg1 PE=1 SV=1 - [ARGI1_MOUSE]	458.22	47.37	1	11	11	11	323	34.7862	7.00537
P04104	Keratin, type II cytoskeletal 1 OS=Mus musculus OX=10090 GN=Krt1 PE=1 SV=4 - [K2C1_MOUSE]	451.63	5.18	9	3	4	8	637	65.5653	8.14795
Q62348	Translin OS=Mus musculus OX=10090 GN=Tsn PE=1 SV=1 - [TSN_MOUSE]	444.78	50.44	1	9	9	12	228	26.1848	6.44287
Q8C196	Carbamoyl-phosphate synthase [ammonia], mitochondrial OS=Mus musculus OX=10090 GN=Cps1 PE=1 SV=2 - [CPSM_MOUSE]	435.17	7.07	1	8	8	10	1500	164.514	6.91748
P26443	Glutamate dehydrogenase 1, mitochondrial OS=Mus musculus OX=10090 GN=Glud1 PE=1 SV=1 - [DHE3_MOUSE]	408.91	20.97	1	7	7	9	558	61.2982	8.00146
P23506	Protein-L-isoaspartate(D-aspartate) O-methyltransferase OS=Mus musculus OX=10090 GN=Pcmt1 PE=1 SV=3 - [PIMT_MOUSE]	407.64	44.05	1	8	8	9	227	24.6186	7.6499
Q9CQE1	Protein NipSnap homolog 3B OS=Mus musculus OX=10090 GN=Nipsnap3b PE=1 SV=1 - [NPS3B_MOUSE]	403.75	53.04	1	8	8	11	247	28.2905	9.48096
O08807	Peroxiredoxin-4 OS=Mus musculus OX=10090 GN=Prdx4 PE=1 SV=1 - [PRDX4_MOUSE]	394.64	53.28	1	8	10	11	274	31.0331	7.15186
Q02013	Aquaporin-1 OS=Mus musculus OX=10090 GN=Aqp1 PE=1 SV=3 - [AQP1_MOUSE]	389.45	27.51	1	5	5	7	269	28.7752	7.43018
Q8VCR7	Putative protein-lysine deacylase ABHD14B OS=Mus musculus OX=10090 GN=Abhd14b PE=1 SV=1 - [ABHEB_MOUSE]	382.21	26.67	1	4	4	10	210	22.4366	6.26514
Q80UU9	Membrane-associated progesterone receptor component 2 OS=Mus musculus OX=10090 GN=Pgrmc2 PE=1 SV=2 - [PGRC2_MOUSE]	372.2	30.88	1	3	4	6	217	23.3196	5.14795
Q9D110	5-formyltetrahydrofolate cyclo-ligase OS=Mus musculus OX=10090 GN=Mthfs PE=2 SV=2 - [MTHFS_MOUSE]	368.1	46.31	1	9	9	9	203	23.1869	7.02002
P02535	Keratin, type I cytoskeletal 10 OS=Mus musculus OX=10090 GN=Krt10 PE=1 SV=3 - [K1C10_MOUSE]	360.03	13.16	13	4	6	7	570	57.7351	5.10986
P84099	60S ribosomal protein L19 OS=Mus musculus OX=10090 GN=Rpl19 PE=1 SV=1 - [RL19_MOUSE]	356.83	16.33	2	4	4	8	196	23.4512	11.4731
O88441	Metaxin-2 OS=Mus musculus OX=10090 GN=Mtx2 PE=1 SV=1 - [MTX2_MOUSE]	349.6	41.44	1	5	5	6	263	29.739	5.63037
P46638	Ras-related protein Rab-11B OS=Mus musculus OX=10090 GN=Rab11b PE=1 SV=3 - [RB11B_MOUSE]	348.61	37.16	2	6	6	7	218	24.4745	5.93506
P10833	Ras-related protein R-Ras OS=Mus musculus OX=10090 GN=Rras PE=1 SV=1 - [RRAS_MOUSE]	340.55	29.82	2	6	6	7	218	23.749	6.78564
Q99JV5	StAR-related lipid transfer protein 4 OS=Mus musculus OX=10090 GN=Stard4 PE=1 SV=1 - [STAR4_MOUSE]	329.08	30.36	1	5	5	6	224	25.5627	5.66846
O09061	Proteasome subunit beta type-1 OS=Mus musculus OX=10090 GN=Psmb1 PE=1 SV=1 - [PSB1_MOUSE]	315.11	35.42	1	6	6	8	240	26.3553	7.81104
Q9CQE8	RNA transcription, translation and transport factor protein OS=Mus musculus OX=10090 GN=RTRAF PE=1 SV=1 - [RTRAF_MOUSE]	309.18	29.51	1	6	6	6	244	28.1348	6.88818
O08547	Vesicle-trafficking protein SEC22b OS=Mus musculus OX=10090 GN=Sec22b PE=1 SV=3 - [SC22B_MOUSE]	307.13	43.26	1	6	6	7	215	24.7248	8.51416
P99026	Proteasome subunit beta type-4 OS=Mus musculus OX=10090 GN=Psmb4 PE=1 SV=1 - [PSB4_MOUSE]	301.97	38.26	1	5	5	6	264	29.0973	5.64307
Q60932	Voltage-dependent anion-selective channel protein 1 OS=Mus musculus OX=10090 GN=Vdac1 PE=1 SV=3 - [VDAC1_MOUSE]	299.56	29.05	1	5	5	5	296	32.3314	8.42627
Q9R1P1	Proteasome subunit beta type-3 OS=Mus musculus OX=10090 GN=Psmb3 PE=1 SV=1 - [PSB3_MOUSE]	297.77	32.2	1	4	4	5	205	22.9494	6.55127
P07724	Albumin OS=Mus musculus OX=10090 GN=Alb PE=1 SV=3 - [ALBU_MOUSE]	293.58	8.88	1	4	4	6	608	68.6477	6.07471
P63321	Ras-related protein Ral-A OS=Mus musculus OX=10090 GN=Rala PE=1 SV=1 - [RALA_MOUSE]	282.37	35.92	2	4	4	6	206	23.538	7.10791
Q64374	Regucalcin OS=Mus musculus OX=10090 GN=Rgn PE=1 SV=1 - [RGN_MOUSE]	277.99	17.39	1	4	4	5	299	33.3855	5.33838
P35282	Ras-related protein Rab-21 OS=Mus musculus OX=10090 GN=Rab21 PE=1 SV=4 - [RAB21_MOUSE]	271.86	37.39	1	6	6	7	222	24.0912	7.94287
P20108	Thioredoxin-dependent peroxide reductase, mitochondrial OS=Mus musculus OX=10090 GN=Prdx3 PE=1 SV=1 - [PRDX3_MOUSE]	270.45	30.35	1	6	6	8	257	28.1094	7.57666
Q9CYH2	Peroxiredoxin-like 2A OS=Mus musculus OX=10090 GN=Prxl2a PE=1 SV=2 - [PXL2A_MOUSE]	268.79	23.85	1	6	6	7	218	24.3789	9.17334
Q8CG50	Ras-related protein Rab-43 OS=Mus musculus OX=10090 GN=Rab43 PE=1 SV=1 - [RAB43_MOUSE]	262.76	30.48	1	4	4	5	210	23.2486	5.85889
P05202	Aspartate aminotransferase, mitochondrial OS=Mus musculus OX=10090 GN=Got2 PE=1 SV=1 - [AATM_MOUSE]	257.41	20.47	1	6	6	7	430	47.3812	8.99756
P60710	Actin, cytoplasmic 1 OS=Mus musculus OX=10090 GN=Actb PE=1 SV=1 - [ACTB_MOUSE]	250.24	25.07	7	6	6	6	375	41.7097	5.47803
Q99KF1	Transmembrane emp24 domain-containing protein 9 OS=Mus musculus OX=10090 GN=Tmed9 PE=1 SV=2 - [TMED9_MOUSE]	245.85	24.26	1	5	6	7	235	27.1101	8.41162
P16460	Argininosuccinate synthase OS=Mus musculus OX=10090 GN=Ass1 PE=1 SV=1 - [ASSY_MOUSE]	245.07	25.24	1	7	7	7	412	46.555	8.22119
P14847	C-reactive protein OS=Mus musculus OX=10090 GN=Crp PE=1 SV=2 - [CRP_MOUSE]	219.93	23.56	1	3	3	4	225	25.3437	6.20166
Q8R395	COMM domain-containing protein 5 OS=Mus musculus OX=10090 GN=Commd5 PE=1 SV=1 - [COMD5_MOUSE]	219.18	19.2	1	3	3	4	224	24.4779	8.06006
Q6ZWV3	60S ribosomal protein L10 OS=Mus musculus OX=10090 GN=Rpl10 PE=1 SV=3 - [RL10_MOUSE]	210.25	31.31	2	6	6	6	214	24.5879	10.0815
O55101	Synaptogyrin-2 OS=Mus musculus OX=10090 GN=Syngr2 PE=2 SV=1 - [SNG2_MOUSE]	207.8	8.48	1	2	2	3	224	24.7622	4.77979
O88983	Syntaxin-8 OS=Mus musculus OX=10090 GN=Stx8 PE=1 SV=1 - [STX8_MOUSE]	203.08	11.02	1	2	2	3	236	26.9081	5.0083
O88587	Catechol O-methyltransferase OS=Mus musculus OX=10090 GN=Comt PE=1 SV=2 - [COMT_MOUSE]	196.81	20.38	1	4	4	4	265	29.4673	5.8335
P35700	Peroxiredoxin-1 OS=Mus musculus OX=10090 GN=Prdx1 PE=1 SV=1 - [PRDX1_MOUSE]	189.2	20.1	1	2	4	5	199	22.1624	8.11865
Q61599	Rho GDP-dissociation inhibitor 2 OS=Mus musculus OX=10090 GN=Arhgdib PE=1 SV=3 - [GDIR2_MOUSE]	187.75	43	1	4	4	6	200	22.8365	5.10986
P10605	Cathepsin B OS=Mus musculus OX=10090 GN=Ctsb PE=1 SV=2 - [CATB_MOUSE]	187.74	14.45	1	3	3	3	339	37.2557	5.90967
Q8K4Z3	NAD(P)H-hydrate epimerase OS=Mus musculus OX=10090 GN=Naxe PE=1 SV=1 - [NNRE_MOUSE]	186.44	12.41	1	3	3	4	282	30.9528	7.69385
P40936	Indolethylamine N-methyltransferase OS=Mus musculus OX=10090 GN=Inmt PE=1 SV=1 - [INMT_MOUSE]	180.3	28.03	1	4	4	5	264	29.4408	6.39209
Q9R0M5	Thiamin pyrophosphokinase 1 OS=Mus musculus OX=10090 GN=Tpk1 PE=1 SV=1 - [TPK1_MOUSE]	178.82	33.33	1	4	4	5	243	27.0508	5.75732
Q9Z210	Peroxisomal membrane protein 11B OS=Mus musculus OX=10090 GN=Pex11b PE=1 SV=1 - [PX11B_MOUSE]	177.17	17.76	1	4	4	5	259	28.6914	9.94971
Q8BGZ7	Keratin, type II cytoskeletal 75 OS=Mus musculus OX=10090 GN=Krt75 PE=1 SV=1 - [K2C75_MOUSE]	174.29	5.81	10	2	3	5	551	59.7039	8.30908
Q3UBZ5	MIF4G domain-containing protein OS=Mus musculus OX=10090 GN=Mif4gd PE=1 SV=1 - [MI4GD_MOUSE]	169.74	23.87	1	4	4	4	222	25.4767	5.12256
E9PW74	GTPase IMAP family member GIMD1 OS=Mus musculus OX=10090 GN=Gimd1 PE=1 SV=1 - [GIMD1_MOUSE]	164.35	32.72	1	4	4	4	217	24.2033	6.60986
Q9D8S4	Oligoribonuclease, mitochondrial OS=Mus musculus OX=10090 GN=Rexo2 PE=1 SV=2 - [ORN_MOUSE]	161.26	11.81	1	2	2	3	237	26.7216	7.15186
Q60631	Growth factor receptor-bound protein 2 OS=Mus musculus OX=10090 GN=Grb2 PE=1 SV=1 - [GRB2_MOUSE]	158.75	16.59	1	3	3	3	217	25.2224	6.31592
Q9D1C8	Vacuolar protein sorting-associated protein 28 homolog OS=Mus musculus OX=10090 GN=Vps28 PE=1 SV=1 - [VPS28_MOUSE]	156.51	29.41	1	4	4	4	221	25.4357	5.5415
Q9D6J6	NADH dehydrogenase [ubiquinone] flavoprotein 2, mitochondrial OS=Mus musculus OX=10090 GN=Ndufv2 PE=1 SV=2 - [NDUV2_MOUSE]	156.11	21.77	1	4	4	4	248	27.2679	7.40088
P97823	Acyl-protein thioesterase 1 OS=Mus musculus OX=10090 GN=Lypla1 PE=1 SV=1 - [LYPA1_MOUSE]	154.46	21.74	1	3	3	3	230	24.6714	6.62451
O70370	Cathepsin S OS=Mus musculus OX=10090 GN=Ctss PE=1 SV=2 - [CATS_MOUSE]	152.65	20	1	4	4	4	340	38.4495	6.96143
O55242	Sigma non-opioid intracellular receptor 1 OS=Mus musculus OX=10090 GN=Sigmar1 PE=1 SV=1 - [SGMR1_MOUSE]	149.06	15.25	2	3	3	4	223	25.2338	5.90967
P39061	Collagen alpha-1(XVIII) chain OS=Mus musculus OX=10090 GN=Col18a1 PE=1 SV=4 - [COIA1_MOUSE]	148.44	0.96	1	1	1	2	1774	182.059	5.61768
Q3TTY5	Keratin, type II cytoskeletal 2 epidermal OS=Mus musculus OX=10090 GN=Krt2 PE=1 SV=1 - [K22E_MOUSE]	148.23	4.95	5	3	4	4	707	70.8798	8.06006
O08734	Bcl-2 homologous antagonist/killer OS=Mus musculus OX=10090 GN=Bak1 PE=1 SV=3 - [BAK_MOUSE]	148.16	24.4	1	4	4	4	209	23.2799	6.17627
Q9D1G5	Leucine-rich repeat-containing protein 57 OS=Mus musculus OX=10090 GN=Lrrc57 PE=1 SV=1 - [LRC57_MOUSE]	147.86	23.43	2	4	4	4	239	26.7433	8.35303
Q9WTL7	Acyl-protein thioesterase 2 OS=Mus musculus OX=10090 GN=Lypla2 PE=1 SV=1 - [LYPA2_MOUSE]	146.88	33.33	1	4	4	4	231	24.7777	7.2251
P35293	Ras-related protein Rab-18 OS=Mus musculus OX=10090 GN=Rab18 PE=1 SV=2 - [RAB18_MOUSE]	145.7	23.79	1	5	5	5	206	23.0207	5.36377
P0CG49	Polyubiquitin-B OS=Mus musculus OX=10090 GN=Ubb PE=2 SV=1 - [UBB_MOUSE]	144.44	40.66	4	3	3	4	305	34.3475	7.53271
Q80UW8	DNA-directed RNA polymerases I, II, and III subunit RPABC1 OS=Mus musculus OX=10090 GN=Polr2e PE=1 SV=1 - [RPAB1_MOUSE]	140.79	14.76	1	2	2	2	210	24.5547	5.94775
Q8R1G2	Carboxymethylenebutenolidase homolog OS=Mus musculus OX=10090 GN=Cmbl PE=1 SV=1 - [CMBL_MOUSE]	138.63	21.22	1	3	3	3	245	27.884	7.18115
Q61414	Keratin, type I cytoskeletal 15 OS=Mus musculus OX=10090 GN=Krt15 PE=1 SV=2 - [K1C15_MOUSE]	138.43	5.53	15	1	3	4	452	49.1071	4.85596
Q9CQR6	Serine/threonine-protein phosphatase 6 catalytic subunit OS=Mus musculus OX=10090 GN=Ppp6c PE=1 SV=1 - [PPP6_MOUSE]	135.24	12.13	12	2	3	4	305	35.1365	5.69385
Q9CQC9	GTP-binding protein SAR1b OS=Mus musculus OX=10090 GN=Sar1b PE=1 SV=1 - [SAR1B_MOUSE]	135.16	19.7	2	2	2	2	198	22.3675	6.11279
O35490	Betaine--homocysteine S-methyltransferase 1 OS=Mus musculus OX=10090 GN=Bhmt PE=1 SV=1 - [BHMT1_MOUSE]	135.04	15.23	1	3	3	4	407	44.9919	7.89893
P20029	Endoplasmic reticulum chaperone BiP OS=Mus musculus OX=10090 GN=Hspa5 PE=1 SV=3 - [BIP_MOUSE]	133.4	6.41	6	3	3	3	655	72.3775	5.16064
P01644	Ig kappa chain V-V region HP R16.7 OS=Mus musculus OX=10090 PE=1 SV=1 - [KV5AB_MOUSE]	130.42	24.07	7	2	2	2	108	11.9029	7.97217
O88569	Heterogeneous nuclear ribonucleoproteins A2/B1 OS=Mus musculus OX=10090 GN=Hnrnpa2b1 PE=1 SV=2 - [ROA2_MOUSE]	128.7	9.63	1	3	3	3	353	37.3797	8.95361
Q8BHE8	m-AAA protease-interacting protein 1, mitochondrial OS=Mus musculus OX=10090 GN=Maip1 PE=1 SV=1 - [MAIP1_MOUSE]	127.52	16.84	1	3	3	3	291	32.9643	9.14404
Q9JM14	5'(3')-deoxyribonucleotidase, cytosolic type OS=Mus musculus OX=10090 GN=Nt5c PE=1 SV=1 - [NT5C_MOUSE]	126.76	23.5	1	3	3	3	200	23.0618	5.49072
Q9DD18	D-aminoacyl-tRNA deacylase 1 OS=Mus musculus OX=10090 GN=Dtd1 PE=1 SV=2 - [DTD1_MOUSE]	123.19	10.05	12	3	3	3	209	23.3698	7.86963
P00688	Pancreatic alpha-amylase 2a5 OS=Mus musculus OX=10090 GN=Amy2a5 PE=1 SV=2 - [AM2A5_MOUSE]	121.04	10.43	2	3	3	3	508	57.2818	7.28369
Q61781	Keratin, type I cytoskeletal 14 OS=Mus musculus OX=10090 GN=Krt14 PE=1 SV=2 - [K1C14_MOUSE]	120.99	7.64	14	1	3	3	484	52.8339	5.17334
P10126	Elongation factor 1-alpha 1 OS=Mus musculus OX=10090 GN=Eef1a1 PE=1 SV=3 - [EF1A1_MOUSE]	117.28	11.47	2	2	2	2	462	50.0821	9.01221
Q9CXE7	Transmembrane emp24 domain-containing protein 5 OS=Mus musculus OX=10090 GN=Tmed5 PE=1 SV=1 - [TMED5_MOUSE]	116.47	13.97	1	3	3	3	229	26.1552	4.93213
Q64442	Sorbitol dehydrogenase OS=Mus musculus OX=10090 GN=Sord PE=1 SV=3 - [DHSO_MOUSE]	116.1	14.85	1	3	3	3	357	38.2247	7.02002
Q9Z2X2	26S proteasome non-ATPase regulatory subunit 10 OS=Mus musculus OX=10090 GN=Psmd10 PE=1 SV=3 - [PSD10_MOUSE]	115.57	21.21	1	3	3	3	231	25.0677	6.06201
O08756	3-hydroxyacyl-CoA dehydrogenase type-2 OS=Mus musculus OX=10090 GN=Hsd17b10 PE=1 SV=4 - [HCD2_MOUSE]	114.33	19.92	1	3	3	3	261	27.4016	8.41162
Q8VED5	Keratin, type II cytoskeletal 79 OS=Mus musculus OX=10090 GN=Krt79 PE=1 SV=2 - [K2C79_MOUSE]	112.54	3.95	5	1	2	2	531	57.5168	7.69385
P27048	Small nuclear ribonucleoprotein-associated protein B OS=Mus musculus OX=10090 GN=Snrpb PE=1 SV=1 - [RSMB_MOUSE]	111.98	9.96	2	2	2	3	231	23.6402	10.9019
P17182	Alpha-enolase OS=Mus musculus OX=10090 GN=Eno1 PE=1 SV=3 - [ENOA_MOUSE]	110.62	7.14	3	2	2	2	434	47.1112	6.80029
Q9D0R8	Protein LSM12 OS=Mus musculus OX=10090 GN=Lsm12 PE=1 SV=1 - [LSM12_MOUSE]	110.28	22.56	1	2	2	2	195	21.6871	7.73779
Q922B1	ADP-ribose glycohydrolase MACROD1 OS=Mus musculus OX=10090 GN=Macrod1 PE=1 SV=2 - [MACD1_MOUSE]	110.17	11.46	1	2	2	2	323	35.2724	8.85107
P63011	Ras-related protein Rab-3A OS=Mus musculus OX=10090 GN=Rab3a PE=1 SV=1 - [RAB3A_MOUSE]	109.46	14.55	1	2	2	2	220	24.9541	5.03369
P08249	Malate dehydrogenase, mitochondrial OS=Mus musculus OX=10090 GN=Mdh2 PE=1 SV=3 - [MDHM_MOUSE]	109.22	10.36	1	3	3	3	338	35.5888	8.67529
Q9D273	Corrinoid adenosyltransferase MMAB OS=Mus musculus OX=10090 GN=Mmab PE=1 SV=1 - [MMAB_MOUSE]	109.08	16.03	1	2	2	2	237	26.2565	9.20264
P00329	Alcohol dehydrogenase 1 OS=Mus musculus OX=10090 GN=Adh1 PE=1 SV=2 - [ADH1_MOUSE]	108.14	13.6	1	3	3	3	375	39.7456	8.104
Q9D6S7	Ribosome-recycling factor, mitochondrial OS=Mus musculus OX=10090 GN=Mrrf PE=1 SV=1 - [RRFM_MOUSE]	108.11	14.12	1	2	2	2	262	29.0325	9.84717
Q64010	Adapter molecule crk OS=Mus musculus OX=10090 GN=Crk PE=1 SV=1 - [CRK_MOUSE]	106.6	10.53	1	2	2	2	304	33.794	5.5542
Q03265	ATP synthase subunit alpha, mitochondrial OS=Mus musculus OX=10090 GN=Atp5f1a PE=1 SV=1 - [ATPA_MOUSE]	105.22	6.33	1	2	3	3	553	59.7156	9.18799
Q91VU0	Protein FAM3C OS=Mus musculus OX=10090 GN=Fam3c PE=1 SV=1 - [FAM3C_MOUSE]	101.81	7.05	1	1	1	1	227	24.7367	8.29443
P55258	Ras-related protein Rab-8A OS=Mus musculus OX=10090 GN=Rab8a PE=1 SV=2 - [RAB8A_MOUSE]	101.05	12.08	7	2	2	2	207	23.6532	9.0708
Q9CR57	60S ribosomal protein L14 OS=Mus musculus OX=10090 GN=Rpl14 PE=1 SV=3 - [RL14_MOUSE]	98.56	10.14	1	2	2	2	217	23.5492	11.019
P56480	ATP synthase subunit beta, mitochondrial OS=Mus musculus OX=10090 GN=Atp5f1b PE=1 SV=2 - [ATPB_MOUSE]	96.41	3.02	1	1	1	1	529	56.2655	5.33838
P14211	Calreticulin OS=Mus musculus OX=10090 GN=Calr PE=1 SV=1 - [CALR_MOUSE]	94.83	8.65	1	3	3	3	416	47.9649	4.48779
Q8R1V4	Transmembrane emp24 domain-containing protein 4 OS=Mus musculus OX=10090 GN=Tmed4 PE=1 SV=1 - [TMED4_MOUSE]	93.48	11.45	1	1	2	3	227	26.0054	8.17725
Q8VC52	RNA-binding protein with multiple splicing 2 OS=Mus musculus OX=10090 GN=Rbpms2 PE=1 SV=1 - [RBPS2_MOUSE]	92.46	16.5	1	2	2	2	206	22.4485	8.41162
P53808	Phosphatidylcholine transfer protein OS=Mus musculus OX=10090 GN=Pctp PE=1 SV=2 - [PPCT_MOUSE]	84.48	11.68	1	2	2	2	214	24.7694	7.03467
P01027	Complement C3 OS=Mus musculus OX=10090 GN=C3 PE=1 SV=3 - [CO3_MOUSE]	84.16	1.56	1	2	2	2	1663	186.366	6.72705
Q9EPQ7	StAR-related lipid transfer protein 5 OS=Mus musculus OX=10090 GN=Stard5 PE=1 SV=2 - [STAR5_MOUSE]	82.69	18.78	1	2	2	2	213	23.9067	6.39209
P62996	Transformer-2 protein homolog beta OS=Mus musculus OX=10090 GN=Tra2b PE=1 SV=1 - [TRA2B_MOUSE]	81.59	5.56	1	1	1	1	288	33.6456	11.2534
O35381	Acidic leucine-rich nuclear phosphoprotein 32 family member A OS=Mus musculus OX=10090 GN=Anp32a PE=1 SV=1 - [AN32A_MOUSE]	81.33	6.88	2	2	2	2	247	28.5202	4.06885
P97501	Flavin-containing monooxygenase 3 OS=Mus musculus OX=10090 GN=Fmo3 PE=1 SV=1 - [FMO3_MOUSE]	80.63	4.31	1	2	2	2	534	60.4767	8.36768
P09103	Protein disulfide-isomerase OS=Mus musculus OX=10090 GN=P4hb PE=1 SV=2 - [PDIA1_MOUSE]	78.94	5.89	1	1	1	1	509	57.0228	4.88135
Q9WVB0	RNA-binding protein with multiple splicing OS=Mus musculus OX=10090 GN=Rbpms PE=1 SV=2 - [RBPMS_MOUSE]	78.68	19.8	1	2	2	2	197	21.8023	8.07471
Q8BGB8	Ubiquinone biosynthesis protein COQ4 homolog, mitochondrial OS=Mus musculus OX=10090 GN=Coq4 PE=1 SV=1 - [COQ4_MOUSE]	78.61	4.89	1	1	1	1	266	30.065	9.26123
P35292	Ras-related protein Rab-17 OS=Mus musculus OX=10090 GN=Rab17 PE=1 SV=1 - [RAB17_MOUSE]	78.48	20.09	1	2	2	2	214	23.6249	5.43994
P56371	Ras-related protein Rab-4A OS=Mus musculus OX=10090 GN=Rab4a PE=1 SV=2 - [RAB4A_MOUSE]	77.84	11.01	1	2	2	2	218	24.3932	6.07471
Q8BPB0	MOB kinase activator 1B OS=Mus musculus OX=10090 GN=Mob1b PE=1 SV=3 - [MOB1B_MOUSE]	77.82	8.8	2	2	2	2	216	25.0746	6.72705
P01837	Immunoglobulin kappa constant OS=Mus musculus OX=10090 GN=Igkc PE=1 SV=2 - [IGKC_MOUSE]	76.18	13.08	1	1	1	1	107	11.9267	5.89697
P06151	L-lactate dehydrogenase A chain OS=Mus musculus OX=10090 GN=Ldha PE=1 SV=3 - [LDHA_MOUSE]	76.07	7.53	1	2	2	2	332	36.4752	7.73779
Q8VC12	Urocanate hydratase OS=Mus musculus OX=10090 GN=Uroc1 PE=1 SV=2 - [HUTU_MOUSE]	74.67	1.92	1	1	1	2	676	74.5426	7.53271
P43406	Integrin alpha-V OS=Mus musculus OX=10090 GN=Itgav PE=1 SV=2 - [ITAV_MOUSE]	74.51	1.25	1	1	1	1	1044	115.287	5.63037
Q8VCL2	Protein SCO2 homolog, mitochondrial OS=Mus musculus OX=10090 GN=Sco2 PE=1 SV=1 - [SCO2_MOUSE]	74.23	6.27	1	1	1	1	255	28.9259	8.29443
Q8BWR2	PITH domain-containing protein 1 OS=Mus musculus OX=10090 GN=Pithd1 PE=1 SV=1 - [PITH1_MOUSE]	74.11	18.96	1	3	3	3	211	24.1768	5.74463
O35326	Serine/arginine-rich splicing factor 5 OS=Mus musculus OX=10090 GN=Srsf5 PE=1 SV=2 - [SRSF5_MOUSE]	73.89	11.9	3	2	2	2	269	30.8731	11.561
P02088	Hemoglobin subunit beta-1 OS=Mus musculus OX=10090 GN=Hbb-b1 PE=1 SV=2 - [HBB1_MOUSE]	72.69	17.69	3	2	2	2	147	15.8301	7.6499
P52840	Sulfotransferase 1A1 OS=Mus musculus OX=10090 GN=Sult1a1 PE=1 SV=1 - [ST1A1_MOUSE]	71.08	15.81	1	3	3	3	291	33.9522	8.104
Q80XN0	D-beta-hydroxybutyrate dehydrogenase, mitochondrial OS=Mus musculus OX=10090 GN=Bdh1 PE=1 SV=2 - [BDH_MOUSE]	70.94	5.83	1	1	1	1	343	38.2744	9.01221
P49935	Pro-cathepsin H OS=Mus musculus OX=10090 GN=Ctsh PE=1 SV=2 - [CATH_MOUSE]	70.15	4.5	1	1	1	1	333	37.1461	8.39697
P0C0S6	Histone H2A.Z OS=Mus musculus OX=10090 GN=H2az1 PE=1 SV=2 - [H2AZ_MOUSE]	69.76	12.5	12	2	2	2	128	13.5446	10.5796
P53026	60S ribosomal protein L10a OS=Mus musculus OX=10090 GN=Rpl10a PE=1 SV=3 - [RL10A_MOUSE]	68.7	9.22	1	2	2	2	217	24.9006	9.979
P97470	Serine/threonine-protein phosphatase 4 catalytic subunit OS=Mus musculus OX=10090 GN=Ppp4c PE=1 SV=2 - [PP4C_MOUSE]	68.03	7.82	12	1	2	2	307	35.0574	5.05908
Q9JHW2	Omega-amidase NIT2 OS=Mus musculus OX=10090 GN=Nit2 PE=1 SV=1 - [NIT2_MOUSE]	67.56	4.35	1	1	1	1	276	30.4826	6.90283
P48962	ADP/ATP translocase 1 OS=Mus musculus OX=10090 GN=Slc25a4 PE=1 SV=4 - [ADT1_MOUSE]	67.11	9.4	3	2	2	2	298	32.8831	9.71533
Q99PG0	Arylacetamide deacetylase OS=Mus musculus OX=10090 GN=Aadac PE=1 SV=3 - [AAAD_MOUSE]	66.03	6.78	1	1	1	1	398	45.2213	7.48877
Q61334	B-cell receptor-associated protein 29 OS=Mus musculus OX=10090 GN=Bcap29 PE=1 SV=1 - [BAP29_MOUSE]	65.85	6.25	1	1	1	1	240	27.9463	9.71533
P17563	Methanethiol oxidase OS=Mus musculus OX=10090 GN=Selenbp1 PE=1 SV=2 - [SBP1_MOUSE]	60.23	2.75	1	1	1	1	472	52.4804	6.29053
P58252	Elongation factor 2 OS=Mus musculus OX=10090 GN=Eef2 PE=1 SV=2 - [EF2_MOUSE]	60.11	5.36	1	2	2	2	858	95.2529	6.82959
Q6P6M5	Peroxisomal membrane protein 11C OS=Mus musculus OX=10090 GN=Pex11g PE=1 SV=2 - [PX11C_MOUSE]	59.33	4.98	1	1	1	1	241	27.1343	9.61279
Q9Z211	Peroxisomal membrane protein 11A OS=Mus musculus OX=10090 GN=Pex11a PE=1 SV=1 - [PX11A_MOUSE]	59.21	8.13	1	2	2	2	246	28.1352	9.83252
Q9DCG6	Phenazine biosynthesis-like domain-containing protein 1 OS=Mus musculus OX=10090 GN=Pbld1 PE=1 SV=2 - [PBLD1_MOUSE]	58.62	9.03	2	2	2	2	288	32.0276	7.03467
Q8BJU2	Tetraspanin-9 OS=Mus musculus OX=10090 GN=Tspan9 PE=1 SV=1 - [TSN9_MOUSE]	58.31	6.28	1	1	1	1	239	26.7195	7.41553
Q501J2	Adenine nucleotide translocase lysine N-methyltransferase OS=Mus musculus OX=10090 GN=Antkmt PE=1 SV=1 - [ANKMT_MOUSE]	58.28	4.37	1	1	1	1	229	24.7241	8.60205
P25444	40S ribosomal protein S2 OS=Mus musculus OX=10090 GN=Rps2 PE=1 SV=3 - [RS2_MOUSE]	56.65	4.44	1	1	1	1	293	31.2117	10.2427
Q9CPP0	Nucleoplasmin-3 OS=Mus musculus OX=10090 GN=Npm3 PE=1 SV=3 - [NPM3_MOUSE]	56.25	9.14	1	1	1	1	175	19.0113	4.81787
Q9CQ06	39S ribosomal protein L24, mitochondrial OS=Mus musculus OX=10090 GN=Mrpl24 PE=1 SV=1 - [RM24_MOUSE]	55.25	11.57	1	2	2	2	216	24.929	9.49561
Q8BWT1	3-ketoacyl-CoA thiolase, mitochondrial OS=Mus musculus OX=10090 GN=Acaa2 PE=1 SV=3 - [THIM_MOUSE]	55.24	6.55	1	1	1	1	397	41.8034	8.08936
O09044	Synaptosomal-associated protein 23 OS=Mus musculus OX=10090 GN=Snap23 PE=1 SV=1 - [SNP23_MOUSE]	52.66	5.71	1	1	1	1	210	23.2464	4.98291
Q8CIM7	Cytochrome P450 2D26 OS=Mus musculus OX=10090 GN=Cyp2d26 PE=1 SV=1 - [CP2DQ_MOUSE]	51.03	2.4	1	1	1	1	500	56.9393	6.63916
Q9D3B1	Very-long-chain (3R)-3-hydroxyacyl-CoA dehydratase 2 OS=Mus musculus OX=10090 GN=Hacd2 PE=1 SV=1 - [HACD2_MOUSE]	50.88	4.72	1	1	1	1	254	28.3841	9.5835
P00920	Carbonic anhydrase 2 OS=Mus musculus OX=10090 GN=Ca2 PE=1 SV=4 - [CAH2_MOUSE]	49.6	8.85	1	2	2	2	260	29.0145	7.00537
Q8BL97	Serine/arginine-rich splicing factor 7 OS=Mus musculus OX=10090 GN=Srsf7 PE=1 SV=1 - [SRSF7_MOUSE]	48.88	4.49	1	1	1	1	267	30.7988	11.8979
Q6A037	NEDD4-binding protein 1 OS=Mus musculus OX=10090 GN=N4bp1 PE=1 SV=2 - [N4BP1_MOUSE]	48.6	0.9	1	1	1	1	893	99.0852	5.74463
P00405	Cytochrome c oxidase subunit 2 OS=Mus musculus OX=10090 GN=Mtco2 PE=1 SV=1 - [COX2_MOUSE]	45.38	4.41	1	1	1	1	227	25.959	4.729
P61759	Prefoldin subunit 3 OS=Mus musculus OX=10090 GN=Vbp1 PE=1 SV=2 - [PFD3_MOUSE]	45.26	12.76	1	1	1	1	196	22.4214	6.27783
P67871	Casein kinase II subunit beta OS=Mus musculus OX=10090 GN=Csnk2b PE=1 SV=1 - [CSK2B_MOUSE]	44.23	4.19	1	1	1	1	215	24.926	5.5542
Q9CQL0	Protein N-lysine methyltransferase METTL21A OS=Mus musculus OX=10090 GN=Mettl21A PE=2 SV=1 - [MT21A_MOUSE]	43.86	6.88	1	1	1	1	218	24.2706	5.79541
P14602	Heat shock protein beta-1 OS=Mus musculus OX=10090 GN=Hspb1 PE=1 SV=3 - [HSPB1_MOUSE]	43.67	4.78	1	1	1	1	209	22.9997	6.55127
P68040	Receptor of activated protein C kinase 1 OS=Mus musculus OX=10090 GN=Rack1 PE=1 SV=3 - [RACK1_MOUSE]	42.86	3.79	1	1	1	1	317	35.0546	7.69385
O35166	Golgi SNAP receptor complex member 2 OS=Mus musculus OX=10090 GN=Gosr2 PE=1 SV=2 - [GOSR2_MOUSE]	42.79	3.3	1	1	1	1	212	24.7098	8.20654
Q3KNM2	E3 ubiquitin-protein ligase MARCHF5 OS=Mus musculus OX=10090 GN=Marchf5 PE=1 SV=1 - [MARH5_MOUSE]	42.7	4.68	1	1	1	1	278	31.2112	8.70459
P51150	Ras-related protein Rab-7a OS=Mus musculus OX=10090 GN=Rab7a PE=1 SV=2 - [RAB7A_MOUSE]	42.08	6.76	1	1	1	1	207	23.4748	6.69775
Q9Z2G9	Oxidoreductase HTATIP2 OS=Mus musculus OX=10090 GN=Htatip2 PE=1 SV=3 - [HTAI2_MOUSE]	41.94	4.13	1	1	1	1	242	26.853	8.5874
P40142	Transketolase OS=Mus musculus OX=10090 GN=Tkt PE=1 SV=1 - [TKT_MOUSE]	41.8	1.28	1	1	1	1	623	67.5876	7.50342
Q9CZM2	60S ribosomal protein L15 OS=Mus musculus OX=10090 GN=Rpl15 PE=1 SV=4 - [RL15_MOUSE]	41.55	5.88	1	1	1	1	204	24.1311	11.6196
Q9R0P3	S-formylglutathione hydrolase OS=Mus musculus OX=10090 GN=Esd PE=1 SV=1 - [ESTD_MOUSE]	41.32	8.16	1	1	1	1	282	31.2993	7.12256
Q9DC71	28S ribosomal protein S15, mitochondrial OS=Mus musculus OX=10090 GN=Mrps15 PE=1 SV=2 - [RT15_MOUSE]	40.98	5.81	1	1	1	1	258	29.4452	10.1255
O70435	Proteasome subunit alpha type-3 OS=Mus musculus OX=10090 GN=Psma3 PE=1 SV=3 - [PSA3_MOUSE]	40.87	7.45	1	1	1	1	255	28.3871	5.43994
Q71FD5	E3 ubiquitin-protein ligase ZNRF2 OS=Mus musculus OX=10090 GN=Znrf2 PE=1 SV=1 - [ZNRF2_MOUSE]	40.8	13.45	1	1	1	1	238	23.6904	6.75635
Q8C407	Protein YIPF4 OS=Mus musculus OX=10090 GN=Yipf4 PE=1 SV=1 - [YIPF4_MOUSE]	40.74	4.47	1	1	1	1	246	27.2654	4.65283
Q8VCT4	Carboxylesterase 1D OS=Mus musculus OX=10090 GN=Ces1d PE=1 SV=1 - [EST1D_MOUSE]	40.15	4.96	1	1	1	1	565	61.7487	6.60986
Q80XM9	Solute carrier family 66 member 2 OS=Mus musculus OX=10090 GN=Slc66a2 PE=1 SV=1 - [S66A2_MOUSE]	39.4	2.95	1	1	1	1	271	30.5598	7.57666
Q62093	Serine/arginine-rich splicing factor 2 OS=Mus musculus OX=10090 GN=Srsf2 PE=1 SV=4 - [SRSF2_MOUSE]	39.39	3.62	1	1	1	1	221	25.4612	11.854
A0AUP1	Coiled-coil domain-containing protein 112 OS=Mus musculus OX=10090 GN=Ccdc112 PE=2 SV=2 - [CC112_MOUSE]	39.29	1.58	1	1	1	1	442	52.7451	9.59814
Q8VCR2	17-beta-hydroxysteroid dehydrogenase 13 OS=Mus musculus OX=10090 GN=Hsd17b13 PE=1 SV=2 - [DHB13_MOUSE]	38.12	3.62	1	1	1	1	304	33.4368	8.88037
Q8BI08	Protein MAL2 OS=Mus musculus OX=10090 GN=Mal2 PE=1 SV=1 - [MAL2_MOUSE]	38.05	6.29	1	1	1	1	175	19.0818	6.49365
P35505	Fumarylacetoacetase OS=Mus musculus OX=10090 GN=Fah PE=1 SV=2 - [FAAA_MOUSE]	37.15	6.21	1	1	1	1	419	46.146	7.18115
Q8VCN5	Cystathionine gamma-lyase OS=Mus musculus OX=10090 GN=Cth PE=1 SV=1 - [CGL_MOUSE]	37.08	3.27	1	1	1	1	398	43.5392	7.6499
Q9QXF8	Glycine N-methyltransferase OS=Mus musculus OX=10090 GN=Gnmt PE=1 SV=3 - [GNMT_MOUSE]	37.07	4.1	1	1	1	1	293	32.6543	7.44482
P01631	Ig kappa chain V-II region 26-10 OS=Mus musculus OX=10090 PE=1 SV=1 - [KV2A7_MOUSE]	36.18	11.5	1	1	1	1	113	12.2652	8.88037
P14152	Malate dehydrogenase, cytoplasmic OS=Mus musculus OX=10090 GN=Mdh1 PE=1 SV=3 - [MDHC_MOUSE]	35.4	3.89	1	1	1	1	334	36.4881	6.58057
Q921I1	Serotransferrin OS=Mus musculus OX=10090 GN=Tf PE=1 SV=1 - [TRFE_MOUSE]	35.31	2.01	1	1	1	1	697	76.6737	7.18115
Q8BH47	Vesicle-trafficking protein SEC22a OS=Mus musculus OX=10090 GN=Sec22a PE=2 SV=1 - [SC22A_MOUSE]	35.02	3.26	1	1	1	1	307	35.0016	8.36768
Q9D8T4	Golgi apparatus membrane protein TVP23 homolog B OS=Mus musculus OX=10090 GN=Tvp23b PE=1 SV=1 - [TV23B_MOUSE]	34.71	2.93	1	1	1	1	205	23.2899	8.33838
O35737	Heterogeneous nuclear ribonucleoprotein H OS=Mus musculus OX=10090 GN=Hnrnph1 PE=1 SV=3 - [HNRH1_MOUSE]	34.63	3.56	2	1	1	1	449	49.1684	6.30322
P24456	Cytochrome P450 2D10 OS=Mus musculus OX=10090 GN=Cyp2d10 PE=1 SV=2 - [CP2DA_MOUSE]	33.58	2.18	1	1	1	1	504	57.1965	6.60986
Q6QD59	Vesicle transport protein SEC20 OS=Mus musculus OX=10090 GN=Bnip1 PE=1 SV=1 - [SEC20_MOUSE]	33.19	3.95	1	1	1	1	228	26.1588	8.74854
Q8VBT2	L-serine dehydratase/L-threonine deaminase OS=Mus musculus OX=10090 GN=Sds PE=1 SV=3 - [SDHL_MOUSE]	32.42	1.83	2	1	1	1	327	34.5712	7.12256
P01942	Hemoglobin subunit alpha OS=Mus musculus OX=10090 GN=Hba PE=1 SV=2 - [HBA_MOUSE]	32.09	8.45	1	1	1	1	142	15.0758	8.22119
P35279	Ras-related protein Rab-6A OS=Mus musculus OX=10090 GN=Rab6a PE=1 SV=4 - [RAB6A_MOUSE]	32.03	5.29	2	1	1	1	208	23.5749	5.5415
P35980	60S ribosomal protein L18 OS=Mus musculus OX=10090 GN=Rpl18 PE=1 SV=3 - [RL18_MOUSE]	30.67	5.32	1	1	1	1	188	21.6312	11.7808
P52196	Thiosulfate sulfurtransferase OS=Mus musculus OX=10090 GN=Tst PE=1 SV=3 - [THTR_MOUSE]	30.5	3.03	1	1	1	1	297	33.4448	7.85498
Q7TPR4	Alpha-actinin-1 OS=Mus musculus OX=10090 GN=Actn1 PE=1 SV=1 - [ACTN1_MOUSE]	30.44	1.35	4	1	1	1	892	103.004	5.37646
Q91YI0	Argininosuccinate lyase OS=Mus musculus OX=10090 GN=Asl PE=1 SV=1 - [ARLY_MOUSE]	30.09	4.53	1	1	1	1	464	51.7066	6.96143
Q9CR68	Cytochrome b-c1 complex subunit Rieske, mitochondrial OS=Mus musculus OX=10090 GN=Uqcrfs1 PE=1 SV=1 - [UCRI_MOUSE]	29.86	8.76	1	1	1	1	274	29.3492	8.70459
Q922R8	Protein disulfide-isomerase A6 OS=Mus musculus OX=10090 GN=Pdia6 PE=1 SV=3 - [PDIA6_MOUSE]	28.98	5.45	1	1	1	1	440	48.0703	5.13525
Q9ESW8	Pyroglutamyl-peptidase 1 OS=Mus musculus OX=10090 GN=Pgpep1 PE=1 SV=1 - [PGPI_MOUSE]	28.69	11	1	1	1	1	209	22.9194	5.38916
P47915	60S ribosomal protein L29 OS=Mus musculus OX=10090 GN=Rpl29 PE=1 SV=2 - [RL29_MOUSE]	20.34	6.88	1	1	1	1	160	17.5759	11.8394
